# Supplementary material for: closo‐Carboranyl Analogs of β‐Arylethylamines: Direct Synthesis from Alkenes via EnT‐Catalysis
Source: Angew Chem Int Ed Engl. 2025 May 19;64(27):e202504793. doi: 10.1002/anie.202504793 (PMC12207362; doi:10.1002/anie.202504793)
Supplement: Supplementary file 2 — Supporting Information [file ANIE-64-e202504793-s001.zip]

Archive with 4 entries (4 files):
- 3a.cif
- 5a.cif
- 5o.cif
- 18.cif
