# Supplementary material for: closo‐Carboranyl Analogs of β‐Arylethylamines: Direct Synthesis from Alkenes via EnT‐Catalysis
Source: Angew Chem Int Ed Engl. 2025 May 19;64(27):e202504793. doi: 10.1002/anie.202504793 (PMC12207362; doi:10.1002/anie.202504793)
Supplement: Supplementary file 2 — Supporting Information [file ANIE-64-e202504793-s001.zip › 3a.cif]

#==============================================================================

# 1. SUBMISSION DETAILS

data_global

_publ_contact_author
;
        Constantin G. Daniliuc
        Organisch-Chemisches Institut 
        Universit\"at M\"unster
        48149 M\"unster
        Germany
;
_publ_contact_author_phone        '049 251 83-36522'
_publ_contact_author_fax          '049 251 83-39772'
_publ_contact_author_email        'constantin.daniliuc@uni-muenster.de' 
_publ_requested_journal           '.'

#==============================================================================

# 3. TITLE AND AUTHOR LIST

_publ_section_title
;
EnT-Catalyzed closo-Carboranylaminations of Alkenes toward Analogs of 
β-Arylethylamines.
;

loop_
 _publ_author_name
 _publ_author_address
     'Paulus, Fritz'
;     Organisch-Chemisches Institut
      Universit\"at M\"unster
      Corrensstrasse 36
      48149 M\"unster
      Germany
;     
     'Heusel, Corinna'
;     Organisch-Chemisches Institut
      Universit\"at M\"unster
      Corrensstrasse 36
      48149 M\"unster
      Germany
;     
     'Jaspers, Marc'
;     Organisch-Chemisches Institut
      Universit\"at M\"unster
      Corrensstrasse 36
      48149 M\"unster
      Germany
;     
     'Amrehn, Milli M.'
;     Organisch-Chemisches Institut
      Universit\"at M\"unster
      Corrensstrasse 36
      48149 M\"unster
      Germany
;     
     'Daniliuc, Constantin G.'
;     Organisch-Chemisches Institut
      Universit\"at M\"unster
      Corrensstrasse 36
      48149 M\"unster
      Germany
;     
     'Glorius, Frank'
;     Organisch-Chemisches Institut
      Universit\"at M\"unster
      Corrensstrasse 36
      48149 M\"unster
      Germany
;     

#=============================================================================
#  cif data for "glo10626" (compound 3a)
#============================================================================= 

data_glo10626_3a

_audit_creation_method                  'APEX4 v2022.10-1'
_chemical_name_systematic               ?
_chemical_name_common                   ?
_chemical_formula_moiety                ?
_chemical_formula_sum                   'C16 H21 B10 N O2'
_chemical_formula_iupac                 ?
_chemical_formula_weight                367.44

_chemical_melting_point                 ?

_space_group_crystal_system             monoclinic
_space_group_IT_number                  14
_space_group_name_H-M_alt               'P 1 21/n 1'
_space_group_name_Hall                  '-P 2yn'
loop_
    _space_group_symop_operation_xyz
    'x, y, z'
    '-x+1/2, y+1/2, -z+1/2'
    '-x, -y, -z'
    'x-1/2, -y-1/2, z-1/2'

_cell_length_a                          12.4058(2)
_cell_length_b                          12.2488(3)
_cell_length_c                          13.3959(3)
_cell_angle_alpha                       90
_cell_angle_beta                        104.3400(10)
_cell_angle_gamma                       90
_cell_volume                            1972.17(7)
_cell_formula_units_Z                   4
_cell_measurement_reflns_used           5922
_cell_measurement_theta_min             4.3508
_cell_measurement_theta_max             66.5891
_cell_measurement_temperature           100.(2)

_exptl_crystal_description              plate
_exptl_crystal_colour                   colourless
_exptl_crystal_size_max                 0.142
_exptl_crystal_size_mid                 0.102
_exptl_crystal_size_min                 0.031
_exptl_crystal_density_diffrn           1.238
_exptl_crystal_density_meas             ?
_exptl_crystal_density_method           'not measured'
_exptl_crystal_F_000                    760

_exptl_absorpt_coefficient_mu           0.537
_exptl_absorpt_correction_type          multi-scan
_exptl_absorpt_process_details          
;
Krause, L., Herbst-Irmer, R., Sheldrick, G. M., Stalke, D. (2015).
"Comparison of silver and molybdenum microfocus X-ray sources for
single-crystal structure determination"
J. Appl. Cryst. 48, 3-10. doi:10.1107/S1600576714022985
;
_exptl_absorpt_correction_T_min         0.87
_exptl_absorpt_correction_T_max         0.98

_exptl_special_details                  
;
; 

_diffrn_ambient_temperature             100.(2)

_diffrn_source                          'Cu ImS'
_diffrn_source_type                     'micro focus tube'
_diffrn_source_power                    0.05
_diffrn_source_current                  1.0
_diffrn_source_voltage                  50

_diffrn_radiation_probe                 x-ray
_diffrn_radiation_type                  CuK\a
_diffrn_radiation_wavelength            1.54178
_diffrn_radiation_monochromator         'MX mirror'

_diffrn_measurement_device              'Bruker D8 Venture Photon III'
_diffrn_measurement_device_type         'single crystal diffractometer'
_diffrn_measurement_method              'phi/omega scans'

_diffrn_detector_area_resol_mean        7.3910

_diffrn_reflns_number                   22472
_diffrn_reflns_av_R_equivalents         0.0692
_diffrn_reflns_av_unetI/netI            0.0377
_diffrn_reflns_theta_min                4.35
_diffrn_reflns_theta_max                66.65
_diffrn_reflns_theta_full               66.65
_diffrn_measured_fraction_theta_max     0.998
_diffrn_measured_fraction_theta_full    0.998
_diffrn_reflns_limit_h_min              -14
_diffrn_reflns_limit_h_max              14
_diffrn_reflns_limit_k_min              -14
_diffrn_reflns_limit_k_max              14
_diffrn_reflns_limit_l_min              -15
_diffrn_reflns_limit_l_max              15

_refine_special_details                 
;

Reflections were merged by SHELXL according to the crystal
class for the calculation of statistics and refinement.

_reflns_Friedel_fraction is defined as the number of unique
Friedel pairs measured divided by the number that would be
possible theoretically, ignoring centric projections and
systematic absences.
;

_reflns_number_total                    3481
_reflns_number_gt                       2790
_reflns_threshold_expression            'I > 2\s(I)'
_reflns_Friedel_coverage                0.000
_reflns_Friedel_fraction_max            .
_reflns_Friedel_fraction_full           .

_refine_ls_structure_factor_coef        Fsqd
_refine_ls_matrix_type                  full
_refine_ls_R_factor_all                 0.0533
_refine_ls_R_factor_gt                  0.0384
_refine_ls_wR_factor_gt                 0.0889
_refine_ls_wR_factor_ref                0.0968
_refine_ls_goodness_of_fit_ref          1.026
_refine_ls_restrained_S_all             1.026
_refine_ls_number_reflns                3481
_refine_ls_number_parameters            306
_refine_ls_number_restraints            0
_refine_ls_number_constraints           ?
_refine_ls_hydrogen_treatment           mixed
_refine_ls_weighting_scheme             calc
_refine_ls_weighting_details            
    'w=1/[\s^2^(Fo^2^)+(0.0448P)^2^+0.6754P] where P=(Fo^2^+2Fc^2^)/3'

_atom_sites_solution_hydrogens          mixed
_atom_sites_solution_primary            direct
_atom_sites_solution_secondary          ?

_refine_ls_shift/su_max                 0.000
_refine_ls_shift/su_mean                0.000
_refine_diff_density_max                0.201
_refine_diff_density_min                -0.221
_refine_ls_extinction_method            none
_refine_ls_extinction_coef              ?

loop_
    _atom_type_symbol
    _atom_type_description
    _atom_type_scat_dispersion_real
    _atom_type_scat_dispersion_imag
    _atom_type_scat_source
    C C 0.0181 0.0091 'International Tables Vol C Tables 4.2.6.8 and 6.1.1.4'
    H H 0.0000 0.0000 'International Tables Vol C Tables 4.2.6.8 and 6.1.1.4'
    B B 0.0090 0.0039 'International Tables Vol C Tables 4.2.6.8 and 6.1.1.4'
    N N 0.0311 0.0180 'International Tables Vol C Tables 4.2.6.8 and 6.1.1.4'
    O O 0.0492 0.0322 'International Tables Vol C Tables 4.2.6.8 and 6.1.1.4'

_computing_data_collection              'Bruker APEX4 v2022.10-1 Photon III'
_computing_cell_refinement              'SAINT V8.40B (Bruker AXS LLC, 2019)'
_computing_data_reduction               'SAINT V8.40B (Bruker AXS LLC, 2019)'
_computing_structure_solution           'SHELXT 2019/1 (Sheldrick, 2018)'
_computing_structure_refinement         'SHELXL-2019/1 (Sheldrick, 2018)'
_computing_molecular_graphics           'shelXle (C.B. Huebschle, rev 1380)'
_computing_publication_material         'SHELXT 2011/1 (Sheldrick, 2018)'

loop_
    _atom_site_type_symbol
    _atom_site_label
    _atom_site_fract_x
    _atom_site_fract_y
    _atom_site_fract_z
    _atom_site_U_iso_or_equiv
    _atom_site_adp_type
    _atom_site_calc_flag
    _atom_site_refinement_flags_adp
    _atom_site_refinement_flags_occupancy
    _atom_site_refinement_flags_posn
    _atom_site_occupancy
    _atom_site_disorder_assembly
    _atom_site_disorder_group
    N N1 0.48532(10) 0.78380(11) 0.53343(10) 0.0188(3) Uani d . . . 1 . .
    O O1 0.57802(8) 0.71835(9) 0.58740(8) 0.0204(3) Uani d . . . 1 . .
    O O2 0.64053(9) 0.73374(10) 0.44315(8) 0.0240(3) Uani d . . . 1 . .
    B B1 0.76776(14) 0.65300(14) 0.60075(13) 0.0162(4) Uani d . . . 1 . .
    B B2 0.78883(14) 0.61307(15) 0.73179(14) 0.0184(4) Uani d . . . 1 . .
    H H02 0.7315(15) 0.6242(14) 0.7794(14) 0.024(5) Uiso d . . . 1 . .
    B B3 0.85913(14) 0.73004(15) 0.69912(13) 0.0171(4) Uani d . . . 1 . .
    H H03 0.8459(13) 0.8095(14) 0.7270(13) 0.019(4) Uiso d . . . 1 . .
    B B4 0.89650(14) 0.70115(14) 0.58181(14) 0.0169(4) Uani d . . . 1 . .
    H H04 0.9071(15) 0.7591(15) 0.5250(14) 0.028(5) Uiso d . . . 1 . .
    B B5 0.84913(14) 0.56678(15) 0.54201(14) 0.0174(4) Uani d . . . 1 . .
    H H05 0.8305(14) 0.5449(15) 0.4609(15) 0.029(5) Uiso d . . . 1 . .
    B B6 0.78154(14) 0.51195(15) 0.63441(14) 0.0185(4) Uani d . . . 1 . .
    H H06 0.7111(14) 0.4563(15) 0.6122(13) 0.025(5) Uiso d . . . 1 . .
    B B7 0.99701(14) 0.69049(15) 0.70076(14) 0.0185(4) Uani d . . . 1 . .
    H H07 1.0707(15) 0.7430(15) 0.7245(14) 0.027(5) Uiso d . . . 1 . .
    B B8 0.92137(14) 0.47330(15) 0.63707(14) 0.0188(4) Uani d . . . 1 . .
    H H08 0.9502(14) 0.3961(15) 0.6148(13) 0.022(4) Uiso d . . . 1 . .
    B B9 0.88384(14) 0.50139(15) 0.75418(14) 0.0195(4) Uani d . . . 1 . .
    H H09 0.8836(15) 0.4431(15) 0.8146(14) 0.028(5) Uiso d . . . 1 . .
    B B10 1.01200(14) 0.54898(15) 0.73482(13) 0.0178(4) Uani d . . . 1 . .
    H H10 1.0916(13) 0.5219(13) 0.7785(12) 0.014(4) Uiso d . . . 1 . .
    C C1 0.92845(12) 0.63284(13) 0.78301(12) 0.0176(3) Uani d . . . 1 . .
    H H1 0.9553(14) 0.6548(14) 0.8547(14) 0.021(4) Uiso d . . . 1 . .
    C C2 0.98298(12) 0.59077(13) 0.61043(12) 0.0172(3) Uani d . . . 1 . .
    H H2 1.0433(15) 0.5825(14) 0.5741(14) 0.023(4) Uiso d . . . 1 . .
    C C3 0.65610(12) 0.70619(12) 0.53194(12) 0.0161(3) Uani d . . . 1 . .
    C C4 0.39947(12) 0.76654(12) 0.56903(11) 0.0162(3) Uani d . . . 1 . .
    C C11 0.38494(12) 0.68281(13) 0.64505(11) 0.0171(3) Uani d . . . 1 . .
    C C12 0.41437(13) 0.57374(13) 0.63659(12) 0.0206(3) Uani d . . . 1 . .
    H H12 0.449562 0.552441 0.584223 0.025000 Uiso calc U . R 1 . .
    C C13 0.39226(13) 0.49665(14) 0.70451(12) 0.0236(4) Uani d . . . 1 . .
    H H13 0.411438 0.422383 0.697850 0.028000 Uiso calc U . R 1 . .
    C C14 0.34241(13) 0.52699(14) 0.78205(12) 0.0239(4) Uani d . . . 1 . .
    H H14 0.327544 0.473669 0.828380 0.029000 Uiso calc U . R 1 . .
    C C15 0.31414(12) 0.63557(14) 0.79203(12) 0.0223(4) Uani d . . . 1 . .
    H H15 0.281200 0.656858 0.845935 0.027000 Uiso calc U . R 1 . .
    C C16 0.33418(12) 0.71259(13) 0.72307(12) 0.0194(3) Uani d . . . 1 . .
    H H16 0.313168 0.786438 0.728948 0.023000 Uiso calc U . R 1 . .
    C C21 0.30426(12) 0.84059(12) 0.52447(11) 0.0158(3) Uani d . . . 1 . .
    C C22 0.32254(13) 0.95068(13) 0.50788(11) 0.0176(3) Uani d . . . 1 . .
    H H22 0.396016 0.979239 0.525844 0.021000 Uiso calc U . R 1 . .
    C C23 0.23373(13) 1.01839(13) 0.46526(12) 0.0197(3) Uani d . . . 1 . .
    H H23 0.246385 1.093656 0.455341 0.024000 Uiso calc U . R 1 . .
    C C24 0.12640(13) 0.97704(13) 0.43695(12) 0.0211(3) Uani d . . . 1 . .
    H H24 0.065811 1.023703 0.407131 0.025000 Uiso calc U . R 1 . .
    C C25 0.10778(13) 0.86760(14) 0.45225(12) 0.0210(4) Uani d . . . 1 . .
    H H25 0.034442 0.838911 0.432011 0.025000 Uiso calc U . R 1 . .
    C C26 0.19615(12) 0.79963(13) 0.49716(12) 0.0188(3) Uani d . . . 1 . .
    H H26 0.182832 0.725000 0.509280 0.023000 Uiso calc U . R 1 . .

loop_
    _atom_site_aniso_label
    _atom_site_aniso_U_11
    _atom_site_aniso_U_22
    _atom_site_aniso_U_33
    _atom_site_aniso_U_12
    _atom_site_aniso_U_13
    _atom_site_aniso_U_23
    N1 0.0152(6) 0.0216(7) 0.0180(7) 0.0066(5) 0.0009(5) 0.0049(5)
    O1 0.0139(5) 0.0277(6) 0.0200(6) 0.0084(4) 0.0049(4) 0.0095(5)
    O2 0.0225(6) 0.0329(7) 0.0161(6) 0.0084(5) 0.0036(4) 0.0036(5)
    B1 0.0149(8) 0.0173(9) 0.0163(9) 0.0025(7) 0.0036(7) 0.0013(7)
    B2 0.0165(8) 0.0211(9) 0.0168(9) 0.0030(7) 0.0028(7) 0.0028(7)
    B3 0.0177(8) 0.0162(9) 0.0164(8) 0.0028(7) 0.0027(7) -0.0010(7)
    B4 0.0141(8) 0.0168(9) 0.0201(9) 0.0027(7) 0.0046(7) 0.0020(7)
    B5 0.0140(8) 0.0194(9) 0.0177(9) 0.0018(7) 0.0022(7) -0.0019(7)
    B6 0.0170(8) 0.0162(9) 0.0207(9) 0.0007(7) 0.0015(7) 0.0017(7)
    B7 0.0170(9) 0.0180(9) 0.0193(9) 0.0011(7) 0.0024(7) -0.0010(7)
    B8 0.0186(9) 0.0174(9) 0.0189(9) 0.0023(7) 0.0015(7) -0.0008(7)
    B9 0.0187(9) 0.0181(9) 0.0206(9) 0.0024(7) 0.0024(7) 0.0028(7)
    B10 0.0173(9) 0.0184(9) 0.0163(9) 0.0026(7) 0.0013(7) 0.0005(7)
    C1 0.0188(8) 0.0178(8) 0.0150(8) 0.0029(6) 0.0017(6) -0.0014(6)
    C2 0.0144(7) 0.0197(8) 0.0173(8) 0.0028(6) 0.0037(6) -0.0018(6)
    C3 0.0146(7) 0.0149(8) 0.0184(8) -0.0009(6) 0.0034(6) -0.0010(6)
    C4 0.0155(7) 0.0174(8) 0.0149(7) 0.0012(6) 0.0024(6) -0.0005(6)
    C11 0.0115(7) 0.0205(8) 0.0166(7) 0.0004(6) -0.0015(6) 0.0016(6)
    C12 0.0192(8) 0.0213(8) 0.0197(8) 0.0014(6) 0.0019(6) -0.0002(6)
    C13 0.0240(8) 0.0180(8) 0.0247(9) -0.0009(7) -0.0016(7) 0.0023(7)
    C14 0.0203(8) 0.0274(9) 0.0203(8) -0.0065(7) -0.0022(6) 0.0074(7)
    C15 0.0166(8) 0.0323(9) 0.0174(8) -0.0027(7) 0.0028(6) 0.0024(7)
    C16 0.0153(7) 0.0223(8) 0.0192(8) 0.0020(6) 0.0014(6) 0.0016(6)
    C21 0.0154(7) 0.0185(8) 0.0133(7) 0.0023(6) 0.0034(6) -0.0003(6)
    C22 0.0167(7) 0.0201(8) 0.0155(7) -0.0010(6) 0.0032(6) -0.0013(6)
    C23 0.0245(8) 0.0159(8) 0.0176(8) 0.0031(6) 0.0033(6) -0.0003(6)
    C24 0.0199(8) 0.0258(9) 0.0164(8) 0.0075(7) 0.0023(6) 0.0009(7)
    C25 0.0143(7) 0.0273(9) 0.0204(8) -0.0004(6) 0.0025(6) 0.0008(7)
    C26 0.0186(8) 0.0173(8) 0.0199(8) -0.0014(6) 0.0038(6) 0.0002(6)

_geom_special_details                   
;

All esds (except the esd in the dihedral angle between two l.s. planes)
are estimated using the full covariance matrix.  The cell esds are taken
into account individually in the estimation of esds in distances, angles
and torsion angles; correlations between esds in cell parameters are only
used when they are defined by crystal symmetry.  An approximate (isotropic)
treatment of cell esds is used for estimating esds involving l.s. planes.
;

loop_
    _geom_bond_atom_site_label_1
    _geom_bond_atom_site_label_2
    _geom_bond_site_symmetry_2
    _geom_bond_distance
    _geom_bond_publ_flag
    N1 C4 . 1.288(2) ?
    N1 O1 . 1.4408(16) ?
    O1 C3 . 1.3671(18) ?
    O2 C3 . 1.2050(18) ?
    B1 C3 . 1.600(2) ?
    B1 B5 . 1.774(2) ?
    B1 B2 . 1.778(2) ?
    B1 B4 . 1.779(2) ?
    B1 B3 . 1.781(2) ?
    B1 B6 . 1.783(2) ?
    B2 C1 . 1.715(2) ?
    B2 B9 . 1.782(2) ?
    B2 B6 . 1.785(3) ?
    B2 B3 . 1.787(3) ?
    B2 H02 . 1.075(18) ?
    B3 C1 . 1.715(2) ?
    B3 B7 . 1.773(2) ?
    B3 B4 . 1.781(2) ?
    B3 H03 . 1.070(17) ?
    B4 C2 . 1.709(2) ?
    B4 B7 . 1.768(2) ?
    B4 B5 . 1.784(3) ?
    B4 H04 . 1.072(19) ?
    B5 C2 . 1.712(2) ?
    B5 B8 . 1.781(2) ?
    B5 B6 . 1.789(3) ?
    B5 H05 . 1.086(19) ?
    B6 B9 . 1.787(2) ?
    B6 B8 . 1.790(2) ?
    B6 H06 . 1.090(18) ?
    B7 C2 . 1.698(2) ?
    B7 C1 . 1.703(2) ?
    B7 B10 . 1.790(3) ?
    B7 H07 . 1.098(18) ?
    B8 C2 . 1.708(2) ?
    B8 B10 . 1.763(2) ?
    B8 B9 . 1.777(3) ?
    B8 H08 . 1.079(18) ?
    B9 C1 . 1.715(2) ?
    B9 B10 . 1.772(3) ?
    B9 H09 . 1.080(19) ?
    B10 C2 . 1.694(2) ?
    B10 C1 . 1.696(2) ?
    B10 H10 . 1.068(16) ?
    C1 H1 . 0.973(18) ?
    C2 H2 . 0.994(18) ?
    C4 C11 . 1.487(2) ?
    C4 C21 . 1.492(2) ?
    C11 C16 . 1.396(2) ?
    C11 C12 . 1.397(2) ?
    C12 C13 . 1.385(2) ?
    C12 H12 . 0.950000 ?
    C13 C14 . 1.385(2) ?
    C13 H13 . 0.950000 ?
    C14 C15 . 1.390(2) ?
    C14 H14 . 0.950000 ?
    C15 C16 . 1.385(2) ?
    C15 H15 . 0.950000 ?
    C16 H16 . 0.950000 ?
    C21 C26 . 1.393(2) ?
    C21 C22 . 1.394(2) ?
    C22 C23 . 1.384(2) ?
    C22 H22 . 0.950000 ?
    C23 C24 . 1.387(2) ?
    C23 H23 . 0.950000 ?
    C24 C25 . 1.384(2) ?
    C24 H24 . 0.950000 ?
    C25 C26 . 1.389(2) ?
    C25 H25 . 0.950000 ?
    C26 H26 . 0.950000 ?

loop_
    _geom_angle_atom_site_label_1
    _geom_angle_atom_site_label_2
    _geom_angle_atom_site_label_3
    _geom_angle_site_symmetry_1
    _geom_angle_site_symmetry_3
    _geom_angle
    _geom_angle_publ_flag
    C4 N1 O1 . . 110.69(12) ?
    C3 O1 N1 . . 111.89(11) ?
    C3 B1 B5 . . 119.57(13) ?
    C3 B1 B2 . . 125.12(13) ?
    B5 B1 B2 . . 108.27(12) ?
    C3 B1 B4 . . 117.56(13) ?
    B5 B1 B4 . . 60.30(10) ?
    B2 B1 B4 . . 108.32(12) ?
    C3 B1 B3 . . 120.80(13) ?
    B5 B1 B3 . . 108.41(12) ?
    B2 B1 B3 . . 60.28(10) ?
    B4 B1 B3 . . 60.03(10) ?
    C3 B1 B6 . . 123.73(13) ?
    B5 B1 B6 . . 60.39(10) ?
    B2 B1 B6 . . 60.16(10) ?
    B4 B1 B6 . . 108.91(12) ?
    B3 B1 B6 . . 108.83(12) ?
    C1 B2 B1 . . 104.07(12) ?
    C1 B2 B9 . . 58.71(9) ?
    B1 B2 B9 . . 107.86(13) ?
    C1 B2 B6 . . 104.70(12) ?
    B1 B2 B6 . . 60.06(10) ?
    B9 B2 B6 . . 60.13(10) ?
    C1 B2 B3 . . 58.60(9) ?
    B1 B2 B3 . . 59.94(10) ?
    B9 B2 B3 . . 108.30(12) ?
    B6 B2 B3 . . 108.47(12) ?
    C1 B2 H02 . . 119.7(9) ?
    B1 B2 H02 . . 126.4(9) ?
    B9 B2 H02 . . 120.3(9) ?
    B6 B2 H02 . . 126.9(10) ?
    B3 B2 H02 . . 118.6(10) ?
    C1 B3 B7 . . 58.43(9) ?
    C1 B3 B4 . . 104.03(12) ?
    B7 B3 B4 . . 59.69(10) ?
    C1 B3 B1 . . 103.94(12) ?
    B7 B3 B1 . . 107.44(12) ?
    B4 B3 B1 . . 59.92(10) ?
    C1 B3 B2 . . 58.59(9) ?
    B7 B3 B2 . . 107.81(12) ?
    B4 B3 B2 . . 107.84(12) ?
    B1 B3 B2 . . 59.78(10) ?
    C1 B3 H03 . . 119.9(9) ?
    B7 B3 H03 . . 118.4(9) ?
    B4 B3 H03 . . 125.8(9) ?
    B1 B3 H03 . . 128.0(9) ?
    B2 B3 H03 . . 121.2(9) ?
    C2 B4 B7 . . 58.41(9) ?
    C2 B4 B1 . . 103.98(12) ?
    B7 B4 B1 . . 107.74(12) ?
    C2 B4 B3 . . 104.20(12) ?
    B7 B4 B3 . . 59.93(10) ?
    B1 B4 B3 . . 60.05(10) ?
    C2 B4 B5 . . 58.63(9) ?
    B7 B4 B5 . . 107.92(12) ?
    B1 B4 B5 . . 59.72(10) ?
    B3 B4 B5 . . 107.97(12) ?
    C2 B4 H04 . . 120.2(10) ?
    B7 B4 H04 . . 120.3(10) ?
    B1 B4 H04 . . 126.4(10) ?
    B3 B4 H04 . . 126.8(10) ?
    B5 B4 H04 . . 119.2(10) ?
    C2 B5 B1 . . 104.09(12) ?
    C2 B5 B8 . . 58.52(9) ?
    B1 B5 B8 . . 107.85(12) ?
    C2 B5 B4 . . 58.50(9) ?
    B1 B5 B4 . . 59.98(10) ?
    B8 B5 B4 . . 108.01(12) ?
    C2 B5 B6 . . 104.64(12) ?
    B1 B5 B6 . . 60.06(10) ?
    B8 B5 B6 . . 60.19(10) ?
    B4 B5 B6 . . 108.40(12) ?
    C2 B5 H05 . . 121.1(9) ?
    B1 B5 H05 . . 125.9(10) ?
    B8 B5 H05 . . 120.1(10) ?
    B4 B5 H05 . . 119.9(10) ?
    B6 B5 H05 . . 125.4(10) ?
    B1 B6 B2 . . 59.79(10) ?
    B1 B6 B9 . . 107.43(12) ?
    B2 B6 B9 . . 59.86(10) ?
    B1 B6 B5 . . 59.55(10) ?
    B2 B6 B5 . . 107.31(12) ?
    B9 B6 B5 . . 107.34(12) ?
    B1 B6 B8 . . 107.04(12) ?
    B2 B6 B8 . . 107.19(12) ?
    B9 B6 B8 . . 59.58(10) ?
    B5 B6 B8 . . 59.67(10) ?
    B1 B6 H06 . . 121.1(9) ?
    B2 B6 H06 . . 121.7(9) ?
    B9 B6 H06 . . 122.9(9) ?
    B5 B6 H06 . . 121.8(9) ?
    B8 B6 H06 . . 123.2(9) ?
    C2 B7 C1 . . 100.56(12) ?
    C2 B7 B4 . . 59.06(9) ?
    C1 B7 B4 . . 105.07(12) ?
    C2 B7 B3 . . 105.04(12) ?
    C1 B7 B3 . . 59.09(9) ?
    B4 B7 B3 . . 60.38(10) ?
    C2 B7 B10 . . 58.05(9) ?
    C1 B7 B10 . . 58.04(10) ?
    B4 B7 B10 . . 107.86(12) ?
    B3 B7 B10 . . 107.87(12) ?
    C2 B7 H07 . . 123.9(10) ?
    C1 B7 H07 . . 124.7(10) ?
    B4 B7 H07 . . 124.6(10) ?
    B3 B7 H07 . . 125.1(10) ?
    B10 B7 H07 . . 117.8(10) ?
    C2 B8 B10 . . 58.41(10) ?
    C2 B8 B9 . . 104.48(12) ?
    B10 B8 B9 . . 60.06(10) ?
    C2 B8 B5 . . 58.73(9) ?
    B10 B8 B5 . . 107.97(12) ?
    B9 B8 B5 . . 108.14(12) ?
    C2 B8 B6 . . 104.76(12) ?
    B10 B8 B6 . . 108.21(12) ?
    B9 B8 B6 . . 60.13(10) ?
    B5 B8 B6 . . 60.14(10) ?
    C2 B8 H08 . . 119.0(9) ?
    B10 B8 H08 . . 118.2(9) ?
    B9 B8 H08 . . 126.2(9) ?
    B5 B8 H08 . . 120.6(9) ?
    B6 B8 H08 . . 127.7(9) ?
    C1 B9 B10 . . 58.20(10) ?
    C1 B9 B8 . . 103.89(12) ?
    B10 B9 B8 . . 59.58(10) ?
    C1 B9 B2 . . 58.69(10) ?
    B10 B9 B2 . . 107.64(13) ?
    B8 B9 B2 . . 107.88(13) ?
    C1 B9 B6 . . 104.60(12) ?
    B10 B9 B6 . . 107.96(13) ?
    B8 B9 B6 . . 60.30(10) ?
    B2 B9 B6 . . 60.01(10) ?
    C1 B9 H09 . . 120.9(10) ?
    B10 B9 H09 . . 119.8(9) ?
    B8 B9 H09 . . 125.7(10) ?
    B2 B9 H09 . . 120.6(10) ?
    B6 B9 H09 . . 126.0(10) ?
    C2 B10 C1 . . 100.97(12) ?
    C2 B10 B8 . . 59.16(10) ?
    C1 B10 B8 . . 105.28(12) ?
    C2 B10 B9 . . 105.28(12) ?
    C1 B10 B9 . . 59.23(10) ?
    B8 B10 B9 . . 60.36(10) ?
    C2 B10 B7 . . 58.23(9) ?
    C1 B10 B7 . . 58.40(10) ?
    B8 B10 B7 . . 108.23(12) ?
    B9 B10 B7 . . 108.39(12) ?
    C2 B10 H10 . . 125.1(9) ?
    C1 B10 H10 . . 123.3(9) ?
    B8 B10 H10 . . 125.2(9) ?
    B9 B10 H10 . . 124.0(9) ?
    B7 B10 H10 . . 117.6(9) ?
    B10 C1 B7 . . 63.56(10) ?
    B10 C1 B2 . . 114.46(12) ?
    B7 C1 B2 . . 114.61(12) ?
    B10 C1 B3 . . 115.18(12) ?
    B7 C1 B3 . . 62.48(10) ?
    B2 C1 B3 . . 62.81(10) ?
    B10 C1 B9 . . 62.57(10) ?
    B7 C1 B9 . . 115.37(12) ?
    B2 C1 B9 . . 62.60(10) ?
    B3 C1 B9 . . 115.00(12) ?
    B10 C1 H1 . . 116.8(10) ?
    B7 C1 H1 . . 114.9(10) ?
    B2 C1 H1 . . 119.9(10) ?
    B3 C1 H1 . . 116.7(10) ?
    B9 C1 H1 . . 119.6(10) ?
    B10 C2 B7 . . 63.71(10) ?
    B10 C2 B8 . . 62.42(10) ?
    B7 C2 B8 . . 115.43(12) ?
    B10 C2 B4 . . 115.36(12) ?
    B7 C2 B4 . . 62.53(10) ?
    B8 C2 B4 . . 115.13(12) ?
    B10 C2 B5 . . 114.61(12) ?
    B7 C2 B5 . . 114.82(12) ?
    B8 C2 B5 . . 62.76(10) ?
    B4 C2 B5 . . 62.87(10) ?
    B10 C2 H2 . . 116.6(10) ?
    B7 C2 H2 . . 117.8(10) ?
    B8 C2 H2 . . 116.5(10) ?
    B4 C2 H2 . . 118.6(10) ?
    B5 C2 H2 . . 117.9(10) ?
    O2 C3 O1 . . 122.95(13) ?
    O2 C3 B1 . . 125.93(14) ?
    O1 C3 B1 . . 111.11(12) ?
    N1 C4 C11 . . 128.20(13) ?
    N1 C4 C21 . . 113.43(13) ?
    C11 C4 C21 . . 118.36(13) ?
    C16 C11 C12 . . 119.09(14) ?
    C16 C11 C4 . . 119.09(14) ?
    C12 C11 C4 . . 121.69(14) ?
    C13 C12 C11 . . 120.03(15) ?
    C13 C12 H12 . . 120.000000 ?
    C11 C12 H12 . . 120.000000 ?
    C14 C13 C12 . . 120.50(16) ?
    C14 C13 H13 . . 119.700000 ?
    C12 C13 H13 . . 119.700000 ?
    C13 C14 C15 . . 119.94(15) ?
    C13 C14 H14 . . 120.000000 ?
    C15 C14 H14 . . 120.000000 ?
    C16 C15 C14 . . 119.74(15) ?
    C16 C15 H15 . . 120.100000 ?
    C14 C15 H15 . . 120.100000 ?
    C15 C16 C11 . . 120.67(15) ?
    C15 C16 H16 . . 119.700000 ?
    C11 C16 H16 . . 119.700000 ?
    C26 C21 C22 . . 119.37(14) ?
    C26 C21 C4 . . 120.09(14) ?
    C22 C21 C4 . . 120.52(13) ?
    C23 C22 C21 . . 120.06(14) ?
    C23 C22 H22 . . 120.000000 ?
    C21 C22 H22 . . 120.000000 ?
    C22 C23 C24 . . 120.41(15) ?
    C22 C23 H23 . . 119.800000 ?
    C24 C23 H23 . . 119.800000 ?
    C25 C24 C23 . . 119.83(14) ?
    C25 C24 H24 . . 120.100000 ?
    C23 C24 H24 . . 120.100000 ?
    C24 C25 C26 . . 120.12(14) ?
    C24 C25 H25 . . 119.900000 ?
    C26 C25 H25 . . 119.900000 ?
    C25 C26 C21 . . 120.19(15) ?
    C25 C26 H26 . . 119.900000 ?
    C21 C26 H26 . . 119.900000 ?

loop_
    _geom_torsion_atom_site_label_1
    _geom_torsion_atom_site_label_2
    _geom_torsion_atom_site_label_3
    _geom_torsion_atom_site_label_4
    _geom_torsion_site_symmetry_1
    _geom_torsion_site_symmetry_2
    _geom_torsion_site_symmetry_3
    _geom_torsion_site_symmetry_4
    _geom_torsion
    _geom_torsion_publ_flag
    C4 N1 O1 C3 . . . . 159.68(13) ?
    C3 B1 B2 C1 . . . . -148.65(14) ?
    B5 B1 B2 C1 . . . . 61.18(15) ?
    B4 B1 B2 C1 . . . . -2.69(16) ?
    B3 B1 B2 C1 . . . . -40.04(11) ?
    B6 B1 B2 C1 . . . . 99.06(13) ?
    C3 B1 B2 B9 . . . . 150.15(14) ?
    B5 B1 B2 B9 . . . . -0.01(16) ?
    B4 B1 B2 B9 . . . . -63.88(15) ?
    B3 B1 B2 B9 . . . . -101.23(13) ?
    B6 B1 B2 B9 . . . . 37.87(12) ?
    C3 B1 B2 B6 . . . . 112.28(17) ?
    B5 B1 B2 B6 . . . . -37.88(11) ?
    B4 B1 B2 B6 . . . . -101.75(13) ?
    B3 B1 B2 B6 . . . . -139.10(12) ?
    C3 B1 B2 B3 . . . . -108.62(17) ?
    B5 B1 B2 B3 . . . . 101.22(13) ?
    B4 B1 B2 B3 . . . . 37.35(12) ?
    B6 B1 B2 B3 . . . . 139.10(12) ?
    C3 B1 B3 C1 . . . . 155.53(13) ?
    B5 B1 B3 C1 . . . . -60.97(14) ?
    B2 B1 B3 C1 . . . . 40.00(11) ?
    B4 B1 B3 C1 . . . . -98.33(12) ?
    B6 B1 B3 C1 . . . . 3.13(15) ?
    C3 B1 B3 B7 . . . . -143.64(14) ?
    B5 B1 B3 B7 . . . . -0.15(16) ?
    B2 B1 B3 B7 . . . . 100.83(13) ?
    B4 B1 B3 B7 . . . . -37.50(11) ?
    B6 B1 B3 B7 . . . . 63.96(15) ?
    C3 B1 B3 B4 . . . . -106.14(15) ?
    B5 B1 B3 B4 . . . . 37.36(12) ?
    B2 B1 B3 B4 . . . . 138.34(13) ?
    B6 B1 B3 B4 . . . . 101.46(13) ?
    C3 B1 B3 B2 . . . . 115.53(16) ?
    B5 B1 B3 B2 . . . . -100.98(13) ?
    B4 B1 B3 B2 . . . . -138.34(13) ?
    B6 B1 B3 B2 . . . . -36.87(11) ?
    B1 B2 B3 C1 . . . . -133.03(13) ?
    B9 B2 B3 C1 . . . . -32.56(11) ?
    B6 B2 B3 C1 . . . . -96.29(13) ?
    C1 B2 B3 B7 . . . . 32.82(11) ?
    B1 B2 B3 B7 . . . . -100.21(13) ?
    B9 B2 B3 B7 . . . . 0.27(16) ?
    B6 B2 B3 B7 . . . . -63.46(15) ?
    C1 B2 B3 B4 . . . . 95.85(13) ?
    B1 B2 B3 B4 . . . . -37.18(11) ?
    B9 B2 B3 B4 . . . . 63.30(15) ?
    B6 B2 B3 B4 . . . . -0.44(15) ?
    C1 B2 B3 B1 . . . . 133.03(13) ?
    B9 B2 B3 B1 . . . . 100.47(14) ?
    B6 B2 B3 B1 . . . . 36.74(11) ?
    C3 B1 B4 C2 . . . . -150.02(13) ?
    B5 B1 B4 C2 . . . . -39.95(11) ?
    B2 B1 B4 C2 . . . . 61.08(15) ?
    B3 B1 B4 C2 . . . . 98.53(13) ?
    B6 B1 B4 C2 . . . . -2.78(16) ?
    C3 B1 B4 B7 . . . . 149.14(13) ?
    B5 B1 B4 B7 . . . . -100.80(13) ?
    B2 B1 B4 B7 . . . . 0.23(16) ?
    B3 B1 B4 B7 . . . . 37.69(12) ?
    B6 B1 B4 B7 . . . . -63.63(15) ?
    C3 B1 B4 B3 . . . . 111.45(15) ?
    B5 B1 B4 B3 . . . . -138.48(13) ?
    B2 B1 B4 B3 . . . . -37.46(12) ?
    B6 B1 B4 B3 . . . . -101.31(13) ?
    C3 B1 B4 B5 . . . . -110.06(15) ?
    B2 B1 B4 B5 . . . . 101.03(13) ?
    B3 B1 B4 B5 . . . . 138.48(13) ?
    B6 B1 B4 B5 . . . . 37.17(12) ?
    C1 B3 B4 C2 . . . . 0.03(15) ?
    B7 B3 B4 C2 . . . . 39.57(11) ?
    B1 B3 B4 C2 . . . . -98.15(12) ?
    B2 B3 B4 C2 . . . . -61.03(14) ?
    C1 B3 B4 B7 . . . . -39.54(11) ?
    B1 B3 B4 B7 . . . . -137.72(13) ?
    B2 B3 B4 B7 . . . . -100.60(13) ?
    C1 B3 B4 B1 . . . . 98.18(12) ?
    B7 B3 B4 B1 . . . . 137.72(13) ?
    B2 B3 B4 B1 . . . . 37.11(11) ?
    C1 B3 B4 B5 . . . . 61.18(14) ?
    B7 B3 B4 B5 . . . . 100.72(13) ?
    B1 B3 B4 B5 . . . . -37.00(11) ?
    B2 B3 B4 B5 . . . . 0.12(15) ?
    C3 B1 B5 C2 . . . . 146.69(13) ?
    B2 B1 B5 C2 . . . . -61.21(15) ?
    B4 B1 B5 C2 . . . . 39.91(11) ?
    B3 B1 B5 C2 . . . . 2.67(16) ?
    B6 B1 B5 C2 . . . . -98.98(12) ?
    C3 B1 B5 B8 . . . . -152.32(13) ?
    B2 B1 B5 B8 . . . . -0.21(16) ?
    B4 B1 B5 B8 . . . . 100.90(13) ?
    B3 B1 B5 B8 . . . . 63.67(15) ?
    B6 B1 B5 B8 . . . . -37.99(11) ?
    C3 B1 B5 B4 . . . . 106.78(15) ?
    B2 B1 B5 B4 . . . . -101.12(13) ?
    B3 B1 B5 B4 . . . . -37.24(12) ?
    B6 B1 B5 B4 . . . . -138.89(12) ?
    C3 B1 B5 B6 . . . . -114.33(15) ?
    B2 B1 B5 B6 . . . . 37.78(11) ?
    B4 B1 B5 B6 . . . . 138.89(12) ?
    B3 B1 B5 B6 . . . . 101.65(13) ?
    B7 B4 B5 C2 . . . . -32.65(11) ?
    B1 B4 B5 C2 . . . . -133.13(12) ?
    B3 B4 B5 C2 . . . . -95.99(13) ?
    C2 B4 B5 B1 . . . . 133.13(12) ?
    B7 B4 B5 B1 . . . . 100.48(13) ?
    B3 B4 B5 B1 . . . . 37.14(11) ?
    C2 B4 B5 B8 . . . . 32.51(11) ?
    B7 B4 B5 B8 . . . . -0.14(16) ?
    B1 B4 B5 B8 . . . . -100.62(13) ?
    B3 B4 B5 B8 . . . . -63.48(15) ?
    C2 B4 B5 B6 . . . . 96.23(13) ?
    B7 B4 B5 B6 . . . . 63.58(15) ?
    B1 B4 B5 B6 . . . . -36.90(11) ?
    B3 B4 B5 B6 . . . . 0.24(15) ?
    C3 B1 B6 B2 . . . . -114.48(16) ?
    B5 B1 B6 B2 . . . . 137.88(12) ?
    B4 B1 B6 B2 . . . . 100.75(13) ?
    B3 B1 B6 B2 . . . . 36.93(11) ?
    C3 B1 B6 B9 . . . . -152.12(14) ?
    B5 B1 B6 B9 . . . . 100.24(13) ?
    B2 B1 B6 B9 . . . . -37.64(12) ?
    B4 B1 B6 B9 . . . . 63.11(15) ?
    B3 B1 B6 B9 . . . . -0.71(16) ?
    C3 B1 B6 B5 . . . . 107.64(16) ?
    B2 B1 B6 B5 . . . . -137.88(12) ?
    B4 B1 B6 B5 . . . . -37.13(11) ?
    B3 B1 B6 B5 . . . . -100.96(13) ?
    C3 B1 B6 B8 . . . . 145.19(14) ?
    B5 B1 B6 B8 . . . . 37.56(11) ?
    B2 B1 B6 B8 . . . . -100.32(13) ?
    B4 B1 B6 B8 . . . . 0.43(16) ?
    B3 B1 B6 B8 . . . . -63.40(15) ?
    C1 B2 B6 B1 . . . . -97.99(13) ?
    B9 B2 B6 B1 . . . . -137.64(13) ?
    B3 B2 B6 B1 . . . . -36.69(11) ?
    C1 B2 B6 B9 . . . . 39.65(11) ?
    B1 B2 B6 B9 . . . . 137.64(13) ?
    B3 B2 B6 B9 . . . . 100.95(13) ?
    C1 B2 B6 B5 . . . . -60.71(14) ?
    B1 B2 B6 B5 . . . . 37.27(11) ?
    B9 B2 B6 B5 . . . . -100.37(13) ?
    B3 B2 B6 B5 . . . . 0.58(15) ?
    C1 B2 B6 B8 . . . . 2.08(15) ?
    B1 B2 B6 B8 . . . . 100.07(13) ?
    B9 B2 B6 B8 . . . . -37.57(12) ?
    B3 B2 B6 B8 . . . . 63.38(15) ?
    C2 B5 B6 B1 . . . . 98.04(12) ?
    B8 B5 B6 B1 . . . . 137.53(12) ?
    B4 B5 B6 B1 . . . . 36.87(11) ?
    C2 B5 B6 B2 . . . . 60.66(14) ?
    B1 B5 B6 B2 . . . . -37.38(11) ?
    B8 B5 B6 B2 . . . . 100.15(13) ?
    B4 B5 B6 B2 . . . . -0.51(15) ?
    C2 B5 B6 B9 . . . . -2.36(16) ?
    B1 B5 B6 B9 . . . . -100.39(13) ?
    B8 B5 B6 B9 . . . . 37.13(12) ?
    B4 B5 B6 B9 . . . . -63.53(15) ?
    C2 B5 B6 B8 . . . . -39.49(11) ?
    B1 B5 B6 B8 . . . . -137.53(12) ?
    B4 B5 B6 B8 . . . . -100.66(13) ?
    B1 B4 B7 C2 . . . . 95.80(13) ?
    B3 B4 B7 C2 . . . . 133.54(13) ?
    B5 B4 B7 C2 . . . . 32.73(11) ?
    C2 B4 B7 C1 . . . . -93.44(13) ?
    B1 B4 B7 C1 . . . . 2.36(16) ?
    B3 B4 B7 C1 . . . . 40.10(11) ?
    B5 B4 B7 C1 . . . . -60.71(15) ?
    C2 B4 B7 B3 . . . . -133.54(13) ?
    B1 B4 B7 B3 . . . . -37.74(12) ?
    B5 B4 B7 B3 . . . . -100.81(13) ?
    C2 B4 B7 B10 . . . . -32.72(11) ?
    B1 B4 B7 B10 . . . . 63.07(15) ?
    B3 B4 B7 B10 . . . . 100.81(13) ?
    B5 B4 B7 B10 . . . . 0.01(16) ?
    C1 B3 B7 C2 . . . . 93.46(13) ?
    B4 B3 B7 C2 . . . . -40.08(11) ?
    B1 B3 B7 C2 . . . . -2.47(16) ?
    B2 B3 B7 C2 . . . . 60.57(15) ?
    B4 B3 B7 C1 . . . . -133.54(13) ?
    B1 B3 B7 C1 . . . . -95.93(13) ?
    B2 B3 B7 C1 . . . . -32.89(11) ?
    C1 B3 B7 B4 . . . . 133.54(13) ?
    B1 B3 B7 B4 . . . . 37.61(11) ?
    B2 B3 B7 B4 . . . . 100.65(13) ?
    C1 B3 B7 B10 . . . . 32.74(11) ?
    B4 B3 B7 B10 . . . . -100.80(13) ?
    B1 B3 B7 B10 . . . . -63.19(15) ?
    B2 B3 B7 B10 . . . . -0.15(16) ?
    B1 B5 B8 C2 . . . . -95.89(13) ?
    B4 B5 B8 C2 . . . . -32.50(11) ?
    B6 B5 B8 C2 . . . . -133.82(12) ?
    C2 B5 B8 B10 . . . . 32.72(11) ?
    B1 B5 B8 B10 . . . . -63.17(15) ?
    B4 B5 B8 B10 . . . . 0.22(16) ?
    B6 B5 B8 B10 . . . . -101.10(13) ?
    C2 B5 B8 B9 . . . . 96.25(13) ?
    B1 B5 B8 B9 . . . . 0.35(16) ?
    B4 B5 B8 B9 . . . . 63.74(15) ?
    B6 B5 B8 B9 . . . . -37.57(12) ?
    C2 B5 B8 B6 . . . . 133.82(12) ?
    B1 B5 B8 B6 . . . . 37.93(11) ?
    B4 B5 B8 B6 . . . . 101.32(13) ?
    B1 B6 B8 C2 . . . . 2.12(15) ?
    B2 B6 B8 C2 . . . . -60.75(14) ?
    B9 B6 B8 C2 . . . . -98.45(13) ?
    B5 B6 B8 C2 . . . . 39.62(11) ?
    B1 B6 B8 B10 . . . . 63.20(15) ?
    B2 B6 B8 B10 . . . . 0.34(16) ?
    B9 B6 B8 B10 . . . . -37.37(12) ?
    B5 B6 B8 B10 . . . . 100.70(13) ?
    B1 B6 B8 B9 . . . . 100.56(13) ?
    B2 B6 B8 B9 . . . . 37.70(12) ?
    B5 B6 B8 B9 . . . . 138.07(13) ?
    B1 B6 B8 B5 . . . . -37.51(11) ?
    B2 B6 B8 B5 . . . . -100.37(13) ?
    B9 B6 B8 B5 . . . . -138.07(13) ?
    C2 B8 B9 C1 . . . . -0.16(14) ?
    B10 B8 B9 C1 . . . . 39.21(11) ?
    B5 B8 B9 C1 . . . . -61.50(14) ?
    B6 B8 B9 C1 . . . . -99.08(12) ?
    C2 B8 B9 B10 . . . . -39.38(11) ?
    B5 B8 B9 B10 . . . . -100.72(13) ?
    B6 B8 B9 B10 . . . . -138.30(13) ?
    C2 B8 B9 B2 . . . . 60.98(14) ?
    B10 B8 B9 B2 . . . . 100.36(14) ?
    B5 B8 B9 B2 . . . . -0.36(16) ?
    B6 B8 B9 B2 . . . . -37.94(12) ?
    C2 B8 B9 B6 . . . . 98.92(13) ?
    B10 B8 B9 B6 . . . . 138.30(13) ?
    B5 B8 B9 B6 . . . . 37.58(12) ?
    B1 B2 B9 C1 . . . . 95.92(13) ?
    B6 B2 B9 C1 . . . . 133.75(13) ?
    B3 B2 B9 C1 . . . . 32.51(11) ?
    C1 B2 B9 B10 . . . . -32.80(11) ?
    B1 B2 B9 B10 . . . . 63.12(15) ?
    B6 B2 B9 B10 . . . . 100.96(13) ?
    B3 B2 B9 B10 . . . . -0.28(16) ?
    C1 B2 B9 B8 . . . . -95.68(13) ?
    B1 B2 B9 B8 . . . . 0.23(16) ?
    B6 B2 B9 B8 . . . . 38.07(12) ?
    B3 B2 B9 B8 . . . . -63.17(15) ?
    C1 B2 B9 B6 . . . . -133.75(13) ?
    B1 B2 B9 B6 . . . . -37.84(12) ?
    B3 B2 B9 B6 . . . . -101.24(13) ?
    B1 B6 B9 C1 . . . . -2.02(16) ?
    B2 B6 B9 C1 . . . . -39.63(11) ?
    B5 B6 B9 C1 . . . . 60.70(15) ?
    B8 B6 B9 C1 . . . . 97.88(13) ?
    B1 B6 B9 B10 . . . . -62.80(15) ?
    B2 B6 B9 B10 . . . . -100.41(14) ?
    B5 B6 B9 B10 . . . . -0.09(16) ?
    B8 B6 B9 B10 . . . . 37.09(12) ?
    B1 B6 B9 B8 . . . . -99.89(13) ?
    B2 B6 B9 B8 . . . . -137.50(13) ?
    B5 B6 B9 B8 . . . . -37.18(12) ?
    B1 B6 B9 B2 . . . . 37.61(12) ?
    B5 B6 B9 B2 . . . . 100.33(13) ?
    B8 B6 B9 B2 . . . . 137.50(13) ?
    B9 B8 B10 C2 . . . . -133.85(13) ?
    B5 B8 B10 C2 . . . . -32.84(11) ?
    B6 B8 B10 C2 . . . . -96.46(13) ?
    C2 B8 B10 C1 . . . . 93.82(12) ?
    B9 B8 B10 C1 . . . . -40.03(11) ?
    B5 B8 B10 C1 . . . . 60.98(15) ?
    B6 B8 B10 C1 . . . . -2.64(16) ?
    C2 B8 B10 B9 . . . . 133.85(13) ?
    B5 B8 B10 B9 . . . . 101.01(13) ?
    B6 B8 B10 B9 . . . . 37.39(12) ?
    C2 B8 B10 B7 . . . . 32.63(11) ?
    B9 B8 B10 B7 . . . . -101.22(13) ?
    B5 B8 B10 B7 . . . . -0.22(16) ?
    B6 B8 B10 B7 . . . . -63.83(15) ?
    C1 B9 B10 C2 . . . . -93.84(12) ?
    B8 B9 B10 C2 . . . . 39.93(11) ?
    B2 B9 B10 C2 . . . . -60.84(15) ?
    B6 B9 B10 C2 . . . . 2.53(16) ?
    B8 B9 B10 C1 . . . . 133.77(12) ?
    B2 B9 B10 C1 . . . . 32.99(11) ?
    B6 B9 B10 C1 . . . . 96.36(13) ?
    C1 B9 B10 B8 . . . . -133.77(12) ?
    B2 B9 B10 B8 . . . . -100.77(13) ?
    B6 B9 B10 B8 . . . . -37.41(12) ?
    C1 B9 B10 B7 . . . . -32.80(11) ?
    B8 B9 B10 B7 . . . . 100.96(13) ?
    B2 B9 B10 B7 . . . . 0.19(16) ?
    B6 B9 B10 B7 . . . . 63.56(15) ?
    C1 B7 B10 C2 . . . . 130.07(12) ?
    B4 B7 B10 C2 . . . . 33.12(11) ?
    B3 B7 B10 C2 . . . . 96.91(13) ?
    C2 B7 B10 C1 . . . . -130.07(12) ?
    B4 B7 B10 C1 . . . . -96.94(13) ?
    B3 B7 B10 C1 . . . . -33.16(11) ?
    C2 B7 B10 B8 . . . . -32.99(11) ?
    C1 B7 B10 B8 . . . . 97.07(13) ?
    B4 B7 B10 B8 . . . . 0.13(16) ?
    B3 B7 B10 B8 . . . . 63.92(15) ?
    C2 B7 B10 B9 . . . . -96.94(13) ?
    C1 B7 B10 B9 . . . . 33.13(11) ?
    B4 B7 B10 B9 . . . . -63.82(15) ?
    B3 B7 B10 B9 . . . . -0.03(16) ?
    C2 B10 C1 B7 . . . . -41.51(11) ?
    B8 B10 C1 B7 . . . . -102.28(13) ?
    B9 B10 C1 B7 . . . . -142.87(12) ?
    C2 B10 C1 B2 . . . . 65.03(15) ?
    B8 B10 C1 B2 . . . . 4.26(17) ?
    B9 B10 C1 B2 . . . . -36.33(12) ?
    B7 B10 C1 B2 . . . . 106.54(14) ?
    C2 B10 C1 B3 . . . . -5.03(16) ?
    B8 B10 C1 B3 . . . . -65.80(16) ?
    B9 B10 C1 B3 . . . . -106.39(14) ?
    B7 B10 C1 B3 . . . . 36.48(12) ?
    C2 B10 C1 B9 . . . . 101.36(12) ?
    B8 B10 C1 B9 . . . . 40.59(11) ?
    B7 B10 C1 B9 . . . . 142.87(12) ?
    C2 B7 C1 B10 . . . . 41.34(11) ?
    B4 B7 C1 B10 . . . . 101.91(13) ?
    B3 B7 C1 B10 . . . . 142.65(12) ?
    C2 B7 C1 B2 . . . . -64.96(15) ?
    B4 B7 C1 B2 . . . . -4.40(17) ?
    B3 B7 C1 B2 . . . . 36.34(12) ?
    B10 B7 C1 B2 . . . . -106.31(14) ?
    C2 B7 C1 B3 . . . . -101.31(12) ?
    B4 B7 C1 B3 . . . . -40.74(11) ?
    B10 B7 C1 B3 . . . . -142.65(12) ?
    C2 B7 C1 B9 . . . . 4.98(15) ?
    B4 B7 C1 B9 . . . . 65.54(15) ?
    B3 B7 C1 B9 . . . . 106.28(13) ?
    B10 B7 C1 B9 . . . . -36.37(12) ?
    B1 B2 C1 B10 . . . . -66.25(15) ?
    B9 B2 C1 B10 . . . . 36.32(12) ?
    B6 B2 C1 B10 . . . . -4.04(16) ?
    B3 B2 C1 B10 . . . . -106.97(14) ?
    B1 B2 C1 B7 . . . . 4.50(17) ?
    B9 B2 C1 B7 . . . . 107.07(14) ?
    B6 B2 C1 B7 . . . . 66.71(15) ?
    B3 B2 C1 B7 . . . . -36.22(12) ?
    B1 B2 C1 B3 . . . . 40.71(11) ?
    B9 B2 C1 B3 . . . . 143.28(13) ?
    B6 B2 C1 B3 . . . . 102.92(13) ?
    B1 B2 C1 B9 . . . . -102.57(13) ?
    B6 B2 C1 B9 . . . . -40.36(11) ?
    B3 B2 C1 B9 . . . . -143.28(13) ?
    B7 B3 C1 B10 . . . . -36.89(12) ?
    B4 B3 C1 B10 . . . . 3.28(16) ?
    B1 B3 C1 B10 . . . . 65.23(15) ?
    B2 B3 C1 B10 . . . . 105.83(14) ?
    B4 B3 C1 B7 . . . . 40.17(11) ?
    B1 B3 C1 B7 . . . . 102.12(13) ?
    B2 B3 C1 B7 . . . . 142.72(13) ?
    B7 B3 C1 B2 . . . . -142.72(13) ?
    B4 B3 C1 B2 . . . . -102.55(13) ?
    B1 B3 C1 B2 . . . . -40.60(11) ?
    B7 B3 C1 B9 . . . . -106.87(14) ?
    B4 B3 C1 B9 . . . . -66.70(15) ?
    B1 B3 C1 B9 . . . . -4.75(16) ?
    B2 B3 C1 B9 . . . . 35.85(13) ?
    B8 B9 C1 B10 . . . . -39.90(11) ?
    B2 B9 C1 B10 . . . . -142.60(13) ?
    B6 B9 C1 B10 . . . . -102.32(13) ?
    B10 B9 C1 B7 . . . . 36.74(12) ?
    B8 B9 C1 B7 . . . . -3.16(16) ?
    B2 B9 C1 B7 . . . . -105.86(14) ?
    B6 B9 C1 B7 . . . . -65.58(15) ?
    B10 B9 C1 B2 . . . . 142.60(13) ?
    B8 B9 C1 B2 . . . . 102.70(13) ?
    B6 B9 C1 B2 . . . . 40.28(11) ?
    B10 B9 C1 B3 . . . . 106.67(14) ?
    B8 B9 C1 B3 . . . . 66.77(15) ?
    B2 B9 C1 B3 . . . . -35.93(13) ?
    B6 B9 C1 B3 . . . . 4.35(17) ?
    C1 B10 C2 B7 . . . . 41.60(11) ?
    B8 B10 C2 B7 . . . . 142.96(12) ?
    B9 B10 C2 B7 . . . . 102.44(13) ?
    C1 B10 C2 B8 . . . . -101.36(12) ?
    B9 B10 C2 B8 . . . . -40.52(12) ?
    B7 B10 C2 B8 . . . . -142.96(12) ?
    C1 B10 C2 B4 . . . . 5.06(16) ?
    B8 B10 C2 B4 . . . . 106.42(14) ?
    B9 B10 C2 B4 . . . . 65.90(16) ?
    B7 B10 C2 B4 . . . . -36.54(12) ?
    C1 B10 C2 B5 . . . . -65.19(15) ?
    B8 B10 C2 B5 . . . . 36.18(12) ?
    B9 B10 C2 B5 . . . . -4.35(17) ?
    B7 B10 C2 B5 . . . . -106.79(14) ?
    C1 B7 C2 B10 . . . . -41.34(11) ?
    B4 B7 C2 B10 . . . . -142.67(12) ?
    B3 B7 C2 B10 . . . . -101.94(13) ?
    C1 B7 C2 B8 . . . . -5.10(15) ?
    B4 B7 C2 B8 . . . . -106.43(13) ?
    B3 B7 C2 B8 . . . . -65.69(15) ?
    B10 B7 C2 B8 . . . . 36.24(12) ?
    C1 B7 C2 B4 . . . . 101.33(12) ?
    B3 B7 C2 B4 . . . . 40.74(11) ?
    B10 B7 C2 B4 . . . . 142.67(12) ?
    C1 B7 C2 B5 . . . . 65.12(15) ?
    B4 B7 C2 B5 . . . . -36.22(12) ?
    B3 B7 C2 B5 . . . . 4.52(17) ?
    B10 B7 C2 B5 . . . . 106.45(14) ?
    B9 B8 C2 B10 . . . . 40.20(11) ?
    B5 B8 C2 B10 . . . . 142.87(13) ?
    B6 B8 C2 B10 . . . . 102.55(13) ?
    B10 B8 C2 B7 . . . . -36.73(12) ?
    B9 B8 C2 B7 . . . . 3.47(16) ?
    B5 B8 C2 B7 . . . . 106.15(13) ?
    B6 B8 C2 B7 . . . . 65.83(15) ?
    B10 B8 C2 B4 . . . . -106.78(14) ?
    B9 B8 C2 B4 . . . . -66.58(15) ?
    B5 B8 C2 B4 . . . . 36.10(12) ?
    B6 B8 C2 B4 . . . . -4.22(16) ?
    B10 B8 C2 B5 . . . . -142.87(13) ?
    B9 B8 C2 B5 . . . . -102.68(13) ?
    B6 B8 C2 B5 . . . . -40.32(11) ?
    B7 B4 C2 B10 . . . . 36.99(12) ?
    B1 B4 C2 B10 . . . . -65.46(15) ?
    B3 B4 C2 B10 . . . . -3.34(17) ?
    B5 B4 C2 B10 . . . . -105.96(14) ?
    B1 B4 C2 B7 . . . . -102.45(13) ?
    B3 B4 C2 B7 . . . . -40.33(11) ?
    B5 B4 C2 B7 . . . . -142.95(13) ?
    B7 B4 C2 B8 . . . . 106.89(14) ?
    B1 B4 C2 B8 . . . . 4.45(16) ?
    B3 B4 C2 B8 . . . . 66.57(15) ?
    B5 B4 C2 B8 . . . . -36.05(12) ?
    B7 B4 C2 B5 . . . . 142.95(13) ?
    B1 B4 C2 B5 . . . . 40.50(11) ?
    B3 B4 C2 B5 . . . . 102.62(13) ?
    B1 B5 C2 B10 . . . . 66.47(15) ?
    B8 B5 C2 B10 . . . . -36.05(12) ?
    B4 B5 C2 B10 . . . . 107.13(14) ?
    B6 B5 C2 B10 . . . . 4.27(16) ?
    B1 B5 C2 B7 . . . . -4.57(17) ?
    B8 B5 C2 B7 . . . . -107.09(14) ?
    B4 B5 C2 B7 . . . . 36.09(13) ?
    B6 B5 C2 B7 . . . . -66.77(16) ?
    B1 B5 C2 B8 . . . . 102.52(13) ?
    B4 B5 C2 B8 . . . . 143.18(13) ?
    B6 B5 C2 B8 . . . . 40.32(11) ?
    B1 B5 C2 B4 . . . . -40.66(11) ?
    B8 B5 C2 B4 . . . . -143.18(13) ?
    B6 B5 C2 B4 . . . . -102.86(13) ?
    N1 O1 C3 O2 . . . . -10.0(2) ?
    N1 O1 C3 B1 . . . . 169.38(12) ?
    B5 B1 C3 O2 . . . . -32.9(2) ?
    B2 B1 C3 O2 . . . . 179.95(15) ?
    B4 B1 C3 O2 . . . . 36.8(2) ?
    B3 B1 C3 O2 . . . . 106.59(18) ?
    B6 B1 C3 O2 . . . . -105.24(19) ?
    B5 B1 C3 O1 . . . . 147.70(13) ?
    B2 B1 C3 O1 . . . . 0.6(2) ?
    B4 B1 C3 O1 . . . . -142.58(13) ?
    B3 B1 C3 O1 . . . . -72.76(17) ?
    B6 B1 C3 O1 . . . . 75.41(18) ?
    O1 N1 C4 C11 . . . . -7.6(2) ?
    O1 N1 C4 C21 . . . . 173.68(12) ?
    N1 C4 C11 C16 . . . . 136.94(16) ?
    C21 C4 C11 C16 . . . . -44.4(2) ?
    N1 C4 C11 C12 . . . . -47.2(2) ?
    C21 C4 C11 C12 . . . . 131.53(15) ?
    C16 C11 C12 C13 . . . . 0.6(2) ?
    C4 C11 C12 C13 . . . . -175.36(14) ?
    C11 C12 C13 C14 . . . . -0.9(2) ?
    C12 C13 C14 C15 . . . . 0.0(2) ?
    C13 C14 C15 C16 . . . . 1.2(2) ?
    C14 C15 C16 C11 . . . . -1.5(2) ?
    C12 C11 C16 C15 . . . . 0.7(2) ?
    C4 C11 C16 C15 . . . . 176.69(13) ?
    N1 C4 C21 C26 . . . . 138.35(15) ?
    C11 C4 C21 C26 . . . . -40.5(2) ?
    N1 C4 C21 C22 . . . . -40.4(2) ?
    C11 C4 C21 C22 . . . . 140.72(14) ?
    C26 C21 C22 C23 . . . . 0.4(2) ?
    C4 C21 C22 C23 . . . . 179.17(14) ?
    C21 C22 C23 C24 . . . . -1.2(2) ?
    C22 C23 C24 C25 . . . . 0.6(2) ?
    C23 C24 C25 C26 . . . . 0.9(2) ?
    C24 C25 C26 C21 . . . . -1.7(2) ?
    C22 C21 C26 C25 . . . . 1.1(2) ?
    C4 C21 C26 C25 . . . . -177.70(14) ?

_shelx_res_file                         
;

TITL glo10626.res in P2(1)/n
    glo10626.res
    created by SHELXL-2019/1 at 10:57:18 on 28-May-2024
CELL  1.54178  12.4058  12.2488  13.3959   90.000  104.340   90.000
ZERR    4.000   0.0002   0.0003   0.0003    0.000    0.001    0.000
LATT 1
SYMM 1/2-X, 1/2+Y, 1/2-Z
SFAC C  H  B  N  O
UNIT 64  84  40  4  8
LIST 4
REM Old TITL glo10626 in P2(1)/n
REM SHELXT solution in P2(1)/n: R1 0.124, Rweak 0.004, Alpha 0.021
REM <I/s>   0.339 for  183 systematic absences,  Orientation as input
REM Formula found by SHELXT:  C15 B11 N O2
SIZE 0.031 0.102 0.142
TEMP -173.150

ACTA
CONF

L.S. 40
BOND $H

FMAP 2
PLAN 10

HTAB

WGHT    0.044800    0.675400
FVAR       0.68932
N1    4    0.485325    0.783797    0.533425    11.00000    0.01518    0.02162 =
         0.01797    0.00487    0.00088    0.00658
O1    5    0.578020    0.718352    0.587397    11.00000    0.01392    0.02767 =
         0.02000    0.00953    0.00491    0.00842
O2    5    0.640530    0.733736    0.443151    11.00000    0.02247    0.03291 =
         0.01605    0.00358    0.00363    0.00838
B1    3    0.767758    0.652995    0.600745    11.00000    0.01486    0.01732 =
         0.01631    0.00133    0.00357    0.00246
B2    3    0.788826    0.613067    0.731788    11.00000    0.01650    0.02113 =
         0.01682    0.00282    0.00279    0.00303
H02   2    0.731497    0.624205    0.779419    11.00000    0.02380
B3    3    0.859130    0.730041    0.699124    11.00000    0.01774    0.01623 =
         0.01644   -0.00105    0.00271    0.00280
H03   2    0.845884    0.809501    0.726994    11.00000    0.01860
B4    3    0.896503    0.701153    0.581813    11.00000    0.01411    0.01679 =
         0.02011    0.00203    0.00461    0.00266
H04   2    0.907110    0.759141    0.525027    11.00000    0.02828
B5    3    0.849131    0.566775    0.542006    11.00000    0.01404    0.01943 =
         0.01770   -0.00195    0.00219    0.00178
H05   2    0.830477    0.544895    0.460950    11.00000    0.02873
B6    3    0.781538    0.511947    0.634408    11.00000    0.01702    0.01619 =
         0.02072    0.00168    0.00149    0.00069
H06   2    0.711121    0.456251    0.612189    11.00000    0.02456
B7    3    0.997007    0.690492    0.700765    11.00000    0.01703    0.01798 =
         0.01932   -0.00103    0.00240    0.00114
H07   2    1.070721    0.742960    0.724492    11.00000    0.02653
B8    3    0.921372    0.473304    0.637075    11.00000    0.01863    0.01739 =
         0.01889   -0.00076    0.00155    0.00226
H08   2    0.950172    0.396098    0.614817    11.00000    0.02240
B9    3    0.883842    0.501390    0.754179    11.00000    0.01865    0.01809 =
         0.02059    0.00279    0.00238    0.00245
H09   2    0.883594    0.443059    0.814562    11.00000    0.02753
B10   3    1.012003    0.548975    0.734818    11.00000    0.01730    0.01838 =
         0.01631    0.00046    0.00133    0.00261
H10   2    1.091589    0.521923    0.778461    11.00000    0.01399
C1    1    0.928448    0.632835    0.783014    11.00000    0.01881    0.01782 =
         0.01501   -0.00140    0.00170    0.00288
H1    2    0.955287    0.654751    0.854715    11.00000    0.02087
C2    1    0.982980    0.590772    0.610434    11.00000    0.01437    0.01968 =
         0.01729   -0.00181    0.00366    0.00276
H2    2    1.043311    0.582459    0.574079    11.00000    0.02288
C3    1    0.656100    0.706188    0.531938    11.00000    0.01462    0.01487 =
         0.01841   -0.00098    0.00345   -0.00088
C4    1    0.399473    0.766537    0.569028    11.00000    0.01553    0.01743 =
         0.01486   -0.00052    0.00240    0.00120
C11   1    0.384942    0.682810    0.645055    11.00000    0.01155    0.02050 =
         0.01662    0.00161   -0.00145    0.00041
C12   1    0.414369    0.573744    0.636589    11.00000    0.01922    0.02132 =
         0.01975   -0.00018    0.00187    0.00140
AFIX  43
H12   2    0.449562    0.552441    0.584223    11.00000   -1.20000
AFIX   0
C13   1    0.392259    0.496646    0.704509    11.00000    0.02401    0.01796 =
         0.02472    0.00233   -0.00163   -0.00088
AFIX  43
H13   2    0.411438    0.422383    0.697850    11.00000   -1.20000
AFIX   0
C14   1    0.342408    0.526994    0.782051    11.00000    0.02027    0.02742 =
         0.02031    0.00743   -0.00221   -0.00646
AFIX  43
H14   2    0.327544    0.473669    0.828380    11.00000   -1.20000
AFIX   0
C15   1    0.314138    0.635568    0.792033    11.00000    0.01658    0.03230 =
         0.01737    0.00242    0.00282   -0.00267
AFIX  43
H15   2    0.281200    0.656858    0.845935    11.00000   -1.20000
AFIX   0
C16   1    0.334185    0.712592    0.723073    11.00000    0.01530    0.02233 =
         0.01916    0.00159    0.00143    0.00200
AFIX  43
H16   2    0.313168    0.786438    0.728948    11.00000   -1.20000
AFIX   0
C21   1    0.304257    0.840591    0.524466    11.00000    0.01545    0.01852 =
         0.01335   -0.00032    0.00341    0.00228
C22   1    0.322541    0.950677    0.507879    11.00000    0.01674    0.02007 =
         0.01546   -0.00127    0.00323   -0.00103
AFIX  43
H22   2    0.396016    0.979239    0.525844    11.00000   -1.20000
AFIX   0
C23   1    0.233731    1.018393    0.465259    11.00000    0.02453    0.01589 =
         0.01761   -0.00031    0.00334    0.00314
AFIX  43
H23   2    0.246385    1.093656    0.455341    11.00000   -1.20000
AFIX   0
C24   1    0.126398    0.977037    0.436949    11.00000    0.01993    0.02576 =
         0.01642    0.00088    0.00227    0.00755
AFIX  43
H24   2    0.065811    1.023703    0.407131    11.00000   -1.20000
AFIX   0
C25   1    0.107777    0.867599    0.452250    11.00000    0.01433    0.02733 =
         0.02042    0.00083    0.00251   -0.00043
AFIX  43
H25   2    0.034442    0.838911    0.432011    11.00000   -1.20000
AFIX   0
C26   1    0.196154    0.799625    0.497159    11.00000    0.01859    0.01735 =
         0.01986    0.00024    0.00380   -0.00136
AFIX  43
H26   2    0.182832    0.725000    0.509280    11.00000   -1.20000
AFIX   0
HKLF 4


REM  glo10626.res in P2(1)/n
REM wR2 = 0.0968, GooF = S = 1.026, Restrained GooF = 1.026 for all data
REM R1 = 0.0384 for 2790 Fo > 4sig(Fo) and 0.0533 for all 3481 data
REM 306 parameters refined using 0 restraints

END

WGHT      0.0447      0.6757

REM No hydrogen bonds found for HTAB generation

REM Highest difference peak  0.201,  deepest hole -0.221,  1-sigma level  0.041
Q1    1   0.7100  0.6691  0.5710  11.00000  0.05    0.20
Q2    1   0.4019  0.7212  0.6166  11.00000  0.05    0.19
Q3    1   0.8380  0.6391  0.5665  11.00000  0.05    0.18
Q4    1   0.4213  0.6366  0.6591  11.00000  0.05    0.18
Q5    1   0.7904  0.6675  0.6794  11.00000  0.05    0.18
Q6    1   0.9510  0.5622  0.7670  11.00000  0.05    0.18
Q7    1   0.3428  0.7989  0.5397  11.00000  0.05    0.17
Q8    1   0.1995  0.6998  0.4829  11.00000  0.05    0.17
Q9    1   0.7956  0.5649  0.5842  11.00000  0.05    0.16
Q10   1   0.8318  0.7012  0.6294  11.00000  0.05    0.16
;
_shelx_res_checksum                     70082

_shelx_hkl_file                         
;
   1   0   0    0.80    2.20
  -1   0   0    0.40    1.40
  -2   0   0  110.39    6.40
   2   0   0  117.79    7.80
   3   0   0   -4.00    6.70
  -3   0   0   -3.30    3.00
  -4   0   0 4277.37  129.89
   4   0   0 4185.78  131.89
   4   0   0 4027.00  128.89
  -5   0   0    1.60    1.70
  -5   0   0   -8.10    4.50
   5   0   0    8.30   10.20
   5   0   0    1.60    3.70
   6   0   0   63.09   13.10
  -6   0   0   85.29   11.10
  -6   0   0   82.79    9.10
   6   0   0   68.09    8.20
   7   0   0    0.00    4.40
   7   0   0    4.00    4.60
  -7   0   0    3.70    5.70
  -7   0   0   -1.10    7.10
   7   0   0   -5.90    8.10
  -8   0   0  164.68   18.30
  -8   0   0  201.48   14.90
  -8   0   0  166.58   14.60
   8   0   0  179.88   14.10
   8   0   0  169.58   11.90
  -8   0   0  178.08   14.00
  -9   0   0    5.80    7.20
  -9   0   0    6.10   10.00
  -9   0   0    4.20    7.20
  -9   0   0   13.00   15.80
   9   0   0   -7.80   11.60
   9   0   0    2.40    5.30
  -9   0   0    5.40    7.30
   9   0   0   -3.80    5.60
 -10   0   0  622.34   28.80
 -10   0   0  606.54   26.70
  10   0   0  535.15   38.50
 -10   0   0  554.34   30.90
 -11   0   0   -6.30    6.50
 -11   0   0  -13.40   11.90
  11   0   0    3.40    5.80
  11   0   0   -7.70    9.20
  11   0   0   -3.20   18.50
 -11   0   0   -3.80    6.00
 -12   0   0  195.98   14.60
  12   0   0  221.78   22.90
 -12   0   0  192.98   17.90
  12   0   0  211.98   14.90
  13   0   0   -5.70   10.50
 -13   0   0    2.20    6.20
 -14   0   0   38.00    5.60
  14   0   0   22.50    9.10
   0  -1   0    1.80    1.40
   0   1   0    0.60    0.80
   0   1   0    0.00    1.00
   1  -1   0  383.86   13.20
   1  -1   0  389.26   14.10
  -1  -1   0  377.86   12.40
   1   1   0  370.86   12.50
  -1   1   0  379.56   13.40
  -2  -1   0 1446.96   45.70
  -2  -1   0 1401.96   44.70
   2  -1   0 1489.65   48.40
   2   1   0 1521.45   46.70
  -3  -1   0 1268.37   40.90
  -3  -1   0 1326.57   43.30
  -3   1   0 1336.47   44.70
   3   1   0 1423.26   45.50
   4  -1   0  166.78   14.20
  -4  -1   0  159.78    6.10
   4   1   0  162.18   12.70
  -4   1   0  158.98   11.50
   5  -1   0 1414.36   53.19
  -5  -1   0 1376.76   48.40
   5  -1   0 1394.96   48.60
  -5   1   0 1361.96   49.50
   5   1   0 1509.95   54.89
   5   1   0 1365.56   47.40
   6  -1   0  229.48   19.90
  -6  -1   0  197.28   13.40
  -6  -1   0  229.78   14.40
   6  -1   0  211.18   11.10
   6   1   0  209.78   17.90
  -6   1   0  214.28   14.90
   6   1   0  195.08   12.40
   6   1   0  208.48   10.80
  -6   1   0  217.88   13.30
  -7  -1   0   11.50    6.70
  -7  -1   0    9.80    6.20
   7  -1   0   12.30    5.00
   7  -1   0    7.70   11.10
  -7  -1   0   17.00    7.90
   7  -1   0    9.80    6.40
  -7   1   0    3.10    6.20
   7   1   0   21.20    9.90
   7   1   0    9.70    4.70
  -7   1   0   11.60    6.30
   7   1   0    4.80    3.80
  -8  -1   0   14.30    8.10
   8  -1   0   12.80    4.60
  -8  -1   0   15.70    7.70
   8  -1   0   25.70    7.10
  -8  -1   0   22.50    6.10
  -8  -1   0   12.60    7.10
   8   1   0   29.90    8.10
  -8   1   0   15.90   10.50
  -8   1   0   16.20    6.50
   8   1   0   21.10    6.00
   8   1   0   29.80   15.60
  -8   1   0   34.40    8.20
  -8   1   0   16.50    7.30
  -9  -1   0   11.90    8.10
  -9  -1   0   20.20    8.00
   9  -1   0   -3.60   10.10
  -9  -1   0   16.90   10.40
   9  -1   0   23.90    7.60
   9  -1   0    9.90    5.20
  -9  -1   0   10.40    7.40
  -9  -1   0   -5.70    8.10
  -9   1   0   32.80    8.50
   9   1   0   16.60    8.30
  -9   1   0   11.90    8.10
   9   1   0   20.60   15.00
  -9   1   0   20.90    8.80
   9   1   0   16.60    5.70
 -10  -1   0   74.79    9.60
 -10  -1   0   89.19   15.10
  10  -1   0   18.80   14.70
 -10  -1   0   79.49   12.60
 -10  -1   0   74.29   11.20
  10  -1   0   51.29   10.60
  10  -1   0   54.19    8.60
  10   1   0   56.99   19.50
 -10   1   0   40.20   11.40
 -10   1   0   68.39   26.50
 -10   1   0   74.19   12.50
 -10   1   0   65.59   10.30
  10   1   0   64.89   12.40
  10   1   0   59.29    8.90
 -11  -1   0    8.30    8.10
  11  -1   0    7.10    5.90
 -11  -1   0   20.80    7.70
 -11  -1   0   14.10    7.50
  11  -1   0    9.90    8.90
  11  -1   0  -13.50   15.70
 -11   1   0    2.20    8.90
  11   1   0   -1.90   14.70
  11   1   0    2.90   11.50
 -11   1   0   11.00   12.30
 -11   1   0    4.80    7.90
  11   1   0    5.60    6.80
 -12  -1   0  167.08   17.10
 -12  -1   0  181.58   13.30
  12  -1   0  126.69   25.50
  12  -1   0  232.48   19.70
 -12   1   0  167.08   17.10
 -12   1   0  182.28   14.80
  12   1   0  178.28   13.20
  13  -1   0   74.19   21.90
 -13  -1   0   49.30    7.30
  13  -1   0   45.00    8.30
 -13   1   0   52.59    8.10
  13   1   0   49.99    7.20
 -13   1   0   47.30   10.50
 -14  -1   0   49.00    6.50
 -14  -1   0   39.20    6.40
 -14   1   0   54.89    6.40
  14   1   0   48.00    7.20
   0  -2   0  256.07   10.30
   0   2   0  236.98    9.30
   0   2   0  248.28    8.70
   1  -2   0 2908.51   88.29
   1  -2   0 2809.72   87.29
  -1  -2   0 2701.63   86.39
   1   2   0 2867.51   84.89
   2  -2   0  249.28   11.30
   2  -2   0  230.18   12.60
  -2  -2   0  241.28    9.60
  -2   2   0  231.78   11.00
   2   2   0  238.98   10.30
  -3  -2   0   72.49    5.30
  -3  -2   0   66.19    5.10
  -3  -2   0   70.49    6.20
   3  -2   0   91.49   12.30
   3  -2   0   59.99    6.20
  -3   2   0   80.49    8.30
   4  -2   0  205.28   11.70
   4  -2   0  214.18   16.20
  -4  -2   0  203.78    8.60
  -4  -2   0  209.18   11.50
  -4  -2   0  201.48   10.50
  -4   2   0  210.38   13.60
   4   2   0  218.78   13.30
  -5  -2   0   45.70    6.90
   5  -2   0   24.60   10.50
   5  -2   0   29.40    6.20
  -5  -2   0   32.00    5.90
  -5  -2   0   35.60    2.90
  -5   2   0   35.10    7.60
   5   2   0   29.60    8.90
  -6  -2   0  285.57   15.90
   6  -2   0  280.87   16.40
   6  -2   0  292.27   21.30
  -6  -2   0  298.77   16.10
   6  -2   0  273.17   12.60
   6   2   0  271.27   19.30
  -6   2   0  288.57   15.90
  -6   2   0  239.98   12.80
  -6   2   0  286.97   18.40
   6   2   0  261.47   12.60
   6   2   0  279.17   14.80
  -7  -2   0    7.80    6.40
  -7  -2   0   15.50    6.50
  -7  -2   0   23.30   11.20
   7  -2   0   11.20    4.70
   7  -2   0    7.80   11.10
   7  -2   0    9.20    6.80
   7   2   0   11.60    8.60
  -7   2   0    8.10    5.00
   7   2   0   12.60    6.20
   7   2   0    9.40    3.60
  -7   2   0    4.70    8.30
  -7   2   0   -0.30    5.90
  -8  -2   0   15.50    8.00
   8  -2   0    9.60    7.30
   8  -2   0   12.40   11.00
  -8  -2   0    5.10    8.30
  -8  -2   0   21.30    7.60
   8  -2   0    8.20    5.20
  -8  -2   0   25.30    9.00
  -8  -2   0    7.30    5.50
  -8   2   0    6.40    6.40
   8   2   0    9.40    4.50
  -8   2   0   15.90   10.60
   8   2   0   12.70   12.10
  -8   2   0   18.50    7.50
  -8   2   0   15.70    8.00
   8   2   0    3.40    5.30
  -9  -2   0   12.90    8.70
   9  -2   0    1.10    5.80
   9  -2   0   -1.50    6.50
  -9  -2   0   -3.00    7.00
  -9  -2   0    2.50    5.70
  -9  -2   0   -9.70    6.50
   9  -2   0   -7.10   14.20
   9   2   0   -3.50    5.50
   9   2   0   -2.30   12.30
  -9   2   0   -4.20    6.30
  -9   2   0    0.40    7.30
  -9   2   0   12.80   11.00
 -10  -2   0    0.50    7.30
  10  -2   0   -1.40    7.70
 -10  -2   0   -0.40    9.10
 -10  -2   0   16.10   10.10
  10  -2   0    0.10    6.50
 -10  -2   0   10.30    6.10
  10  -2   0   -2.90   16.60
  10   2   0    3.20    6.60
 -10   2   0   12.30    9.00
  10   2   0   10.50   20.60
 -10   2   0   21.80   18.40
  10   2   0  -15.00    9.10
 -10   2   0   -7.50    6.70
 -11  -2   0   46.20    9.90
  11  -2   0   59.29   12.70
  11  -2   0   53.59    8.50
 -11  -2   0   57.69   11.80
 -11  -2   0   38.00   12.50
  11  -2   0   58.39   22.10
 -11  -2   0   63.79    8.60
  11   2   0   47.60   21.10
  11   2   0   70.29   14.80
 -11   2   0   57.29   12.30
 -11   2   0   46.30    9.90
 -11   2   0   50.19   14.70
  11   2   0   60.89    9.50
  12  -2   0   14.90    7.60
  12  -2   0   16.10   11.80
 -12  -2   0    8.60    5.80
 -12   2   0   10.40    8.10
 -12   2   0   15.70   10.10
  12   2   0    8.70   11.50
 -13  -2   0    5.60    7.40
  13  -2   0   19.90   11.50
 -13   2   0    2.30    8.20
 -13   2   0   16.60    7.40
  13   2   0   14.00    6.00
 -14  -2   0    3.30    5.20
 -14  -2   0    5.20    4.60
  14   2   0    1.80    4.80
 -14   2   0    6.30    5.50
   0  -3   0    2.50    5.00
   0  -3   0    3.00    4.10
   0   3   0    0.10    2.10
  -1  -3   0   -0.70    3.50
   1  -3   0    2.40    4.20
   1   3   0   -0.40    1.60
  -1   3   0   -0.30    3.00
   2  -3   0  954.80   33.60
  -2  -3   0  929.01   32.00
   2  -3   0  980.10   34.60
  -2   3   0  948.71   33.20
   3  -3   0  947.51   38.30
  -3  -3   0  891.41   31.40
   3  -3   0  918.01   33.40
  -3   3   0  967.90   34.20
   3   3   0  950.10   32.40
  -4  -3   0  848.52   29.60
   4  -3   0  885.61   36.00
   4   3   0  901.51   32.90
  -5  -3   0   96.09    7.10
   5  -3   0  105.49   14.90
   5   3   0  110.89   11.60
   5   3   0  104.59    8.80
  -5   3   0   95.69    7.60
  -5   3   0  107.79   10.20
  -5   3   0  120.09   13.10
  -6  -3   0  616.94   25.50
   6  -3   0  634.04   27.20
   6  -3   0  605.44   32.40
   6  -3   0  588.94   22.30
   6   3   0  590.84   28.80
  -6   3   0  583.84   25.60
   6   3   0  573.24   23.80
  -6   3   0  608.44   29.20
   6   3   0  550.64   21.60
  -6   3   0  581.14   22.50
  -7  -3   0  -13.70   12.80
   7  -3   0   -4.30    8.70
  -7  -3   0   -1.10    5.20
  -7  -3   0    2.40    6.80
  -7  -3   0    6.30    6.30
   7  -3   0   -0.70    5.10
   7  -3   0    1.90    4.60
  -7   3   0    0.40    6.60
   7   3   0    5.10    4.20
  -7   3   0   -2.60    5.30
   7   3   0   -6.30    8.30
  -7   3   0    7.80    4.90
   8  -3   0    6.40    7.00
  -8  -3   0   -2.20    7.70
   8  -3   0    5.10    5.70
  -8  -3   0   -3.60    6.30
   8  -3   0    4.70   14.00
  -8  -3   0   -4.20    9.90
  -8  -3   0    3.80    6.10
   8   3   0   11.10    5.10
   8   3   0   13.70    7.30
  -8   3   0    1.40   10.20
  -8   3   0    8.90    7.20
   8   3   0    1.40   10.50
  -8   3   0   14.00    7.20
  -9  -3   0  181.78   14.80
   9  -3   0  159.88   17.20
  -9  -3   0  161.08   15.90
   9  -3   0  158.68   12.10
   9  -3   0  101.79   19.70
   9   3   0  176.58   12.70
  -9   3   0  139.29   18.70
   9   3   0  142.69   21.90
  -9   3   0  146.29   15.80
  10  -3   0  240.78   14.80
 -10  -3   0  236.98   19.50
  10  -3   0  250.27   21.30
 -10  -3   0  241.38   18.10
 -10  -3   0  209.98   13.70
  10   3   0  246.18   15.70
 -10   3   0  240.38   19.60
 -10   3   0  246.88   17.40
  10   3   0  227.58   28.70
  11  -3   0   29.00   10.80
  11  -3   0   67.29   25.20
  11   3   0   16.40   15.40
 -11   3   0   43.10    9.80
  11   3   0   39.40    8.50
 -12  -3   0  237.18   12.20
 -12  -3   0  244.18   17.90
 -12  -3   0  211.08   17.00
  12  -3   0  201.68   20.30
  12   3   0  242.88   16.70
 -12   3   0  197.58   18.50
 -12   3   0  256.47   17.30
  13  -3   0   43.40   12.40
 -13  -3   0   35.20    4.50
 -13  -3   0   20.80    9.10
  13   3   0   57.49   11.40
 -13   3   0   30.30   11.80
 -13   3   0   68.09   15.40
 -14  -3   0   10.80    7.40
 -14   3   0    5.70    4.50
  14   3   0    8.20    4.90
   0   4   0 5815.22  176.38
   1  -4   0  859.31   31.70
  -1  -4   0  870.21   31.30
   1   4   0  855.41   27.50
  -1   4   0  849.91   29.70
   1   4   0  832.32   28.30
   2  -4   0   10.40    6.20
   2  -4   0   10.70    5.80
  -2  -4   0   14.20    4.70
  -2   4   0   12.90    5.10
   2   4   0   12.40    3.00
   3  -4   0  521.55   22.10
  -3  -4   0  508.05   20.40
  -3   4   0  548.35   25.00
   3   4   0  509.45   19.70
  -4  -4   0 2327.37   75.79
   4  -4   0 2326.37   81.59
  -4   4   0 2242.08   74.89
   4   4   0 2444.66   77.19
  -4   4   0 2510.35   82.19
  -4   4   0 2432.16   80.09
  -5  -4   0  702.03   27.50
   5  -4   0  743.03   30.50
   5  -4   0  728.73   34.60
  -5   4   0  717.33   26.30
   5   4   0  674.83   27.80
   5   4   0  750.62   30.50
  -5   4   0  723.73   28.90
  -5   4   0  751.52   32.50
   6  -4   0   17.60   11.70
   6  -4   0    6.70    6.50
   6  -4   0   11.10    6.00
   6   4   0   18.40    6.20
  -6   4   0   18.70    6.20
   6   4   0   10.60    7.80
  -6   4   0   13.10    5.20
  -6   4   0    8.60    7.10
   6   4   0    6.70    4.50
   7  -4   0   24.40    7.90
  -7  -4   0   47.50   22.40
  -7  -4   0   42.40    8.00
   7  -4   0   50.29   15.40
   7  -4   0   33.10    6.40
  -7  -4   0   32.40    6.00
   7   4   0   53.69   13.20
  -7   4   0   31.10    7.90
  -7   4   0   34.40   11.10
  -7   4   0   25.30    9.10
   7   4   0   31.20    7.20
   7   4   0   35.50    5.70
  -7   4   0   29.40    6.10
   8  -4   0  443.76   25.70
   8  -4   0  374.26   20.20
  -8  -4   0  399.26   32.70
  -8  -4   0  395.46   17.20
  -8  -4   0  420.36   22.60
   8  -4   0  439.76   31.60
   8   4   0  433.76   28.70
   8   4   0  389.46   18.10
  -8   4   0  428.26   22.80
  -8   4   0  420.66   21.70
  -8   4   0  415.96   28.40
  -8   4   0  407.76   18.90
   9  -4   0   53.69   11.90
   9  -4   0   66.59   23.20
  -9  -4   0   59.79    6.90
  -9  -4   0   57.69   12.00
  -9  -4   0   71.79   10.30
  -9   4   0   51.39    8.40
  -9   4   0   70.09   18.00
   9   4   0   72.19    8.70
   9   4   0   47.90   15.30
  -9   4   0   60.79   10.70
  -9   4   0   61.79   11.20
  10  -4   0   32.20   26.00
 -10  -4   0   46.10   11.10
 -10  -4   0   39.70    9.20
  10  -4   0   28.30   10.90
 -10  -4   0   36.10    6.30
  10   4   0   48.80    8.50
 -10   4   0   45.00   10.10
  10   4   0   51.29   19.40
 -10   4   0   40.70   10.80
 -10   4   0    8.60   15.70
  11  -4   0   11.80   10.50
 -11  -4   0   17.50    8.00
 -11  -4   0   16.70    8.50
  11  -4   0   25.80   29.70
 -11  -4   0    6.20    5.10
 -11  -4   0    4.80    7.70
 -11   4   0    3.40    9.00
  11   4   0   27.20   20.70
 -11   4   0   -0.90    8.10
  11   4   0    2.20    5.70
 -12  -4   0   32.10    7.40
 -12  -4   0   25.00    7.80
  12  -4   0    6.90   15.80
 -12   4   0   21.20    7.90
 -12   4   0   19.00    8.90
  12   4   0   30.80    8.40
  13  -4   0   13.40   12.30
 -13  -4   0    0.00    7.20
 -13   4   0    5.20    6.90
 -13   4   0    7.30    7.70
  13   4   0   12.10    5.90
   0  -5   0   -5.40    5.00
   0  -5   0   -1.50    5.30
   0   5   0    0.40    2.90
   1  -5   0  245.98   14.40
  -1  -5   0  264.57   14.90
   1  -5   0  241.18   16.50
   1   5   0  232.88   10.00
  -1   5   0  232.58   12.30
   1   5   0  224.98   11.90
   2  -5   0   22.60    7.60
   2  -5   0   19.50    6.50
  -2  -5   0   27.00    6.40
   2  -5   0   31.30    6.00
   2   5   0   24.70    3.60
   3  -5   0 1157.38   43.60
  -3  -5   0 1145.49   41.50
   3   5   0 1155.88   38.80
  -3   5   0 1190.98   43.30
   4  -5   0    7.40    5.10
  -4  -5   0   10.90    4.90
   4  -5   0    0.00    7.70
  -4   5   0   14.80    4.30
  -4   5   0   16.80    7.60
   4   5   0   17.20    5.50
  -4   5   0   10.20    5.80
   5  -5   0    8.60   10.40
   5  -5   0   15.70    6.30
  -5  -5   0    5.30    5.90
  -5   5   0   14.10    7.20
   5   5   0   11.90    7.20
  -5   5   0   20.80    5.60
  -5   5   0   22.80    6.60
   6  -5   0   78.39   15.90
   6  -5   0   90.39   12.10
   6  -5   0   92.69   11.80
  -6   5   0  109.19   15.00
  -6   5   0   78.19    8.40
   6   5   0   97.49   12.90
  -7  -5   0   16.70    7.20
  -7  -5   0   13.80   18.10
  -7  -5   0   37.40    8.50
   7  -5   0   20.80    8.00
  -7  -5   0   11.30    5.40
   7  -5   0   31.40   15.40
  -7   5   0   29.30   11.70
   7   5   0   19.30    6.20
  -7   5   0   10.40    6.90
  -7   5   0   27.00    6.30
   8  -5   0   91.89   22.70
   8  -5   0   64.39   11.80
  -8  -5   0   80.89    8.00
  -8  -5   0   92.49   24.00
   8   5   0   79.99   16.50
  -8   5   0   68.29   11.50
  -8   5   0   66.09   15.80
   8   5   0   74.89    8.20
  -8   5   0   82.79    9.00
  -8   5   0   69.89   10.80
   9  -5   0  291.57   23.20
   9  -5   0  286.37   37.80
  -9  -5   0  282.37   13.50
  -9  -5   0  282.97   25.70
  -9  -5   0  273.57   18.20
  -9  -5   0  282.87   19.20
  -9   5   0  267.57   18.20
   9   5   0  246.08   15.10
  -9   5   0  257.87   19.10
   9   5   0  296.97   31.80
 -10  -5   0   -7.30    4.30
 -10  -5   0   -1.90    7.60
  10  -5   0    2.30    9.50
 -10  -5   0   -0.70    7.60
  10  -5   0   11.10   28.00
 -10  -5   0    3.80    8.10
  10   5   0    4.60    5.40
  10   5   0  -23.00   16.40
 -10   5   0   10.50   19.40
 -10   5   0    2.90    8.30
 -10   5   0  -10.50    7.70
 -11  -5   0  123.89   15.30
  11  -5   0  133.69   17.80
 -11  -5   0  125.99   14.90
 -11  -5   0  132.09   13.60
 -11   5   0  134.49   14.70
  11   5   0  119.59   11.60
 -11   5   0  139.49   15.90
  12  -5   0   12.50   10.80
 -12  -5   0   14.20    8.90
 -12  -5   0   12.10    6.30
 -12   5   0    8.50    8.20
  12   5   0    7.80    5.70
 -12   5   0    4.90    6.40
 -13  -5   0   17.10    7.40
 -13  -5   0   28.80    6.60
  13  -5   0   13.00   13.90
  13   5   0   14.30    5.60
 -13   5   0   11.70    5.70
 -13   5   0   17.50    7.00
   0  -6   0  308.27   18.40
   0   6   0  304.37   14.20
   1  -6   0  194.28   12.40
   1  -6   0  189.98   15.20
  -1  -6   0  188.88   14.40
  -1  -6   0  208.28   16.40
   1   6   0  193.48    9.70
  -1   6   0  191.28   12.10
   2  -6   0  711.83   31.10
  -2  -6   0  686.53   29.30
  -2   6   0  723.53   29.00
   2   6   0  680.43   24.20
  -3  -6   0   66.49   10.00
   3  -6   0   64.99    9.70
   3  -6   0   51.89   12.80
  -3   6   0   66.99    7.60
  -3   6   0   85.79   11.20
   3   6   0   65.79    7.00
  -4  -6   0   22.80    6.40
   4  -6   0   14.80    6.00
   4  -6   0   29.90   11.40
   4   6   0   10.00    6.10
  -4   6   0   14.30    6.30
  -4   6   0   14.00    7.90
  -4   6   0   16.20    4.70
   5  -6   0  462.45   25.20
   5  -6   0  439.86   29.40
   5  -6   0  453.25   21.60
   5   6   0  448.66   21.80
  -5   6   0  445.96   21.90
  -5   6   0  461.45   26.30
  -6  -6   0  153.48   13.60
   6  -6   0  146.89   14.50
   6  -6   0  161.18   22.70
  -6  -6   0  131.89   14.90
   6   6   0  121.89   13.40
  -6   6   0  147.49   13.70
  -6   6   0  156.18   19.00
  -6   6   0  131.29   11.20
   7  -6   0   70.39   25.40
  -7  -6   0   67.19   10.20
  -7  -6   0   68.79   20.80
  -7  -6   0   85.69   11.20
   7  -6   0   72.59   12.10
   7   6   0   79.79    8.50
   7   6   0  101.89   15.10
  -7   6   0   77.89   15.60
  -7   6   0   82.49    9.20
  -7   6   0   63.49   13.00
  -7   6   0   65.99   10.30
  -8  -6   0   18.60    8.50
  -8  -6   0   22.90   25.10
   8  -6   0   11.60    9.40
   8  -6   0    0.60   25.20
  -8  -6   0    7.50    8.20
  -8   6   0    3.10    5.80
  -8   6   0    4.60    8.20
  -8   6   0   20.10   11.60
   8   6   0    9.20    5.80
   8   6   0   21.80   13.70
  -9  -6   0   11.40    9.70
  -9  -6   0   15.70   16.10
  -9  -6   0    0.80    8.10
   9  -6   0   11.00    9.90
   9  -6   0   13.20   37.70
  -9   6   0   -8.00    6.30
  -9   6   0   -0.30   11.70
   9   6   0   13.00    6.40
  -9   6   0   -4.50    7.20
   9   6   0    6.40   17.60
  -9   6   0   19.00    9.70
 -10  -6   0   93.99   12.00
 -10  -6   0  113.99   12.20
  10  -6   0   69.59   14.70
 -10  -6   0   90.39   11.20
 -10   6   0   91.99   12.70
 -10   6   0   91.59   34.40
 -10   6   0   89.09   13.00
  10   6   0  101.69   11.50
  10   6   0   72.79   26.00
 -11  -6   0   11.60    8.50
 -11  -6   0   23.40    8.20
  11  -6   0   18.90   11.30
 -11  -6   0   19.50    8.00
  11   6   0   14.50    6.20
 -11   6   0   21.60    9.50
 -11   6   0   10.10    9.00
  12  -6   0  118.39   14.20
 -12  -6   0  122.19   11.30
 -12   6   0  114.29   11.50
  12   6   0  108.49    9.90
 -12   6   0  113.09   10.10
 -13  -6   0   -0.60    4.40
 -13  -6   0    1.70    4.60
 -13   6   0    6.30    6.90
  13   6   0    0.80    4.60
 -13   6   0   -0.80    6.60
   0  -7   0    0.50    6.70
   0   7   0    1.30    3.60
  -1  -7   0   40.80    9.10
   1  -7   0   23.90    8.80
   1   7   0   40.20    5.90
  -1   7   0   35.90    7.00
   2  -7   0   75.99    9.70
  -2  -7   0   88.19   12.40
  -2  -7   0   88.59   12.10
   2   7   0   73.39    7.10
  -2   7   0   97.69   11.30
  -2   7   0   91.29    9.10
   3  -7   0  222.78   15.90
  -3  -7   0  204.98   16.90
  -3  -7   0  205.68   14.40
   3  -7   0  216.88   15.60
  -3   7   0  207.28   12.10
  -3   7   0  235.38   16.40
   4  -7   0  272.17   17.40
  -4  -7   0  224.38   15.30
  -4  -7   0  223.28   15.90
   4  -7   0  219.58   17.00
  -4   7   0  283.77   18.20
  -4   7   0  187.28   14.60
   4   7   0  247.88   13.60
  -4   7   0  236.08   17.80
  -5  -7   0   74.59    9.80
  -5  -7   0  113.89   12.90
  -5  -7   0   67.39    9.70
   5  -7   0   74.29    9.50
  -5   7   0   77.19    8.20
  -5   7   0   90.69   14.40
   5   7   0   99.49   11.40
  -5   7   0   83.79   10.40
  -6  -7   0   20.50    8.30
  -6  -7   0   27.80    8.20
  -6  -7   0   21.40   11.30
   6  -7   0   25.00   10.30
   6  -7   0   25.80    7.40
  -6   7   0   11.10    9.00
  -6   7   0   24.10    5.90
  -6   7   0   28.60    8.40
   6   7   0   25.50   10.90
   7  -7   0  907.01   41.90
  -7  -7   0  863.01   36.10
  -7  -7   0  875.81   36.00
   7  -7   0  847.92   35.20
   7   7   0  775.22   30.60
   7   7   0  828.82   38.10
  -7   7   0  868.31   37.00
  -7   7   0  816.92   42.50
  -7   7   0  872.11   33.00
  -8  -7   0   -3.70    9.40
   8  -7   0   -5.80    8.80
  -8  -7   0   -2.00   32.30
  -8  -7   0    3.50    7.90
  -8   7   0    6.60   10.30
   8   7   0   -0.90    5.90
  -8   7   0    0.40    5.30
  -8   7   0  -21.60   11.10
  -8   7   0    3.50    7.80
   9  -7   0  176.18   21.20
  -9   7   0  201.28   17.50
  -9   7   0  197.98   13.20
   9   7   0  203.18   13.50
  10  -7   0   -0.90   18.20
 -10  -7   0   10.30    7.80
 -10  -7   0    2.80    8.10
 -10  -7   0    3.90    7.80
 -10   7   0   10.60    7.60
 -10   7   0    5.90   10.00
  10   7   0    6.40    7.60
 -11  -7   0   20.80    7.90
 -11  -7   0   30.60    7.70
  11  -7   0   32.40   12.10
 -11  -7   0   34.60    7.20
 -11   7   0   25.50    9.10
 -11   7   0   45.20   10.60
  11   7   0   21.10    6.00
 -12  -7   0   19.20    6.40
  12  -7   0   25.60    9.20
 -12  -7   0   11.90    7.20
 -12   7   0    7.50    5.70
  12   7   0   15.80    5.40
 -12   7   0    5.90    7.60
   0   8   0   73.49    9.10
  -1  -8   0  165.88   17.40
  -1   8   0  156.48   12.10
   1   8   0  160.28   10.70
  -2  -8   0   99.69   11.90
   2  -8   0   97.29   11.20
  -2  -8   0  121.59   15.60
  -2  -8   0  116.29   12.70
   2  -8   0  104.79   12.90
  -2   8   0  105.29   10.80
   2   8   0  106.59    9.30
  -2   8   0  109.69   12.20
   3  -8   0  343.97   18.90
  -3  -8   0  341.17   25.10
  -3  -8   0  358.96   19.60
   3  -8   0  374.56   22.70
  -3  -8   0  359.36   19.40
  -3   8   0  349.87   16.60
  -3   8   0  382.66   22.10
  -4  -8   0  109.09   12.90
  -4  -8   0  110.89   16.00
  -4  -8   0  121.19   13.10
   4  -8   0   94.69   11.50
  -4   8   0  153.18   15.00
  -4   8   0  110.49   10.60
  -4   8   0   94.99   13.90
  -5  -8   0   -9.30    7.00
  -5  -8   0  -11.10    9.50
  -5  -8   0    4.20   16.00
   5  -8   0    1.30    7.60
  -5  -8   0   -7.30    6.40
   5  -8   0    7.70    6.30
  -5   8   0   -7.10    8.00
  -5   8   0   -2.30    4.50
  -5   8   0   -0.60    6.40
  -6  -8   0  498.45   25.20
   6  -8   0  525.55   25.60
  -6  -8   0  516.75   25.20
   6  -8   0  469.65   29.50
  -6   8   0  465.45   30.90
  -6   8   0  451.85   25.30
  -7  -8   0   -8.90    7.00
  -7  -8   0   -0.70   21.70
   7  -8   0   -8.70    6.30
  -7  -8   0   -7.10    7.20
   7  -8   0   -3.50    9.40
  -7   8   0   -4.60    6.00
  -7   8   0    1.70    7.40
  -7   8   0    6.80   10.00
   8  -8   0    4.20   10.70
  -8  -8   0   13.40    8.40
  -8  -8   0   12.90    8.70
   8   8   0   15.40    8.10
  -8   8   0    2.10    7.50
  -8   8   0   14.60    7.50
  -8   8   0   -2.70   13.30
  -9  -8   0   51.29   10.10
  -9  -8   0   30.50    8.90
  -9  -8   0   59.79   11.80
   9  -8   0   40.60   13.40
  -9   8   0   37.60   14.00
  -9   8   0   55.49   10.70
  -9   8   0   51.69    7.60
 -10  -8   0    5.80    7.90
 -10  -8   0  -11.30    7.30
 -10  -8   0   16.50    8.10
  10   8   0   -5.10    5.00
 -10   8   0   -1.00   11.60
 -10   8   0    5.10    5.90
 -10   8   0  -10.00   10.90
 -11  -8   0    3.00    5.30
 -11  -8   0    0.80    4.70
  11  -8   0    2.00    9.90
 -11   8   0    0.80    9.50
 -11   8   0  -20.30   15.40
  11   8   0    2.40    5.20
   0  -9   0   -3.00   10.90
   0  -9   0   -1.90    6.10
   0   9   0   -5.20    5.90
  -1  -9   0   22.00    7.00
   1  -9   0   21.20    7.00
  -1   9   0   22.60    8.00
   1   9   0   13.30    6.60
  -1   9   0   31.20    7.60
  -2  -9   0   28.30    7.60
  -2  -9   0   22.10    8.60
   2  -9   0   15.80    7.00
   2  -9   0   14.70    9.70
  -2   9   0   22.80    8.80
  -2   9   0   33.50    6.70
   3  -9   0  375.46   21.90
  -3  -9   0  299.57   19.10
  -3  -9   0  275.57   20.10
   3  -9   0  287.87   20.50
  -3   9   0  313.87   21.20
  -3   9   0  325.97   16.60
  -3   9   0  305.77   20.80
  -4  -9   0  405.36   24.20
  -4  -9   0  450.55   23.00
   4  -9   0  430.86   22.50
   4  -9   0  435.56   28.10
  -4  -9   0  450.15   23.70
  -4   9   0  469.35   21.30
  -4   9   0  429.16   24.40
  -4   9   0  451.75   27.70
  -5  -9   0   45.60    9.90
   5  -9   0   40.50   11.30
   5  -9   0   40.00    8.30
  -5  -9   0   58.29   10.20
  -5   9   0   60.39   16.80
  -5   9   0   52.99    7.70
  -6  -9   0  502.55   26.30
   6  -9   0  485.05   24.60
   6  -9   0  518.45   30.90
  -6  -9   0  483.55   25.40
  -6   9   0  470.15   31.80
  -6   9   0  498.35   22.90
  -6   9   0  484.25   25.80
  -7  -9   0   15.00    8.60
   7  -9   0   29.80   11.40
  -7  -9   0   27.70    9.50
  -7   9   0   19.20    8.20
  -7   9   0   40.60   16.30
  -7   9   0   19.00    7.70
   8  -9   0    1.90   10.60
  -8  -9   0   14.50    9.00
  -8  -9   0    1.90    8.30
  -8  -9   0    4.10    7.80
   8   9   0    6.30    7.20
  -8   9   0    0.40    7.50
  -8   9   0   15.30    7.60
  -9  -9   0  205.48   16.30
  -9  -9   0  197.58   16.50
   9  -9   0  207.58   24.40
  -9   9   0  177.68   13.50
  -9   9   0  172.08   15.30
 -10  -9   0   86.39   10.10
 -10  -9   0   61.19   10.60
  10  -9   0   45.90   12.70
 -10   9   0   54.49    9.60
  10   9   0   63.49    8.10
 -10   9   0   72.39    7.40
 -11  -9   0   11.00    6.30
 -11  -9   0    1.40    4.70
  11   9   0   -2.60    7.00
 -11   9   0    8.90    7.40
   0 -10   0  167.88   14.30
   0  10   0  149.39   13.60
   0  10   0  164.68   14.90
   1 -10   0  103.89   13.00
  -1 -10   0  110.49   12.20
  -1  10   0  110.89   14.70
  -1  10   0   96.29   11.00
   2 -10   0   23.50    8.00
  -2 -10   0    6.50    9.40
  -2 -10   0   20.80    8.10
  -2  10   0   26.10    6.60
  -2  10   0   24.60   10.50
  -3 -10   0  612.54   29.80
   3 -10   0  627.74   28.70
  -3 -10   0  648.04   29.20
   3 -10   0  634.84   28.60
  -3  10   0  657.83   27.00
   4 -10   0   -2.70    6.10
  -4 -10   0    1.10    7.40
  -4 -10   0   -3.60    7.50
  -4  10   0   -3.50    4.80
  -4  10   0    4.30    9.20
  -4  10   0    3.80   10.00
   5 -10   0   -1.50    6.20
  -5 -10   0    7.70    8.30
  -5 -10   0    5.70    7.80
   5 -10   0    6.30    9.60
  -5  10   0  -26.40   10.20
  -5  10   0    2.20    5.40
  -5  10   0    4.00    7.20
   6 -10   0   -0.60    6.30
   6 -10   0   -3.50   11.90
  -6 -10   0   -3.10    7.10
  -6 -10   0  -13.50   14.60
  -6  10   0    1.40    5.90
  -6  10   0    6.10    7.20
  -7 -10   0  315.97   20.20
   7 -10   0  294.97   29.90
  -7 -10   0  353.76   21.20
  -7  10   0  328.17   17.70
  -8 -10   0  105.19   11.50
  -8 -10   0   98.69   10.90
   8 -10   0   84.59   15.30
  -8  10   0   99.49   10.30
  -8  10   0   66.39   10.40
  -9 -10   0   -3.10    8.20
  -9 -10   0    4.90    6.00
   9 -10   0   13.30   11.60
   9  10   0   23.80    7.10
  -9  10   0    9.60    5.60
  -9  10   0    3.50   12.60
 -10 -10   0   64.99    7.80
 -10 -10   0   66.19    8.10
 -10  10   0   34.70    9.70
   0 -11   0    2.90    7.20
   0  11   0   -0.50    6.40
  -1 -11   0   18.00    8.10
   1 -11   0   11.20    7.70
  -1  11   0    9.30    6.20
   1  11   0   12.70    9.10
  -2 -11   0  136.29   15.60
   2 -11   0  113.69   13.60
  -2  11   0  126.89   12.40
  -2  11   0  124.89   17.50
  -2  11   0  167.78   17.00
   3 -11   0   -1.00    6.10
  -3 -11   0    1.10    8.70
  -3 -11   0    0.30    7.40
  -3  11   0   -9.10    7.40
  -3  11   0   -4.00    5.80
  -3  11   0    0.00   12.20
   4 -11   0    7.10    6.80
  -4 -11   0   -5.50    7.20
  -4 -11   0    8.20    8.20
   4 -11   0   -5.30    6.20
  -4  11   0    8.10    5.60
  -4  11   0   10.90    8.50
  -5 -11   0   27.40    8.30
  -5 -11   0   19.10    8.30
   5 -11   0   16.20    7.00
  -5  11   0   22.80    6.80
  -5  11   0   36.60   15.00
  -6 -11   0    3.10    7.30
   6 -11   0    2.70    6.50
   6 -11   0  -12.80    7.40
  -6 -11   0    9.90    6.00
  -6  11   0   21.60    8.30
  -6  11   0   11.00    7.30
  -7 -11   0   -5.60    7.50
   7 -11   0    7.00    7.80
  -7 -11   0    7.10    5.10
  -7  11   0    0.20    6.60
  -7  11   0   -1.30    7.90
  -8 -11   0   11.40    6.80
   8 -11   0   15.30    9.20
  -8 -11   0   14.30   14.10
  -8  11   0    9.80    8.10
  -8  11   0    7.50    5.20
  -9 -11   0   -3.40    4.30
  -9 -11   0   -5.00    5.70
  -9  11   0   -0.70    5.80
   0 -12   0  145.59   14.90
   1 -12   0  160.38   14.60
  -1 -12   0  133.69   14.90
   1  12   0  138.99   13.10
  -1  12   0  173.08   15.20
   2 -12   0    4.20    6.60
  -2 -12   0   14.30    8.10
  -2  12   0   12.20    9.70
  -3 -12   0  117.29   14.40
   3 -12   0  110.99   13.00
  -3  12   0  126.09   15.30
  -4 -12   0   19.20    7.40
   4 -12   0   -3.40    5.90
  -4 -12   0   -5.70    7.40
  -4  12   0    7.30    6.50
  -4  12   0   -3.80    8.00
   5 -12   0    7.80    6.80
  -5 -12   0   -8.60    7.20
  -5 -12   0    5.80    7.90
  -5  12   0   18.10    9.00
  -5  12   0    4.90    5.50
  -6 -12   0  115.29   13.00
  -6 -12   0  104.89   10.90
  -6  12   0  103.39   10.00
  -6  12   0   86.19   10.60
  -7 -12   0   36.40    8.00
  -7 -12   0   30.60    6.90
  -7  12   0   52.19    6.00
  -8 -12   0  101.49    8.00
  -8 -12   0   87.29   12.00
  -8  12   0  103.39    8.20
   0 -13   0    2.20    6.60
   0  13   0   14.30    7.00
  -1 -13   0    1.50    7.20
   1 -13   0    5.20    6.70
   2 -13   0   -3.40    6.10
  -2 -13   0    0.70    7.10
   3 -13   0   99.09   11.60
  -3 -13   0  111.19   10.70
  -3  13   0  104.49   11.50
   4 -13   0    1.50    5.80
  -4 -13   0    2.10    8.10
  -4  13   0   16.80    5.40
  -5 -13   0   14.90    7.40
   5 -13   0   16.40    6.00
  -5 -13   0    6.10    8.90
  -5  13   0   17.90    5.40
  -6 -13   0    7.80    5.70
  -6 -13   0    6.30    6.60
  -6  13   0   15.90    5.20
   0 -14   0  274.97   14.30
  -1 -14   0    4.80    6.20
   1 -14   0   -1.00    4.00
  -1  14   0   -6.70    6.00
  -2 -14   0   -1.40    5.90
   2 -14   0    7.30    5.70
  -2  14   0    2.50    4.80
  -3 -14   0   -3.30    9.00
   3 -14   0   -3.00    8.40
  -3  14   0   -4.50    4.40
   4 -14   0   61.79    7.50
  -4 -14   0   45.90    6.00
  -4  14   0   57.69    6.20
  14   0  -1   -8.50   10.10
 -14   0   1   -1.80    4.70
  13   0  -1  226.08   14.30
 -13   0   1  240.48   14.40
 -12   0   1    0.90    9.50
  12   0  -1   -4.10    5.40
  12   0  -1   -1.40   19.70
  12   0  -1   -8.30   23.40
 -12   0   1   -4.10    6.70
 -11   0   1  182.18   17.90
  11   0  -1  204.48   14.60
  11   0  -1  210.88   22.90
  11   0  -1  199.78   29.90
 -11   0   1  182.38   15.10
 -11   0   1  127.19   18.10
 -10   0   1   11.90    7.40
  10   0  -1  -14.50   13.70
 -10   0   1    1.40    7.40
  10   0  -1    7.40    9.10
 -10   0   1   -1.30    9.60
 -10   0   1    3.80    8.00
  10   0  -1   -2.60    6.00
  -9   0   1  210.58   16.00
  -9   0   1  228.28   17.50
  -9   0   1  194.38   15.60
   9   0  -1  228.08   24.10
  -9   0   1  223.18   23.10
   9   0  -1  206.38   13.60
   8   0  -1    9.90   12.20
  -8   0   1   -3.70    6.10
   8   0  -1    1.30    4.80
  -8   0   1   -0.70    9.30
   8   0  -1   -0.10    6.00
   7   0  -1   91.89   15.90
  -7   0   1   88.09   10.20
   7   0  -1   87.89   10.50
  -7   0   1  109.19   13.30
   7   0  -1   85.69    8.00
   6   0  -1   -1.00    3.90
  -6   0   1   -0.20    5.00
   6   0  -1   -3.10    9.20
   6   0  -1    0.80    4.40
  -6   0   1    4.10    5.00
   5   0  -1  375.06   17.10
   5   0  -1  382.56   21.70
  -5   0   1  397.76   18.90
   4   0  -1   -5.60    6.90
   3   0  -1   30.90    7.70
   2   0  -1    0.90    0.90
   2   0  -1    2.00    4.40
   1   0  -1  597.94   20.10
   0   0  -1    0.90    1.40
   0   0  -1   -0.60    1.20
  -1   0  -1  160.08    7.00
   1   0   1  161.78    8.20
   2   0   1    2.10    4.20
  -2   0  -1   -1.40    2.60
  -3   0  -1    7.40    4.60
   3   0   1   14.30    7.10
  -4   0  -1    3.70    5.40
   4   0   1    0.80    3.90
   4   0   1   -4.90    5.60
   5   0   1 2927.21   95.39
   5   0   1 2960.10   99.59
  -5   0  -1 3014.80   96.39
  -6   0  -1    4.60    6.30
   6   0   1   -6.80    3.40
   6   0   1    1.90    7.60
  -6   0  -1    0.10    5.00
   6   0   1   -3.40    4.20
  -7   0  -1  432.06   21.10
   7   0   1  409.96   21.50
  -7   0  -1  375.76   21.60
  -7   0  -1  412.66   23.30
   7   0   1  413.16   27.40
   7   0   1  410.46   17.80
  -7   0  -1  413.66   20.20
  -8   0  -1   -1.00    5.40
  -8   0  -1    0.50    6.90
  -8   0  -1    0.90    6.40
   8   0   1   12.80   10.20
   8   0   1   -2.80    3.90
  -8   0  -1    8.30   10.70
   8   0   1   -1.10    6.20
   9   0   1  279.37   28.70
   9   0   1  320.87   20.60
  -9   0  -1  304.27   20.60
  -9   0  -1  317.17   21.70
  -9   0  -1  306.57   18.70
   9   0   1  309.47   16.00
  10   0   1   -0.90    7.30
  10   0   1   -0.80    5.00
 -10   0  -1    8.30    6.60
 -10   0  -1   10.00    7.90
 -10   0  -1   -7.90    4.80
  11   0   1  176.68   29.50
 -11   0  -1  224.58   19.00
 -11   0  -1  207.48   15.60
  11   0   1  212.08   15.20
  11   0   1  194.58   19.10
 -11   0  -1  218.68   18.10
  12   0   1   -8.00    8.60
 -12   0  -1   -4.00    6.20
 -12   0  -1   -0.90   14.80
  13   0   1  244.48   14.60
 -13   0  -1  290.37   16.50
 -14   0  -1    3.60    3.60
 -14  -1   1   37.30    7.80
 -14  -1   1   35.90    5.30
  14   1  -1   45.60    7.20
 -14   1   1   51.79    6.30
 -13  -1   1    9.20    6.80
  13  -1  -1   18.00   16.10
 -13   1   1   -0.80    6.90
  13   1  -1    4.20    6.00
 -13   1   1   -1.20    8.80
  12  -1  -1   41.40    8.30
  12  -1  -1   25.70   29.00
 -12  -1   1   30.40    7.50
  12  -1  -1   34.80   13.60
  12   1  -1   47.30   25.00
 -12   1   1   23.50   10.40
 -12   1   1   40.90    9.10
  12   1  -1   33.70    7.30
 -11  -1   1 1190.08   47.20
  11  -1  -1 1094.19   63.19
 -11  -1   1 1180.08   43.20
 -11   1   1 1219.38   48.50
 -11   1   1 1137.39   44.30
  11   1  -1 1160.08   42.90
  10  -1  -1   -2.40   12.20
 -10  -1   1    3.20    9.60
 -10  -1   1    3.90    6.50
  10  -1  -1    6.60    6.50
 -10  -1   1    5.00    9.60
 -10  -1   1   -0.90    8.40
  10  -1  -1   -0.10    7.10
 -10  -1   1    5.90    7.40
  10   1  -1   -0.60   12.50
 -10   1   1    5.60    7.60
 -10   1   1   -6.50   19.60
  10   1  -1    0.70    8.30
 -10   1   1  -12.90    8.40
   9  -1  -1  589.64   24.60
  -9  -1   1  585.64   28.80
  -9  -1   1  573.44   25.80
   9  -1  -1  590.14   37.60
  -9  -1   1  580.54   26.90
  -9  -1   1  621.74   28.80
   9  -1  -1  591.34   30.00
  -9  -1   1  591.94   28.50
   9   1  -1  521.35   35.60
  -9   1   1  628.34   36.20
   9   1  -1  542.65   27.10
  -9   1   1  643.84   29.60
  -9   1   1  567.74   25.80
  -9   1   1  588.34   27.30
   9   1  -1  630.84   25.10
  -8  -1   1  127.69   12.00
   8  -1  -1  126.09   10.50
   8  -1  -1  122.79   18.30
  -8  -1   1  130.19   12.40
  -8  -1   1  140.49   13.00
  -8  -1   1  127.49   16.80
   8  -1  -1  145.49   13.10
  -8   1   1  124.19   12.80
   8   1  -1  136.19   10.00
   8   1  -1  130.19   18.20
  -8   1   1  141.39   13.30
   8   1  -1  134.89   12.80
  -8   1   1  160.38   17.60
  -8   1   1  169.88   15.90
   7  -1  -1   -6.60    3.10
  -7  -1   1    3.70    6.60
   7  -1  -1   -1.40    8.80
   7  -1  -1   -6.20    5.00
  -7  -1   1   -4.60    5.30
  -7   1   1   -1.60    7.20
   7   1  -1    5.20    8.50
  -7   1   1    0.30    5.70
   7   1  -1   -3.10    4.20
   6  -1  -1   27.00    6.00
   6  -1  -1   34.80   12.10
  -6  -1   1   28.90    7.50
  -6   1   1   26.30    8.30
  -6   1   1   29.20    7.50
   6   1  -1   35.10    6.30
   6   1  -1   30.90   10.90
   6   1  -1   22.70    4.20
   5  -1  -1   -2.80    8.50
   5  -1  -1    4.00    4.00
  -5   1   1   -1.10    4.60
   5   1  -1   -2.30    3.30
  -4  -1   1    1.80    4.20
   4  -1  -1    5.50    4.20
   4  -1  -1    4.60    6.50
   4   1  -1    0.50    6.30
  -4   1   1    0.50    5.10
   3  -1  -1  882.01   33.70
   3  -1  -1  902.41   29.60
   3   1  -1  950.80   33.00
   2  -1  -1 1744.43   56.59
   2  -1  -1 1758.12   54.19
   2   1  -1 1762.72   57.09
   1  -1  -1   50.49    3.60
   1  -1  -1   51.99    4.90
   1  -1  -1   49.70    5.80
   1   1  -1   51.69    3.80
   0  -1  -1   10.50    2.30
   0   1  -1   11.00    2.50
   0   1   1   11.20    2.00
  -1  -1  -1    8.20    2.90
  -1  -1  -1    2.40    2.50
   1  -1   1   11.30    4.20
   1   1   1    5.20    2.60
  -1   1  -1    5.40    2.70
   1   1   1    5.00    2.00
  -2  -1  -1 9999.00  300.27
  -3  -1  -1  479.05   18.30
   3  -1   1  474.05   19.10
   3  -1   1  482.25   22.30
  -3  -1  -1  471.95   16.70
   3   1   1  498.65   20.50
   4  -1   1   -0.90    3.60
  -4  -1  -1    2.00    4.20
   4  -1   1   -3.80    7.40
  -4  -1  -1    4.70    2.70
   4   1   1   -0.30    4.10
  -4   1  -1    2.50    4.20
   4   1   1    4.30    6.70
  -5  -1  -1  404.96   19.00
   5  -1   1  429.36   23.30
   5  -1   1  432.46   19.90
  -5   1  -1  421.96   20.60
   5   1   1  434.16   22.90
   5   1   1  420.36   19.10
   6  -1   1   41.10    7.60
   6  -1   1   41.20    5.70
  -6  -1  -1   47.60    7.70
   6  -1   1   43.80   11.80
  -6  -1  -1   45.90    8.50
  -6  -1  -1   38.90    8.20
  -6  -1  -1   41.10    4.00
  -6   1  -1   36.50    7.20
  -6   1  -1   41.40    9.00
   6   1   1   39.20    5.00
   6   1   1   47.80   12.30
   7  -1   1  204.08   20.40
  -7  -1  -1  192.08   14.60
   7  -1   1  203.48   11.90
  -7  -1  -1  204.68   17.20
  -7  -1  -1  197.68   12.10
  -7  -1  -1  211.68   16.10
  -7  -1  -1  220.18   14.80
   7  -1   1  212.58   15.60
  -7   1  -1  224.68   16.90
   7   1   1  193.58   13.80
  -7   1  -1  219.58   14.60
   7   1   1  230.28   20.30
  -7   1  -1  200.38   15.20
   7   1   1  202.98   11.60
  -7   1  -1  162.58   10.30
  -7   1  -1  206.68   13.30
  -8  -1  -1  105.39   10.30
  -8  -1  -1   97.49   11.90
   8  -1   1   77.29   11.10
  -8  -1  -1   98.19   10.80
   8  -1   1   96.49   18.90
  -8  -1  -1   99.19   11.40
   8  -1   1  100.89    9.00
  -8   1  -1   85.29   15.30
  -8   1  -1  108.69   11.80
   8   1   1   91.49    9.80
   8   1   1   74.19   15.60
   8   1   1  104.79   12.60
  -8   1  -1   99.59   11.90
  -8   1  -1  117.09   13.00
   9  -1   1   39.80   16.40
  -9  -1  -1   48.70   10.80
   9  -1   1   37.10    7.30
   9  -1   1   30.30    8.60
  -9  -1  -1   38.30   10.50
  -9  -1  -1   41.30   10.70
   9   1   1   34.30    8.20
   9   1   1   46.80    7.90
   9   1   1   26.50   13.10
  -9   1  -1   33.50    9.60
 -10  -1  -1   13.60    7.00
 -10  -1  -1   31.20    8.90
 -10  -1  -1   41.60   11.40
  10  -1   1   31.80    7.80
 -10  -1  -1   14.10    9.70
  10  -1   1   25.50    9.20
  10  -1   1    5.80   14.70
  10   1   1   28.90    6.70
 -10   1  -1   29.90    8.50
 -10   1  -1   33.20   10.20
  10   1   1   27.80   10.80
  10   1   1   -0.60   12.80
 -10   1  -1   21.10    8.90
  11  -1   1  125.09   11.00
 -11  -1  -1   96.29   14.00
 -11  -1  -1  114.89   11.60
 -11  -1  -1  107.19   13.00
  11  -1   1   86.69   13.60
 -11   1  -1  110.39   18.30
 -11   1  -1  100.39   11.60
  11   1   1   96.29   10.70
  11   1   1   97.39   14.30
 -11   1  -1  110.39   14.50
  11   1   1  119.19   26.20
 -12  -1  -1    6.20    9.40
  12  -1   1   16.20    7.30
  12  -1   1   11.50   10.20
  12   1   1   19.40   12.00
 -12   1  -1    1.80   10.70
 -12   1  -1   16.60    7.60
  12   1   1   15.00   12.30
  13  -1   1  256.77   28.00
  13  -1   1  185.98   11.60
 -13  -1  -1  230.58   14.60
 -13   1  -1  250.87   19.50
 -13   1  -1  180.48   13.10
  13   1   1  224.48   14.70
 -14  -1  -1  189.38   10.70
 -14  -2   1   59.19    7.10
 -14   2   1   46.70    7.70
  14   2  -1   52.59    6.70
 -13  -2   1  327.67   15.30
  13   2  -1  332.07   17.00
 -13   2   1  345.47   19.60
 -13   2   1  355.86   18.50
 -12  -2   1   65.39    8.30
  12   2  -1   66.79    8.80
 -12   2   1   91.09   11.40
 -12   2   1   48.60   11.80
  11  -2  -1  278.57   36.40
 -11  -2   1  271.17   18.00
 -11  -2   1  315.47   20.30
  11  -2  -1  317.67   16.10
 -11  -2   1  310.87   17.00
 -11   2   1  277.57   21.60
 -11   2   1  305.77   19.60
  11   2  -1  307.47   16.90
 -10  -2   1  653.53   32.30
 -10  -2   1  538.95   26.70
 -10  -2   1  553.64   24.20
 -10  -2   1  552.74   26.00
  10  -2  -1  526.75   29.90
  10  -2  -1  538.15   26.70
  10  -2  -1  552.04   42.10
 -10   2   1  654.73   35.10
  10   2  -1  597.54   34.60
  10   2  -1  519.65   38.50
 -10   2   1  530.85   35.80
  10   2  -1  460.95   27.20
 -10   2   1  564.74   26.50
  -9  -2   1   10.40    9.60
  -9  -2   1   20.00    7.60
   9  -2  -1    4.50    4.90
  -9  -2   1   -1.50    9.40
   9  -2  -1   17.50   15.20
   9  -2  -1    6.50    7.20
  -9  -2   1    8.80    7.70
  -9  -2   1    4.80    5.90
   9   2  -1    7.60    5.90
   9   2  -1    5.00    7.70
  -9   2   1    3.90    6.90
  -9   2   1    1.70    7.50
   9   2  -1   12.30   13.70
  -9   2   1   -0.30   11.70
  -8  -2   1   86.49   11.60
  -8  -2   1   88.89   11.50
  -8  -2   1   83.59    8.60
  -8  -2   1  110.39   12.80
   8  -2  -1   98.59    9.70
   8  -2  -1   56.79   14.10
   8  -2  -1   89.59   12.50
  -8   2   1   83.09   10.70
  -8   2   1   91.59    9.70
  -8   2   1   78.39   13.30
   8   2  -1   71.09    9.60
  -8   2   1   69.49    9.40
   8   2  -1   94.69    9.60
   7  -2  -1  244.28   12.80
  -7  -2   1  259.47   14.90
   7  -2  -1  246.48   23.50
   7  -2  -1  258.77   16.30
  -7  -2   1  260.27   16.00
  -7   2   1  259.17   18.90
   7   2  -1  244.58   12.00
   7   2  -1  210.88   13.90
   7   2  -1  287.77   21.30
  -7   2   1  242.58   12.80
  -7   2   1  260.07   15.70
   6  -2  -1  182.98   19.00
  -6  -2   1  182.38   12.70
   6  -2  -1  179.98   13.80
  -6  -2   1  182.08   13.00
  -6  -2   1  205.08   13.70
   6  -2  -1  172.38   11.70
  -6   2   1  169.88   10.20
  -6   2   1  183.98   15.00
   6   2  -1  203.98   17.20
   6   2  -1  174.98    9.90
   6   2  -1  187.08   11.40
  -6   2   1  178.48   12.40
  -5  -2   1   34.60    7.30
   5  -2  -1   37.70   11.20
   5  -2  -1   28.20    6.70
  -5  -2   1   37.20    5.90
   5   2  -1   29.50    8.80
  -5   2   1   40.50    8.60
   4  -2  -1  173.68   14.80
  -4  -2   1  184.88    9.50
  -4  -2   1  170.38   10.00
   4  -2  -1  155.08   10.30
   4   2  -1  179.28   12.60
  -4   2   1  161.58   11.30
   3  -2  -1    7.60    3.60
  -3  -2   1    6.90    3.70
   3  -2  -1    5.10    5.70
   3  -2  -1    6.90    4.20
   3   2  -1    7.40    5.60
   2  -2  -1  231.98   10.50
   2  -2  -1  237.98   12.00
  -2  -2   1  222.58    9.50
   2   2  -1  209.48   10.20
   1  -2  -1 1998.80   65.09
   1  -2  -1 2230.78   66.29
  -1  -2   1 2054.79   65.09
   1  -2  -1 2162.18   67.69
   1   2  -1 2028.80   64.59
   1   2   1 4543.35  138.79
   1   2   1 4732.73  138.89
  -2  -2  -1   14.30    3.40
   2  -2   1   13.80    6.70
   3  -2   1  736.43   30.10
  -3  -2  -1  779.32   27.30
   3  -2   1  740.63   27.70
  -3  -2  -1  727.03   25.20
   3   2   1  757.62   27.50
  -3   2  -1  742.73   28.60
  -4  -2  -1   45.60    7.00
   4  -2   1   44.00    9.50
   4  -2   1   47.50    7.50
  -4  -2  -1   42.90    5.40
  -4  -2  -1   39.30    4.50
  -4   2  -1   48.30    8.60
   4   2   1   42.50    6.20
   4   2   1   46.30    8.70
  -5  -2  -1   75.19    9.10
  -5  -2  -1   64.49    5.50
   5  -2   1   81.09   13.60
  -5  -2  -1   75.09    7.80
   5  -2   1   48.20    7.70
   5   2   1   87.39   11.50
  -5   2  -1   84.79   10.80
   5   2   1   68.09    8.00
  -6  -2  -1  281.27   16.80
   6  -2   1  271.77   22.10
  -6  -2  -1  285.57   16.80
  -6  -2  -1  269.57   15.20
   6  -2   1  279.87   12.90
   6  -2   1  285.27   16.80
  -6  -2  -1  266.77   10.70
   6   2   1  291.97   20.10
   6   2   1  271.57   15.70
  -6   2  -1  266.87   18.40
  -6   2  -1  278.07   15.90
  -6   2  -1  259.07   12.90
   7  -2   1  157.98   10.80
  -7  -2  -1  149.69   13.40
  -7  -2  -1  158.48   15.50
  -7  -2  -1  186.08   13.70
  -7  -2  -1  138.89   10.30
   7  -2   1  157.38   13.80
   7  -2   1  185.88   21.60
  -7   2  -1  172.58   13.30
  -7   2  -1  172.28   16.70
  -7   2  -1  161.68   12.60
   7   2   1  160.98   10.50
  -7   2  -1  156.58   14.10
   7   2   1  180.88   18.30
   7   2   1  175.28   13.50
   8  -2   1   65.29   11.40
  -8  -2  -1   54.89    9.40
  -8  -2  -1   46.00    7.00
   8  -2   1   68.39   17.20
  -8  -2  -1   55.39   10.70
   8  -2   1   47.00    6.30
  -8  -2  -1   60.59   10.20
  -8  -2  -1   48.30    9.00
  -8   2  -1   55.29   10.00
   8   2   1   65.89    7.50
  -8   2  -1   63.59   14.20
   8   2   1   65.39   10.40
  -8   2  -1   58.79    9.70
   8   2   1   65.99   14.60
  -8   2  -1   63.09    9.60
  -9  -2  -1   29.60    9.40
   9  -2   1   39.80   17.70
  -9  -2  -1   27.20    9.50
   9  -2   1   30.80   10.40
   9  -2   1   24.50    6.90
  -9  -2  -1   26.10    8.20
  -9   2  -1   64.89   17.90
   9   2   1   28.60    6.20
   9   2   1   21.40   13.50
   9   2   1   35.70    9.80
  -9   2  -1   30.20    9.10
  -9   2  -1   29.90    9.10
  -9   2  -1   39.70    9.80
 -10  -2  -1   18.00    9.70
  10  -2   1   31.40   20.00
  10  -2   1   33.90   10.40
 -10  -2  -1   22.10    8.80
  10  -2   1   25.00    6.30
 -10  -2  -1   22.50    6.80
 -10  -2  -1   30.10    8.80
  10   2   1   41.80   18.00
 -10   2  -1   30.40    8.60
  10   2   1   17.40    9.20
  10   2   1   26.70    7.80
 -10   2  -1   61.79   30.00
 -10   2  -1   21.70    9.20
  11  -2   1   22.20   10.80
 -11  -2  -1    9.80    9.60
  11  -2   1  -13.80   23.20
 -11  -2  -1   20.00   10.20
  11  -2   1   11.70    7.30
  11   2   1    3.20    7.40
  11   2   1    2.60   10.60
 -11   2  -1   16.60   10.20
  11   2   1   -2.10   17.90
 -11   2  -1    0.90   12.30
 -12  -2  -1    2.70    5.20
  12  -2   1   -2.30    9.60
  12  -2   1    2.20    7.40
 -12   2  -1    1.90    8.70
  12   2   1    2.20    7.30
 -12   2  -1   -1.30    7.50
  13  -2   1   95.09   18.50
 -13  -2  -1  126.69    8.40
 -13   2  -1  121.59   15.70
  13   2   1  120.89   10.20
 -14  -3   1   -9.40    5.80
  14   3  -1    6.60    5.00
 -14   3   1   -4.30    4.10
  13  -3  -1   62.89   11.70
 -13  -3   1   37.90    9.50
 -13  -3   1   51.69    9.40
 -13   3   1   52.59   10.50
 -13   3   1   58.29    9.00
  13   3  -1   55.29    7.50
 -12  -3   1   13.20    8.20
 -12  -3   1   24.00    5.90
 -12  -3   1   23.00    8.10
  12  -3  -1   22.80   11.10
 -12   3   1    0.80   10.20
  12   3  -1   17.70    8.20
 -12   3   1   22.00    9.00
 -11  -3   1  178.28   12.80
 -11  -3   1  191.68   16.50
 -11  -3   1  178.08   15.00
  11  -3  -1  126.09   29.30
  11  -3  -1  184.98   19.50
 -11   3   1  204.68   17.00
  11   3  -1  180.68   13.30
  11   3  -1  132.99   24.70
 -11   3   1  169.58   33.40
 -11   3   1  195.48   18.40
 -10  -3   1  358.26   20.80
 -10  -3   1  315.27   21.80
  10  -3  -1  351.46   24.10
 -10  -3   1  323.77   16.60
 -10   3   1  365.26   22.70
 -10   3   1  329.77   20.30
 -10   3   1  291.97   28.40
  10   3  -1  357.36   18.60
   9  -3  -1  199.18   28.20
  -9  -3   1  186.88   15.50
  -9  -3   1  184.98   15.20
   9  -3  -1  172.78   12.60
   9  -3  -1  184.68   17.70
  -9  -3   1  177.98   12.90
   9   3  -1  192.68   23.90
  -9   3   1  169.28   12.30
  -9   3   1  151.28   19.20
   9   3  -1  175.68   12.00
  -9   3   1  170.58   14.50
  -9   3   1  164.98   16.00
  -8  -3   1  120.59   13.10
   8  -3  -1  117.39   10.10
  -8  -3   1  114.99   12.80
  -8  -3   1  113.59    9.90
  -8  -3   1  151.98   14.30
  -8   3   1  120.99   12.40
  -8   3   1  114.79   12.60
   8   3  -1   99.89   11.80
   8   3  -1  125.59   10.30
   8   3  -1  130.89   18.70
  -8   3   1  111.89   10.30
   7  -3  -1    4.70    6.00
  -7  -3   1    1.20    6.10
   7  -3  -1    1.00    9.10
   7  -3  -1    5.60    4.80
   7   3  -1    5.90    9.40
  -7   3   1   -1.00    5.20
   7   3  -1   -4.30    3.80
  -7   3   1   -2.40    4.60
  -7   3   1    7.50    8.20
   7   3  -1    1.40    5.20
   6  -3  -1  293.67   22.90
   6  -3  -1  299.77   17.30
  -6  -3   1  294.47   16.20
   6  -3  -1  269.47   13.20
   6   3  -1  305.07   19.60
  -6   3   1  273.47   15.60
   6   3  -1  247.68   14.10
  -6   3   1  284.97   18.10
  -6   3   1  282.67   13.50
   6   3  -1  258.77   12.60
   5  -3  -1  896.71   39.10
   5   3  -1  905.61   35.30
  -5   3   1  786.82   33.40
  -5   3   1  945.61   36.10
   4  -3  -1  122.19   13.70
   4   3  -1  104.89   10.10
  -4   3   1  107.29   10.80
  -3  -3   1  404.16   16.30
   3  -3  -1  432.96   19.00
   3  -3  -1  422.16   20.70
   3  -3  -1  440.06   18.30
  -3   3   1  441.96   18.70
   3   3  -1  446.56   17.90
   2  -3  -1   29.60    6.40
  -2  -3   1   24.40    5.10
   2  -3  -1   20.00    4.80
   2  -3  -1   28.20    6.30
   2   3  -1   20.40    4.00
  -1  -3   1   32.20    5.90
   1  -3  -1   38.30    7.30
   1  -3  -1   40.70    5.80
   1   3  -1   34.60    4.30
   0   3   1  132.09    6.80
   0   3  -1  136.79    7.30
   1  -3   1  715.43   26.60
  -1   3  -1  724.63   26.00
   2  -3   1  143.29    8.80
   2  -3   1  159.28   12.20
   2   3   1  157.08    8.00
  -2   3  -1  162.28   10.10
   3  -3   1 2688.33   85.79
  -3  -3  -1 2649.14   84.79
   3  -3   1 2695.23   88.49
  -3   3  -1 2699.33   86.99
   3   3   1 2648.54   84.09
  -4  -3  -1  628.74   23.40
   4  -3   1  639.14   29.40
   4   3   1  661.53   26.20
  -4   3  -1  666.93   27.80
   5  -3   1   -4.40    3.00
   5  -3   1    6.80    7.50
  -5  -3  -1   -6.10    4.80
   5  -3   1    5.90    4.10
  -5   3  -1   -4.10    6.30
   5   3   1    2.20    3.70
   5   3   1   -1.10    7.00
  -5   3  -1   -5.00    4.70
  -6  -3  -1   40.80    7.80
   6  -3   1   49.70   13.10
   6  -3   1   43.20    5.90
   6  -3   1   39.90    7.70
  -6   3  -1   28.80    8.40
  -6   3  -1   31.30    5.10
   6   3   1   33.80    9.80
   6   3   1   33.20    7.00
  -6   3  -1   42.00    7.60
  -7  -3  -1  256.07   16.10
  -7  -3  -1  244.28   13.80
   7  -3   1  248.58   13.40
   7  -3   1  246.58   17.40
   7  -3   1  252.87   24.10
  -7   3  -1  247.28   16.30
   7   3   1  251.97   16.20
  -7   3  -1  257.97   20.50
   7   3   1  256.17   20.60
  -7   3  -1  250.37   13.50
   7   3   1  246.48   13.00
  -7   3  -1  227.28   15.70
   8  -3   1  388.46   17.60
  -8  -3  -1  381.66   21.10
   8  -3   1  367.76   30.10
  -8  -3  -1  324.07   27.90
  -8  -3  -1  371.96   20.80
   8  -3   1  372.76   22.70
  -8  -3  -1  350.06   17.50
  -8   3  -1  352.86   25.00
   8   3   1  323.27   20.10
   8   3   1  364.46   17.10
  -8   3  -1  368.36   21.00
  -8   3  -1  377.66   19.10
  -8   3  -1  337.17   20.70
   8   3   1  324.97   26.70
  -9  -3  -1    7.70    8.30
   9  -3   1   -0.10    6.10
  -9  -3  -1   11.60    6.60
  -9  -3  -1   17.00   10.40
  -9  -3  -1   19.60    9.10
   9  -3   1   19.10    8.90
   9  -3   1  -17.50   11.60
   9   3   1   14.90    6.40
   9   3   1   13.50    9.30
  -9   3  -1   11.60    8.40
  -9   3  -1   19.10    8.10
   9   3   1    2.80   13.20
  -9   3  -1    8.00   12.20
 -10  -3  -1  186.88   13.50
  10  -3   1  179.78   27.70
  10  -3   1  172.38   13.00
  10  -3   1  169.48   19.00
 -10  -3  -1  188.88   16.10
 -10  -3  -1  165.18   16.00
 -10   3  -1  196.38   16.20
 -10   3  -1  212.38   31.00
 -10   3  -1  181.08   15.80
  10   3   1  167.88   19.00
  10   3   1  114.49   22.00
  10   3   1  192.88   14.20
  11  -3   1   75.19   14.70
 -11  -3  -1   56.59    7.10
 -11  -3  -1   65.09   11.00
  11  -3   1   45.30    8.80
 -11  -3  -1   61.49    9.50
  11  -3   1    7.50   26.20
 -11   3  -1   85.29   11.50
  11   3   1   21.10   21.80
 -11   3  -1   61.99   12.10
 -11   3  -1   15.60   15.40
  11   3   1   70.69    9.90
  12  -3   1   27.80   13.60
 -12  -3  -1   17.70    5.30
 -12  -3  -1   25.50    8.70
 -12  -3  -1    6.90   12.60
 -12  -3  -1   12.90    8.30
  12   3   1   21.40    6.80
 -12   3  -1   35.00    9.00
 -12   3  -1   30.90    8.40
  13  -3   1  -28.90   14.80
 -13  -3  -1    4.60    5.50
 -13   3  -1    2.50    6.80
 -13   3  -1   -0.70    7.20
  13   3   1    0.50    5.10
 -13  -4   1    3.40   11.30
 -13  -4   1   -2.90    8.30
  13  -4  -1   -7.50   10.40
  13   4  -1    2.60    7.00
 -13   4   1    1.40    6.80
 -13   4   1    4.40    5.70
  12  -4  -1   83.89   14.80
 -12  -4   1   39.70    9.40
 -12  -4   1   72.19    9.20
 -12  -4   1   63.99    7.20
  12   4  -1   55.09    8.00
 -12   4   1   90.89   10.60
 -12   4   1   70.89   10.80
  11  -4  -1    0.50   34.90
 -11  -4   1   37.30    9.90
  11  -4  -1   71.29   14.60
 -11  -4   1   57.19    9.50
 -11  -4   1   43.30    8.80
 -11  -4   1   40.00    7.00
 -11   4   1   41.90   11.40
  11   4  -1   46.30    7.60
 -11   4   1   52.59   10.70
 -11   4   1   22.00   37.40
 -10  -4   1    6.20    7.60
  10  -4  -1    3.50   25.40
 -10  -4   1   -2.00    6.00
  10  -4  -1    1.40    9.30
 -10  -4   1   -4.40    6.70
 -10   4   1    2.90    8.40
  10   4  -1   -0.60    6.20
  10   4  -1  -13.60   13.20
 -10   4   1   12.40   15.40
 -10   4   1   -1.40    7.90
   9  -4  -1    0.30   18.30
  -9  -4   1    5.40    6.30
   9  -4  -1    3.30   10.10
  -9  -4   1    3.80    7.40
   9   4  -1    2.80   13.00
  -9   4   1    9.30    6.70
   9   4  -1    9.60    6.10
  -9   4   1   -0.30    7.30
  -9   4   1    6.30   11.20
   8  -4  -1  202.88   26.20
   8  -4  -1  191.68   13.70
  -8  -4   1  160.48   11.60
   8  -4  -1  189.08   17.50
  -8  -4   1  185.68   18.40
  -8  -4   1  182.68   14.80
  -8   4   1  190.58   15.10
  -8   4   1  173.48   12.30
   8   4  -1  167.08   11.50
  -8   4   1  164.88   15.20
  -8   4   1  168.28   18.40
   8   4  -1  175.08   20.00
   7  -4  -1  166.28   21.80
   7  -4  -1  124.69   13.60
  -7  -4   1  119.89    9.90
  -7   4   1  133.59   13.30
   7   4  -1  126.99    9.60
  -7   4   1  138.19   14.70
   7   4  -1  113.09   16.10
  -7   4   1  115.19    9.90
   6  -4  -1   35.70    7.80
   6  -4  -1   44.10   13.40
  -6   4   1   43.30    6.30
  -6   4   1   25.80    6.60
   6   4  -1   41.00    9.80
   6   4  -1   28.10    5.50
  -6   4   1   40.80    9.20
   5  -4  -1  203.48   14.10
   5  -4  -1  196.78   18.50
  -5   4   1  204.08   15.10
  -5   4   1  197.18   11.60
  -5   4   1  210.58   15.80
   5   4  -1  208.28   15.10
   4  -4  -1  388.46   22.10
   4   4  -1  403.06   19.00
  -4   4   1  417.16   20.10
   3  -4  -1    6.20    5.10
   3  -4  -1    7.40    5.50
   3  -4  -1   11.90    7.90
  -3  -4   1    5.60    4.10
   3   4  -1   10.30    4.90
  -3   4   1    7.60    5.30
   2  -4  -1  522.35   21.40
  -2  -4   1  542.25   21.50
   2  -4  -1  544.35   22.40
   2  -4  -1  512.65   21.90
   2   4  -1  537.65   19.60
  -2   4   1  542.95   21.20
   1  -4  -1  510.85   21.00
  -1  -4   1  550.64   22.40
  -1  -4   1  513.25   21.50
   1  -4  -1  539.85   24.70
   1  -4  -1  513.35   21.70
  -1   4   1  537.75   19.60
   1   4  -1  535.85   19.40
   0  -4   1  249.58   13.80
   0  -4  -1  245.18   13.40
   0   4  -1  253.67   11.50
   0   4   1  244.08   11.30
  -1  -4  -1 1505.75   50.59
  -1   4  -1 1513.55   50.29
   2  -4   1  166.28   13.30
  -2  -4  -1  159.58   10.40
  -2   4  -1  168.28   11.60
  -3  -4  -1  132.49   10.20
   3  -4   1  122.39   13.00
   3  -4   1  116.39   10.50
  -3   4  -1  126.49   11.70
   3   4   1  115.29    8.00
   4  -4   1    7.60    4.60
  -4  -4  -1    4.30    4.00
   4  -4   1    6.40    8.30
   4   4   1   11.50    5.80
  -4   4  -1    1.20    5.30
  -4   4  -1    9.30    7.10
  -4   4  -1   -2.70    4.10
  -5  -4  -1   56.69    6.80
   5  -4   1   60.69    8.90
   5  -4   1   46.70   10.30
  -5   4  -1   59.19    8.70
   5   4   1   54.19    7.40
   5   4   1   67.29   10.40
  -5   4  -1   52.69    9.80
  -5   4  -1   66.89    7.00
  -6  -4  -1  108.89   13.40
   6  -4   1  121.49   10.30
  -6  -4  -1   95.19    8.90
   6  -4   1  126.09   12.30
   6  -4   1  149.99   19.00
   6  -4   1  117.39   11.80
   6   4   1   98.59   11.10
   6   4   1  138.39   14.70
  -6   4  -1  142.89   13.90
  -6   4  -1  106.69    8.80
  -6   4  -1  110.49   12.00
   7  -4   1  299.07   15.50
   7  -4   1  278.77   26.40
  -7  -4  -1  323.07   15.90
  -7  -4  -1  356.76   18.80
  -7  -4  -1  356.16   31.30
   7   4   1  316.57   15.30
  -7   4  -1  325.57   19.50
   7   4   1  330.97   18.30
   7   4   1  349.27   23.10
  -7   4  -1  356.66   27.70
  -7   4  -1  310.17   15.80
  -7   4  -1  293.47   20.80
  -8  -4  -1  107.09   12.40
   8  -4   1   93.49    9.10
   8  -4   1  110.39   21.80
  -8  -4  -1   95.69   28.00
   8  -4   1   86.39   13.30
  -8  -4  -1   81.19    8.20
  -8   4  -1   98.39   12.40
   8   4   1   86.99   11.20
   8   4   1   97.19   17.40
  -8   4  -1   83.39    8.70
  -8   4  -1   97.99   11.50
   8   4   1   87.59    9.20
  -8   4  -1   86.19   16.20
   9  -4   1   49.50   17.80
   9  -4   1   35.70    7.70
  -9  -4  -1   33.80    9.00
  -9  -4  -1   48.70   16.20
  -9  -4  -1   46.50    6.90
   9  -4   1   70.09   13.20
  -9   4  -1   26.20    9.10
   9   4   1   17.40   13.80
  -9   4  -1   44.60    9.70
  -9   4  -1   55.39   18.50
 -10  -4  -1    4.50    5.20
 -10  -4  -1    9.30    8.90
 -10  -4  -1   -1.20    8.60
  10  -4   1   -9.70   25.40
  10  -4   1   -8.90    8.90
  10   4   1   -0.30    6.20
 -10   4  -1  -10.00   22.30
 -10   4  -1    9.80    8.90
  10   4   1   -1.40   16.20
 -10   4  -1   13.60    8.20
  11  -4   1    7.60   10.50
 -11  -4  -1   14.30    7.70
 -11  -4  -1   10.30    4.60
 -11  -4  -1    9.00    8.10
 -11  -4  -1   15.90    6.50
 -11   4  -1   -3.10    8.80
 -11   4  -1   17.00    8.70
  11   4   1   14.00    7.60
 -12  -4  -1    8.70    7.30
  12  -4   1   20.20   10.80
 -12  -4  -1   -5.40    7.80
 -12  -4  -1    5.90    7.90
 -12   4  -1   17.00    8.50
 -12   4  -1    3.80    8.90
  12   4   1    7.50    6.10
 -13  -4  -1   48.40    7.10
  13  -4   1   34.90   12.50
 -13   4  -1   55.89    7.00
 -13   4  -1   37.20    9.80
  13   4   1   34.50    7.10
 -13  -5   1  331.67   18.40
  13  -5  -1  263.37   20.00
 -13   5   1  300.27   19.80
  13   5  -1  320.27   16.20
 -13   5   1  343.37   16.80
 -12  -5   1    5.60    4.90
 -12  -5   1   -6.40    7.90
  12  -5  -1   -2.30    8.00
 -12   5   1  -10.40    7.50
  12   5  -1    3.70    6.90
 -12   5   1   -7.30    8.10
 -11  -5   1   20.90    4.30
  11  -5  -1   48.20   13.60
 -11  -5   1   19.20    7.80
 -11  -5   1   21.50    9.00
 -11  -5   1   47.20    9.40
 -11   5   1   20.20    9.50
 -11   5   1   48.00    9.90
  11   5  -1   19.20    7.70
 -10  -5   1  137.19   17.00
  10  -5  -1   88.69   19.10
  10  -5  -1  102.09   37.20
 -10  -5   1  157.58   16.50
 -10  -5   1  140.79   14.00
 -10  -5   1  138.89    9.30
  10   5  -1  109.69   21.40
  10   5  -1  130.49   12.50
 -10   5   1  129.69   14.10
 -10   5   1  124.69   15.10
 -10   5   1  104.09   21.70
  -9  -5   1  156.38   11.50
  -9  -5   1  192.38   17.40
  -9  -5   1  180.28   16.60
   9  -5  -1  180.48   33.10
   9  -5  -1  167.98   18.90
  -9  -5   1  167.08   16.30
   9   5  -1  161.78   22.80
  -9   5   1  137.19   17.50
  -9   5   1  126.29   18.30
  -9   5   1  154.38   16.70
   8  -5  -1   15.10    8.70
   8  -5  -1   26.10   19.20
  -8  -5   1   15.60    7.70
  -8  -5   1   28.60    5.50
  -8  -5   1   16.20    7.80
  -8  -5   1   21.40   19.50
  -8   5   1   13.90    7.20
  -8   5   1   13.70    9.50
   8   5  -1   30.90   14.10
   8   5  -1   16.50    5.70
  -8   5   1   16.60    5.50
  -8   5   1   11.20    9.70
  -7  -5   1  129.59   13.70
   7  -5  -1   96.49   18.30
  -7  -5   1  131.19   13.40
   7  -5  -1  139.49   15.10
  -7  -5   1  137.99   21.40
  -7   5   1  142.49   13.20
   7   5  -1  126.99    9.60
  -7   5   1  127.39    9.90
  -7   5   1  155.58   17.20
  -7   5   1  148.19   18.40
   6  -5  -1  144.09   19.70
   6  -5  -1  130.79   13.80
  -6  -5   1  111.69   12.80
   6  -5  -1  117.09   12.30
  -6  -5   1  111.19   12.50
   6   5  -1  130.89   11.10
   6   5  -1  125.39   14.10
  -6   5   1  109.59   11.30
  -6   5   1  126.69   13.80
   5  -5  -1    8.50    5.90
   5  -5  -1   -0.40    8.70
   5   5  -1    7.90    6.90
  -5   5   1    2.90    3.90
  -5   5   1   10.50    5.20
  -5   5   1    7.20    6.20
   4  -5  -1  470.75   22.60
   4  -5  -1  426.26   23.30
   4   5  -1  458.15   20.20
  -4   5   1  415.16   18.70
  -4   5   1  443.76   22.50
  -4   5   1  428.26   19.80
  -3  -5   1    1.00    5.60
   3  -5  -1   11.50    6.60
  -3   5   1    6.70    5.70
   3   5  -1    7.70    5.00
   2  -5  -1  385.66   18.90
  -2  -5   1  396.86   19.70
   2  -5  -1  370.76   19.60
  -2   5   1  391.46   18.10
   2   5  -1  404.86   16.20
  -1  -5   1   70.79    9.20
   1  -5  -1   55.79    7.80
   1  -5  -1   54.69   10.00
  -1  -5   1   54.49    8.60
   1  -5  -1   57.39    8.70
  -1   5   1   62.99    6.70
   1   5  -1   57.39    5.90
   0  -5  -1    5.30    6.20
   0   5  -1    5.90    3.70
   0   5   1    8.60    2.90
  -1  -5  -1  313.37   18.80
   1  -5   1  309.87   15.00
  -1   5  -1  331.57   15.60
   1   5   1  326.47   11.00
   1   5   1  280.87   11.90
  -2  -5  -1  231.18   15.30
   2  -5   1  225.98   13.70
  -2   5  -1  221.98   14.10
   3  -5   1   99.39   12.80
   3   5   1   76.09    6.60
  -3   5  -1   83.09    8.20
  -3   5  -1   90.59   11.10
   4  -5   1 1529.05   58.39
   4  -5   1 1529.65   54.99
   4   5   1 1550.44   51.69
  -4   5  -1 1562.74   56.79
  -4   5  -1 1533.65   53.49
  -4   5  -1 1532.05   51.19
   5  -5   1  570.94   26.20
   5  -5   1  530.85   30.70
  -5   5  -1  552.74   22.30
   5   5   1  532.65   24.60
  -5   5  -1  559.94   27.80
   5   5   1  527.65   23.10
  -5   5  -1  545.45   24.70
   6  -5   1 1218.98   43.90
   6  -5   1 1265.17   47.70
  -6  -5  -1 1197.48   44.00
  -6  -5  -1 1173.78   44.20
   6  -5   1 1210.08   53.29
  -6  -5  -1 1071.09   41.40
  -6  -5  -1 1181.18   43.80
  -6   5  -1 1163.68   41.40
  -6   5  -1 1212.58   45.20
   6   5   1 1216.38   46.90
   6   5   1 1100.69   42.50
  -7  -5  -1  225.28   16.10
   7  -5   1  229.98   18.60
  -7  -5  -1  239.18   26.20
  -7  -5  -1  206.68   17.90
   7   5   1  245.18   20.10
  -7   5  -1  224.38   13.50
  -7   5  -1  200.78   17.40
  -7   5  -1  237.68   21.40
  -7   5  -1  232.68   16.80
   8  -5   1   11.40   19.50
  -8  -5  -1    5.30    7.60
  -8  -5  -1  -12.60   34.40
  -8  -5  -1   -8.40    5.10
   8  -5   1    5.10    8.30
  -8  -5  -1   -7.10    6.40
  -8   5  -1    2.00    5.80
  -8   5  -1   -9.00    6.10
   8   5   1    6.90   12.30
   8   5   1   -1.70    5.20
  -8   5  -1   -1.70    9.20
  -9  -5  -1    2.60    5.00
  -9  -5  -1    2.00    7.40
  -9  -5  -1  -12.40   23.10
  -9  -5  -1   -8.70    7.30
   9  -5   1   -0.30    8.70
  -9   5  -1    0.50    7.90
  -9   5  -1  -17.20    7.30
  -9   5  -1    0.20    7.30
   9   5   1   12.80   16.30
  -9   5  -1   21.70   16.60
   9   5   1   -5.20    5.60
  10  -5   1   19.90   11.20
  10   5   1   14.50    7.00
 -10   5  -1   19.00    9.60
 -10   5  -1   33.30   24.30
 -10   5  -1   15.40   12.10
 -11  -5  -1   -1.30    7.70
 -11  -5  -1    3.50    7.50
 -11  -5  -1   -6.80    5.10
  11  -5   1   -2.90    8.10
 -11   5  -1    0.90   14.60
  11   5   1   -0.20    5.40
 -11   5  -1   -3.40    8.20
 -12  -5  -1   14.70    8.00
 -12  -5  -1   11.50   12.80
 -12  -5  -1   15.50    5.40
  12  -5   1   19.00   10.60
  12   5   1   17.80    7.60
 -12   5  -1    9.40    8.60
 -13  -5  -1   -2.30    6.00
 -13   5  -1   10.00    7.60
 -13   5  -1    5.80    5.10
  13   5   1    1.40    4.80
 -13  -6   1   56.09    6.40
 -13  -6   1   54.79    6.90
  13   6  -1   65.89    7.00
 -13   6   1   58.49    6.70
  12  -6  -1  105.89   14.10
 -12  -6   1   72.09   13.20
 -12  -6   1   76.09   10.50
 -12   6   1  102.49   11.10
  12   6  -1   67.59    7.70
 -11  -6   1   -3.50    6.90
 -11  -6   1    8.90    8.40
 -11  -6   1   -4.00    7.70
  11  -6  -1    0.10   10.20
  11   6  -1   -8.10    4.90
 -11   6   1   -1.80    8.10
 -11   6   1  -11.80    8.80
 -10  -6   1    3.30    7.30
  10  -6  -1    5.00   10.60
 -10   6   1   12.10    7.50
 -10   6   1   -4.70    9.40
 -10   6   1   14.60   22.80
 -10   6   1   -1.00    7.80
  10   6  -1   11.70    7.00
   9  -6  -1  114.69   17.40
  -9  -6   1   70.19   11.30
  -9  -6   1   82.69   11.90
  -9  -6   1  100.79   12.10
  -9   6   1   99.59   13.70
  -9   6   1   92.69   10.20
  -9   6   1   69.59   18.20
  -9   6   1  100.59   13.30
   9   6  -1   73.49   20.60
   9   6  -1   85.49    9.20
   8  -6  -1   59.49   12.30
  -8  -6   1   49.10   10.00
   8  -6  -1   42.00   27.00
  -8  -6   1   46.70   10.20
  -8  -6   1   40.70    5.40
  -8   6   1   21.30   11.60
   8   6  -1   45.60   16.40
  -8   6   1   49.70    9.70
  -8   6   1   43.80   14.80
  -8   6   1   65.19    8.90
   8   6  -1   44.00    7.00
  -7  -6   1   -0.40    8.80
  -7  -6   1   -2.10    6.10
   7  -6  -1    8.30   18.50
   7  -6  -1   15.10    8.40
  -7  -6   1    5.20   18.40
  -7  -6   1    7.70    7.70
   7   6  -1   16.90   11.10
  -7   6   1    3.40   10.10
  -7   6   1    7.10    5.90
  -7   6   1    9.10   14.40
  -7   6   1   10.90    6.80
   7   6  -1   10.20    6.10
   6  -6  -1  234.48   24.70
   6  -6  -1  203.38   14.90
  -6  -6   1  192.18   15.30
  -6  -6   1  216.78   15.70
  -6   6   1  205.88   12.60
  -6   6   1  210.58   19.40
   6   6  -1  213.38   17.60
  -6   6   1  204.48   14.80
   6   6  -1  200.68   11.90
  -5  -6   1  391.56   20.30
   5  -6  -1  422.26   23.90
  -5  -6   1  398.26   20.30
   5  -6  -1  373.66   20.80
   5  -6  -1  368.86   25.60
  -5   6   1  402.26   20.10
  -5   6   1  394.56   23.80
   5   6  -1  434.46   21.60
   4  -6  -1  465.55   23.50
   4  -6  -1  386.06   24.50
  -4   6   1  450.25   23.20
  -4   6   1  398.76   17.90
  -4   6   1  426.16   20.20
   4   6  -1  423.56   20.00
   3  -6  -1  196.28   15.90
   3  -6  -1  193.28   14.80
   3  -6  -1  206.38   14.50
  -3   6   1  179.28   11.10
  -3   6   1  208.98   14.40
  -2  -6   1   30.40    8.00
   2  -6  -1   33.10    8.60
   2  -6  -1   22.20    6.20
  -2   6   1   23.00    6.60
   2   6  -1   19.90    4.90
   1  -6  -1  148.79   12.60
   1  -6  -1  154.68   13.80
   1   6  -1  162.98   10.00
   0  -6  -1   67.09   11.00
   0  -6   1   73.19    8.20
   0  -6  -1   80.59   10.20
   0   6  -1   82.49    8.80
   0   6   1   59.89    6.10
   1  -6   1  234.98   13.90
  -1  -6  -1  263.47   15.90
   1   6   1  241.38    9.60
   1   6   1  214.68   11.60
  -1   6  -1  247.48   14.50
  -2  -6  -1  625.54   26.20
  -2   6  -1  540.45   22.00
  -2   6  -1  604.44   26.10
  -3  -6  -1   45.00    8.20
   3  -6   1   53.39    8.30
  -3   6  -1   45.40    9.20
  -3   6  -1   51.19    6.70
   4  -6   1   -0.40    4.70
  -4  -6  -1   -5.30    4.70
   4  -6   1   10.40   10.00
   4  -6   1   -1.70    4.90
   4  -6   1   -5.00    5.80
   4   6   1   -1.60    4.90
  -4   6  -1   -1.00    3.70
  -4   6  -1    1.10    7.10
  -4   6  -1   -6.00    5.80
  -5  -6  -1   -3.50    6.60
  -5  -6  -1   12.60    6.30
  -5  -6  -1   24.30    8.30
   5  -6   1   -2.10    7.00
   5  -6   1    2.50    4.60
   5  -6   1    6.10    5.90
   5  -6   1  -14.60   13.00
  -5  -6  -1    4.50    6.40
  -5   6  -1    5.90    4.40
   5   6   1   11.90    8.10
  -5   6  -1   -0.90    5.50
   6  -6   1  222.28   15.50
   6  -6   1  219.28   24.80
   6  -6   1  237.98   19.80
  -6  -6  -1  219.78   16.00
  -6  -6  -1  252.37   16.70
  -6  -6  -1  235.58   18.50
   6   6   1  247.18   17.60
  -6   6  -1  221.68   20.00
  -6   6  -1  223.88   16.40
  -6   6  -1  209.68   12.90
  -6   6  -1  217.98   18.70
   7  -6   1  167.98   19.30
  -7  -6  -1  181.58   22.40
   7  -6   1  116.99   24.10
  -7   6  -1  197.68   22.60
   7   6   1  163.38   18.70
  -7   6  -1  187.58   13.10
  -7   6  -1  206.28   18.30
  -7   6  -1  162.68   15.60
   7   6   1  162.58   11.60
  -8  -6  -1  202.58   17.80
   8  -6   1  214.98   21.00
  -8  -6  -1  249.38   32.10
   8  -6   1  281.67   36.80
  -8  -6  -1  230.48   18.20
  -8   6  -1  202.48   17.80
  -8   6  -1  255.27   17.60
   8   6   1  199.68   12.70
  -8   6  -1  187.48   17.80
  -8   6  -1  140.39   21.60
   8   6   1  206.78   21.90
  -9  -6  -1    1.10   28.00
   9  -6   1   32.50   13.60
  -9  -6  -1   33.30    9.70
  -9  -6  -1   11.00    8.70
   9  -6   1   24.80   38.00
   9   6   1   21.80   18.70
  -9   6  -1   14.30    6.50
   9   6   1   23.10    6.90
  -9   6  -1   13.80    7.30
  -9   6  -1   27.80   17.40
  -9   6  -1   22.40    9.40
 -10  -6  -1   23.20    7.40
 -10  -6  -1   39.70   12.30
 -10  -6  -1   20.30    8.80
  10  -6   1   59.09   13.80
 -10   6  -1   40.30   10.10
  10   6   1   19.60    7.10
 -10   6  -1   42.30   10.40
 -11  -6  -1   18.60    7.90
  11  -6   1   13.60   16.20
 -11  -6  -1    8.10    8.10
 -11  -6  -1   13.10    7.90
 -11   6  -1   13.00    6.90
 -11   6  -1   23.10    8.90
  11   6   1   30.80    7.50
 -12  -6  -1   17.70    6.10
  12  -6   1   12.50   10.60
 -12  -6  -1    0.70    5.60
 -12   6  -1    2.50    7.50
  12   6   1    6.20    5.30
 -12   6  -1   15.20    7.20
  12  -7  -1   25.80    9.40
 -12  -7   1    5.70    7.30
 -12  -7   1   22.60    6.60
 -12   7   1   22.60    7.90
 -12   7   1   27.40    8.90
 -11  -7   1    9.90    7.50
 -11  -7   1    2.30    7.90
  11  -7  -1   10.30   14.00
 -11   7   1   10.90    8.60
  11   7  -1    3.20    5.30
 -11   7   1   -0.80   11.60
 -10  -7   1   58.29   10.20
 -10  -7   1   48.10    9.90
  10  -7  -1   68.09   15.00
  10   7  -1   52.59    9.70
 -10   7   1   28.00   11.00
 -10   7   1   35.20   13.90
 -10   7   1   29.40    9.50
  -9  -7   1   56.79   10.30
  -9  -7   1   75.79   11.50
  -9  -7   1   68.49   10.80
   9  -7  -1  103.19   17.60
   9   7  -1   71.39    8.10
  -9   7   1   64.89    8.50
  -9   7   1   43.30   14.50
  -9   7   1   53.99   17.40
   9   7  -1   65.59   22.70
  -9   7   1   77.49   12.00
   8  -7  -1   60.39   13.00
  -8  -7   1   84.99   11.70
  -8  -7   1   97.49   11.70
  -8  -7   1   55.49   22.30
  -8   7   1   78.79   14.80
  -8   7   1   59.59   14.50
  -8   7   1  113.69   10.90
   8   7  -1   78.39    9.10
  -8   7   1   80.59   11.30
  -7  -7   1  127.79   25.20
   7  -7  -1  102.79   12.70
  -7  -7   1  119.49   12.90
   7  -7  -1  134.39   17.50
  -7  -7   1  121.69   14.50
  -7   7   1   80.19   14.70
   7   7  -1  131.99   18.10
   7   7  -1  115.09   11.60
  -7   7   1  114.79   13.00
  -7   7   1  125.49   10.70
  -6  -7   1   72.39   10.00
   6  -7  -1   69.29    9.60
  -6  -7   1   34.70   18.50
   6  -7  -1   82.19   14.20
  -6  -7   1   57.59    9.30
   6   7  -1   57.09    8.20
  -6   7   1   75.09   10.30
  -6   7   1   60.89   14.30
  -6   7   1   63.99    8.80
  -5  -7   1  335.97   19.40
   5  -7  -1  356.56   19.20
  -5  -7   1  350.76   19.50
  -5   7   1  363.56   19.60
   5   7  -1  366.66   20.30
  -5   7   1  355.56   16.80
  -5   7   1  374.36   24.00
   4  -7  -1  508.05   26.80
  -4  -7   1  478.75   22.70
  -4  -7   1  474.05   25.70
   4  -7  -1  488.95   24.00
   4   7  -1  499.45   22.70
  -4   7   1  469.55   22.80
  -4   7   1  498.85   21.00
  -4   7   1  533.35   26.90
   3  -7  -1  126.59   14.80
   3  -7  -1  111.89   12.30
  -3  -7   1  105.59   11.20
  -3  -7   1   91.59   12.70
  -3   7   1  121.09    9.80
   3   7  -1  112.89    9.90
  -3   7   1  123.19   12.30
   2  -7  -1  139.79   13.80
   2  -7  -1  157.88   15.90
  -2   7   1  114.49   10.20
  -2   7   1  171.68   12.90
   2   7  -1  134.99    9.90
   1  -7  -1  281.87   19.20
   1   7  -1  300.97   15.20
  -1   7   1  304.77   15.50
   0  -7  -1 1177.28   46.50
   0   7  -1 1197.18   43.10
   0   7   1 1210.48   40.90
  -1  -7  -1   27.80    9.00
  -1  -7  -1   15.70    7.70
  -1   7  -1   18.30    5.20
   1   7   1   24.60    4.20
  -1   7  -1   19.40    6.70
   2  -7   1   47.20    8.70
  -2  -7  -1   44.70    9.40
  -2   7  -1   42.00    8.70
  -2   7  -1   46.70    6.60
  -3  -7  -1  365.06   19.90
  -3  -7  -1  355.66   19.00
  -3  -7  -1  389.96   21.30
   3  -7   1  366.46   19.20
   3  -7   1  389.16   16.60
   3  -7   1  395.16   21.00
  -3   7  -1  400.46   17.60
  -3   7  -1  401.66   22.20
  -4  -7  -1  872.21   34.60
  -4  -7  -1  899.11   37.00
   4  -7   1  892.81   38.20
   4  -7   1  899.71   35.00
  -4  -7  -1  889.01   34.90
   4  -7   1  882.11   32.30
  -4  -7  -1  873.21   34.60
  -4   7  -1  927.01   36.40
  -4   7  -1  897.01   33.40
  -4   7  -1  875.91   39.90
  -5  -7  -1   17.60    7.50
  -5  -7  -1   20.30    7.50
  -5  -7  -1   19.50    8.70
   5  -7   1   14.60    7.60
   5  -7   1   19.30    6.50
  -5  -7  -1   22.00    8.70
  -5   7  -1   16.30    5.30
  -5   7  -1   10.90    7.00
  -5   7  -1   14.30    9.40
   6  -7   1  170.38   15.80
   6  -7   1  168.98   16.90
  -6  -7  -1  160.68   16.40
  -6  -7  -1  126.49   15.00
  -6   7  -1  123.79   14.00
  -6   7  -1  136.39   11.90
  -6   7  -1  149.29   19.60
  -7  -7  -1   69.89   11.10
  -7  -7  -1   63.79   26.20
   7  -7   1   94.19   15.10
  -7  -7  -1   64.29   10.70
  -7   7  -1   83.69   17.10
   7   7   1  106.69   11.30
  -8  -7  -1  190.28   17.30
  -8  -7  -1  183.88   32.30
   8  -7   1  198.18   20.70
  -8  -7  -1  201.58   17.80
  -8   7  -1  178.98   17.00
  -8   7  -1  180.78   17.90
   8   7   1  181.28   13.60
  -8   7  -1  193.68   14.40
  -8   7  -1  137.09   19.70
  -9  -7  -1   13.90    8.80
  -9  -7  -1   17.50    9.10
   9  -7   1    9.50   10.50
  -9  -7  -1   51.79   28.00
  -9   7  -1   26.20   10.30
  -9   7  -1   17.70   15.70
  -9   7  -1   27.70    7.90
   9   7   1   29.80    7.40
  -9   7  -1   31.60    7.80
  10  -7   1   36.30   11.70
 -10  -7  -1   49.80   10.20
 -10  -7  -1   51.89    8.30
 -10  -7  -1   54.39    8.50
 -10   7  -1   75.49   11.80
  10   7   1   39.50    7.90
 -10   7  -1   54.29    9.50
 -11  -7  -1  128.39   13.30
 -11  -7  -1  108.39   16.00
  11  -7   1  148.69   16.10
 -11  -7  -1  127.99   12.70
 -11   7  -1  128.69   13.70
  11   7   1  112.59   10.20
 -11   7  -1   86.79   12.40
 -12  -7  -1    2.40    4.90
 -12  -7  -1   12.60    6.80
 -12   7  -1    6.00    7.00
  12   7   1    2.00    4.60
 -12  -8   1  121.89    9.50
 -12  -8   1  158.38   14.90
 -12   8   1   83.29   12.70
  12   8  -1  124.09    8.90
 -12   8   1  121.09   14.40
 -11  -8   1   14.80   13.30
 -11  -8   1   12.30   11.70
  11  -8  -1   -1.40   10.20
 -11   8   1   15.30   10.60
 -11   8   1    1.80   16.50
  11   8  -1   15.00    5.50
  10  -8  -1   38.10   12.10
 -10  -8   1   60.29   10.20
 -10  -8   1   59.29    9.90
  10   8  -1   52.69    8.00
 -10   8   1   60.99   14.10
 -10   8   1   52.19    8.50
 -10   8   1   69.19    9.30
   9  -8  -1   14.50   11.30
  -9  -8   1   -1.90    7.60
  -9  -8   1    4.60    5.80
  -9  -8   1   -0.40   10.40
  -9   8   1   10.60    6.10
  -9   8   1    6.90   13.80
  -9   8   1    4.40    5.70
   9   8  -1    8.10    6.50
   8  -8  -1   58.39   14.00
  -8  -8   1   32.20    9.10
  -8  -8   1   46.90    9.80
  -8   8   1   28.40   12.80
  -8   8   1   53.69   10.20
   8   8  -1   69.39    8.30
  -8   8   1   56.19    9.10
   7  -8  -1   -0.80    9.40
   7  -8  -1    4.30    6.80
  -7  -8   1    0.60    7.60
  -7  -8   1   -9.80    7.10
  -7   8   1   -7.30    5.10
  -7   8   1   -7.20    6.20
  -7   8   1    1.10   12.20
   6  -8  -1  100.29   16.70
  -6  -8   1   80.99   11.20
   6  -8  -1   87.29   12.10
  -6  -8   1   95.59   11.60
  -6   8   1   92.39   11.80
  -6   8   1  101.09   16.90
  -6   8   1   95.69   10.30
  -5  -8   1   40.40    8.70
  -5  -8   1   34.70   10.10
   5  -8  -1   42.00   11.00
   5  -8  -1   33.20    7.70
  -5   8   1   39.90    9.90
   5   8  -1   32.60   10.80
  -5   8   1   36.20    7.10
  -5   8   1   33.30    9.90
   4  -8  -1  223.68   18.90
  -4  -8   1  203.38   17.90
  -4  -8   1  231.78   17.60
   4  -8  -1  225.18   15.50
  -4   8   1  236.78   13.90
  -4   8   1  226.98   15.90
  -4   8   1  239.48   19.10
   4   8  -1  219.68   15.50
  -3  -8   1   72.79    9.90
   3  -8  -1   84.09    9.80
  -3  -8   1   90.99   10.40
   3  -8  -1   85.49   11.70
   3   8  -1   85.09    9.70
  -3   8   1   93.99   12.70
   2  -8  -1   22.50    7.00
  -2  -8   1    4.60    7.90
  -2  -8   1   25.30    7.30
   2  -8  -1   19.20    9.70
   2   8  -1   35.60    6.80
  -2   8   1   34.50    8.30
  -2   8   1   18.70    6.70
  -1  -8   1   54.39    8.50
   1  -8  -1   62.69    9.50
  -1   8   1   61.69    8.70
   1   8  -1   53.39    8.00
   0  -8  -1    9.40    6.80
   0  -8  -1    8.60    8.00
   0  -8   1    2.30    6.20
   0   8  -1    0.30    5.60
   0   8  -1    6.00    5.70
   0   8   1   17.00    5.50
  -1  -8  -1  135.79   15.50
   1  -8   1  138.09   12.80
   1  -8   1  122.19    8.40
  -1   8  -1  127.09   12.40
  -1   8  -1  112.09   10.60
   1   8   1  116.09    7.80
   2  -8   1  156.18   13.00
   2  -8   1  149.19   14.90
  -2  -8  -1  156.08   18.10
  -2  -8  -1  143.79   12.80
  -2  -8  -1  150.38   17.70
  -2  -8  -1  131.39   15.50
  -2  -8  -1  149.99   13.40
  -3  -8  -1  -10.50    8.00
   3  -8   1   -2.30    5.80
   3  -8   1    5.20    5.90
  -3  -8  -1   -3.10    6.10
  -3  -8  -1    1.00    8.50
  -3   8  -1    1.60    4.70
  -3   8  -1   -5.80    7.90
  -4  -8  -1   31.60    9.50
  -4  -8  -1   49.99    9.00
   4  -8   1   33.20    8.90
  -4  -8  -1   33.20   10.80
  -4  -8  -1   46.00    8.80
   4  -8   1   52.29    8.50
  -4   8  -1   47.00    9.60
  -4   8  -1   46.10   11.20
  -4   8  -1   44.70    7.50
  -5  -8  -1  126.89   15.60
   5  -8   1   83.99   10.50
   5  -8   1  103.89   15.50
  -5  -8  -1  116.49   13.10
  -5   8  -1  102.19   16.90
  -5   8  -1  100.09   12.40
  -5   8  -1  105.29   10.10
  -6  -8  -1  239.18   20.30
   6  -8   1  241.48   17.00
  -6  -8  -1  258.87   24.90
   6  -8   1  235.68   21.10
  -6  -8  -1  229.98   17.60
  -6   8  -1  219.08   22.90
  -6   8  -1  239.18   14.70
  -7  -8  -1  134.49   15.90
  -7  -8  -1   75.79   24.30
   7  -8   1  133.79   14.40
   7  -8   1  128.79   16.70
  -7  -8  -1  119.19   13.20
  -7   8  -1  158.78   15.60
  -7   8  -1  127.79   11.60
   8  -8   1   12.80   10.90
  -8   8  -1    9.10    5.90
  -8   8  -1   -3.40   11.80
  -8   8  -1   14.80   12.70
  -8   8  -1   18.30    8.90
   8   8   1   -6.00    6.80
  -9  -8  -1   -7.10   17.90
  -9  -8  -1   -6.00    8.10
  -9  -8  -1    2.80    8.00
  -9   8  -1   25.80   12.20
  -9   8  -1   -4.40   11.90
  -9   8  -1   -3.70    7.70
   9   8   1   11.80    7.10
 -10  -8  -1   62.29    9.50
 -10  -8  -1   83.69    9.60
  10  -8   1   54.09   13.20
 -10  -8  -1   67.59    8.70
 -10   8  -1   75.09    9.80
 -10   8  -1  107.09   13.00
  11  -8   1    2.70    8.70
 -11  -8  -1   -0.40    4.90
 -11  -8  -1    4.80    6.40
 -11  -8  -1   26.90   13.50
 -11   8  -1   -0.30    6.60
  11   8   1    6.60    6.00
 -11   8  -1    6.00    9.20
 -11  -9   1  100.39   10.70
 -11  -9   1   94.59    9.30
  11   9  -1   88.29    8.40
  10  -9  -1   51.29   13.20
 -10  -9   1   63.89   10.10
 -10  -9   1   77.39    8.80
  10   9  -1   72.99   14.60
 -10   9   1   67.99    8.80
 -10   9   1   46.60    9.80
   9  -9  -1   -4.80    9.90
  -9  -9   1   -1.40    5.80
  -9  -9   1   -1.10    7.20
  -9   9   1   11.20    6.10
   9   9  -1   -6.60    6.60
  -9   9   1    2.00    5.60
   8  -9  -1  196.98   22.00
  -8  -9   1  213.28   17.40
  -8  -9   1  224.18   18.00
  -8   9   1  222.08   14.60
  -8   9   1  202.68   25.80
  -8   9   1  211.78   18.20
  -7  -9   1   38.80    9.50
   7  -9  -1   49.10   14.10
  -7  -9   1   43.40   10.20
  -7   9   1   20.70   13.70
  -7   9   1   37.70    9.60
   7   9  -1   46.20    8.10
  -7   9   1   39.70    8.40
  -6  -9   1   30.60    9.10
  -6  -9   1   46.20   10.10
   6  -9  -1   19.20   10.40
   6  -9  -1   33.30    8.40
  -6   9   1   51.59    8.90
  -6   9   1   31.30   13.70
  -6   9   1   30.60    8.20
   5  -9  -1    9.50   11.10
  -5  -9   1   -6.60    7.00
  -5  -9   1    9.30    9.30
  -5   9   1   -0.10    9.20
  -5   9   1    3.90    6.90
   4  -9  -1   -3.60    7.50
   4  -9  -1   -5.20    7.10
  -4  -9   1    9.20    8.20
  -4  -9   1    9.80    7.70
  -4   9   1   10.40   10.10
  -4   9   1    3.60    5.70
  -4   9   1   -4.80    7.80
  -3  -9   1  537.15   26.30
   3  -9  -1  448.56   22.60
  -3  -9   1  423.36   23.20
  -3   9   1  458.25   23.40
  -3   9   1  457.95   21.00
  -3   9   1  480.15   26.00
   2  -9  -1  273.47   17.20
  -2  -9   1  231.38   17.40
   2  -9  -1  241.28   18.20
  -2  -9   1  274.97   16.80
  -2   9   1  269.47   18.30
  -2   9   1  285.57   14.90
   2   9  -1  269.97   16.30
   1  -9  -1    9.20    8.30
   1  -9  -1   -7.10    7.20
  -1  -9   1   -2.10    5.70
  -1   9   1   13.70    7.30
   1   9  -1   -1.80    6.30
   1   9  -1    0.80    6.30
   0  -9  -1   36.50    9.70
   0  -9   1   44.80    8.50
   0  -9  -1   32.50   11.20
   0  -9  -1   42.60    9.60
   0   9   1   31.80    7.60
   0   9  -1   37.90    8.80
  -1  -9  -1    7.60    9.10
  -1  -9  -1    1.60    9.30
   1  -9   1    1.40    6.10
  -1  -9  -1    3.60    6.40
  -1  -9  -1   31.50    9.00
  -1   9  -1    5.40    5.40
  -1   9  -1    0.00    6.60
   2  -9   1   23.20    7.70
  -2  -9  -1   20.80   11.10
  -2  -9  -1   26.00    8.70
  -2  -9  -1   33.20    8.10
  -2  -9  -1   32.70    8.10
  -2   9  -1   32.50   10.00
  -2   9  -1   30.20    6.90
  -3  -9  -1  327.47   19.00
  -3  -9  -1  259.67   25.70
  -3  -9  -1  292.07   18.30
   3  -9   1  282.47   21.50
  -3   9  -1  301.37   21.50
  -3   9  -1  290.27   16.20
  -4  -9  -1  316.17   30.50
   4  -9   1  290.07   21.50
  -4  -9  -1  292.17   19.00
   4  -9   1  284.27   19.20
  -4  -9  -1  302.47   19.50
  -4   9  -1  293.17   23.00
  -4   9  -1  313.57   17.30
  -4   9  -1  296.27   19.60
  -5  -9  -1  151.58   15.10
  -5  -9  -1  132.99   25.90
  -5  -9  -1  131.29   15.70
   5  -9   1  142.99   13.90
   5  -9   1  106.79   14.30
  -5  -9  -1  133.49   15.10
  -5   9  -1  130.19   14.50
  -5   9  -1  137.99   11.70
  -6  -9  -1    4.30   14.60
   6  -9   1   10.70   12.60
  -6  -9  -1   22.80    8.90
   6  -9   1   16.80    7.60
  -6  -9  -1   20.30    9.40
  -6   9  -1   24.40    6.70
  -6   9  -1   14.00   10.30
  -6   9  -1   22.60    9.10
   7  -9   1   82.89   15.00
  -7  -9  -1   97.49   26.90
  -7   9  -1   88.29   12.60
  -7   9  -1  100.59   11.00
  -8  -9  -1   51.79   10.10
   8  -9   1   45.00   14.20
  -8  -9  -1   69.19    9.40
   8   9   1   48.30    9.00
  -8   9  -1   74.09   13.30
  -9  -9  -1    6.50    8.00
  -9  -9  -1   27.90    8.70
  -9  -9  -1   10.40    8.40
   9  -9   1    6.90   10.50
   9   9   1   -0.50    5.60
  -9   9  -1    8.30    7.60
  -9   9  -1   -0.40    5.50
 -10  -9  -1   27.00    7.80
 -10  -9  -1   24.10    8.20
 -10  -9  -1   39.10    9.30
  10  -9   1   28.70   12.30
  10   9   1    8.70    6.70
 -10   9  -1   19.60    6.20
 -11   9  -1   26.30    9.10
 -10 -10   1   -0.30    6.10
 -10 -10   1    7.70    5.10
 -10  10   1   -2.70    8.30
 -10  10   1   12.70    6.40
  -9 -10   1    3.80    7.70
  -9 -10   1    7.00    7.00
  -9  10   1   20.80   12.40
   9  10  -1   19.20    7.10
  -9  10   1    9.60    8.40
  -8 -10   1   68.39   10.50
  -8 -10   1   85.79   10.30
  -8  10   1   89.49   10.20
  -8  10   1   88.69   11.90
  -7 -10   1  133.19   15.50
  -7 -10   1  148.29   15.00
  -7  10   1  140.09   12.40
  -6  10   1   38.80    9.50
  -6  10   1   34.60   14.90
  -6  10   1   22.00    6.60
  -5 -10   1   31.60    8.90
  -5 -10   1   37.00    9.20
   5 -10  -1   55.19    9.40
  -5  10   1   42.90    8.40
  -5  10   1   52.29   14.00
  -5  10   1   24.20    8.30
   4 -10  -1  208.58   17.00
  -4 -10   1  197.88   16.00
  -4 -10   1  196.78   16.60
  -4  10   1  205.38   19.20
  -4  10   1  183.98   12.70
  -4  10   1  179.28   17.40
   3 -10  -1    9.30    7.40
   3 -10  -1   12.40    8.40
  -3 -10   1   12.70    7.60
  -3 -10   1   33.00   10.60
  -3  10   1    6.00   10.90
  -3  10   1   13.60    9.10
  -3  10   1   22.30    7.70
  -2 -10   1  745.53   32.10
   2 -10  -1  720.83   31.50
   2 -10  -1  710.63   30.40
  -2 -10   1  769.02   33.60
  -2  10   1  727.33   33.20
  -2  10   1  734.13   32.00
  -2  10   1  723.23   28.80
  -1 -10   1    3.90    7.10
   1 -10  -1   11.70    7.10
  -1  10   1   -2.50    8.70
   1  10  -1   14.00    9.80
  -1  10   1  -11.70    6.70
   1  10  -1   -4.10    6.00
   0 -10  -1   83.69   10.70
   0 -10   1   73.99   10.20
   0  10  -1   58.09   11.30
   0  10  -1   66.49    8.70
  -1 -10  -1   51.69    9.40
   1 -10   1   59.09    9.90
  -1  10  -1   55.59    8.30
  -1  10  -1   67.99   12.50
  -2 -10  -1    9.80   10.80
  -2 -10  -1    4.20    9.40
   2 -10   1   28.70    8.00
  -2 -10  -1   16.10    9.30
  -2  10  -1   23.70   10.70
  -3 -10  -1   62.89   10.70
  -3 -10  -1   39.80    8.80
  -3 -10  -1   49.20    9.80
   3 -10   1   75.69   10.40
  -3  10  -1   70.09    9.20
  -3  10  -1   55.39   10.90
  -4 -10  -1   10.10    7.80
  -4 -10  -1    8.60    7.80
  -4 -10  -1    2.40    7.70
   4 -10   1   30.50    8.20
  -4  10  -1   17.90   11.40
  -4  10  -1   27.80    8.80
  -4  10  -1   24.30    7.40
  -5 -10  -1  158.48   17.80
   5 -10   1  128.79   14.00
   5 -10   1  141.19   18.80
  -5 -10  -1  144.59   16.20
  -5  10  -1  136.39   11.80
  -5  10  -1  135.59   14.80
  -5  10  -1   95.29   15.90
   6 -10   1   35.60   12.10
  -6 -10  -1   32.70    9.90
   6 -10   1   38.00    8.80
  -6 -10  -1   26.50    8.90
  -6  10  -1   42.60    8.90
  -6  10  -1   26.90   11.70
  -6  10  -1   17.30    8.00
  -7 -10  -1    1.30    8.10
  -7 -10  -1   10.90    9.70
   7 -10   1   12.80   11.60
  -7 -10  -1    5.00    7.90
  -7  10  -1    8.70    7.90
  -7  10  -1    6.10   10.40
  -8 -10  -1   11.40   13.10
   8 -10   1   36.90   12.10
  -8 -10  -1   35.50    9.30
  -8 -10  -1   24.90    8.20
  -8  10  -1   30.10    8.30
  -8  10  -1   51.29    8.30
  -9 -10  -1   -0.40    5.70
  -9 -10  -1    4.10    7.70
   9 -10   1   12.70   13.90
  -9  10  -1   -6.30    8.00
 -10 -10  -1   39.20    7.10
 -10 -10  -1   43.90    7.80
 -10  10  -1   51.39    8.80
  -9 -11   1    7.10    4.40
   9 -11  -1   15.40    6.60
  -9 -11   1   11.90    5.30
  -9  11   1   14.00    5.20
   8 -11  -1  144.59   13.90
  -8 -11   1  143.19   11.40
  -8  11   1  134.79   13.90
  -8  11   1  120.39   13.00
  -7 -11   1  131.39   13.10
  -7 -11   1  132.29   12.20
  -7  11   1  147.59   11.60
  -7  11   1  142.59   15.30
   6 -11  -1   32.10    7.50
  -6 -11   1   49.70    8.90
   6 -11  -1   40.80    8.30
  -6 -11   1   25.40    8.50
  -6  11   1   26.30    9.00
   5 -11  -1   26.80    7.70
  -5 -11   1   39.10    8.80
   5 -11  -1   41.80    8.00
  -5 -11   1   36.60    9.20
  -5  11   1   40.70    8.60
  -5  11   1   43.50   13.30
  -4 -11   1   95.19   12.10
   4 -11  -1   86.99   10.20
   4 -11  -1   73.99   12.50
  -4  11   1  106.89   10.80
  -4  11   1   74.79   11.30
   3 -11  -1   14.00    9.50
  -3 -11   1   18.70    7.80
   3 -11  -1   21.30    7.90
  -3 -11   1   25.70    7.10
  -3  11   1   18.10    6.80
  -3  11   1   11.50   12.60
  -3  11   1   11.90   11.20
  -2 -11   1   13.80    9.60
   2 -11  -1   19.30    7.40
   2 -11  -1    7.70    7.00
  -2 -11   1    7.30    8.10
   2  11  -1   11.50    7.30
  -2  11   1   14.90    6.90
  -2  11   1   12.10    8.90
  -1 -11   1    1.00    6.90
   1 -11  -1   -2.00    7.00
   1 -11  -1    5.10    8.40
  -1  11   1   -8.60    9.20
  -1  11   1    4.00    7.20
   1  11  -1   -4.30    6.10
   0 -11   1  105.59   12.10
   0 -11  -1  106.59   13.30
   0  11  -1  101.79   11.30
   0  11   1   98.19   10.60
  -1 -11  -1   47.90    9.50
   1 -11   1   40.70    9.10
  -1  11  -1   48.10    7.80
  -1  11  -1   22.70   13.40
   2 -11   1  148.29   14.50
  -2 -11  -1  159.28   15.80
  -2  11  -1  150.98   19.80
  -2  11  -1  157.88   15.90
  -2  11  -1  152.18   12.50
   3 -11   1   32.20    8.10
  -3 -11  -1   35.70   15.30
  -3  11  -1   35.20    7.80
  -3  11  -1   42.50   14.20
  -3  11  -1   31.30    9.80
  -4 -11  -1   83.49   11.10
   4 -11   1  117.79   13.80
  -4 -11  -1  106.79   13.00
  -4  11  -1  123.99   11.10
  -4  11  -1  104.99   12.60
  -4  11  -1  108.19   20.30
   5 -11   1   24.50    8.10
  -5 -11  -1    4.50    7.60
  -5 -11  -1   12.40    7.90
  -5  11  -1   12.30    6.00
  -5  11  -1   17.20   10.10
  -6 -11  -1   -4.20    7.00
   6 -11   1    4.20    4.70
  -6 -11  -1   11.60    7.90
  -6  11  -1    3.90    7.50
  -6  11  -1    5.20    5.70
  -7 -11  -1   47.80    9.40
  -7 -11  -1   37.20    8.20
  -7  11  -1   61.99   10.90
  -7  11  -1   60.89    7.80
  -8 -11  -1   31.50    6.30
  -8 -11  -1   29.00    7.80
  -8  11  -1   27.60    7.90
  -8  11  -1   20.40    8.90
  -9  11  -1  234.28   14.30
  -9  11  -1  247.68   17.90
  -8 -12   1   45.20    6.50
  -8 -12   1   34.60    9.50
  -8  12   1   54.49    6.20
  -7 -12   1    2.30    5.80
  -7 -12   1    1.80    6.80
  -7  12   1    8.20    5.30
  -6 -12   1   23.50    7.20
  -6 -12   1   42.00    7.50
   6 -12  -1   21.90    9.70
  -6  12   1   37.40    7.70
   5 -12  -1  188.28   14.30
  -5 -12   1  217.68   14.70
  -5 -12   1  208.88   14.40
  -5  12   1  213.88   14.60
  -4 -12   1    4.50    5.70
  -4 -12   1    5.10    6.70
   4 -12  -1   -0.90    6.30
  -4  12   1    3.50    5.40
   2 -12  -1   59.99    9.50
   2  12  -1   77.29    9.60
   1 -12  -1    3.70    7.10
  -1 -12   1    3.50    5.60
   0 -12  -1    5.10    7.70
   0 -12   1   -7.40    6.70
   0  12   1    6.80    9.10
  -1 -12  -1   -6.20    6.80
   1 -12   1    3.10    6.60
  -1  12  -1   -3.50   13.90
  -1  12  -1   -3.80    5.10
   2 -12   1   95.19   11.40
  -2 -12  -1   96.39   11.80
  -3 -12  -1   18.10    8.50
   3 -12   1   20.30    7.50
  -3  12  -1   20.50    6.20
  -3  12  -1   26.80    9.00
  -4 -12  -1   18.00    8.30
   4 -12   1    8.30    6.80
  -4 -12  -1   -3.50    7.00
  -4  12  -1    6.70    6.40
  -4  12  -1    6.50    8.00
  -5 -12  -1   21.50    6.40
   5 -12   1   28.50    7.60
  -5  12  -1   35.10    9.40
  -5  12  -1   29.10    6.70
  -6 -12  -1   23.90    7.00
  -6 -12  -1   39.10    7.00
  -6  12  -1   46.70    9.20
  -6  12  -1   41.60    8.40
  -7 -12  -1  238.88   13.80
  -7 -12  -1  222.78   13.10
  -7  12  -1  257.97   13.30
  -6 -13   1   34.40    6.10
  -6 -13   1   28.90    6.90
  -6  13   1   34.20    5.80
  -5 -13   1  235.88   13.30
  -5 -13   1  180.68   15.30
  -5  13   1  209.18   14.10
  -4 -13   1    1.30    8.70
   4 -13  -1    7.70    5.70
  -4  13   1   -1.90    4.80
   3 -13  -1  206.38   20.40
  -3 -13   1  157.38   14.40
  -3  13   1  143.69   13.20
  -2 -13   1  126.59   11.50
   2 -13  -1  102.79   12.20
   2  13  -1  148.49   16.60
  -1 -13   1    4.40    7.60
   1 -13  -1    3.90    4.80
   1  13  -1   -1.50   16.00
   1  13  -1    3.30    6.80
  -1  13   1   -6.10    6.60
   0 -13   1   29.60    7.00
   0 -13  -1   36.90    8.60
   0  13  -1   18.40    9.60
  -1 -13  -1    0.00    7.10
   1 -13   1    6.70    6.80
  -1  13  -1    8.70    9.20
  -1  13  -1    8.30    6.40
  -2 -13  -1    2.70    5.10
   2 -13   1    2.60    6.60
  -2  13  -1    3.60    4.80
  -2  13  -1    7.70   12.90
   3 -13   1   35.60    7.60
  -3 -13  -1   34.50    8.90
  -3  13  -1   36.40    9.70
  -4 -13  -1   12.00    7.10
   4 -13   1    4.10    4.50
  -4  13  -1   11.30    8.80
  -4  13  -1   -0.90    5.00
   5 -13   1   -5.40    5.30
  -5 -13  -1    0.70    6.70
  -5 -13  -1   -1.70    6.40
  -5  13  -1    2.00    4.10
  -6 -13  -1    1.10    6.00
  -6 -13  -1   18.60    6.30
  -6  13  -1   10.60    4.50
  -4 -14   1   11.90    9.30
  -4  14   1   -1.70    4.30
   3 -14  -1   96.49    9.60
  -3 -14   1  112.69   11.00
  -3  14   1  114.39    9.80
  -2 -14   1  184.88   13.00
  -2  14   1  145.39   11.20
  -1 -14   1   30.00    7.30
   1 -14  -1   35.50    7.10
   0 -14  -1   51.09    7.70
   0 -14   1   55.09    7.40
   0  14  -1   50.39    7.10
   1 -14   1   33.10    6.10
  -1 -14  -1   35.00    7.30
  -1  14  -1   14.00    6.20
  -2 -14  -1   -5.60    7.40
   2 -14   1    8.90    5.80
  -2  14  -1   14.30    6.00
  -3 -14  -1   14.80    6.40
   3 -14   1   14.10    6.40
  14   0  -2  162.58   14.70
 -14   0   2  192.08   10.40
 -13   0   2    3.60    6.90
  13   0  -2    0.40    5.70
 -12   0   2   88.99   10.60
 -12   0   2   95.29   14.00
  12   0  -2   94.79   10.70
 -11   0   2    4.50    7.60
 -11   0   2   -2.00    9.10
 -11   0   2   -2.10   12.00
  11   0  -2  -13.60   10.70
  11   0  -2   20.50   15.20
  11   0  -2    9.90    7.00
  10   0  -2  904.91   34.40
 -10   0   2  905.11   39.10
 -10   0   2  876.21   35.40
 -10   0   2  908.31   40.70
   9   0  -2    1.90    4.50
  -9   0   2   -4.10    7.00
  -9   0   2   -1.30    6.20
   9   0  -2   -0.30   11.50
  -9   0   2  -14.50   12.10
   9   0  -2   -2.10    6.90
  -9   0   2   -5.30    6.00
  -8   0   2  339.27   23.10
  -8   0   2  373.46   20.50
   8   0  -2  334.27   19.70
   8   0  -2  354.46   26.40
  -8   0   2  325.37   20.10
   8   0  -2  348.87   16.40
  -7   0   2   -3.20    6.80
   7   0  -2   -1.10    4.20
   7   0  -2    8.20    8.90
   7   0  -2   -0.70    3.60
  -7   0   2   -6.60    5.60
   6   0  -2  405.96   19.30
   6   0  -2  473.95   26.30
  -6   0   2  424.56   20.50
  -6   0   2  461.35   21.90
   5   0  -2   -0.10    6.70
   4   0  -2  151.88   12.10
   3   0  -2    3.80    2.10
   1   0  -2   -0.70    3.70
   0   0  -2 1217.88   39.20
   0   0  -2 1226.58   38.30
  -1   0  -2   -0.80    3.10
   1   0   2   -0.70    4.30
  -2   0  -2 3451.45  109.09
   2   0   2 3599.44  113.29
   3   0   2    4.80    6.70
   3   0   2    1.10    4.40
  -3   0  -2   -1.40    4.30
   4   0   2   60.69    7.70
  -4   0  -2   57.49    8.20
   4   0   2   69.59   11.20
  -5   0  -2  -11.70    3.70
   5   0   2   -1.40    3.70
   5   0   2    8.20    5.10
   5   0   2   -9.10    7.50
  -5   0  -2    4.60    5.80
   6   0   2  273.87   17.10
   6   0   2  294.17   20.60
  -6   0  -2  263.57   12.40
  -6   0  -2  271.87   17.40
  -6   0  -2  272.87   15.50
   6   0   2  258.57   13.10
  -7   0  -2    5.20    6.50
  -7   0  -2   -5.20    8.00
  -7   0  -2    3.40    5.90
  -7   0  -2    2.40    5.80
  -7   0  -2   -2.50    7.30
  -7   0  -2   -0.40    5.70
   7   0   2   -1.10    8.10
   7   0   2   -0.60    5.00
  -8   0  -2  139.39   16.40
  -8   0  -2  145.99   14.20
  -8   0  -2  163.28   20.30
  -8   0  -2  133.89   11.60
   8   0   2  127.89   14.00
  -8   0  -2  131.99   14.50
   8   0   2  153.58   22.50
   8   0   2  134.49   10.20
   9   0   2   -0.50    5.90
  -9   0  -2   -4.80    7.60
  -9   0  -2   -1.00    7.50
   9   0   2    2.20    7.20
   9   0   2   13.20   14.20
  -9   0  -2   -5.60    8.00
  -9   0  -2   -0.50    5.50
  10   0   2  513.65   39.40
  10   0   2  649.54   26.50
 -10   0  -2  638.64   27.90
  10   0   2  630.64   33.30
 -10   0  -2  647.24   30.60
 -10   0  -2  617.44   31.30
  11   0   2    0.10    8.50
 -11   0  -2   -6.60    7.50
 -11   0  -2   10.20    9.90
  11   0   2   15.10    6.60
 -11   0  -2    1.70    6.80
  12   0   2   20.40   10.80
 -12   0  -2   25.90    7.30
 -12   0  -2   23.30    7.80
  12   0   2   15.90    6.20
  13   0   2   -2.00    7.50
 -13   0  -2   -0.30    4.90
 -14  -1   2   20.90    5.40
 -14  -1   2   20.70    5.60
 -14   1   2   10.30    6.10
  14   1  -2   22.40    6.70
 -13  -1   2    3.90    6.70
  13  -1  -2   -0.70   15.10
  13  -1  -2   10.80    9.50
 -13   1   2   10.80    7.40
  13   1  -2   -2.60    6.70
 -13   1   2   12.20    9.60
 -12  -1   2  489.45   22.10
  12  -1  -2  451.65   28.40
  12  -1  -2  468.35   21.40
  12   1  -2  336.97   37.00
 -12   1   2  479.05   23.30
 -12   1   2  457.65   26.00
 -11  -1   2  160.98   13.70
  11  -1  -2  165.48   13.30
 -11  -1   2  171.08   17.20
  11  -1  -2  128.09   26.90
  11  -1  -2  157.08   17.90
  11   1  -2  108.69   21.70
 -11   1   2  180.18   17.30
 -11   1   2  212.38   24.10
  11   1  -2  160.08   13.50
 -11   1   2  171.48   15.30
  11   1  -2  115.89   16.60
  10  -1  -2  460.95   26.10
  10  -1  -2  453.25   38.00
 -10  -1   2  456.55   26.90
 -10  -1   2  507.55   26.40
  10  -1  -2  469.75   21.00
 -10  -1   2  466.95   23.40
 -10  -1   2  483.75   24.10
 -10  -1   2  462.95   22.30
  10   1  -2  504.45   22.20
  10   1  -2  445.06   24.90
  10   1  -2  424.16   34.30
 -10   1   2  494.75   23.70
 -10   1   2  493.85   26.50
 -10   1   2  459.15   35.00
  -9  -1   2  377.96   20.40
  -9  -1   2  289.17   26.70
  -9  -1   2  376.86   21.90
   9  -1  -2  377.46   18.10
   9  -1  -2  347.47   31.80
  -9  -1   2  366.16   18.60
  -9  -1   2  368.66   21.60
  -9   1   2  387.16   22.20
   9   1  -2  325.47   20.60
   9   1  -2  366.66   18.30
   9   1  -2  362.86   30.90
  -9   1   2  405.76   32.10
  -9   1   2  386.46   19.80
  -8  -1   2   -9.00    5.70
   8  -1  -2   -1.90    5.40
  -8  -1   2    3.30    9.50
   8  -1  -2   -1.80   12.20
  -8  -1   2    5.70    6.90
   8  -1  -2   -4.40    6.00
   8   1  -2    5.50    6.20
  -8   1   2    2.40    8.60
  -8   1   2    3.10    6.50
   8   1  -2    0.60    4.10
   8   1  -2    2.10    9.70
  -7  -1   2  128.69   12.20
  -7  -1   2  125.79   13.30
   7  -1  -2  135.89   12.80
   7  -1  -2  146.19   18.80
   7  -1  -2  126.79    8.90
  -7   1   2  133.99   12.00
  -7   1   2  127.49    9.70
   7   1  -2  119.69   11.10
  -7   1   2  126.99   14.00
   7   1  -2  147.89   18.60
   7   1  -2  126.89    9.50
   6  -1  -2    5.30    5.60
   6  -1  -2   12.30    3.80
  -6  -1   2    5.00    6.20
  -6  -1   2   12.90    6.80
   6  -1  -2   -1.10    7.80
   6   1  -2   10.00    9.50
   6   1  -2    9.60    4.70
  -6   1   2   -0.20    5.00
   6   1  -2    8.60    3.60
  -6   1   2   11.50    6.00
   5  -1  -2   76.19    9.30
   5  -1  -2   94.59   13.40
   5   1  -2   66.99    6.70
   4  -1  -2  638.54   24.90
   4  -1  -2  663.13   28.50
   4  -1  -2  681.83   22.40
   4   1  -2  664.13   27.80
   3  -1  -2    2.00    2.80
   3  -1  -2   -0.20    6.80
   3   1  -2    0.90    6.10
   2  -1  -2 1400.06   44.60
   2  -1  -2 1412.06   47.20
   2   1  -2 1460.75   46.90
   1  -1  -2  478.85   16.70
   1  -1  -2  486.35   17.80
   1   1  -2  473.85   18.30
   1  -1   2    8.50    5.60
  -1  -1  -2    9.60    3.00
  -1  -1  -2   10.00    3.40
  -1   1  -2   12.40    3.80
  -2  -1  -2 5189.48  161.78
  -2  -1  -2 5499.85  162.88
   2  -1   2 5273.27  165.08
   2   1   2 5375.96  163.58
  -2   1  -2 5280.37  163.58
   3  -1   2 3174.48  102.09
  -3  -1  -2 3040.30   96.99
  -3  -1  -2 3093.69   97.99
  -3  -1  -2 3283.77   99.29
   3   1   2 3202.58  100.59
  -3   1  -2 3071.29   99.79
   4  -1   2  784.82   30.60
  -4  -1  -2  790.42   27.70
   4  -1   2  823.52   38.20
  -4  -1  -2  792.12   30.40
   4   1   2  826.42   32.90
   4   1   2  784.42   30.10
  -4   1  -2  798.42   31.50
  -5  -1  -2  299.47   13.00
   5  -1   2  291.97   19.80
  -5  -1  -2  299.77   17.30
  -5  -1  -2  291.77   16.00
  -5   1  -2  288.57   15.60
   5   1   2  300.07   16.00
   5   1   2  303.57   19.50
  -5   1  -2  297.47   17.50
  -6  -1  -2  338.77   17.70
  -6  -1  -2  322.07   18.50
   6  -1   2  322.77   23.40
   6  -1   2  327.57   14.40
  -6  -1  -2  308.57   13.60
  -6  -1  -2  306.47   18.60
   6  -1   2  330.77   19.10
   6   1   2  336.07   18.60
  -6   1  -2  323.77   19.80
  -6   1  -2  331.57   17.50
   6   1   2  317.97   21.20
   6   1   2  315.97   14.20
   7  -1   2  636.54   24.70
   7  -1   2  635.44   29.30
  -7  -1  -2  685.33   28.50
  -7  -1  -2  602.14   30.70
   7  -1   2  617.74   35.50
  -7  -1  -2  648.94   29.90
  -7  -1  -2  608.64   26.40
  -7   1  -2  648.54   30.80
   7   1   2  641.44   28.80
  -7   1  -2  603.84   24.20
   7   1   2  655.93   34.90
  -7   1  -2  660.93   32.00
   8  -1   2  237.38   13.00
  -8  -1  -2  235.48   18.00
   8  -1   2  239.18   18.80
  -8  -1  -2  236.58   17.00
  -8  -1  -2  213.48   19.40
   8  -1   2  236.88   26.40
  -8  -1  -2  212.48   13.70
  -8  -1  -2  207.98   16.30
  -8   1  -2  228.08   21.70
  -8   1  -2  229.58   16.90
   8   1   2  231.68   21.90
  -8   1  -2  218.58   17.20
   8   1   2  217.18   13.00
  -8   1  -2  238.68   15.50
  -9  -1  -2  405.66   25.50
  -9  -1  -2  360.86   22.00
   9  -1   2  407.56   25.10
   9  -1   2  404.36   33.70
  -9  -1  -2  426.26   24.00
  -9  -1  -2  398.66   24.50
  -9  -1  -2  416.06   19.90
   9  -1   2  405.66   19.10
  -9   1  -2  387.76   20.90
  -9   1  -2  399.06   23.90
   9   1   2  402.86   32.00
  -9   1  -2  438.76   23.70
   9   1   2  423.06   19.40
   9   1   2  397.96   24.80
  -9   1  -2  409.66   26.40
 -10  -1  -2    6.10    8.00
  10  -1   2   -2.30    8.10
 -10  -1  -2   -6.50    7.90
  10  -1   2    4.10   17.50
 -10  -1  -2   23.70    8.40
 -10  -1  -2   24.10   10.60
  10  -1   2   -1.50    6.30
 -10   1  -2    6.80   10.60
 -10   1  -2    2.50    8.10
  10   1   2    6.20   13.40
  10   1   2    2.90    6.70
 -10   1  -2    2.20    8.80
  10   1   2   14.30   10.70
 -10   1  -2    9.50    7.00
  11  -1   2   40.70   14.00
  11  -1   2   34.90    8.00
 -11  -1  -2   39.60    9.00
  11  -1   2    6.20   33.10
 -11  -1  -2   47.90    9.40
 -11  -1  -2   40.30    9.60
  11   1   2   28.70    7.10
  11   1   2   11.40    9.30
 -11   1  -2   31.60    8.30
 -11   1  -2   26.70    8.60
  12  -1   2    1.60   12.00
  12  -1   2    6.00    6.90
 -12  -1  -2    3.30    5.70
 -12   1  -2   12.10    7.30
 -12   1  -2   -0.40    8.80
  12   1   2   15.00   14.50
  12   1   2   10.80    6.00
 -13  -1  -2    1.20    4.10
  13  -1   2    0.00    6.90
 -13   1  -2    3.90    7.70
  13   1   2   17.10    6.60
 -13   1  -2    4.60    5.60
 -14  -2   2   10.30    5.30
 -14  -2   2   15.30    4.20
 -14   2   2   12.80    6.80
  14   2  -2   13.50    5.40
 -13  -2   2   92.39    9.10
  13  -2  -2   41.00   12.80
 -13  -2   2   62.09    9.60
 -13   2   2   60.59   11.50
  13   2  -2   91.39   10.00
 -13   2   2   76.19   10.00
 -12  -2   2   86.99   11.20
  12  -2  -2  119.89   18.90
 -12   2   2   89.89   13.60
  12   2  -2  103.79   11.20
 -12   2   2   95.59   11.60
 -11  -2   2   14.50    7.10
 -11  -2   2   12.20    8.00
  11  -2  -2   40.90   14.60
  11  -2  -2   16.70    7.20
  11  -2  -2  -14.40   21.70
 -11   2   2   24.50    9.40
 -11   2   2   26.70    9.80
  11   2  -2    8.70    7.20
 -11   2   2   37.40   29.40
  11   2  -2    2.60   15.00
 -10  -2   2   35.80    8.70
  10  -2  -2   42.60   10.70
  10  -2  -2   17.40   14.60
  10  -2  -2   29.00    7.20
 -10  -2   2   42.50    7.60
 -10   2   2   49.99   10.10
 -10   2   2   58.39   20.20
 -10   2   2   41.40   12.80
  10   2  -2   28.90   18.30
   9  -2  -2  170.08   16.00
  -9  -2   2  156.98   14.20
  -9  -2   2  163.38   15.10
  -9  -2   2  167.18   15.50
  -9  -2   2  141.89   14.50
   9  -2  -2  143.69   12.00
  -9  -2   2  144.29   11.80
   9  -2  -2  112.09   19.00
  -9   2   2  176.18   14.40
   9   2  -2  172.08   12.70
   9   2  -2  135.19   15.50
  -9   2   2  178.28   15.40
  -9   2   2  126.19   16.90
   9   2  -2  168.58   23.90
   8  -2  -2   99.19   12.10
  -8  -2   2  107.69   12.30
  -8  -2   2   54.59   14.90
  -8  -2   2   96.99    9.80
  -8  -2   2  102.99   11.10
   8  -2  -2   71.59   15.40
  -8  -2   2  124.19   12.50
  -8  -2   2  106.89   11.90
  -8   2   2   95.39   15.40
  -8   2   2  108.89   10.00
  -8   2   2  103.39   11.50
   8   2  -2  100.89    8.90
   8   2  -2   95.09   11.20
   7  -2  -2  805.82   33.50
  -7  -2   2  829.32   32.10
  -7  -2   2  776.82   30.30
  -7  -2   2  782.32   33.10
   7  -2  -2  811.52   40.30
   7  -2  -2  782.82   28.40
   7   2  -2  827.32   38.70
  -7   2   2  783.12   31.60
  -7   2   2  792.02   35.70
   7   2  -2  756.42   28.20
  -7   2   2  776.72   28.40
   7   2  -2  738.23   29.90
   6  -2  -2  237.98   12.00
  -6  -2   2  249.88   15.50
  -6  -2   2  255.47   14.70
  -6  -2   2  254.37   13.00
   6  -2  -2  257.37   19.50
   6  -2  -2  239.58   14.90
  -6   2   2  228.88   12.10
   6   2  -2  259.07   18.90
  -6   2   2  246.98   15.30
   6   2  -2  232.98   11.70
  -6   2   2  260.77   16.70
   6   2  -2  206.38   12.30
  -5  -2   2    1.80    4.40
  -5  -2   2   13.40    5.50
   5  -2  -2    8.10    9.40
   5  -2  -2    0.00    4.20
   5   2  -2    1.30    7.50
   4  -2  -2    7.40    8.10
   4  -2  -2   14.00    4.80
  -4  -2   2   18.80    4.40
   4  -2  -2   17.00    4.60
   4   2  -2    8.90    6.60
   3  -2  -2   33.70    4.80
   3  -2  -2   27.70    7.70
   3  -2  -2   29.50    5.70
   3   2  -2   32.30    6.90
   2  -2  -2  886.01   29.90
   2  -2  -2  935.51   33.90
   2  -2  -2  880.61   31.60
   2   2  -2  853.11   30.60
   1  -2  -2 4166.38  127.19
   0  -2  -2 2504.85   78.09
   0   2  -2 2523.45   78.79
  -1  -2  -2 1464.35   48.10
   1  -2   2 1532.05   50.69
  -1   2  -2 1403.76   50.49
   1   2   2 1592.64   47.60
   2  -2   2  499.35   20.50
   2  -2   2  458.25   21.90
  -2  -2  -2  495.15   19.60
   2   2   2  479.05   18.70
  -2   2  -2  466.55   19.80
   3  -2   2  279.67   14.20
   3  -2   2  296.57   18.10
  -3  -2  -2  266.47   12.30
   3   2   2  284.47   14.60
  -3   2  -2  280.67   15.50
  -4  -2  -2 1321.77   44.10
  -4  -2  -2 1307.97   49.20
  -4   2  -2 1320.17   48.20
   4   2   2 1415.16   48.60
   5  -2   2 3390.16  107.89
   5  -2   2 3399.26  112.69
  -5  -2  -2 3159.08  103.09
   5  -2   2 3296.77  104.39
  -5  -2  -2 3457.75  107.99
  -5  -2  -2 3128.89  104.09
   5   2   2 3419.56  110.09
  -5   2  -2 3332.07  106.39
  -5   2  -2 3338.17  109.29
   5   2   2 3324.37  106.79
   6  -2   2  422.76   21.50
  -6  -2  -2  383.16   16.40
   6  -2   2  403.56   26.40
   6  -2   2  403.06   17.40
  -6  -2  -2  419.26   21.60
  -6  -2  -2  414.16   20.30
  -6   2  -2  403.86   20.30
   6   2   2  428.46   24.60
  -6   2  -2  383.36   17.40
  -6   2  -2  414.16   23.20
   6   2   2  419.96   21.00
  -7  -2  -2   10.60    8.60
   7  -2   2   -2.70   10.00
  -7  -2  -2    1.40    6.40
  -7  -2  -2    1.50   12.20
   7  -2   2   -2.30    6.20
   7  -2   2    4.40    4.80
  -7   2  -2    2.00    8.60
   7   2   2   -3.00    5.90
  -7   2  -2    4.30    6.70
  -7   2  -2   -1.60    5.30
   7   2   2   -4.80    8.50
  -8  -2  -2  353.36   22.30
   8  -2   2  324.87   28.70
  -8  -2  -2  337.77   17.60
  -8  -2  -2  330.87   19.40
   8  -2   2  373.46   17.10
  -8  -2  -2  345.17   20.90
   8  -2   2  355.86   23.60
  -8   2  -2  360.56   21.10
  -8   2  -2  350.16   19.30
   8   2   2  366.66   16.90
   8   2   2  362.26   28.20
  -8   2  -2  388.16   21.40
   9  -2   2  235.98   19.50
   9  -2   2  258.47   30.80
  -9  -2  -2  198.58   14.20
  -9  -2  -2  205.28   17.60
   9  -2   2  219.48   13.90
  -9  -2  -2  214.88   17.40
  -9   2  -2  213.18   26.50
  -9   2  -2  181.38   17.00
   9   2   2  206.18   17.30
  -9   2  -2  217.88   15.90
   9   2   2  198.08   14.00
  -9   2  -2  205.08   17.40
 -10  -2  -2  611.24   28.80
 -10  -2  -2  563.34   24.50
 -10  -2  -2  555.04   26.30
  10  -2   2  570.94   43.80
 -10  -2  -2  579.74   29.10
  10  -2   2  547.15   32.20
  10   2   2  579.74   31.70
 -10   2  -2  560.34   29.70
 -10   2  -2  582.04   26.90
  10   2   2  586.74   25.60
 -10   2  -2  586.64   33.80
 -11  -2  -2   27.90   10.20
  11  -2   2   55.19   13.10
 -11  -2  -2   49.10   11.10
  11  -2   2   49.60    8.50
 -11  -2  -2   47.70    7.50
  11  -2   2   23.90   21.30
 -11  -2  -2   51.79   10.10
  11   2   2   64.89    8.70
 -11   2  -2   40.90   14.80
 -11   2  -2   48.20    9.30
  11   2   2   37.40   21.60
 -11   2  -2   64.49   12.80
 -12  -2  -2   33.30    6.60
  12  -2   2   16.50   10.50
 -12  -2  -2   34.00    8.90
  12  -2   2   22.50    9.20
  12   2   2   25.10    7.70
 -12   2  -2   33.20    8.70
 -12   2  -2   13.20    9.00
 -13  -2  -2  168.88    9.70
 -13  -2  -2  202.48   12.50
 -13   2  -2  187.28   12.20
 -13   2  -2  153.18   12.20
  13   2   2  188.28   13.10
 -14  -3   2   70.59    7.90
  14   3  -2   58.59    6.80
 -14   3   2   79.29    8.10
 -13  -3   2  171.98   11.00
 -13  -3   2  188.88   14.90
  13  -3  -2  170.38   19.20
 -13   3   2  188.58   12.60
 -13   3   2  152.98   15.40
  13   3  -2  198.28   13.70
 -12  -3   2  208.48   16.50
 -12  -3   2  186.58   16.30
 -12  -3   2  178.28   11.90
  12   3  -2  196.18   13.70
 -12   3   2  202.38   16.10
 -12   3   2  187.98   17.70
  11  -3  -2    7.70    9.80
 -11  -3   2   25.40    8.20
  11  -3  -2    9.60   10.80
  11  -3  -2   33.00   23.30
 -11  -3   2   15.80    7.60
 -11   3   2   15.00    9.00
  11   3  -2   18.90   15.30
  11   3  -2    8.80    7.50
 -11   3   2   11.00    9.50
 -11   3   2   47.30   27.30
 -10  -3   2  178.78   17.50
  10  -3  -2  142.29   17.10
 -10  -3   2  133.19   11.30
  10  -3  -2  146.99   13.30
  10  -3  -2   83.29   20.30
 -10  -3   2  151.38   16.90
  10   3  -2   96.19   25.80
 -10   3   2  156.78   16.20
  10   3  -2  159.28   12.00
 -10   3   2  131.09   23.40
 -10   3   2  133.59   13.90
   9  -3  -2  169.78   13.20
  -9  -3   2  170.38   16.20
  -9  -3   2  138.89   12.20
  -9  -3   2  159.18   14.90
   9  -3  -2  148.59   25.10
   9  -3  -2  168.28   16.60
  -9   3   2  153.48   21.40
  -9   3   2  158.68   15.10
   9   3  -2  150.88   22.50
  -9   3   2  151.08   12.90
  -9   3   2  166.38   15.80
   9   3  -2  155.38   12.50
   8  -3  -2  626.24   38.70
  -8  -3   2  640.94   25.30
   8  -3  -2  766.22   36.20
  -8  -3   2  644.34   28.20
   8  -3  -2  649.74   25.30
   8   3  -2  725.43   37.70
  -8   3   2  636.34   28.40
  -8   3   2  623.64   25.40
  -8   3   2  679.03   29.50
   8   3  -2  643.84   25.60
   7  -3  -2    4.60    5.70
   7  -3  -2   -5.70    9.70
   7  -3  -2    6.00    4.70
  -7   3   2    5.10    4.70
   7   3  -2    2.30    4.00
  -7   3   2    5.20    5.70
  -7   3   2   -1.40    7.90
   7   3  -2    9.00   10.00
   6  -3  -2   74.09   10.50
   6  -3  -2   78.09   15.00
  -6  -3   2   65.09    9.20
  -6   3   2   71.39    7.10
  -6   3   2   69.39   10.70
   6   3  -2   77.09   12.50
  -6   3   2   74.69    8.60
   5  -3  -2   23.20    6.30
  -5  -3   2   22.70    5.80
   5  -3  -2   20.40   10.70
   5   3  -2   23.30    8.30
  -5   3   2   20.40    7.50
   4  -3  -2   98.89    9.50
   4  -3  -2  108.39   12.90
   4   3  -2  101.49   10.50
   3  -3  -2  163.78   11.30
   3  -3  -2  153.88   12.60
   3  -3  -2  153.78   10.00
   3   3  -2  149.29   10.70
   2  -3  -2  349.87   18.70
  -2  -3   2  333.37   13.10
   2  -3  -2  350.96   16.10
   2  -3  -2  321.07   16.10
   2  -3  -2  354.26   15.30
   2   3  -2  332.77   14.70
   1  -3  -2  412.96   17.20
   1   3  -2  415.36   17.10
   0  -3  -2  420.86   17.10
   0   3  -2  404.86   16.60
   0   3   2  410.46   15.10
   1  -3   2    9.30    5.90
  -1  -3  -2    0.40    5.00
   1   3   2    5.60    2.50
  -1   3  -2    1.20    4.60
  -2  -3  -2 1109.29   37.90
   2  -3   2 1112.89   41.60
   2  -3   2 1113.89   38.80
   2   3   2 1162.88   36.80
  -2   3  -2 1124.49   40.00
   2   3   2 1086.99   36.20
  -3  -3  -2   29.10    5.70
   3  -3   2   31.10    8.20
   3  -3   2   28.40    5.60
  -3   3  -2   35.70    7.70
   3   3   2   36.90    6.40
  -4  -3  -2 2776.52   87.89
   4  -3   2 2776.62   94.99
  -4   3  -2 2774.82   92.39
   4   3   2 2798.82   90.59
   5  -3   2  375.06   19.60
   5  -3   2  349.17   14.60
  -5  -3  -2  325.77   17.30
   5  -3   2  363.06   23.80
  -5  -3  -2  332.57   15.30
   5   3   2  357.16   19.70
  -5   3  -2  307.27   14.90
  -5   3  -2  357.56   20.70
  -5   3  -2  348.77   17.60
   5   3   2  332.97   17.30
  -6  -3  -2  289.97   16.60
   6  -3   2  287.97   13.90
   6  -3   2  293.07   18.30
   6  -3   2  253.37   22.40
  -6  -3  -2  247.78   13.00
  -6   3  -2  269.87   19.50
  -6   3  -2  286.07   16.60
   6   3   2  262.47   16.00
  -6   3  -2  267.57   13.70
   6   3   2  282.37   20.40
  -7  -3  -2   10.80    6.90
  -7  -3  -2   36.80   17.40
   7  -3   2    7.90    5.50
  -7  -3  -2   13.60    7.30
  -7  -3  -2   16.30    5.00
  -7   3  -2   16.60   10.00
   7   3   2    2.70    6.80
  -7   3  -2    8.20    6.30
  -7   3  -2   23.60    6.10
  -7   3  -2   21.20    7.50
  -7   3  -2   32.00    8.60
  -8  -3  -2  252.07   17.80
   8  -3   2  233.68   26.70
  -8  -3  -2  241.18   14.20
   8  -3   2  238.38   19.40
  -8  -3  -2  230.98   28.10
  -8  -3  -2  232.38   16.30
   8  -3   2  237.88   14.10
   8   3   2  222.78   17.60
   8   3   2  252.47   23.30
  -8   3  -2  227.58   22.90
  -8   3  -2  257.17   17.40
  -8   3  -2  234.08   16.40
   8   3   2  220.28   13.90
  -9  -3  -2  164.58   13.00
   9  -3   2  163.48   26.80
   9  -3   2  190.08   18.60
  -9  -3  -2  190.88   17.50
  -9  -3  -2  187.28   19.00
  -9   3  -2  177.48   16.80
   9   3   2  168.98   15.90
   9   3   2  157.18   22.40
  -9   3  -2  156.68   25.30
  -9   3  -2  166.18   15.10
 -10  -3  -2   -2.50    6.20
 -10  -3  -2    3.20    9.00
  10  -3   2   -8.70   21.60
  10  -3   2    0.50    9.20
 -10  -3  -2   -2.70    8.30
  10  -3   2    4.50    6.80
  10   3   2   -8.40   13.30
  10   3   2    2.80    5.60
 -10   3  -2   52.69   32.30
 -10   3  -2    4.10    7.50
 -10   3  -2   -4.70    7.90
  11  -3   2   -2.60    9.10
 -11  -3  -2  -11.10    6.70
  11  -3   2   -0.50    7.60
 -11  -3  -2    1.20    5.50
 -11  -3  -2    3.40    5.40
 -11   3  -2    0.10    8.50
  11   3   2    3.40    5.70
 -11   3  -2    0.20    7.60
 -12  -3  -2   44.30    9.10
 -12  -3  -2   25.90    8.40
 -12  -3  -2   40.30    9.70
  12  -3   2   26.90   10.90
 -12  -3  -2   39.90    7.60
 -12   3  -2   22.40    9.00
 -12   3  -2   52.39    8.00
  12   3   2   29.40    7.00
 -13  -3  -2    7.40    7.00
 -13   3  -2    2.50    4.90
 -13   3  -2    7.80    4.80
  13   3   2    7.10    5.20
 -14  -4   2  107.19    9.60
  14   4  -2  124.39    8.90
 -13  -4   2  -11.70   10.90
 -13  -4   2   -3.10    9.20
 -13  -4   2    3.10    3.90
  13  -4  -2    1.00   10.50
  13   4  -2    7.00    5.90
 -13   4   2    8.50   13.00
 -13   4   2    4.50   10.10
  12  -4  -2    1.80   10.40
 -12  -4   2   27.10    7.70
 -12  -4   2   16.70    5.40
 -12  -4   2   17.20    8.50
 -12   4   2   19.90    7.90
 -12   4   2    9.50    8.60
  12   4  -2   13.60    7.30
  11  -4  -2  103.09   15.70
 -11   4   2  169.48   40.60
  11   4  -2  130.09   11.50
  11   4  -2  119.99   25.20
 -11   4   2  104.49   14.20
 -10  -4   2    9.90    7.70
 -10  -4   2    8.20    8.90
  10  -4  -2   19.40   10.70
 -10  -4   2   14.20    8.10
 -10  -4   2   22.00    6.80
 -10   4   2    0.30    7.40
  10   4  -2   12.80    5.90
 -10   4   2   18.00   14.60
 -10   4   2   15.80    9.20
 -10   4   2   16.00    9.10
  10   4  -2   24.50   16.80
  -9  -4   2    6.50    7.30
   9  -4  -2    2.00   19.70
   9  -4  -2    2.50    8.10
   9   4  -2   -0.60    5.60
  -9   4   2    3.50   10.20
  -9   4   2   10.80    8.00
   9   4  -2    5.40   13.30
  -9   4   2   10.20    6.40
  -8  -4   2   54.19   10.70
  -8  -4   2   62.69    7.80
   8  -4  -2   53.69   10.60
  -8  -4   2   65.09    9.70
   8   4  -2   45.30   14.10
  -8   4   2   44.90   10.30
   8   4  -2   56.69    7.20
  -8   4   2   54.69    7.60
  -8   4   2   79.59   10.30
  -8   4   2   46.60   13.60
   7  -4  -2  102.79   18.20
   7  -4  -2  123.19   13.90
  -7  -4   2  115.29   10.00
  -7   4   2  128.89    9.90
   7   4  -2  127.69   16.50
   7   4  -2  110.79    8.20
  -7   4   2  117.49   11.30
  -7   4   2  101.29   14.00
   6  -4  -2   35.50   12.80
   6  -4  -2   23.30    7.10
   6   4  -2   15.00    4.70
  -6   4   2   23.90    5.40
  -6   4   2   25.30    9.20
   6   4  -2   12.70    8.70
  -6   4   2   15.10    6.90
   5  -4  -2   50.49   12.30
   5  -4  -2   39.30    7.60
  -5   4   2   48.10    5.70
  -5   4   2   47.90    8.90
   5   4  -2   46.00    9.10
  -5   4   2   43.60    7.00
   4  -4  -2  336.57   17.00
   4  -4  -2  296.47   19.40
  -4   4   2  335.87   18.10
   3  -4  -2   -5.60    3.90
   3  -4  -2   -1.10    5.00
   3   4  -2    1.60    4.50
   2  -4  -2  890.11   32.50
   2  -4  -2  930.91   34.70
   2  -4  -2  964.10   34.30
   2  -4  -2  961.50   38.90
   2   4  -2  931.81   32.90
   1  -4  -2  686.63   26.80
   1   4  -2  702.33   25.90
   0  -4  -2  563.74   22.70
   0   4   2  548.65   20.10
   0   4  -2  577.44   22.30
  -1  -4  -2  708.83   26.20
   1   4   2  647.14   21.60
  -1   4  -2  694.33   26.70
   2  -4   2  248.88   12.90
   2  -4   2  264.67   16.50
  -2  -4  -2  256.17   13.30
   2   4   2  254.87   10.00
   2   4   2  213.68    9.20
  -3  -4  -2  133.39    9.80
   3  -4   2  140.49   14.50
  -3   4  -2  123.09    9.30
  -3   4  -2  133.89   12.20
   3   4   2  119.89    8.60
   4  -4   2   78.99    9.20
  -4  -4  -2   72.29    7.60
   4  -4   2   81.59   13.60
  -4   4  -2   93.19    9.80
  -4   4  -2   64.19   10.60
   4   4   2   79.59    9.00
  -4   4  -2   61.49    6.90
   5  -4   2   67.79    9.40
   5  -4   2   70.79   14.00
  -5  -4  -2   69.69    8.10
   5  -4   2   67.79    6.90
   5   4   2   69.39    8.80
  -5   4  -2   61.39   11.30
  -5   4  -2   72.39    9.30
   5   4   2   62.69   10.00
  -5   4  -2   74.59    7.70
   6  -4   2  171.58   15.30
   6  -4   2  174.28   18.90
  -6  -4  -2  133.19   14.30
   6  -4   2  164.58   10.70
  -6  -4  -2  144.49   12.10
   6  -4   2  141.49   12.00
  -6   4  -2  153.58   13.30
   6   4   2  171.88   15.00
  -6   4  -2  161.58   11.20
   6   4   2  167.28   13.40
  -6   4  -2  146.79   14.80
  -7  -4  -2   48.40    6.90
   7  -4   2   47.20   15.80
   7  -4   2   41.00    8.90
   7  -4   2   45.60    7.10
  -7  -4  -2   29.50   17.60
  -7  -4  -2   52.79    9.20
   7   4   2   44.20    6.60
  -7   4  -2   46.90    9.50
  -7   4  -2   35.70    7.00
   7   4   2   40.10    8.90
  -7   4  -2   44.90    8.80
   7   4   2   62.19   12.70
  -7   4  -2   25.30    9.60
  -8  -4  -2   96.99   11.00
   8  -4   2  140.49   25.10
   8  -4   2   80.49   12.20
   8  -4   2  108.49   12.00
  -8  -4  -2  112.69   29.50
   8   4   2  108.99   18.30
  -8   4  -2   95.09   15.60
   8   4   2  101.49   10.10
  -8   4  -2  105.89   10.90
   8   4   2   90.79   11.00
  -8   4  -2   96.69   12.40
  -9  -4  -2  157.08   11.10
   9  -4   2  173.98   18.70
  -9  -4  -2  171.18   22.50
  -9  -4  -2  199.08   15.90
   9   4   2  194.08   13.50
  -9   4  -2  220.38   16.00
   9   4   2  189.68   18.90
  -9   4  -2  151.38   15.70
  10  -4   2    5.70    9.80
  10  -4   2   -4.60   23.60
 -10   4  -2    7.00    8.30
  10   4   2    3.30   18.10
 -10   4  -2   -0.10   30.00
 -10   4  -2    8.10    8.60
  10   4   2   11.50    5.90
 -11  -4  -2   -6.40    7.70
  11  -4   2   13.90   13.10
 -11  -4  -2   -1.00    4.20
 -11  -4  -2   12.50    7.40
 -11  -4  -2    1.00    5.60
 -11   4  -2   -3.80    7.70
 -12  -4  -2    5.20    7.90
 -12  -4  -2   -0.70    7.70
  12  -4   2    0.50    9.50
 -12  -4  -2    0.20    7.60
  12   4   2   -4.10    5.20
 -12   4  -2    1.30    7.40
 -12   4  -2   -0.40    7.80
 -13  -4  -2    1.00    6.30
 -13   4  -2    0.80    5.70
  13   4   2    7.70    5.00
 -13   4  -2    0.70    4.50
 -13  -5   2   23.40    7.60
  13  -5  -2   26.20   17.40
 -13  -5   2   15.10   11.60
 -13   5   2   34.90    6.20
  13   5  -2   31.20    6.50
 -12  -5   2  317.57   18.00
 -12  -5   2  328.47   20.00
  12   5  -2  356.66   18.50
 -12   5   2  355.56   21.10
 -12   5   2  321.87   17.70
 -11  -5   2  256.37   17.20
 -11  -5   2  257.07   18.20
 -11  -5   2  232.68   11.70
  11  -5  -2  258.47   23.80
 -11   5   2  254.77   19.10
 -11   5   2  239.58   18.30
  11   5  -2  189.78   34.60
 -11   5   2  232.78   35.10
 -10  -5   2    8.60    7.10
 -10  -5   2   10.70    5.40
 -10  -5   2   19.50    8.90
 -10  -5   2   27.40    8.80
  10  -5  -2   21.30   29.00
  10   5  -2   14.20    7.10
 -10   5   2    2.90    9.10
 -10   5   2   14.20   17.40
 -10   5   2   13.80    9.00
  10   5  -2   -6.60   16.00
 -10   5   2   26.70    7.70
   9  -5  -2  378.16   26.50
  -9  -5   2  390.46   17.50
  -9  -5   2  417.96   22.40
   9  -5  -2  358.16   40.30
  -9  -5   2  392.46   22.30
  -9  -5   2  385.16   23.00
  -9   5   2  391.16   28.90
   9   5  -2  340.47   30.10
  -9   5   2  478.05   27.90
  -9   5   2  355.16   22.90
  -8  -5   2  218.58   16.40
  -8  -5   2  198.78   12.30
  -8  -5   2  213.38   16.70
   8  -5  -2  192.38   27.00
   8  -5  -2  232.38   19.60
  -8  -5   2  193.58   18.50
  -8   5   2  203.68   13.90
  -8   5   2  179.98   18.30
   8   5  -2  203.28   21.70
  -8   5   2  237.08   22.50
   8   5  -2  208.18   12.90
  -8   5   2  222.98   16.20
   7  -5  -2   12.80   14.70
  -7  -5   2   -5.60    6.30
  -7  -5   2   10.30    5.00
   7  -5  -2    7.60   10.00
  -7  -5   2    8.10    7.40
  -7   5   2    9.10    4.80
  -7   5   2    5.40    9.80
  -7   5   2   -7.80    5.20
  -6  -5   2   23.10    7.10
   6  -5  -2   30.10    9.30
   6  -5  -2   39.90   14.00
  -6  -5   2   27.50    7.90
   6   5  -2   36.40   10.50
  -6   5   2   35.30    7.20
  -6   5   2   33.10    9.30
   5  -5  -2  383.06   21.80
   5  -5  -2  378.86   24.00
  -5   5   2  362.66   18.40
  -5   5   2  385.96   21.90
   5   5  -2  375.16   20.50
  -5   5   2  379.96   16.90
   4  -5  -2  217.68   15.20
   4  -5  -2  222.38   15.10
  -4   5   2  237.18   15.80
   4   5  -2  190.98   14.00
  -3  -5   2   16.10    5.50
   3  -5  -2   17.30    8.40
   3  -5  -2   12.40    6.90
   3  -5  -2   16.00    5.80
  -3   5   2   10.80    5.70
   2  -5  -2  747.13   29.90
   2  -5  -2  726.63   29.70
   2   5  -2  703.03   27.20
   1  -5  -2  129.59   11.90
   1  -5  -2  137.99   14.30
   1   5  -2  127.19    9.80
   0  -5  -2  421.26   19.90
   0   5   2  398.46   16.90
   0   5  -2  413.86   18.50
  -1  -5  -2   38.20    7.40
   1  -5   2   31.90    5.90
  -1   5  -2   34.10    6.90
   2  -5   2   41.10    6.30
  -2  -5  -2   46.30    7.50
  -2   5  -2   60.99    9.40
  -2   5  -2   47.70    6.10
  -3  -5  -2  438.46   20.30
   3  -5   2  458.55   20.90
   3  -5   2  438.96   24.10
  -3   5  -2  467.05   23.10
  -3   5  -2  422.56   18.00
   3   5   2  435.96   16.70
   4  -5   2  255.97   16.20
  -4  -5  -2  226.68   13.70
   4  -5   2  219.88   19.30
  -4   5  -2  221.18   15.00
  -4   5  -2  223.38   12.20
  -4   5  -2  243.58   17.20
   5  -5   2   76.29   10.10
  -5  -5  -2   86.99   10.20
  -5  -5  -2   96.99   10.60
  -5  -5  -2   81.19   10.50
   5  -5   2   70.39    9.10
   5  -5   2  100.29   16.80
   5  -5   2   74.89    8.30
  -5  -5  -2  101.09   12.20
  -5   5  -2   90.49   12.80
  -5   5  -2   89.59    8.80
   5   5   2   84.89   11.20
  -5   5  -2  105.19   11.40
  -6  -5  -2  287.67   19.50
   6  -5   2  290.87   15.90
   6  -5   2  305.27   17.70
  -6  -5  -2  264.27   17.60
  -6  -5  -2  278.37   17.10
   6  -5   2  283.87   26.30
  -6  -5  -2  272.07   16.80
   6   5   2  274.47   19.50
  -6   5  -2  293.47   14.60
  -6   5  -2  270.67   21.20
  -6   5  -2  242.58   18.80
  -6   5  -2  288.17   18.30
   6   5   2  290.07   17.50
   7  -5   2   47.30   17.90
   7  -5   2   76.99   12.20
  -7  -5  -2   50.59    8.90
  -7  -5  -2   67.29   19.00
  -7  -5  -2   59.79   10.40
  -7   5  -2   64.59    8.30
   7   5   2   76.29    7.70
   7   5   2   69.79   14.00
  -7   5  -2   55.09    9.80
   7   5   2   53.59   10.10
  -7   5  -2   68.79   11.30
  -7   5  -2   70.09   15.00
   8  -5   2   14.30    9.20
  -8  -5  -2   16.40    8.30
  -8  -5  -2   -5.50    6.30
   8  -5   2   10.90   17.10
  -8  -5  -2    3.70   28.20
  -8  -5  -2    2.00    7.30
  -8   5  -2    7.60   10.00
   8   5   2   -0.70   11.10
  -8   5  -2   -1.40    7.80
   8   5   2    5.30    5.70
  -8   5  -2   -6.10    6.00
   9  -5   2  213.38   24.60
  -9  -5  -2  149.88   31.00
  -9  -5  -2  164.98   16.30
   9  -5   2  108.29   26.40
  -9  -5  -2  165.58   16.60
  -9   5  -2  168.18   15.80
   9   5   2  152.38   22.10
  -9   5  -2  157.28   16.10
  -9   5  -2  131.09   20.90
   9   5   2  165.68   12.60
 -10  -5  -2   39.50    9.20
 -10  -5  -2   52.59    8.80
  10  -5   2   21.20   48.80
 -10  -5  -2   36.40   11.90
  10  -5   2   71.69   14.70
 -10   5  -2   51.29   11.00
  10   5   2   46.00    8.10
 -10   5  -2   39.30   33.30
 -10   5  -2   44.30    9.70
 -11  -5  -2    3.80    7.10
  11  -5   2   16.90   10.90
 -11  -5  -2    4.50    8.40
 -11  -5  -2   -4.50    7.50
 -11   5  -2   -0.80    7.70
 -11   5  -2   10.10    8.70
  11   5   2    0.20    5.50
 -12  -5  -2   28.60    7.70
 -12  -5  -2   20.00    6.80
  12  -5   2   22.90   10.30
 -12  -5  -2   15.10    7.50
  12   5   2   18.20    5.80
 -12   5  -2   33.40    7.30
 -12   5  -2   14.00    7.50
 -13  -6   2    0.90    4.60
 -13  -6   2   -9.60    7.60
 -13   6   2   -4.80    6.70
 -13   6   2    9.50    7.60
  13   6  -2   -4.70    4.80
 -12  -6   2    4.20    7.70
 -12  -6   2    8.10   10.50
  12  -6  -2   19.30   11.40
 -12   6   2   27.40    8.70
 -12   6   2    2.90    9.80
  12   6  -2   -0.70    5.30
 -11  -6   2   96.59   10.30
 -11  -6   2   97.69   11.60
  11  -6  -2  136.49   27.50
 -11   6   2  114.39   13.30
 -11   6   2   65.49   11.20
  10  -6  -2   34.80   12.70
  10   6  -2   63.39   26.10
 -10   6   2   44.30   10.60
 -10   6   2   12.60   14.60
 -10   6   2   50.79    8.80
  10   6  -2   31.00    6.70
  -9  -6   2   38.80    9.80
   9  -6  -2   22.50   11.20
  -9  -6   2   41.10   10.00
  -9  -6   2   19.10    5.40
  -9  -6   2   32.90    9.40
  -9   6   2   45.70   16.60
   9   6  -2   33.40    6.10
  -9   6   2   41.40    8.20
  -9   6   2    8.50   10.90
   9   6  -2    9.80   18.20
  -9   6   2   23.20    8.80
   8  -6  -2   41.40   26.70
  -8  -6   2   64.39   10.50
  -8  -6   2   61.89   10.40
  -8  -6   2   56.19    6.70
   8  -6  -2   78.09   13.70
  -8  -6   2   78.39   11.30
   8   6  -2   61.69   17.00
  -8   6   2   85.39   14.50
  -8   6   2   75.09    8.40
  -8   6   2   77.09   16.80
  -8   6   2   75.29   10.30
   8   6  -2   87.89    9.90
  -7  -6   2  909.31   32.60
   7  -6  -2 1004.50   43.90
  -7  -6   2  997.10   39.40
   7  -6  -2  934.91   49.80
  -7  -6   2  979.80   38.50
  -7   6   2  930.21   38.30
  -7   6   2  960.50   45.20
   7   6  -2  984.60   44.40
  -7   6   2  967.70   35.70
   7   6  -2  968.10   34.30
  -6  -6   2   52.39    9.40
  -6  -6   2   31.80    5.80
  -6  -6   2   51.69    8.90
   6  -6  -2   29.50    9.00
   6  -6  -2   63.69   18.20
   6   6  -2   42.80   10.80
  -6   6   2   31.40   10.90
   6   6  -2   34.60    6.00
  -6   6   2   46.10    7.30
   5  -6  -2   67.59   10.80
  -5  -6   2   60.69    8.90
  -5  -6   2   64.69    9.20
   5  -6  -2   99.29   17.20
  -5   6   2   77.29    8.70
  -5   6   2   66.19   11.30
  -5   6   2   62.79    8.50
   5   6  -2   72.99   11.10
   4  -6  -2  478.55   25.00
   4  -6  -2  500.35   24.90
  -4  -6   2  452.75   22.10
  -4   6   2  509.05   24.70
  -4   6   2  470.75   19.50
   4   6  -2  480.05   22.80
   3  -6  -2  512.85   24.50
   3  -6  -2  513.35   25.00
   3   6  -2  478.95   21.50
  -3   6   2  452.55   19.70
  -3   6   2  489.15   23.00
   2  -6  -2  338.77   19.60
   2   6  -2  324.67   16.40
  -2   6   2  338.97   16.70
   1  -6  -2 1206.48   49.60
   1  -6  -2 1176.98   44.80
   1   6  -2 1181.58   42.50
   0  -6  -2  319.77   17.80
   0  -6  -2  297.47   20.30
   0   6  -2  301.97   15.70
   0   6   2  234.28   15.40
   0   6   2  289.17   12.20
   1  -6   2 1197.68   42.90
  -1  -6  -2 1290.57   45.70
  -1   6  -2 1165.88   40.50
  -1   6  -2 1232.68   44.90
  -2  -6  -2  254.07   16.00
  -2   6  -2  273.87   16.80
  -2   6  -2  246.28   13.00
   3  -6   2  348.67   19.30
  -3  -6  -2  325.67   19.00
  -3   6  -2  319.87   15.50
  -3   6  -2  306.97   19.10
  -4  -6  -2  245.48   16.10
   4  -6   2  265.07   23.20
   4  -6   2  281.97   16.30
   4  -6   2  281.17   18.20
  -4  -6  -2  266.17   16.60
   4  -6   2  248.78   13.70
  -4  -6  -2  269.47   17.90
  -4  -6  -2  264.97   17.30
   4   6   2  289.97   12.60
  -4   6  -2  259.17   17.10
  -4   6  -2  262.17   15.10
  -4   6  -2  273.97   18.70
   5  -6   2  241.68   18.60
   5  -6   2  232.98   13.80
  -5  -6  -2  225.08   16.10
  -5  -6  -2  239.38   16.20
  -5  -6  -2  239.68   16.30
  -5  -6  -2  246.78   17.20
   5  -6   2  219.98   23.70
   5  -6   2  232.28   16.00
  -5   6  -2  248.68   14.10
  -5   6  -2  249.38   19.80
   5   6   2  229.98   16.50
   5   6   2  247.88   15.20
  -5   6  -2  240.48   16.50
   6  -6   2    1.20    6.50
  -6  -6  -2    3.00    7.20
   6  -6   2   15.80   16.50
   6  -6   2    6.30    5.30
  -6  -6  -2   -1.20    9.70
  -6  -6  -2  -13.30    6.40
  -6  -6  -2   -2.50    7.00
   6  -6   2   -2.40    6.30
  -6   6  -2    3.60    6.40
  -6   6  -2    3.10    9.30
   6   6   2    3.20    8.70
  -6   6  -2   19.10   10.80
  -6   6  -2    2.60    5.50
   7  -6   2   -3.00   16.30
   7  -6   2    5.20    8.00
  -7  -6  -2   13.00   17.10
  -7  -6  -2    8.00    8.10
  -7  -6  -2   13.50    8.60
   7   6   2    4.90    6.00
  -7   6  -2   -1.90    6.20
  -7   6  -2    2.40    6.00
   7   6   2   15.00   11.60
  -7   6  -2  -12.50    8.00
  -7   6  -2   13.90    9.80
  -8  -6  -2  507.05   40.30
   8  -6   2  531.95   30.90
  -8  -6  -2  495.75   25.80
  -8  -6  -2  524.75   26.30
  -8   6  -2  461.25   33.00
   8   6   2  456.95   20.80
  -8   6  -2  466.25   21.60
  -8   6  -2  480.35   26.00
   9  -6   2   19.80   11.50
  -9  -6  -2   23.30    9.20
  -9  -6  -2   17.70    9.00
   9  -6   2   45.10   35.80
  -9  -6  -2   20.50   36.70
  -9   6  -2   21.70    9.50
   9   6   2   22.30    6.10
  -9   6  -2   20.00    8.60
  -9   6  -2   28.30   16.80
 -10  -6  -2   33.30   13.60
 -10  -6  -2   23.10    8.90
  10  -6   2   51.29   20.90
 -10  -6  -2   39.60    9.10
 -10   6  -2   19.50    9.50
 -10   6  -2   35.40    9.30
 -11  -6  -2    1.10    7.10
 -11  -6  -2   -8.70    6.70
  11  -6   2    9.80   10.30
 -11  -6  -2    2.10    7.90
  11   6   2    6.20    5.20
 -11   6  -2    2.70    5.90
 -12  -6  -2   50.09    8.50
 -12  -6  -2   49.10    8.50
 -12  -6  -2   24.40    7.60
  12  -6   2   34.30   11.80
  12   6   2   41.30    6.10
 -12   6  -2   47.80    7.00
 -12   6  -2   40.90    7.40
 -12  -7   2   13.60    5.00
 -12  -7   2   15.90    7.60
  12  -7  -2    8.90   11.20
 -12   7   2   25.80    6.60
 -12   7   2   27.90   10.60
  12   7  -2   24.20    6.10
 -11  -7   2    5.30    7.20
  11  -7  -2    8.70   19.70
 -11  -7   2   21.40    8.40
  11   7  -2   12.40    6.80
 -11   7   2    1.30    8.20
  10  -7  -2   -8.80    9.80
 -10  -7   2   -0.10    7.50
 -10  -7   2    4.00    7.80
 -10   7   2    3.20    7.10
 -10   7   2   -9.70   10.50
 -10   7   2   -3.00    7.80
 -10   7   2   19.40   18.30
  10   7  -2    2.60    5.20
  -9  -7   2    1.30    7.60
  -9  -7   2    0.60    8.00
   9  -7  -2   -7.00    9.70
   9   7  -2    1.00    6.10
  -9   7   2   -6.50    6.60
  -9   7   2    2.90    9.20
  -9   7   2    2.90   12.20
  -9   7   2   -5.40   11.20
   9   7  -2    1.70   18.10
  -8  -7   2   -8.50    7.40
  -8  -7   2   -2.20    7.30
   8  -7  -2    1.40    9.70
  -8   7   2   -7.60    6.20
  -8   7   2   -1.50    5.00
  -8   7   2   -6.40   11.80
   8   7  -2    6.20    5.90
  -7  -7   2   14.50    8.30
   7  -7  -2   32.40   11.30
  -7  -7   2   27.00    8.20
   7   7  -2   33.70   13.60
  -7   7   2   35.40   13.60
  -7   7   2   25.90    6.20
   7   7  -2   17.30    6.90
  -7   7   2   27.60    8.30
  -6  -7   2   93.09   11.20
  -6  -7   2  106.49   12.90
   6  -7  -2   76.49   12.80
   6  -7  -2   97.19   11.80
  -6   7   2  119.49   16.80
  -6   7   2   94.89   11.30
   6   7  -2   87.69   13.60
   6   7  -2   88.69    9.50
  -6   7   2   93.49    9.50
  -5  -7   2   85.99   10.40
   5  -7  -2  126.29   13.70
  -5  -7   2  115.29   12.70
  -5   7   2   86.89   12.60
   5   7  -2  108.89   13.10
  -5   7   2   98.79    8.90
  -5   7   2   93.49   12.60
   5   7  -2   81.29    8.80
  -4  -7   2   33.30    8.00
   4  -7  -2   30.80   10.30
   4  -7  -2   31.20    8.60
   4  -7  -2   25.70    7.20
   4   7  -2   28.70    8.70
  -4   7   2   35.80    6.20
  -4   7   2   27.80    8.20
  -4   7   2   40.20    9.80
  -3  -7   2  189.98   14.50
   3  -7  -2  200.08   17.10
   3  -7  -2  194.48   16.90
  -3   7   2  205.38   14.70
  -3   7   2  184.28   11.70
   3   7  -2  195.78   13.60
  -3   7   2  145.99   14.40
   2  -7  -2   -4.00    7.10
  -2  -7   2   -1.00    6.70
  -2   7   2    4.60    5.00
   2   7  -2   -0.70    4.60
   1  -7  -2   69.79   11.20
   1   7  -2   86.79   10.10
  -1   7   2   71.39    8.20
   0  -7  -2   24.10    8.30
   0  -7  -2   25.30    9.30
   0   7  -2   35.10    7.80
  -1  -7  -2   42.50    9.40
  -1   7  -2   46.00    6.20
  -1   7  -2   50.69    8.80
  -2  -7  -2  288.97   18.50
   2  -7   2  285.27   13.70
   2  -7   2  278.47   16.80
   2  -7   2  290.47   17.60
  -2   7  -2  293.27   14.50
  -2   7  -2  301.77   18.50
  -3  -7  -2  852.31   33.30
   3  -7   2  790.22   32.00
  -3  -7  -2  840.12   36.40
  -3  -7  -2  857.91   33.90
   3  -7   2  857.01   35.70
  -3  -7  -2  874.41   35.70
   3  -7   2  845.92   33.50
  -3   7  -2  886.91   37.90
   4  -7   2   53.89    7.70
   4  -7   2   67.19   11.60
  -4  -7  -2   60.19    9.10
  -4  -7  -2   48.80   10.80
  -4  -7  -2   58.49    9.00
   4  -7   2   66.89    9.10
  -4  -7  -2   53.49   10.10
  -4   7  -2   77.49   13.40
  -4   7  -2   59.39    8.00
  -4   7  -2   68.39   10.80
  -5  -7  -2  120.09   12.40
   5  -7   2  127.39   16.00
   5  -7   2  112.29    9.90
  -5  -7  -2  105.89   12.70
  -5  -7  -2  105.79   14.50
  -5  -7  -2  113.29   12.70
   5  -7   2  101.69   12.10
  -5   7  -2  119.29   13.10
  -5   7  -2  104.79   10.80
  -5   7  -2  125.39   17.40
  -6  -7  -2   13.70    8.00
   6  -7   2   22.90    9.20
   6  -7   2   20.40    7.30
  -6  -7  -2   22.30    8.40
  -6   7  -2   30.50   17.10
  -6   7  -2   27.40   10.00
  -6   7  -2   23.60    6.20
  -6   7  -2   31.20    9.10
  -7  -7  -2   15.20    8.40
  -7  -7  -2    3.70   20.70
  -7  -7  -2   14.70    8.70
   7  -7   2   10.20    9.40
  -7   7  -2   15.00    8.00
   7   7   2   22.40    7.90
  -7   7  -2    3.60    6.40
  -7   7  -2   25.30   11.80
  -8  -7  -2   72.89   11.30
  -8  -7  -2   81.69   34.00
  -8  -7  -2  102.49   12.70
   8  -7   2   73.99   14.20
  -8   7  -2   44.90   13.80
  -8   7  -2   87.09    9.90
  -8   7  -2   62.69   11.40
  -8   7  -2   96.09   12.90
   8   7   2   76.69    8.90
  -9  -7  -2   55.19   10.30
  -9  -7  -2   66.59   10.80
  -9  -7  -2   79.09   33.10
   9  -7   2   62.19   13.80
  -9   7  -2   10.30   17.10
   9   7   2   57.89    8.60
  -9   7  -2   81.29   11.90
  -9   7  -2   49.50   10.40
 -10  -7  -2   -6.00    7.30
  10  -7   2   10.30   10.60
 -10  -7  -2    5.90    8.00
 -10  -7  -2   12.70   11.70
  10   7   2    3.60    6.40
 -10   7  -2   -2.10    8.00
 -10   7  -2   -5.30    8.40
 -11  -7  -2    6.40    6.70
 -11  -7  -2   13.90    5.40
 -11  -7  -2    9.90    7.50
  11  -7   2   14.30    8.00
  11   7   2   14.00    8.80
 -11   7  -2   12.90    6.20
 -11   7  -2   -0.90    6.90
 -12  -8   2   64.29    9.10
 -12  -8   2  104.29   10.90
 -12   8   2   92.09   14.30
  12   8  -2   87.79    8.50
 -11  -8   2    4.70    7.90
  11  -8  -2    8.60    8.30
 -11  -8   2   17.30    5.70
 -11   8   2    5.10   10.00
 -11   8   2   -6.10   18.60
  11   8  -2   13.60    5.60
  10  -8  -2   42.60   13.20
 -10  -8   2   42.00    9.20
 -10  -8   2   53.19   10.00
 -10   8   2   44.90    8.40
  10   8  -2   51.89    7.90
 -10   8   2   52.09   10.80
  -9  -8   2   46.40    9.70
   9  -8  -2   54.49   13.20
  -9  -8   2   43.30    9.40
  -9   8   2   20.20   13.40
  -9   8   2   46.90    9.00
   9   8  -2   39.30    7.60
  -9   8   2   46.80   10.40
  -8  -8   2  301.07   17.80
   8  -8  -2  273.17   24.70
  -8  -8   2  261.07   18.50
  -8   8   2  266.27   18.50
  -8   8   2  293.07   17.80
   8   8  -2  272.27   15.60
  -8   8   2  253.87   27.10
   7  -8  -2   47.10   12.80
  -7  -8   2   55.29    9.70
  -7  -8   2   48.70    9.80
   7   8  -2   41.40   17.30
  -7   8   2   50.39    7.70
  -7   8   2   54.19   10.00
  -7   8   2   45.70   13.30
   6  -8  -2    2.60    6.80
   6  -8  -2   10.80   11.40
  -6  -8   2   12.40    7.70
  -6  -8   2   21.80    8.70
   6   8  -2    6.90   12.50
  -6   8   2   25.80   11.90
  -6   8   2   13.40    6.50
   6   8  -2    2.30    5.90
  -6   8   2   21.20    7.90
   5  -8  -2   26.80    9.80
   5  -8  -2    4.40    8.00
  -5  -8   2   21.10    7.90
  -5  -8   2   13.90    7.90
  -5   8   2   15.00    9.90
   5   8  -2   15.70   11.00
  -5   8   2    5.90    6.10
   5   8  -2   25.30    6.20
  -5   8   2    3.40    8.50
   4  -8  -2  223.28   15.40
  -4  -8   2  225.98   16.30
  -4  -8   2  221.28   16.50
   4  -8  -2  218.28   20.90
   4   8  -2  204.98   16.20
  -4   8   2  241.98   18.50
  -4   8   2  244.58   16.90
  -4   8   2  220.28   13.50
   3  -8  -2  439.76   22.20
  -3  -8   2  420.46   22.70
  -3  -8   2  422.76   21.20
   3  -8  -2  417.46   26.60
   3   8  -2  431.86   21.90
  -3   8   2  443.96   21.20
   2  -8  -2  139.79   16.70
  -2  -8   2  148.29   13.80
  -2  -8   2  168.88   13.80
  -2   8   2  176.78   13.60
   2   8  -2  159.58   11.90
  -2   8   2  140.89   11.50
   2   8  -2  161.68   12.90
   1  -8  -2   20.00    7.20
   1  -8  -2   30.40    8.00
  -1  -8   2   26.50    8.60
   1  -8  -2    8.60    8.50
   1   8  -2   14.10    6.00
   1   8  -2   20.90    6.90
  -1   8   2   13.40    6.00
   0  -8   2  265.77   12.60
   0  -8  -2  250.77   16.00
   0  -8  -2  270.57   22.60
   0  -8  -2  275.27   19.00
   0  -8   2  256.77   16.20
   0   8  -2  248.78   14.00
   0   8   2  310.87   13.60
   0   8  -2  292.97   17.40
   1  -8   2   35.60    8.20
  -1  -8  -2   47.60    9.90
  -1  -8  -2   50.59   12.40
  -1  -8  -2   42.60   11.90
  -1   8  -2   49.40    6.90
  -1   8  -2   50.99   10.00
  -2  -8  -2  179.28   16.80
   2  -8   2  160.18    9.90
  -2  -8  -2  156.38   13.40
  -2  -8  -2  168.18   13.90
  -2  -8  -2  149.79   13.20
   2  -8   2  154.18   13.60
   2  -8   2  170.98   15.20
  -2   8  -2  175.38   15.20
  -2   8  -2  177.68   11.80
   3  -8   2    7.10    7.20
  -3  -8  -2    8.30    7.00
  -3  -8  -2    5.00    7.00
  -3  -8  -2    4.70    7.90
   3  -8   2    0.50    4.40
   3  -8   2    1.80    7.30
  -3   8  -2    6.50    4.50
  -3   8  -2   12.30    8.30
   4  -8   2   22.40    9.40
  -4  -8  -2    6.00    9.00
  -4  -8  -2   13.30    7.50
  -4  -8  -2   30.20    8.30
   4  -8   2   14.30    4.90
   4  -8   2    7.60    6.00
  -4  -8  -2   15.00    7.70
  -4   8  -2   25.10    6.10
  -4   8  -2   12.10    9.30
  -4   8  -2   26.60    8.40
   5  -8   2   53.79    9.10
   5  -8   2   85.49   14.30
  -5  -8  -2   56.49    9.90
  -5  -8  -2   68.29   14.00
  -5  -8  -2   64.29    9.90
  -5  -8  -2   59.19    9.70
  -5   8  -2   64.09    8.90
  -5   8  -2   70.89   11.70
  -5   8  -2   59.29   12.50
   6  -8   2    0.40    6.30
   6  -8   2    8.20    8.70
  -6  -8  -2    2.90    7.80
  -6  -8  -2   -4.00    7.80
  -6  -8  -2   -0.10   11.10
  -6   8  -2   -0.40   12.10
  -6   8  -2    4.60    7.30
  -6   8  -2    3.80    6.50
  -7  -8  -2  126.09   25.30
  -7  -8  -2  147.79   15.70
   7  -8   2  139.29   19.60
  -7  -8  -2  165.08   16.50
  -7   8  -2  150.88   12.30
  -7   8  -2  170.68   16.30
   8  -8   2  165.38   19.40
  -8  -8  -2  154.48   36.80
  -8  -8  -2  136.69   15.70
  -8  -8  -2  165.68   16.10
  -8   8  -2  150.58   16.00
  -8   8  -2  141.09   13.60
  -8   8  -2  135.59   12.60
  -9  -8  -2  -27.90   29.90
  -9  -8  -2   -3.70    7.40
   9  -8   2    5.10   10.30
  -9  -8  -2   -3.80    7.80
  -9   8  -2    3.10   10.10
  -9   8  -2    3.60    6.80
  -9   8  -2    4.00    7.50
   9   8   2    4.10    6.70
 -10  -8  -2   38.80    8.70
 -10  -8  -2   38.10    8.90
  10  -8   2   39.30   12.50
 -10  -8  -2   32.90    8.60
 -10   8  -2   39.90    9.10
 -10   8  -2   66.89   11.80
 -11  -8  -2   39.80    7.80
  11  -8   2   48.20   13.70
 -11  -8  -2   33.70   10.30
 -11  -8  -2   33.80    5.80
 -11   8  -2   51.99    9.10
 -11   8  -2   29.90    6.00
  11   8   2   44.60    6.90
 -11  -9   2   27.10    7.80
 -11  -9   2   27.00    5.70
 -11   9   2   26.40   17.60
  11   9  -2   20.70    5.50
 -10  -9   2   56.49    7.80
 -10  -9   2   56.19    9.70
  10   9  -2   58.09    6.90
 -10   9   2   43.50   13.30
 -10   9   2   39.30    8.70
  -9  -9   2   69.09   10.20
   9  -9  -2   67.19   14.20
  -9   9   2  100.99   10.30
  -9   9   2   58.59   10.60
   9   9  -2   79.59    9.00
  -8  -9   2   38.50    9.80
  -8  -9   2   42.50    9.10
   8  -9  -2   37.20   12.70
   8   9  -2   36.70    8.00
  -8   9   2   45.80    7.90
  -8   9   2   51.59   18.00
  -8   9   2   36.20    9.40
  -7  -9   2   72.39   11.50
  -7  -9   2   81.79   11.30
   7  -9  -2   85.19   15.30
   7   9  -2   77.09    9.00
  -7   9   2   91.09   10.50
  -7   9   2   97.19   13.10
  -7   9   2   69.89   14.40
   6  -9  -2   69.29   15.90
   6  -9  -2   58.49    9.40
  -6  -9   2   60.19   10.80
  -6  -9   2   61.69   10.20
  -6   9   2   60.29   14.80
   6   9  -2   63.49    8.00
  -6   9   2   59.39    8.00
  -6   9   2   52.39    9.50
  -5  -9   2   42.20    9.90
   5  -9  -2   52.99    9.50
  -5  -9   2   51.19    9.70
  -5   9   2   62.99   11.40
   5   9  -2   64.69    8.80
  -5   9   2   17.60   11.00
  -4  -9   2   79.79   11.10
   4  -9  -2   68.79   10.60
  -4  -9   2   73.89   10.10
   4   9  -2   80.69    9.60
  -4   9   2   87.39   10.00
   4   9  -2   81.89   13.40
  -4   9   2   85.89   13.70
  -4   9   2   87.19   10.70
   3  -9  -2  224.78   17.10
  -3  -9   2  216.88   16.20
  -3   9   2  195.38   15.50
   3   9  -2  216.48   16.80
  -3   9   2  219.38   17.30
  -3   9   2  215.98   13.70
   3   9  -2  209.58   13.20
   2  -9  -2  431.66   28.20
  -2  -9   2  423.56   21.40
   2  -9  -2  424.06   22.60
   2  -9  -2  418.46   21.20
  -2  -9   2  379.66   22.70
  -2   9   2  376.96   22.40
   2   9  -2  415.56   18.80
  -2   9   2  415.76   19.70
   2   9  -2  402.56   21.50
  -2   9   2  406.16   22.20
  -1  -9   2   40.50    8.30
   1  -9  -2   25.00    7.20
  -1  -9   2    7.00   12.00
   1  -9  -2   36.00    8.20
   1  -9  -2   23.90   11.50
   1   9  -2   21.50    6.20
   1   9  -2   37.80    8.90
  -1   9   2   33.50    8.00
   0  -9   2  786.52   33.40
   0  -9   2  818.12   27.80
   0  -9  -2  802.62   33.20
   0  -9  -2  772.92   32.20
   0  -9  -2  790.92   39.40
   0   9  -2  799.42   30.20
   0   9  -2  857.21   36.10
  -1  -9  -2    5.20    9.00
   1  -9   2    5.40    4.30
  -1  -9  -2    1.60    6.70
   1  -9   2   11.60    6.60
  -1  -9  -2   -5.00    6.50
  -1  -9  -2   -9.60    8.50
  -1   9  -2    9.20    5.50
  -1   9  -2   -3.30    6.40
   2  -9   2  102.09    8.20
  -2  -9  -2   94.69   15.20
  -2  -9  -2   98.69   17.40
  -2  -9  -2  109.19   12.90
  -2  -9  -2  145.69   14.30
  -2  -9  -2  105.79   12.30
  -2   9  -2  144.69   17.20
  -2   9  -2  104.79   10.90
  -3  -9  -2 1572.74   63.39
   3  -9   2 1561.34   56.89
   3  -9   2 1513.95   59.39
  -3  -9  -2 1667.93   57.49
  -3   9  -2 1559.54   54.79
  -3   9  -2 1614.64   63.09
  -4  -9  -2  438.96   23.80
  -4  -9  -2  438.76   23.80
   4  -9   2  470.95   23.20
   4  -9   2  389.06   26.50
  -4  -9  -2  425.06   23.10
  -4  -9  -2  458.75   29.10
  -4  -9  -2  384.26   33.30
  -4   9  -2  404.16   28.00
  -4   9  -2  434.56   23.90
  -5  -9  -2   40.80    9.60
   5  -9   2   42.00    8.70
   5  -9   2   58.29   14.00
  -5  -9  -2   54.89    9.60
  -5  -9  -2   49.99   10.20
  -5   9  -2   35.70   12.90
  -5   9  -2   58.59    9.00
  -5   9  -2   52.49   10.30
  -6  -9  -2  173.38   16.60
   6  -9   2  182.08   19.90
  -6  -9  -2  153.48   34.30
   6  -9   2  151.98   15.30
  -6  -9  -2  138.99   16.80
  -6  -9  -2  174.78   19.30
  -6   9  -2  182.38   23.80
  -6   9  -2  180.68   14.40
  -6   9  -2  181.08   16.60
  -7  -9  -2   44.80   33.70
  -7  -9  -2   29.00    9.20
   7  -9   2   51.59   13.30
  -7  -9  -2   22.40    8.80
  -7   9  -2   24.70   14.20
  -7   9  -2   33.50    9.20
  -7   9  -2   36.50    8.40
  -8  -9  -2    0.60    8.20
  -8  -9  -2   27.70   35.80
   8  -9   2   13.50   11.30
  -8  -9  -2    6.30    8.00
  -8   9  -2    5.20    6.90
  -8   9  -2   -6.00    7.00
  -9  -9  -2  -10.40    7.40
   9  -9   2    3.60   10.60
  -9  -9  -2   13.70   12.40
  -9  -9  -2   -2.70    7.60
  -9   9  -2   -3.20    8.90
   9   9   2   18.70    7.30
  -9   9  -2   11.10    7.70
 -10  -9  -2   12.10   11.10
 -10  -9  -2    7.70    5.10
 -10  -9  -2   17.70    5.50
  10  -9   2   19.70   11.90
 -10   9  -2   10.70    7.20
 -10 -10   2   74.49    8.30
 -10 -10   2   62.29    8.80
 -10  10   2   69.59    7.90
  10  10  -2   47.10    6.30
  -9 -10   2  140.69   14.30
  -9 -10   2  152.28   13.70
  -9  10   2  140.39   10.90
  -8 -10   2   -5.60    8.00
  -8 -10   2  -10.00    6.40
  -8  10   2   13.30   10.80
  -8  10   2   10.00    6.20
   8  10  -2   -3.70    6.90
  -7 -10   2   91.29   11.00
  -7 -10   2   95.29   11.60
   7  10  -2   80.69    9.70
  -7  10   2   67.49   10.90
  -7  10   2  110.19   11.10
   6 -10  -2   13.70    8.20
   6  10  -2   -4.30    7.00
  -6  10   2    9.20    7.20
  -6  10   2   -3.20   10.00
  -5 -10   2  232.28   17.10
  -5 -10   2  279.17   18.80
   5 -10  -2  241.18   18.70
  -5  10   2  231.58   22.50
   5  10  -2  246.08   15.00
  -5  10   2  252.17   16.10
  -5  10   2  235.88   17.80
  -4 -10   2   65.89   10.40
   4 -10  -2   82.49   10.40
  -4 -10   2   82.59   10.70
  -4  10   2   99.19   10.00
  -4  10   2   80.79   14.70
   4  10  -2  100.59   11.40
  -4  10   2  100.79   13.40
   3 -10  -2    0.70    8.60
  -3 -10   2   -0.90    7.10
  -3 -10   2   10.30    7.60
   3 -10  -2    0.80    6.50
  -3  10   2   -4.80   10.10
  -3  10   2   -3.20    6.60
  -3  10   2   -6.90   10.00
   3  10  -2    4.30    7.50
  -2 -10   2   22.50    8.10
  -2 -10   2   39.90   10.70
   2 -10  -2   12.20    7.60
   2 -10  -2   19.20    7.60
   2  10  -2   25.40    7.30
  -2  10   2   27.40   10.70
   2  10  -2   28.40   12.70
  -2  10   2   20.70    6.90
   1 -10  -2   43.20    9.00
  -1 -10   2   34.20    8.40
   1 -10  -2   15.60    9.10
   1  10  -2   23.30   10.00
   1  10  -2   49.20    8.20
  -1  10   2   43.20    7.80
   0 -10  -2   48.20   10.00
   0 -10   2   34.50    8.10
   0 -10  -2   35.20   13.90
   0 -10  -2   31.70    8.20
   0  10  -2   23.80    6.90
   0  10  -2   39.40   10.90
   1 -10   2    5.00    6.80
  -1 -10  -2   -7.80    6.80
  -1 -10  -2   -4.80   11.10
  -1 -10  -2    3.00    8.70
  -1  10  -2    4.60    8.90
  -2 -10  -2   58.99    9.80
  -2 -10  -2   80.59   10.70
  -2 -10  -2   63.69    9.60
   2 -10   2   94.29   11.50
  -2  10  -2   97.99   10.10
  -3 -10  -2  585.64   27.90
   3 -10   2  581.04   27.30
  -3 -10  -2  621.24   28.00
  -3 -10  -2  574.64   27.20
  -3  10  -2  570.44   32.30
  -3  10  -2  599.74   25.90
  -3  10  -2  556.14   28.80
  -4 -10  -2  153.88   16.10
  -4 -10  -2  132.29   14.60
   4 -10   2  155.28   14.50
  -4 -10  -2  160.88   17.60
  -4  10  -2  137.99   12.10
  -4  10  -2  144.59   15.50
   5 -10   2   16.40   13.40
  -5  10  -2   -0.50    7.70
  -5  10  -2   -7.10   11.10
  -5  10  -2    9.20    6.90
  -6 -10  -2   11.40    9.00
   6 -10   2   13.60    6.00
  -6 -10  -2   -9.20   24.20
  -6 -10  -2    6.10    7.70
  -6  10  -2    6.80    7.70
  -6  10  -2   10.30    6.30
  -7 -10  -2   42.90   36.10
  -7 -10  -2   16.90    6.90
   7 -10   2   39.30   15.90
  -7 -10  -2    6.70    7.90
  -7  10  -2   21.60    6.50
  -7  10  -2   12.50    7.90
  -8 -10  -2   12.00    8.30
  -8 -10  -2   12.80    7.80
   8 -10   2   14.00   11.40
  -8  10  -2   10.10    5.60
  -9 -10  -2   45.00   12.20
  -9 -10  -2   58.29    7.10
  -9 -10  -2   40.70    7.90
  -9  10  -2   46.20    8.30
  -9  10  -2   73.29    9.80
   9 -11  -2    8.80    5.90
  -9 -11   2    6.90    6.00
  -9 -11   2    0.70    4.70
  -9  11   2    0.60    4.80
   9  11  -2    5.00    7.90
  -8 -11   2    8.70    5.50
   8 -11  -2   -1.10    6.00
  -8 -11   2    9.10    8.20
   8  11  -2    5.30    7.10
  -8  11   2   -0.20    8.60
  -7 -11   2   54.69    8.40
   7 -11  -2   36.60    7.60
  -7 -11   2   37.50    8.30
   7  11  -2   55.59    9.60
  -7  11   2   50.79    7.60
  -6 -11   2    1.10    6.80
   6 -11  -2    2.50    6.50
  -6 -11   2   -4.30    7.20
   6 -11  -2    0.20    6.10
  -5 -11   2  297.17   18.30
   5 -11  -2  296.17   17.80
   5 -11  -2  308.17   18.30
  -5 -11   2  300.17   20.00
  -5  11   2  300.17   16.60
   5  11  -2  322.37   18.80
  -4 -11   2  470.85   23.40
   4 -11  -2  503.05   24.00
   4 -11  -2  519.75   24.40
   4  11  -2  511.75   22.40
  -4  11   2  499.35   23.20
   3 -11  -2  167.28   16.90
  -3 -11   2  139.49   15.30
  -3  11   2  116.19   11.90
   3  11  -2  120.29   11.80
   2 -11  -2  344.57   19.30
   2 -11  -2  352.86   19.80
  -2 -11   2  326.97   20.50
   2  11  -2  326.27   17.40
  -2  11   2  327.67   17.30
   1 -11  -2  144.59   14.60
   1 -11  -2  110.89   12.50
  -1 -11   2  115.89   13.70
  -1  11   2  113.99   11.20
   1  11  -2  106.89   12.10
   0 -11  -2   12.20    7.80
   0 -11   2    7.40    7.40
   0 -11  -2    3.00    6.80
   0  11  -2   -2.90   12.70
   0  11  -2    9.20    6.40
  -1 -11  -2    6.10    6.90
   1 -11   2    1.10    6.90
  -1 -11  -2   11.80    7.50
  -1  11  -2    2.00   11.50
  -1  11  -2    9.80    6.10
  -2 -11  -2  298.57   19.70
   2 -11   2  300.47   19.20
  -2  11  -2  304.87   24.70
  -2  11  -2  314.07   16.70
  -3 -11  -2   -1.20    7.70
  -3 -11  -2    7.00    9.00
  -3 -11  -2    5.70    8.00
   3 -11   2    7.20    7.70
  -3  11  -2   18.00    8.80
  -3  11  -2   12.40   15.60
  -3  11  -2    3.80    5.40
  -4 -11  -2   87.79   11.40
  -4 -11  -2   65.09    9.80
  -4 -11  -2   63.69    9.60
   4 -11   2   77.99   10.20
  -4  11  -2   87.29    9.30
  -4  11  -2   73.39   11.40
   5 -11   2  171.28   15.10
  -5 -11  -2  154.28   15.40
  -5 -11  -2  170.08   15.10
  -5  11  -2  171.78   15.60
   6 -11   2   73.99   10.10
  -6 -11  -2   67.49    9.90
  -6 -11  -2   75.19   10.50
  -6  11  -2   74.79    8.80
  -6  11  -2   81.99   10.20
  -7 -11  -2   41.40    9.90
  -7 -11  -2   54.69    9.40
  -7  11  -2   52.89    8.10
  -7  11  -2   42.10   10.60
  -8 -11  -2   19.20    5.30
  -8 -11  -2   15.20    6.70
  -8  11  -2   25.90    5.80
  -8  11  -2   28.40    5.60
  -8 -12   2   20.00    9.90
  -8 -12   2   19.50    5.50
   8 -12  -2   34.40    7.60
  -8  12   2   21.10    5.30
  -7 -12   2    8.10    7.10
   7 -12  -2   19.30    6.00
  -7 -12   2   12.00    4.70
  -7  12   2   10.70    5.50
   6 -12  -2    2.80    5.90
  -6 -12   2    4.20    5.50
  -6 -12   2   -2.30    6.00
  -6  12   2   -4.10    4.90
   6  12  -2    8.50   11.50
   5 -12  -2   -3.40    8.40
   5 -12  -2   11.50    6.10
  -5 -12   2    6.80    9.60
  -5 -12   2    7.70    7.80
  -5  12   2   -2.20    5.00
  -4 -12   2   96.29   10.90
   4 -12  -2  101.19   12.00
  -4 -12   2  103.59   11.50
   4 -12  -2   76.89    9.30
  -4  12   2  122.99   11.70
  -3 -12   2  156.18   15.10
   3 -12  -2  162.78   14.20
   3 -12  -2  154.78   14.40
  -3  12   2  176.38   13.40
   3  12  -2  145.39   13.10
   2 -12  -2  145.49   15.50
   2 -12  -2  120.69   13.20
  -2 -12   2  117.59   14.30
  -2  12   2  135.69   12.20
   2  12  -2  120.79   12.30
   1 -12  -2   96.29   10.90
  -1 -12   2   86.89   10.90
  -1  12   2  109.59   11.00
   0 -12  -2   -7.50    8.50
   0 -12   2    4.30    7.10
   0 -12  -2    8.70    7.50
   0  12  -2    7.90    7.60
  -1 -12  -2   85.09   10.80
   1 -12   2   73.09   10.10
   2 -12   2   24.90    7.70
  -2 -12  -2    6.00    9.30
  -2 -12  -2   18.30    8.10
  -2  12  -2   28.20    9.50
  -3 -12  -2    7.70   10.40
  -3 -12  -2    7.70    7.70
   3 -12   2    2.90    6.70
  -3  12  -2    8.90    5.50
  -3  12  -2   10.90    8.10
   4 -12   2  103.09   12.80
  -4 -12  -2   67.39   15.40
  -4 -12  -2   76.39   10.10
  -4  12  -2  116.09   12.90
  -4  12  -2  106.29   10.50
  -5 -12  -2   47.90    8.00
   5 -12   2   44.80    8.10
  -5 -12  -2   76.59   12.60
  -5  12  -2   30.80    9.50
  -6 -12  -2   54.49    8.50
  -6 -12  -2   61.99    8.10
  -6  12  -2   49.99    8.80
  -6  12  -2   70.99    7.60
  -7 -12  -2    4.00    9.50
  -7  12  -2   -1.60    4.50
  -7  12  -2    4.50    6.60
  -6 -13   2   24.40    5.70
  -6 -13   2   11.70    6.10
  -6  13   2   25.10    5.30
  -5 -13   2   51.49    8.50
  -5 -13   2   44.90    7.70
   4 -13  -2   54.89    7.80
  -4 -13   2  107.39   17.70
  -4  13   2   60.59    7.10
   4  13  -2   56.49    8.40
  -3 -13   2   55.99    9.10
   3 -13  -2   76.99    9.10
   3  13  -2   69.89    9.10
  -3  13   2   78.09    8.60
  -2 -13   2   -9.10    6.60
  -2  13   2   -4.40    6.50
   2  13  -2   -4.90    7.80
   1 -13  -2    3.20    7.60
  -1 -13   2    3.70    7.20
   1  13  -2    2.30    6.30
   0 -13   2    0.40    6.50
   0 -13  -2   13.80    7.30
   0  13  -2   19.10   11.70
   1 -13   2  113.19   13.00
  -1 -13  -2  110.39   16.00
  -1  13  -2   87.49   11.40
  -1  13  -2  128.79   12.90
  -2 -13  -2   90.99   12.10
   2 -13   2  104.19   10.50
  -2  13  -2  106.39   12.70
  -2  13  -2   83.29   10.20
   3 -13   2   -6.60    9.40
  -3 -13  -2    1.70    7.00
  -3  13  -2    2.80    4.70
  -3  13  -2    9.50   10.80
  -4 -13  -2   88.49   10.50
   4 -13   2  106.79    9.50
  -4  13  -2   95.49    9.20
  -4  13  -2   62.99    9.40
  -5 -13  -2  102.79   10.20
  -5 -13  -2  122.49   10.70
  -5  13  -2  126.59   16.40
  -5  13  -2  136.29    9.60
  -4 -14   2   58.59    9.00
  -4  14   2   68.39   11.30
  -3 -14   2    2.90    4.40
   3 -14  -2    4.70    5.80
  -3  14   2    8.10   10.60
   2 -14  -2    3.80    5.90
  -2 -14   2    3.20    5.90
   1 -14  -2   -8.90    5.40
  -1 -14   2    3.90    6.10
   1  14  -2    7.10    6.10
   0 -14  -2    8.30    6.10
   0 -14   2   11.10    5.10
   0  14  -2    9.80    5.80
  -1 -14  -2   69.39    7.90
   1 -14   2   68.99    8.10
  -1  14  -2   80.29    7.80
  -2 -14  -2    0.60    6.90
   2 -14   2    2.50    5.60
  -2  14  -2    4.90    4.60
  -3 -14  -2   69.89    7.30
  -3  14  -2   74.19    7.60
 -14   0   3   -1.50    3.70
 -14   0   3    4.10    6.60
  14   0  -3  -10.80   15.20
  13   0  -3  610.94   25.20
 -13   0   3  644.14   26.90
 -12   0   3    4.00    7.20
 -12   0   3   -7.10    9.10
  12   0  -3  -21.70   26.00
  12   0  -3   -3.40    5.50
 -11   0   3   31.70   10.60
  11   0  -3   49.10   13.80
  11   0  -3    4.20   15.40
  11   0  -3   37.90    7.10
 -11   0   3   53.39    9.40
 -11   0   3   44.80   20.60
 -10   0   3  -20.70   11.20
  10   0  -3   12.10   16.40
 -10   0   3   -4.20    7.10
  10   0  -3   10.60    6.50
 -10   0   3   -5.30    8.20
 -10   0   3    1.00   20.20
  10   0  -3    6.10    9.30
  -9   0   3   58.39   15.90
   9   0  -3   57.89    8.00
   9   0  -3   64.19   18.90
  -9   0   3   62.69   10.40
   9   0  -3   53.69   10.40
  -9   0   3   42.90    9.00
   8   0  -3    3.30   11.90
  -8   0   3    1.20    8.40
  -8   0   3  -10.50   10.10
   8   0  -3   -1.80    5.10
   8   0  -3    3.20    4.80
   7   0  -3  540.65   31.00
   7   0  -3  481.85   19.70
  -7   0   3  499.75   26.10
  -7   0   3  501.15   22.90
   6   0  -3   -2.10    7.70
  -6   0   3    6.00    5.30
   6   0  -3   -4.00    3.60
   5   0  -3 4371.46  136.99
   5   0  -3 4337.97  144.29
   4   0  -3    0.30    6.20
   4   0  -3   -1.30    2.00
   3   0  -3   37.50    7.70
   3   0  -3   44.50    4.20
   2   0  -3   -4.00    3.80
   2   0  -3   -5.40    5.20
   1   0  -3 3519.85  109.19
   0   0  -3    1.30    4.40
  -1   0  -3  699.03   25.70
   1   0   3  719.23   27.20
  -1   0  -3  694.83   24.70
  -2   0  -3    2.70    4.40
  -2   0  -3   -4.20    3.90
   2   0   3   -1.90    5.80
   3   0   3   -2.60    6.50
  -3   0  -3    2.20    5.10
   4   0   3    5.10    4.80
  -4   0  -3    1.80    5.30
   4   0   3   -2.10    5.90
   5   0   3 1935.71   63.59
  -5   0  -3 1991.50   68.59
   5   0   3 1972.50   72.39
   5   0   3 2013.90   68.29
  -5   0  -3 2087.39   69.29
  -5   0  -3 1954.40   66.39
  -6   0  -3    4.30    5.50
   6   0   3    0.20    8.90
   6   0   3   -2.20    4.10
  -6   0  -3    2.00    6.60
  -6   0  -3    4.00    7.50
   6   0   3   -4.50    5.90
  -7   0  -3  227.28   19.60
   7   0   3  194.28   19.50
  -7   0  -3  217.88   16.30
  -7   0  -3  211.88   15.10
   7   0   3  208.98   12.10
   7   0   3  201.48   16.10
  -7   0  -3  188.98   14.30
  -7   0  -3  214.48   18.10
  -8   0  -3    1.90    7.40
  -8   0  -3    2.80    5.70
  -8   0  -3   -8.30    6.90
   8   0   3   -2.00    4.30
   8   0   3    5.00    7.10
   8   0   3    3.40   10.10
  -8   0  -3   -4.00    6.70
  -8   0  -3  -21.00    7.80
   9   0   3   52.49    7.40
  -9   0  -3   34.40   13.80
  -9   0  -3   60.29    8.70
   9   0   3   53.59   18.20
  -9   0  -3   59.79   10.80
   9   0   3   47.20   10.70
  10   0   3   -4.10    5.20
 -10   0  -3   -2.60    8.10
  10   0   3   -3.50    8.60
 -10   0  -3    0.20    8.80
 -10   0  -3   -4.70   11.50
  10   0   3   -5.40   14.00
 -10   0  -3    9.00    6.50
 -11   0  -3  131.79   15.10
 -11   0  -3  131.39   12.60
  11   0   3  138.19   13.40
 -11   0  -3  141.59   15.50
 -12   0  -3    8.20    6.10
  12   0   3   -4.90   10.00
 -12   0  -3    6.20    8.40
  12   0   3   -2.60    5.10
 -13   0  -3    2.40    4.00
  13   0   3    6.50    5.00
 -14  -1   3   65.39    8.00
 -14  -1   3   69.29    8.00
  14   1  -3   55.89    7.90
 -14   1   3   71.19    8.30
  13  -1  -3    3.50   12.10
 -13  -1   3   21.50    6.80
  13   1  -3   27.90    6.60
 -13   1   3   24.00    8.80
  12  -1  -3    0.10   10.50
  12  -1  -3   -3.30    7.00
 -12  -1   3   17.80    8.10
  12  -1  -3   47.90   37.50
  12   1  -3   -0.40    7.10
 -12   1   3    6.00    7.30
  12   1  -3   15.80   34.80
 -12   1   3    8.80    7.80
  11  -1  -3  825.52   40.60
  11  -1  -3  811.22   53.69
 -11  -1   3  870.71   38.60
 -11  -1   3  877.11   34.40
  11  -1  -3  865.71   33.30
 -11   1   3  913.31   35.70
 -11   1   3  897.51   37.90
 -11   1   3  832.42   41.80
  11   1  -3  876.91   34.10
 -10  -1   3  412.66   23.20
  10  -1  -3  445.86   20.70
 -10  -1   3  434.86   24.60
 -10  -1   3  423.96   20.70
  10  -1  -3  429.56   25.50
  10  -1  -3  438.46   38.40
 -10  -1   3  412.56   25.10
 -10   1   3  422.06   33.90
  10   1  -3  450.15   36.10
  10   1  -3  434.56   20.80
 -10   1   3  437.26   22.30
  10   1  -3  388.06   25.40
 -10   1   3  425.56   24.50
  -9  -1   3   -2.70   13.60
   9  -1  -3    0.20    4.50
  -9  -1   3  -15.00    8.10
   9  -1  -3   13.60   13.40
  -9  -1   3   12.60    6.50
  -9  -1   3   -1.10    7.30
  -9   1   3    1.00    6.60
   9   1  -3   -2.20    5.40
   9   1  -3  -13.60   12.50
  -9   1   3    9.40    7.80
   9   1  -3   -1.90    7.80
  -8  -1   3  159.48   13.70
  -8  -1   3  174.28   12.30
  -8  -1   3  164.08   14.20
   8  -1  -3  163.88   13.80
  -8  -1   3  151.28   17.00
   8  -1  -3  146.59   19.90
  -8   1   3  176.88   17.20
   8   1  -3  154.08   13.60
   8   1  -3  158.98   10.50
  -8   1   3  139.49   11.20
   8   1  -3  124.29   17.60
   7  -1  -3    0.10    4.50
   7  -1  -3    4.40   11.40
  -7  -1   3   -0.90    7.10
   7  -1  -3    2.20    3.70
  -7  -1   3    3.70    6.30
  -7   1   3    4.40    6.20
  -7   1   3    0.00    5.50
  -7   1   3    4.60    6.00
   7   1  -3    7.90   10.20
   7   1  -3   10.50    5.00
   7   1  -3    7.00    5.50
   6  -1  -3   20.20    5.50
   6  -1  -3   33.50   12.10
   6  -1  -3   17.90    6.10
   6   1  -3   22.00    4.80
  -6   1   3   25.60    6.20
   6   1  -3   25.50    5.80
   6   1  -3   19.20    8.90
   5  -1  -3  144.99   14.40
   5  -1  -3  145.59   10.50
   5  -1  -3  155.88    7.80
   5   1  -3  145.59   15.00
   4  -1  -3  684.13   27.80
   4  -1  -3  639.54   25.70
   4   1  -3  643.44   27.50
   4   1  -3  587.14   20.10
   3  -1  -3    0.40    3.20
   3  -1  -3    1.50    6.80
   3   1  -3   -3.20    6.50
   2  -1  -3 2169.38   66.89
   2  -1  -3 2018.10   66.69
   2  -1  -3 1975.20   64.29
   2   1  -3 2072.19   66.99
   1  -1  -3 3207.68   99.69
   1  -1  -3 3269.17  100.99
   1   1  -3 3234.18  101.09
   0  -1  -3 4656.73  142.49
   1  -1   3  668.43   26.20
  -1  -1  -3  628.24   23.20
  -1   1  -3  669.93   25.10
  -2  -1  -3 1442.26   47.80
  -2  -1  -3 1503.25   48.90
   2  -1   3 1439.56   51.39
   2   1   3 1459.45   49.99
  -2   1  -3 1457.55   49.70
  -3  -1  -3 1946.61   63.49
  -3  -1  -3 1850.01   62.19
   3  -1   3 1892.21   66.69
  -3  -1  -3 1891.51   61.59
   3  -1   3 1917.71   63.49
  -3   1  -3 1892.51   63.99
   3   1   3 1967.90   65.29
  -4  -1  -3   12.70    4.30
   4  -1   3    5.40    8.60
  -4  -1  -3   13.00    6.00
  -4  -1  -3    8.40    5.80
   4   1   3   21.10    8.50
  -4   1  -3   17.30    6.80
   5  -1   3  672.93   28.30
  -5  -1  -3  610.44   24.10
  -5  -1  -3  617.94   26.20
   5  -1   3  610.64   31.70
  -5  -1  -3  610.44   27.30
  -5  -1  -3  615.44   26.40
   5  -1   3  609.14   23.10
   5   1   3  668.33   31.00
  -5   1  -3  606.14   28.10
  -5   1  -3  625.74   25.90
   5   1   3  626.54   27.00
  -6  -1  -3  639.34   27.10
   6  -1   3  679.73   29.70
  -6  -1  -3  557.94   30.80
   6  -1   3  634.44   23.90
  -6  -1  -3  604.04   24.30
   6  -1   3  620.44   33.90
  -6  -1  -3  643.84   29.10
  -6   1  -3  563.54   26.80
  -6   1  -3  640.04   27.20
   6   1   3  654.73   29.10
   6   1   3  637.64   32.70
  -6   1  -3  635.14   30.20
   7  -1   3  709.73   26.90
  -7  -1  -3  709.43   32.80
  -7  -1  -3  741.73   30.60
   7  -1   3  667.73   37.90
  -7  -1  -3  686.03   30.40
   7  -1   3  714.83   32.20
  -7  -1  -3  686.53   27.10
  -7  -1  -3  629.74   28.30
  -7   1  -3  635.64   34.10
   7   1   3  703.13   37.20
  -7   1  -3  659.23   27.50
   7   1   3  692.93   26.80
  -7   1  -3  727.83   30.50
  -7   1  -3  674.33   28.30
   7   1   3  717.33   32.60
  -7   1  -3  675.33   30.10
  -8  -1  -3    8.20    7.80
  -8  -1  -3   10.90    7.50
  -8  -1  -3   -0.70    7.40
   8  -1   3    2.00    6.80
  -8  -1  -3   -1.60    5.20
  -8  -1  -3    9.60    9.20
   8  -1   3    0.90   11.80
   8  -1   3    8.20    4.60
   8   1   3    4.70    6.40
  -8   1  -3   -1.30    5.80
   8   1   3   -0.90    9.10
  -8   1  -3   -3.10   14.50
  -8   1  -3   10.30    8.80
   8   1   3    2.50    4.40
  -8   1  -3    4.00    7.80
  -8   1  -3    1.70    7.00
  -9  -1  -3  213.78   14.30
   9  -1   3  211.58   19.40
   9  -1   3  229.68   14.80
  -9  -1  -3  204.78   17.50
  -9  -1  -3  225.38   18.40
   9   1   3  220.58   18.60
  -9   1  -3  217.98   17.90
   9   1   3  204.88   23.60
  -9   1  -3  213.58   15.50
  -9   1  -3  209.38   20.00
  -9   1  -3  220.68   17.90
   9   1   3  233.58   14.10
 -10  -1  -3  283.17   20.10
 -10  -1  -3  264.77   19.90
 -10  -1  -3  292.87   16.60
  10  -1   3  268.47   21.40
 -10  -1  -3  258.67   19.70
  10  -1   3  287.57   16.80
  10   1   3  288.77   21.20
 -10   1  -3  280.67   19.90
 -10   1  -3  266.47   17.00
 -10   1  -3  257.57   23.20
 -10   1  -3  264.17   20.60
  10   1   3  273.27   16.90
  11  -1   3   53.29   19.80
 -11  -1  -3   34.30   12.00
 -11  -1  -3   32.20    9.40
 -11  -1  -3   31.90    8.30
  11  -1   3   17.30    6.30
 -11   1  -3   37.00    8.00
 -11   1  -3   25.20    9.80
  11   1   3   23.70    6.60
  11   1   3   14.70   11.90
  12  -1   3   -3.30    9.90
 -12  -1  -3    3.50    5.10
  12   1   3   -1.00    5.50
 -12   1  -3   -0.80    6.00
  12   1   3   11.50   11.70
 -12   1  -3   -7.60    7.60
 -13  -1  -3    2.20    4.80
 -13  -1  -3    7.70    3.80
 -13   1  -3   -1.40    4.30
  13   1   3   -4.50    4.80
 -14  -2   3  122.79   11.10
 -14  -2   3  115.29    8.10
 -14   2   3  136.59   11.20
  14   2  -3  112.99    9.30
 -13  -2   3  117.69   13.00
  13  -2  -3   91.79   15.40
 -13  -2   3  104.99   10.00
 -13   2   3  113.39   12.90
 -13   2   3   74.39   12.00
  13   2  -3   90.19   10.20
 -12  -2   3   13.50    6.70
 -12  -2   3   -5.40   10.20
  12  -2  -3    6.80   28.70
  12  -2  -3   13.20   10.90
 -12   2   3    2.50    9.10
  12   2  -3   12.20    7.70
  12   2  -3   11.60   19.20
 -12   2   3    8.20    5.80
  11  -2  -3  245.88   32.80
  11  -2  -3  294.57   16.80
 -11  -2   3  318.67   20.00
 -11  -2   3  310.07   18.20
 -11   2   3  302.97   37.00
  11   2  -3  271.77   33.90
 -11   2   3  308.17   19.50
 -11   2   3  313.67   21.40
  11   2  -3  314.87   16.80
  10  -2  -3   46.90   21.10
 -10  -2   3  109.29   11.00
  10  -2  -3   76.49    8.70
  10  -2  -3   94.39   13.80
  10   2  -3   81.89   21.90
 -10   2   3   76.99   11.90
 -10   2   3   62.49   20.20
   9  -2  -3  148.69   15.50
  -9  -2   3  185.38   16.20
   9  -2  -3  128.09   21.20
  -9  -2   3  205.78   17.30
  -9  -2   3  169.08   12.30
   9  -2  -3  179.48   12.50
  -9  -2   3  172.88   14.50
  -9   2   3  172.28   14.80
   9   2  -3  175.48   24.70
  -9   2   3  165.38   21.20
   9   2  -3  191.68   13.50
  -9   2   3  180.48   16.00
  -8  -2   3  169.08   14.70
   8  -2  -3  178.18   11.60
  -8  -2   3  153.38   12.50
  -8  -2   3  183.48   12.80
   8  -2  -3  162.38   21.90
  -8  -2   3  141.99   16.20
   8  -2  -3  179.18   15.10
  -8  -2   3  160.58   13.70
   8   2  -3  169.08   15.40
  -8   2   3  185.68   18.10
  -8   2   3  169.38   13.60
   8   2  -3  178.38   11.80
  -8   2   3  171.08   11.60
  -7  -2   3  562.04   23.20
   7  -2  -3  586.74   22.30
   7  -2  -3  588.84   27.20
  -7  -2   3  604.14   25.70
   7  -2  -3  639.64   34.50
  -7  -2   3  580.44   27.60
   7   2  -3  511.55   24.00
  -7   2   3  558.34   24.90
  -7   2   3  570.74   28.90
  -7   2   3  571.54   22.40
   7   2  -3  578.44   22.20
   7   2  -3  601.74   32.10
   6  -2  -3  366.26   19.70
  -6  -2   3  362.16   15.70
   6  -2  -3  400.96   25.60
  -6  -2   3  359.36   18.30
   6  -2  -3  366.16   15.80
  -6   2   3  371.76   15.90
   6   2  -3  365.46   15.90
   6   2  -3  408.76   24.00
  -6   2   3  370.36   17.80
   5  -2  -3   16.00    5.50
  -5  -2   3   13.70    3.70
   5  -2  -3    8.40    5.00
   5  -2  -3   19.00    9.90
   5   2  -3   11.60    8.60
   4  -2  -3   62.29   11.10
   4  -2  -3   70.79    8.50
   4   2  -3   60.49    9.80
   3  -2  -3    4.60    5.70
   3  -2  -3    9.70    4.40
   3   2  -3    4.00    5.20
   2  -2  -3   71.79    8.40
   2  -2  -3   70.89    7.10
   2  -2  -3   61.89    7.30
   2  -2  -3   74.69    9.10
   2   2  -3   78.59    8.40
   1  -2  -3   61.59    6.40
   1  -2  -3   62.69    7.00
   1   2  -3   54.09    6.80
   0  -2  -3   -0.60    3.30
   0  -2  -3    3.10    4.20
   0   2  -3    4.10    5.20
  -1  -2  -3 1821.52   60.29
   1  -2   3 1983.40   63.79
  -1   2  -3 1840.32   61.79
   2  -2   3  452.85   20.40
   2  -2   3  441.46   22.50
  -2  -2  -3  447.26   18.80
  -2   2  -3  472.55   20.30
   2   2   3  456.25   19.50
   3  -2   3   68.59    8.90
   3  -2   3   69.19   10.80
  -3  -2  -3   71.59    7.70
  -3   2  -3   73.59    9.10
   3   2   3   84.19   10.00
  -4  -2  -3  529.95   20.60
   4  -2   3  480.95   25.00
   4  -2   3  501.15   19.40
   4  -2   3  515.35   26.70
  -4   2  -3  490.05   23.60
   4   2   3  535.25   25.10
  -5  -2  -3  426.36   22.40
   5  -2   3  431.16   17.70
  -5  -2  -3  434.46   18.70
   5  -2   3  445.46   26.70
  -5  -2  -3  392.06   19.70
   5  -2   3  433.66   22.00
  -5   2  -3  447.06   20.70
  -5   2  -3  450.95   23.30
   5   2   3  442.86   21.70
   5   2   3  406.86   17.00
   5   2   3  425.66   23.70
  -6  -2  -3  150.18   12.80
   6  -2   3  145.19   13.40
   6  -2   3  161.58   20.20
  -6  -2  -3  165.78   17.40
   6  -2   3  153.68    9.80
  -6   2  -3  160.18   15.90
  -6   2  -3  143.09   12.40
  -6   2  -3  137.29   12.30
   6   2   3  156.78   13.30
   6   2   3  141.39    9.70
   6   2   3  149.88   17.20
   7  -2   3  211.78   15.60
   7  -2   3  202.88   24.10
   7  -2   3  214.48   12.30
  -7  -2  -3  215.88   15.80
  -7  -2  -3  213.38   13.50
  -7  -2  -3  204.28   15.90
   7  -2   3  220.78   17.30
  -7  -2  -3  205.38   19.80
  -7   2  -3  223.18   15.90
  -7   2  -3  207.78   19.80
   7   2   3  226.08   13.00
  -7   2  -3  226.08   17.00
   7   2   3  235.48   21.10
  -7   2  -3  211.08   15.20
   7   2   3  222.48   17.80
  -8  -2  -3  149.19   14.20
   8  -2   3  115.09   18.70
   8  -2   3  164.18   15.90
  -8  -2  -3  166.98   12.60
  -8  -2  -3  162.58   15.70
   8  -2   3  148.39   11.00
  -8   2  -3  138.59   14.80
  -8   2  -3  160.38   17.70
   8   2   3  142.79   11.70
   8   2   3  118.99   18.70
  -8   2  -3  173.08   15.60
  -8   2  -3  198.58   23.70
   8   2   3  153.38   15.30
  -9  -2  -3  792.12   35.40
   9  -2   3  848.02   39.60
  -9  -2  -3  820.62   36.20
  -9  -2  -3  822.32   31.90
   9  -2   3  835.42   31.70
  -9  -2  -3  800.32   34.50
  -9   2  -3  825.62   37.20
   9   2   3  811.62   37.50
  -9   2  -3  816.22   34.00
  -9   2  -3  840.72   35.60
  -9   2  -3  806.22   49.70
   9   2   3  841.32   32.60
  10  -2   3   15.10    6.10
  10  -2   3    1.40   16.50
 -10  -2  -3   22.40    8.80
 -10  -2  -3   21.60    8.10
 -10  -2  -3   25.20    7.80
  10  -2   3   16.20    9.80
 -10  -2  -3    6.10    9.00
  10   2   3   12.90    6.40
  10   2   3   21.90   17.40
  10   2   3    7.90    9.40
 -10   2  -3   19.10    7.90
 -10   2  -3   12.20   11.60
 -10   2  -3   18.70    8.20
  11  -2   3    2.30   15.30
  11  -2   3   13.60    6.00
 -11  -2  -3    5.30    7.90
 -11  -2  -3    1.50    7.60
 -11  -2  -3    7.00    6.70
 -11   2  -3    6.60    7.20
  11   2   3   -1.80    5.70
  11   2   3    7.60   13.70
 -11   2  -3   -7.20   14.40
 -12  -2  -3  -17.70    7.60
  12  -2   3   15.30   10.60
  12  -2   3    5.50    7.20
 -12  -2  -3  -10.80    6.70
 -12   2  -3    4.60    8.30
 -12   2  -3    0.90    6.70
  12   2   3    0.30    6.40
 -13  -2  -3   10.90    6.70
  13   2   3   11.50    5.20
 -13   2  -3   15.70    5.50
 -13   2  -3   12.60    5.40
 -14  -3   3   31.80    4.40
 -14  -3   3   28.00    5.50
 -14   3   3   40.70    7.20
  14   3  -3   21.60    5.70
 -13  -3   3   18.30    5.20
  13  -3  -3   21.30   11.90
 -13  -3   3   16.60    7.80
  13   3  -3   16.80    6.40
 -13   3   3   16.00    6.30
 -13   3   3   12.70    6.70
  12  -3  -3   26.60   18.80
 -12  -3   3   24.10    8.40
 -12  -3   3   23.70    7.70
 -12  -3   3   33.40    6.60
 -12   3   3   15.40    9.80
  12   3  -3   28.70    6.90
 -12   3   3   39.60    9.40
 -11  -3   3   -2.10    7.00
 -11  -3   3   -0.90    7.20
  11  -3  -3  -48.30   26.20
  11  -3  -3    1.40   12.20
 -11  -3   3    1.10    5.80
 -11   3   3   -8.00    7.70
  11   3  -3    5.20   16.00
 -11   3   3   -1.30    8.30
 -11   3   3  -42.70   23.80
  11   3  -3    3.80    5.70
 -10  -3   3  805.12   33.50
  10  -3  -3  845.82   40.70
  10  -3  -3  824.02   51.99
 -10  -3   3  827.52   31.40
  10   3  -3  842.32   31.90
 -10   3   3  811.32   34.50
 -10   3   3  786.22   44.00
 -10   3   3  726.43   39.30
   9  -3  -3   21.40    9.00
   9  -3  -3   32.40   18.70
  -9  -3   3    4.70    9.00
  -9  -3   3   24.60    7.10
  -9  -3   3   27.20    9.30
   9  -3  -3   18.90    6.70
  -9   3   3   16.30   13.20
   9   3  -3   16.40   14.60
  -9   3   3   16.40    6.60
  -9   3   3   17.50    9.60
   9   3  -3   12.40    6.70
  -9   3   3   10.80    7.90
  -8  -3   3   22.10    7.50
   8  -3  -3   15.00    7.50
  -8  -3   3   22.50    6.00
   8  -3  -3   16.10    6.80
   8  -3  -3   12.60   12.50
  -8  -3   3    9.50    7.40
   8   3  -3   25.30    5.30
  -8   3   3    3.20    6.30
  -8   3   3   22.30    9.00
   8   3  -3   30.00   13.40
  -8   3   3   27.40    8.70
  -8   3   3   22.80    5.40
  -7  -3   3   28.60    5.80
   7  -3  -3   31.70   13.90
   7  -3  -3   26.00    7.70
   7  -3  -3   24.40    6.40
  -7   3   3   26.90    9.70
  -7   3   3   28.50    6.70
   7   3  -3   25.10    5.40
   7   3  -3   36.30   11.70
  -7   3   3   33.70    5.90
  -6  -3   3   78.99   10.50
   6  -3  -3   92.89   15.80
   6  -3  -3   83.99   11.10
  -6   3   3   75.39   11.70
   6   3  -3   68.99    7.70
  -6   3   3   72.09    8.10
   6   3  -3  101.79   14.20
   5  -3  -3  954.30   41.00
   5  -3  -3  968.00   35.20
   5   3  -3  977.60   39.20
   4  -3  -3   18.10    6.00
   4  -3  -3   12.60    5.90
   4  -3  -3   17.80    8.80
   4   3  -3    7.00    7.70
   3  -3  -3  477.05   19.80
   3  -3  -3  465.05   21.60
   3  -3  -3  453.25   20.60
   3   3  -3  469.05   20.90
   2  -3  -3  105.89    8.70
   2  -3  -3  122.39   11.80
   2  -3  -3  104.79   10.30
   2  -3  -3  105.79    9.70
   2   3  -3  117.99    9.50
   1  -3  -3   11.50    5.20
   1   3  -3   15.80    5.40
   0  -3  -3    9.30    4.90
   0   3  -3    2.20    4.00
   1  -3   3  236.18   12.70
  -1  -3  -3  236.98   12.60
  -1   3  -3  241.98   13.90
   2  -3   3   63.19    7.30
  -2  -3  -3   72.49    7.80
   2  -3   3   82.99   10.70
   2   3   3   71.09    7.20
  -2   3  -3   73.49    9.60
  -3  -3  -3   60.59    7.30
   3  -3   3   79.59   14.80
  -3   3  -3   66.59    9.40
   3   3   3   65.39    8.70
  -4  -3  -3   78.19    8.10
   4  -3   3   78.49   12.40
   4  -3   3   77.09    9.30
   4  -3   3   72.49    7.50
   4   3   3   98.39   11.60
  -4   3  -3   79.69   10.80
  -4   3  -3   91.49    9.60
   5  -3   3  134.69   17.80
   5  -3   3  133.29   12.00
  -5  -3  -3  115.59   10.20
  -5  -3  -3  110.19   12.20
   5  -3   3  121.19    9.20
  -5   3  -3  119.39    9.40
  -5   3  -3  119.29   11.10
   5   3   3  106.09    8.60
   5   3   3  144.29   13.60
  -5   3  -3  135.29   15.20
  -6  -3  -3 1492.45   53.69
  -6  -3  -3 1452.65   50.59
   6  -3   3 1592.54   51.39
   6  -3   3 1469.65   53.09
   6  -3   3 1507.65   63.19
   6  -3   3 1642.44   58.09
  -6  -3  -3 1527.05   52.59
  -6  -3  -3 1603.34   54.69
  -6   3  -3 1623.34   55.89
   6   3   3 1490.55   50.69
  -6   3  -3 1510.25   50.79
  -6   3  -3 1523.65   59.69
   6   3   3 1629.14   56.49
  -6   3  -3 1477.95   53.99
  -6   3  -3 1523.75   54.59
   6   3   3 1606.44   60.19
   7  -3   3   42.00    6.90
   7  -3   3   53.09   15.80
  -7  -3  -3   38.80    9.80
  -7  -3  -3   49.99    9.70
   7  -3   3   33.90    8.50
  -7  -3  -3   39.40    6.00
   7  -3   3   31.80    8.10
  -7  -3  -3   36.90   18.20
  -7   3  -3   45.20    8.80
   7   3   3   31.20    5.40
   7   3   3   41.00    8.70
  -7   3  -3   40.70    8.10
  -7   3  -3   51.69   11.40
   7   3   3   56.19   13.00
  -7   3  -3   24.70    8.10
  -7   3  -3   56.39   14.20
   8  -3   3   45.90    7.70
   8  -3   3   51.89   10.90
  -8  -3  -3   59.49   10.70
  -8  -3  -3   68.69   19.20
   8  -3   3   52.29   15.30
   8   3   3   84.49   11.60
  -8   3  -3   51.69    9.50
   8   3   3   50.39   14.40
   8   3   3   60.49    7.90
  -8   3  -3   79.69   18.20
  -8   3  -3   59.39   10.40
   9  -3   3   -2.50    6.30
   9  -3   3   -0.10    7.90
  -9  -3  -3   -5.20    7.20
  -9  -3  -3   -2.70    7.90
   9  -3   3    6.90   14.80
  -9  -3  -3    2.50    6.30
  -9  -3  -3   -1.40   10.80
   9   3   3   -9.00   12.80
  -9   3  -3    1.00    7.60
  -9   3  -3    1.90    7.90
   9   3   3    0.90   10.20
   9   3   3   -5.60    4.40
  10  -3   3   79.79   14.00
  10  -3   3   91.49    9.80
  10  -3   3  123.79   30.00
 -10   3  -3   73.39   12.30
  10   3   3   63.29   23.20
 -10   3  -3   84.09   14.60
  10   3   3   76.69    9.00
  10   3   3   72.29   12.60
 -11  -3  -3    9.00    8.10
  11  -3   3   22.90   11.10
 -11  -3  -3    3.60    4.90
 -11  -3  -3   31.60    9.80
 -11   3  -3   16.70    6.20
 -11   3  -3   18.60    7.50
  11   3   3   14.50    6.20
  12  -3   3   -4.20    9.20
 -12  -3  -3    4.60    9.00
 -12  -3  -3    3.80    5.40
 -12   3  -3   -4.70    7.90
  12   3   3    3.70    9.00
 -12   3  -3   -0.60    8.10
 -13  -3  -3   40.80    6.30
 -13   3  -3   55.39    6.30
 -13   3  -3   31.00    6.20
  13   3   3   47.60    6.20
 -14  -4   3   29.40    8.50
 -14   4   3   44.90    7.50
  14   4  -3   29.10    5.80
 -13  -4   3   24.30    4.60
 -13  -4   3   29.20    8.10
  13  -4  -3   27.10    9.20
 -13  -4   3   22.50    9.90
 -13   4   3   30.80   10.20
  13   4  -3   16.30    6.20
 -12  -4   3   49.90    6.40
 -12  -4   3   52.99    8.60
 -12  -4   3   38.30    9.20
  12  -4  -3   38.50   12.40
 -12   4   3   70.09    9.20
 -12   4   3   37.00   10.50
  11  -4  -3  241.18   54.19
  11  -4  -3  210.38   21.50
  11   4  -3  196.78   29.70
 -11   4   3  194.28   30.80
 -11   4   3  182.38   17.10
 -10  -4   3   46.10    9.30
  10  -4  -3   63.49   13.70
 -10  -4   3   41.40    8.00
 -10  -4   3   30.10    8.70
  10   4  -3   41.20    7.20
 -10   4   3   44.90   18.40
 -10   4   3   32.50   10.50
  10   4  -3   24.00   18.50
 -10   4   3   41.50    8.30
 -10   4   3   38.90   10.40
  -9  -4   3  471.85   24.50
  -9  -4   3  480.05   20.80
   9  -4  -3  476.05   29.60
   9  -4  -3  407.16   35.50
  -9  -4   3  483.65   26.30
  -9  -4   3  435.16   23.80
  -9   4   3  481.25   24.90
  -9   4   3  439.96   24.30
   9   4  -3  496.35   21.80
  -9   4   3  458.05   21.00
  -9   4   3  462.55   30.80
   9   4  -3  453.35   33.00
  -8  -4   3  389.46   17.00
  -8  -4   3  361.96   20.40
   8  -4  -3  378.06   24.10
  -8  -4   3  347.67   19.60
  -8   4   3  388.26   18.00
  -8   4   3  393.26   20.90
   8   4  -3  361.06   17.60
   8   4  -3  382.36   28.20
  -8   4   3  361.56   25.20
  -8   4   3  358.36   21.50
   7  -4  -3  158.38   20.70
   7  -4  -3  174.08   15.50
  -7   4   3  153.58   11.00
  -7   4   3  161.98   12.80
   7   4  -3  145.89   16.80
  -7   4   3  149.29   16.40
   7   4  -3  161.98   10.50
   6  -4  -3    4.90    9.20
   6  -4  -3    6.20    6.10
  -6   4   3   -0.60    6.90
  -6   4   3    2.30    5.30
  -6   4   3    5.20    4.00
   6   4  -3   -8.70    7.80
   5  -4  -3   12.10   10.30
  -5  -4   3    6.10    6.30
   5  -4  -3    9.80    6.00
   5  -4  -3   11.20    6.80
   5   4  -3   10.50    7.90
  -5   4   3    7.80    4.10
   5   4  -3   14.10    4.30
   4  -4  -3  -10.70    7.80
  -4   4   3   -1.10    3.30
   4   4  -3    2.00    6.40
   3  -4  -3   26.60    7.80
   3  -4  -3   20.10    8.20
   2  -4  -3  713.13   29.00
   2  -4  -3  726.63   28.70
   2   4  -3  730.53   28.20
   1  -4  -3 1146.99   41.20
   1   4  -3 1196.08   41.80
   0  -4  -3   24.50    6.20
   0   4  -3    7.10    5.20
  -1  -4  -3   47.80    8.10
   1  -4   3   53.49    6.50
   1   4   3   48.10    5.40
  -1   4  -3   45.90    7.40
  -2  -4  -3   47.80    7.30
   2  -4   3   51.39    7.30
   2  -4   3   41.60    9.70
  -2   4  -3   37.30    5.30
  -2   4  -3   41.50    8.50
   2   4   3   46.40    5.80
   2   4   3   42.70    6.00
  -3  -4  -3   20.90    6.00
   3  -4   3   18.10    5.40
   3  -4   3   17.80    9.50
  -3   4  -3   25.50    7.90
   3   4   3   26.50    5.80
  -4  -4  -3    1.30    4.70
   4  -4   3    4.40    4.80
   4  -4   3    3.70    8.10
   4   4   3   -1.30    4.90
  -4   4  -3    1.60    6.90
  -4   4  -3    5.10    5.30
  -4   4  -3   -4.80    4.10
   5  -4   3  704.53   25.80
  -5  -4  -3  684.43   29.70
  -5  -4  -3  693.23   29.70
   5  -4   3  722.43   31.40
   5  -4   3  679.93   28.90
   5  -4   3  715.53   36.30
  -5  -4  -3  740.43   28.50
  -5   4  -3  726.33   29.70
  -5   4  -3  706.63   33.80
  -5   4  -3  666.23   26.30
   5   4   3  754.92   31.80
   6  -4   3 1105.59   38.50
   6  -4   3 1042.30   40.30
  -6  -4  -3 1084.49   40.90
  -6  -4  -3 1130.19   42.20
  -6  -4  -3 1115.19   42.40
   6  -4   3 1100.69   51.39
  -6  -4  -3 1026.90   37.40
   6  -4   3 1219.08   50.19
   6   4   3 1120.99   46.00
  -6   4  -3 1158.88   43.60
  -6   4  -3 1157.48   39.20
  -6   4  -3 1194.98   45.40
   6   4   3 1131.29   43.50
   6   4   3 1066.39   38.20
   7  -4   3   68.59   12.40
   7  -4   3   64.19    7.80
   7  -4   3   35.00    7.60
   7  -4   3   59.79   18.30
  -7  -4  -3   73.49   10.60
  -7  -4  -3   45.60    7.30
  -7  -4  -3   55.79   18.50
   7   4   3   63.99   14.40
  -7   4  -3   60.19   15.10
  -7   4  -3   44.70    8.10
  -7   4  -3   55.19    9.70
  -7   4  -3   49.50    9.20
   7   4   3   54.69    7.50
   8  -4   3  107.99   24.30
   8  -4   3   75.09   12.90
  -8  -4  -3   86.09   11.20
   8  -4   3   69.49    8.60
  -8  -4  -3   40.40   27.30
  -8  -4  -3   79.39    8.00
   8   4   3   60.19    7.20
   8   4   3   80.89   16.30
  -8   4  -3   76.69   10.90
   8   4   3   64.79   12.20
  -8   4  -3   52.29   14.50
  -9  -4  -3   89.49   11.10
  -9  -4  -3   88.89    9.30
   9  -4   3   48.20   25.00
  -9  -4  -3   74.29   24.20
  -9   4  -3   75.99   12.00
   9   4   3  102.79   11.20
   9   4   3   96.39   14.50
   9   4   3  109.19   20.50
  -9   4  -3  104.39   25.40
  -9   4  -3   91.19   11.90
 -10  -4  -3   45.40    5.40
  10  -4   3   32.90   27.60
 -10  -4  -3   51.69   11.90
 -10  -4  -3   36.20    8.70
  10  -4   3   89.99   15.50
 -10  -4  -3   30.40    8.90
 -10   4  -3   50.49   12.30
  10   4   3   50.29   21.70
  10   4   3   50.59    8.60
 -10   4  -3   63.09   11.90
 -10   4  -3   52.49   10.00
 -11  -4  -3   46.80   10.00
 -11  -4  -3   66.09    9.00
  11  -4   3   57.69   13.20
 -11  -4  -3   53.79    9.00
  11   4   3   54.09    7.60
 -11   4  -3   62.89    9.70
 -11   4  -3   41.40   10.60
 -12  -4  -3   19.80    9.90
 -12  -4  -3    7.70    7.40
  12  -4   3    9.10   10.20
 -12  -4  -3    3.30    7.10
  12   4   3    3.90    5.20
 -12   4  -3    2.80    5.10
 -12   4  -3    1.60    7.00
 -13  -5   3    5.20    7.20
 -13  -5   3   -0.50    4.70
  13  -5  -3   -2.60    9.30
 -13   5   3    0.30    8.60
 -13   5   3    4.20    5.60
  13   5  -3   -0.80    5.20
 -12  -5   3    6.00    7.80
 -12  -5   3   -1.30    6.10
  12  -5  -3   -5.30   10.70
 -12  -5   3   12.60    4.70
 -12   5   3    9.60    8.40
  12   5  -3    9.80    6.00
 -12   5   3    5.20    8.70
  11  -5  -3  117.69   17.20
 -11  -5   3   78.49   11.00
 -11  -5   3  110.99   11.90
 -11  -5   3  105.59    9.10
 -11   5   3   79.89   27.00
  11   5  -3   46.10   19.40
 -11   5   3  103.79   12.80
 -11   5   3   80.19   12.60
  11   5  -3  111.69   11.30
  10  -5  -3  140.09   40.00
 -10  -5   3  148.09   11.00
 -10  -5   3  147.89   15.40
 -10  -5   3  168.18   15.20
 -10   5   3  134.79   12.60
  10   5  -3  141.09   24.30
 -10   5   3  151.18   16.50
 -10   5   3  109.39   19.20
 -10   5   3  158.98   15.50
  10   5  -3  157.78   13.20
  -9  -5   3  174.58   15.30
   9  -5  -3  102.09   25.50
  -9  -5   3  176.28   16.20
  -9  -5   3  163.08   11.60
   9  -5  -3  176.68   19.80
   9   5  -3  186.08   24.20
  -9   5   3  150.98   15.20
  -9   5   3  165.98   17.30
  -9   5   3  153.38   21.90
  -8  -5   3   69.99   10.30
   8  -5  -3   78.99   13.20
  -8  -5   3   78.09    8.20
   8  -5  -3   95.69   24.20
  -8  -5   3  110.29   12.30
  -8   5   3   93.39    9.60
   8   5  -3   78.59   16.50
   8   5  -3   95.49   10.20
  -8   5   3   78.39   14.20
  -8   5   3   78.89   12.90
  -8   5   3   63.29   10.00
  -7  -5   3   43.80    6.70
  -7  -5   3   41.10    9.10
   7  -5  -3   63.39   18.60
   7  -5  -3   43.30   11.80
  -7  -5   3   50.99    8.50
  -7   5   3   30.50    7.70
  -7   5   3   44.10    6.90
   7   5  -3   40.80   11.70
   7   5  -3   39.00    6.30
  -7   5   3   49.99   12.50
   6  -5  -3   29.90   14.10
   6  -5  -3   17.50    7.60
  -6  -5   3   14.10    6.70
  -6  -5   3   19.00    5.30
   6   5  -3   21.10    9.40
  -6   5   3   12.50    7.60
   6   5  -3   10.70    4.90
  -6   5   3   16.90    7.20
   5  -5  -3   84.99   11.00
   5  -5  -3   69.79   10.50
   5  -5  -3   68.19   14.00
  -5   5   3   64.09    7.20
  -5   5   3   75.49    9.10
  -5   5   3   78.79   11.80
   5   5  -3   62.89   11.20
   4  -5  -3    2.50    6.20
   4  -5  -3  -10.80    9.10
   4  -5  -3    1.50    6.00
  -4   5   3    0.30    4.40
   4   5  -3   -2.00    6.00
   3  -5  -3  616.64   27.50
   3  -5  -3  621.14   26.80
   3  -5  -3  561.04   25.20
   3   5  -3  624.44   26.10
   2  -5  -3  868.21   34.10
   2  -5  -3  879.71   39.10
   2   5  -3  854.91   33.20
   1  -5  -3   29.60    7.50
   1   5  -3   35.50    7.20
   0  -5  -3 1492.75   50.89
   0   5  -3 1526.75   51.19
   0   5   3 1287.47   49.10
   1  -5   3  290.27   14.20
  -1  -5  -3  291.87   16.40
  -1   5  -3  311.67   16.50
  -1   5  -3  282.77   13.30
   1   5   3  263.17   11.40
  -2  -5  -3  388.56   18.70
  -2   5  -3  356.66   15.40
  -2   5  -3  376.96   20.10
   2   5   3  320.67   13.60
   3  -5   3   54.29   11.60
   3  -5   3   43.50    7.80
  -3  -5  -3   37.10    7.40
  -3   5  -3   43.00    6.50
   3   5   3   43.00    5.70
  -3   5  -3   37.10    9.30
  -4  -5  -3  131.49   12.50
   4  -5   3  150.78   13.60
   4  -5   3  146.69   11.80
   4  -5   3  141.89   18.30
  -4  -5  -3  131.69   13.10
   4   5   3  128.99   11.10
  -4   5  -3  135.79   12.30
  -4   5  -3  147.09   14.80
  -4   5  -3  137.79    9.70
   5  -5   3   16.90    6.80
   5  -5   3   23.70    6.20
   5  -5   3    7.80    6.50
  -5  -5  -3   23.10    7.10
  -5  -5  -3   25.80    7.40
   5  -5   3    6.20   10.10
  -5  -5  -3   19.30    7.00
  -5  -5  -3   16.50    6.80
  -5   5  -3   16.20    6.60
   5   5   3   25.40    8.20
  -5   5  -3   16.00   10.70
  -5   5  -3   16.40    4.60
   6  -5   3   26.40    6.80
  -6  -5  -3   23.40    7.60
   6  -5   3   32.90    8.90
  -6  -5  -3   39.90    8.60
   6  -5   3   33.50    8.30
  -6  -5  -3   23.30    9.30
  -6  -5  -3   51.49    9.50
  -6   5  -3   31.80    9.90
  -6   5  -3   45.90    7.30
  -6   5  -3   37.00    8.40
   6   5   3   36.40   12.70
   6   5   3   46.00    9.40
  -6   5  -3   41.70   12.30
   6   5   3   27.80    7.10
  -7  -5  -3   73.29   10.80
   7  -5   3   52.39   16.30
   7  -5   3   57.39   11.50
  -7  -5  -3   64.79   18.70
   7   5   3   64.39   14.10
   7   5   3   66.59   11.20
  -7   5  -3   73.39   16.10
  -7   5  -3   88.59   12.20
   7   5   3   63.99    7.90
  -7   5  -3   51.39    9.50
  -7   5  -3   71.09    8.50
   8  -5   3  309.07   23.00
  -8  -5  -3  280.07   19.10
  -8  -5  -3  243.38   34.80
  -8  -5  -3  295.37   20.00
   8   5   3  289.37   21.60
   8   5   3  273.17   15.60
  -8   5  -3  278.67   19.40
  -8   5  -3  281.07   19.70
  -9  -5  -3    0.70    7.70
  -9  -5  -3  -12.40   32.10
  -9  -5  -3   15.70    8.30
   9  -5   3    7.80    9.90
   9  -5   3    9.60   30.50
  -9   5  -3   13.50    8.60
   9   5   3   12.60    6.40
   9   5   3   -5.40   16.80
  -9   5  -3    2.90    7.50
  -9   5  -3   15.80   17.60
 -10  -5  -3  111.69   12.00
 -10  -5  -3  117.19   14.50
 -10  -5  -3  100.59   15.80
  10  -5   3  100.29   15.70
  10   5   3  105.89   15.30
 -10   5  -3   68.99   11.30
 -10   5  -3  106.89   12.20
 -11  -5  -3   27.90    8.80
 -11  -5  -3   44.70   13.70
 -11  -5  -3   16.40    8.40
  11  -5   3   32.20   11.80
 -11   5  -3   37.10    8.00
 -11   5  -3   29.90    8.40
  11   5   3   34.70    6.60
  12  -5   3    3.70    8.40
 -12  -5  -3   -2.70    4.50
 -12  -5  -3    7.00    6.70
 -12  -5  -3    2.60    7.30
 -12   5  -3    0.70    4.90
  12   5   3    9.60    5.20
 -12   5  -3    0.40    4.70
 -13  -6   3   28.20    6.00
 -13  -6   3    8.90    6.70
 -13   6   3    8.50    5.60
 -13   6   3   14.90    7.70
  13   6  -3   16.50    5.50
  12  -6  -3   93.09   13.40
 -12  -6   3   58.79    9.10
 -12  -6   3   51.59    9.00
  12   6  -3   82.49    9.60
 -12   6   3   45.70   12.10
 -12   6   3   73.09   10.40
  11  -6  -3    9.10   11.50
 -11  -6   3    6.20    7.30
 -11  -6   3   11.40    8.30
 -11   6   3   24.80    8.70
 -11   6   3   20.20    9.50
 -11   6   3   24.90   10.00
  10  -6  -3    1.60   10.30
 -10   6   3   18.40   14.30
  10   6  -3   -4.60    5.00
  10   6  -3  -36.50   17.30
 -10   6   3   -7.00    6.60
 -10   6   3   11.50    9.40
  -9  -6   3   13.90    8.40
   9  -6  -3   19.60   10.90
  -9  -6   3   26.10    9.20
  -9  -6   3   20.10    5.70
  -9   6   3    2.40   11.10
  -9   6   3   29.40   15.00
  -9   6   3   16.50    6.30
  -9   6   3   29.70    9.10
   9   6  -3   32.60   16.70
   9   6  -3   13.80    5.60
  -8  -6   3  579.94   27.50
   8  -6  -3  642.24   34.30
  -8  -6   3  627.34   28.20
  -8   6   3  601.54   28.80
  -8   6   3  529.65   33.80
   8   6  -3  564.14   34.60
  -8   6   3  512.25   30.30
   8   6  -3  576.84   24.20
  -8   6   3  591.94   24.70
  -7  -6   3  553.54   21.80
   7  -6  -3  561.84   31.00
  -7  -6   3  541.85   25.70
  -7  -6   3  548.45   26.30
  -7   6   3  576.24   23.70
   7   6  -3  545.75   22.60
   7   6  -3  521.05   30.80
  -7   6   3  541.85   32.20
  -7   6   3  549.35   25.60
  -6  -6   3  196.68   14.90
  -6  -6   3  203.38   15.20
   6  -6  -3  228.78   21.40
  -6   6   3  176.38   13.80
  -6   6   3  204.58   18.40
  -6   6   3  182.68   12.60
   6   6  -3  197.28   13.20
   5  -6  -3   44.30   11.30
  -5  -6   3   40.90    9.80
   5  -6  -3   41.20    9.60
   5   6  -3   37.80    5.80
   5   6  -3   44.80   10.40
  -5   6   3   29.70    6.80
  -5   6   3   45.60   10.50
   4  -6  -3   92.69   12.40
   4  -6  -3   87.19   11.60
  -4   6   3   94.09   11.90
  -4   6   3   81.59    8.40
  -4   6   3   72.39    9.90
   4   6  -3   94.89   11.90
   3  -6  -3    0.20    6.90
   3  -6  -3    0.60    5.70
   3   6  -3   -6.20    5.40
  -3   6   3   -0.10    5.70
  -3   6   3    3.70    4.50
   2  -6  -3  945.51   38.20
   2   6  -3  945.51   36.70
   1  -6  -3  261.27   20.40
   1  -6  -3  277.57   17.50
   1   6  -3  256.47   15.60
   0  -6  -3   12.00    7.40
   0   6  -3   11.50    4.30
   0   6  -3    3.50    6.60
   1  -6   3  776.62   29.80
  -1  -6  -3  809.32   32.70
   1   6   3  718.93   25.10
  -1   6  -3  812.22   32.60
  -1   6  -3  756.02   27.60
  -2  -6  -3  212.48   15.30
   2  -6   3  243.18   16.60
  -2   6  -3  231.18   15.80
  -2   6  -3  220.38   12.40
  -3  -6  -3   -1.30    6.40
   3  -6   3    1.90    4.10
  -3  -6  -3    3.10    6.20
  -3  -6  -3    2.90    7.60
   3  -6   3    2.40    5.90
   3  -6   3  -14.80    6.80
  -3   6  -3    1.20    4.90
  -3   6  -3   12.10    7.90
   4  -6   3  145.39   10.70
   4  -6   3  143.09   14.40
   4  -6   3  159.58   13.60
  -4  -6  -3  122.39   13.50
  -4  -6  -3  144.79   14.60
  -4  -6  -3  164.98   15.10
  -4   6  -3  144.19   13.70
  -4   6  -3  123.69   10.70
   5  -6   3  127.29   20.10
  -5  -6  -3  137.79   13.90
  -5  -6  -3  125.99   13.40
  -5  -6  -3  169.58   14.40
   5  -6   3  124.99   16.40
  -5  -6  -3  168.18   14.70
   5  -6   3  142.89   13.60
   5  -6   3  162.78   12.00
  -5   6  -3  158.78   11.70
  -5   6  -3  161.38   17.50
  -5   6  -3  161.58   14.10
   5   6   3  147.99   12.60
  -5   6  -3  180.38   18.60
  -6  -6  -3  446.86   23.80
   6  -6   3  467.35   34.70
  -6  -6  -3  383.16   24.80
  -6  -6  -3  441.26   23.00
   6  -6   3  466.65   27.40
  -6   6  -3  448.26   20.00
  -6   6  -3  411.76   24.50
   6   6   3  418.96   23.70
  -6   6  -3  476.15   24.50
  -6   6  -3  421.36   28.90
   6   6   3  438.96   23.80
  -7  -6  -3    6.40    8.10
   7  -6   3    0.80   23.10
  -7  -6  -3   17.20   19.10
  -7  -6  -3   11.20    9.10
   7  -6   3    3.70   10.40
  -7   6  -3    7.20    9.30
  -7   6  -3   -2.80    8.90
  -7   6  -3   -0.90    6.60
   7   6   3   13.90    6.00
   7   6   3    2.20   12.50
   8  -6   3  104.29   29.60
   8  -6   3  127.69   26.60
  -8  -6  -3   84.19   33.40
  -8  -6  -3  126.69   15.50
  -8  -6  -3   93.29   12.00
  -8   6  -3  143.79   15.40
  -8   6  -3  131.19   14.10
   8   6   3  139.79   11.20
  -8   6  -3  119.99   11.60
  -8   6  -3  108.09   19.00
  -9  -6  -3   58.19   37.20
  -9  -6  -3   43.90   10.10
   9  -6   3   30.10   11.60
  -9  -6  -3   34.20    9.30
  -9   6  -3   25.90   20.90
  -9   6  -3   48.80   10.90
   9   6   3   66.19    8.40
  -9   6  -3   45.10   10.10
  10  -6   3    2.50   10.00
 -10  -6  -3   19.00   10.00
 -10  -6  -3   26.60    8.40
 -10  -6  -3   12.00    8.40
 -10   6  -3   11.40    6.90
 -10   6  -3   22.00    8.40
  10   6   3   16.80    6.50
  11  -6   3   43.00   11.40
 -11  -6  -3   35.50    8.00
 -11  -6  -3   41.10    8.00
 -11  -6  -3   19.40    8.00
 -11   6  -3   51.89    7.90
  11   6   3   37.20    6.40
 -12  -6  -3   37.90    5.70
 -12  -6  -3   37.20    6.90
 -12  -6  -3   28.60    5.70
 -12   6  -3   16.90    5.60
 -12   6  -3   31.00    6.80
  12   6   3   28.00    5.40
 -12  -7   3  330.77   16.00
 -12  -7   3  275.77   14.80
 -12   7   3  286.67   16.90
 -12   7   3  292.07   16.00
  12   7  -3  294.07   14.80
 -11  -7   3   10.00    8.00
  11  -7  -3   10.70   10.30
 -11  -7   3    2.20    7.30
  11   7  -3   -2.80    6.50
 -11   7   3   16.40   13.10
 -11   7   3   -2.30   10.30
 -11   7   3   11.50    6.70
 -10  -7   3  256.37   18.00
 -10  -7   3  268.17   18.00
  10   7  -3  257.47   16.30
 -10   7   3  262.57   20.70
 -10   7   3  273.77   15.40
  -9  -7   3   34.10    8.90
   9  -7  -3   43.10   15.50
  -9  -7   3   36.10    9.40
  -9   7   3   21.00   13.20
   9   7  -3   38.30   20.50
  -9   7   3   41.90    7.40
  -9   7   3   46.70   11.90
   9   7  -3   31.30    6.20
  -8  -7   3  120.39   13.90
   8  -7  -3  100.69   16.40
  -8  -7   3   93.79   11.90
   8   7  -3   78.29    8.80
  -8   7   3   79.19    9.00
  -8   7   3   45.50   14.00
  -8   7   3  104.99   13.50
   7  -7  -3  830.62   40.10
  -7  -7   3  691.33   25.80
  -7  -7   3  745.73   32.00
  -7  -7   3  799.82   32.80
   7   7  -3  755.02   39.20
  -7   7   3  740.13   40.10
  -7   7   3  774.72   30.20
   7   7  -3  727.63   28.60
  -7   7   3  709.93   32.20
  -6  -7   3    5.50    4.50
   6  -7  -3    8.80   10.60
  -6  -7   3    8.60    7.30
  -6  -7   3   15.80    7.40
   6  -7  -3   28.30    8.80
   6   7  -3    8.10    5.40
  -6   7   3    7.30    6.10
  -6   7   3   10.50    8.10
   6   7  -3   12.10   10.70
  -6   7   3    8.10   10.00
  -5  -7   3   20.70    7.30
   5  -7  -3   12.00    9.90
  -5  -7   3    1.50    4.70
   5  -7  -3    1.10    7.50
   5  -7  -3    4.00    6.80
  -5  -7   3    6.00    6.60
   5   7  -3   14.00    5.20
  -5   7   3    3.70    7.90
  -5   7   3   -6.50    5.00
  -5   7   3   -3.20    7.80
   4  -7  -3  114.39   13.40
   4  -7  -3   73.89   11.70
  -4  -7   3  115.09   12.10
   4  -7  -3  105.89   14.30
  -4  -7   3   98.69   11.90
   4   7  -3   93.99    8.70
  -4   7   3  112.39   11.90
  -4   7   3   90.09   12.10
   4   7  -3   96.89   12.60
   3  -7  -3   -1.80    7.70
  -3  -7   3   -0.20    6.80
  -3  -7   3   -4.00    8.00
   3   7  -3    1.60    5.20
  -3   7   3   -0.80    4.80
   3   7  -3    8.80    5.70
  -3   7   3   -3.20    5.70
  -2  -7   3 1020.50   39.30
   2  -7  -3 1127.29   44.50
   2   7  -3 1032.40   36.60
  -2   7   3 1021.50   37.20
   2   7  -3 1173.28   42.30
  -2   7   3 1093.19   40.20
   1  -7  -3  155.78   17.30
   1  -7  -3  156.88   15.00
  -1  -7   3  143.39   12.40
   1   7  -3  148.19   10.60
  -1   7   3  149.59   10.50
   1   7  -3  169.88   13.00
   0  -7  -3   56.59   12.40
   0  -7  -3   56.19   10.60
   0  -7   3   55.29    8.60
   0   7  -3   70.19   10.40
   0   7   3   59.89    6.20
   0   7  -3   57.49    6.60
  -1  -7  -3    7.60    7.30
   1  -7   3   10.50    4.10
  -1  -7  -3   -0.80    7.90
   1  -7   3    8.50    6.60
  -1   7  -3   11.20    4.10
  -1   7  -3    4.20    6.20
  -2  -7  -3    3.50    6.00
  -2  -7  -3   -4.90    7.60
  -2  -7  -3   -7.50    6.00
  -2  -7  -3   -5.80    6.50
   2  -7   3    0.50    6.10
  -2   7  -3    0.00    6.30
   3  -7   3  274.37   17.20
  -3  -7  -3  248.48   18.60
   3  -7   3  289.27   18.70
  -3  -7  -3  273.97   17.20
   3  -7   3  274.07   15.00
  -3  -7  -3  282.27   17.50
  -3   7  -3  283.07   20.40
  -3   7  -3  274.07   15.00
  -4  -7  -3   33.10    9.40
  -4  -7  -3   33.50    8.50
  -4  -7  -3   44.60   11.80
  -4  -7  -3   32.80    8.40
   4  -7   3   45.20    8.40
   4  -7   3   49.40    6.90
  -4   7  -3   31.90   11.00
  -4   7  -3   39.00    7.30
  -4   7  -3   42.50    9.90
  -5  -7  -3  112.09   15.60
  -5  -7  -3  127.39   13.50
  -5  -7  -3  133.89   13.30
   5  -7   3  111.99   14.00
  -5   7  -3  127.69   14.00
  -5   7  -3   92.49   14.50
   5   7   3   96.29   12.30
  -5   7  -3   97.49   10.90
   6  -7   3  403.76   27.30
   6  -7   3  399.36   22.10
   6  -7   3  400.56   20.00
  -6  -7  -3  404.26   24.80
  -6  -7  -3  408.56   23.10
  -6  -7  -3  410.46   22.80
  -6   7  -3  354.86   27.80
  -7  -7  -3   44.30   10.20
  -7  -7  -3   45.60   10.00
   7  -7   3   33.40   11.10
  -7  -7  -3   33.80   20.60
  -7   7  -3   23.50    8.50
  -7   7  -3   50.69   11.60
  -7   7  -3   15.70   10.50
  -7   7  -3   41.70    8.10
   7   7   3   37.20    8.70
  -8  -7  -3   26.00   44.70
   8  -7   3   32.70   11.70
  -8   7  -3    8.60   10.40
   8   7   3   28.80    7.20
  -8   7  -3   18.70    6.10
  -8   7  -3   10.40    8.30
  -8   7  -3   10.80   17.10
  -9  -7  -3    9.00    8.00
  -9  -7  -3   17.30   36.40
   9  -7   3    4.20   13.00
  -9  -7  -3    9.70    8.20
  -9   7  -3   25.30    9.20
  -9   7  -3    6.40    8.20
   9   7   3   19.00    6.90
 -10  -7  -3  -24.20   10.00
  10  -7   3    4.70    6.90
 -10  -7  -3    1.40    7.40
 -10  -7  -3    4.90    7.50
 -10   7  -3    7.50    6.40
 -10   7  -3   -6.00    9.60
 -11  -7  -3   17.80    6.70
 -11  -7  -3   20.50    7.20
 -11  -7  -3   20.20    5.60
  11  -7   3   27.20   11.70
 -11   7  -3   49.10   13.80
 -11   7  -3   12.50    7.90
  11   7   3   12.40    5.20
 -12  -8   3  174.88   10.80
 -12  -8   3  162.58   11.60
  12   8  -3  156.08   10.60
 -11  -8   3   11.40    6.40
 -11  -8   3   12.40    5.80
 -11   8   3    2.70    9.50
 -11   8   3   12.70    7.60
 -10  -8   3   11.30    7.90
  10  -8  -3   12.10   11.20
 -10  -8   3   17.30    6.80
 -10   8   3    7.30    9.10
  10   8  -3   14.20    5.70
 -10   8   3   15.30    6.40
  -9  -8   3   36.00    9.30
   9  -8  -3   39.40   10.90
  -9  -8   3   25.60    8.30
   9   8  -3   24.60    7.20
  -9   8   3   25.20    9.80
  -9   8   3   26.40    7.10
  -9   8   3    5.70   13.10
   8  -8  -3  737.73   39.40
  -8  -8   3  696.23   31.00
  -8  -8   3  724.43   31.70
  -8   8   3  656.73   41.30
  -8   8   3  656.33   30.80
   8   8  -3  666.73   27.80
   8   8  -3  642.74   43.10
  -8   8   3  749.03   29.20
  -7  -8   3   57.89   10.20
   7  -8  -3   59.99   13.80
  -7  -8   3   60.49   10.40
  -7   8   3   62.29   15.90
   7   8  -3   50.39    7.60
  -7   8   3   47.10   11.90
  -7   8   3   54.89    8.80
   6  -8  -3   50.39    8.90
   6  -8  -3   69.39   14.10
  -6  -8   3   53.29    9.70
  -6  -8   3   52.99    9.50
   6   8  -3   58.29   14.20
  -6   8   3   63.09    8.60
  -6   8   3   63.89   11.60
   6   8  -3   48.30    7.50
  -6   8   3   47.20   11.90
   5  -8  -3   34.50   12.10
   5  -8  -3   30.20    7.80
  -5  -8   3   14.20    8.10
   5   8  -3   23.80   10.30
  -5   8   3   21.80    9.60
   5   8  -3    6.40    6.40
  -5   8   3   19.50    6.60
  -5   8   3   14.90    9.50
   4  -8  -3   56.39    8.60
  -4  -8   3   63.69    9.20
   4  -8  -3   79.09   14.80
  -4  -8   3   83.49   10.70
   4   8  -3   63.89    7.70
   4   8  -3   50.39   11.20
  -4   8   3   64.89    7.90
  -4   8   3   77.99   12.30
  -4   8   3   49.20    9.00
  -3  -8   3  373.56   19.40
   3  -8  -3  388.86   25.30
   3  -8  -3  357.66   19.30
  -3  -8   3  367.16   15.20
  -3  -8   3  372.66   20.00
  -3   8   3  381.66   21.90
   3   8  -3  362.16   17.20
  -2  -8   3   29.70    7.60
  -2  -8   3   11.90    4.30
   2  -8  -3   29.10   10.80
   2   8  -3   16.00    6.00
  -2   8   3   17.90    6.30
  -2   8   3   15.30    6.90
   2   8  -3   15.30    7.60
   1  -8  -3    9.10    8.60
  -1  -8   3   24.20    7.60
   1  -8  -3   15.90    7.00
   1  -8  -3   20.20    8.00
   1   8  -3   19.00    7.70
   1   8  -3   11.40    5.20
  -1   8   3   11.80    5.90
   0  -8   3   29.60    5.40
   0  -8  -3   36.90    8.30
   0  -8   3   41.70    8.20
   0  -8  -3   13.80    9.60
   0  -8  -3   14.90    9.10
   0   8   3   23.60    5.10
   1  -8   3   15.20    7.30
  -1  -8  -3   11.30    6.40
  -1  -8  -3   16.30    7.00
  -1  -8  -3    7.50    8.50
   1  -8   3   18.00    5.30
  -1  -8  -3   19.10   10.30
  -1  -8  -3    4.10   10.20
  -1   8  -3   14.20    8.10
  -1   8  -3   21.50    5.70
  -2  -8  -3  529.75   25.20
  -2  -8  -3  532.95   25.40
   2  -8   3  556.74   26.80
  -2  -8  -3  585.24   30.20
   2  -8   3  554.44   22.80
   2  -8   3  579.24   26.30
  -2  -8  -3  584.44   25.80
  -2   8  -3  578.94   24.20
  -2   8  -3  616.84   30.70
   3  -8   3   32.80    8.80
   3  -8   3   53.49    6.80
  -3  -8  -3   53.39    9.30
  -3  -8  -3   44.70    9.00
   3  -8   3   37.60    8.40
  -3  -8  -3   40.00    8.20
  -3  -8  -3   49.00   11.90
  -3   8  -3   43.60    7.60
  -3   8  -3   38.00   10.10
   4  -8   3  218.78   16.10
   4  -8   3  210.18   18.90
  -4  -8  -3  189.68   19.00
   4  -8   3  202.48   12.90
  -4   8  -3  217.18   14.00
  -4   8  -3  217.88   17.20
  -4   8  -3  210.18   20.80
   5  -8   3   34.20    6.60
  -5  -8  -3   41.40    9.70
   5  -8   3   33.90   10.10
  -5  -8  -3   49.40   15.30
   5  -8   3   32.50    8.40
  -5  -8  -3   27.60    8.40
  -5  -8  -3   26.80   10.40
  -5   8  -3   21.80   11.50
  -5   8  -3   43.50    8.80
  -5   8  -3   50.29    8.40
  -6  -8  -3  189.68   16.60
   6  -8   3  178.18   18.70
   6  -8   3  191.48   16.20
  -6  -8  -3  165.18   16.80
  -6  -8  -3  137.19   14.70
  -6   8  -3  172.28   22.60
  -6   8  -3  181.18   16.50
  -6   8  -3  172.68   12.70
  -7  -8  -3   -6.10   25.60
   7  -8   3   -0.10    9.10
  -7  -8  -3   -0.10    9.70
  -7   8  -3    9.10    5.90
  -7   8  -3   -6.70   10.20
  -7   8  -3   12.20    8.30
  -8  -8  -3   -5.60    7.70
   8  -8   3    0.70   13.00
  -8  -8  -3    2.60    8.10
  -8  -8  -3    9.70   37.10
  -8   8  -3   30.30   11.40
  -8   8  -3  -12.40    6.50
   8   8   3    0.60    6.90
   9  -8   3   17.90   12.30
  -9  -8  -3    3.10   30.10
  -9  -8  -3    7.10    5.80
  -9  -8  -3    2.00    7.70
  -9   8  -3  -19.70    9.30
  -9   8  -3    6.50    8.10
 -10  -8  -3    2.50    6.90
  10  -8   3    0.20   10.10
 -10  -8  -3    8.30    7.10
 -10  -8  -3   -7.20    8.00
  10   8   3    2.80    5.00
 -10   8  -3    6.00    5.40
 -10   8  -3   10.00   11.20
 -11  -9   3   49.30    6.90
 -11  -9   3   54.29    7.20
  11   9  -3   42.90    6.30
 -10  -9   3    2.50    6.70
 -10  -9   3   11.00    6.00
 -10   9   3    6.60   11.20
  10   9  -3   21.70   10.30
  -9  -9   3   38.80    9.30
  -9  -9   3   27.60    8.20
  -9   9   3   26.40   18.60
   9   9  -3   42.80    7.70
  -9   9   3   31.90    7.20
  -8  -9   3  176.38   15.30
  -8  -9   3  177.58   16.30
   8   9  -3  164.08   13.10
  -8   9   3  190.78   13.70
  -7  -9   3    6.10    7.50
  -7  -9   3    0.40    8.00
  -7   9   3    8.00    6.20
  -7   9   3   12.50   13.90
   7   9  -3    0.20    6.40
  -7   9   3    3.50    9.10
  -6  -9   3   -4.50    6.80
   6  -9  -3    3.60    6.60
  -6  -9   3   -1.60    8.10
  -6   9   3    4.60    5.50
  -6   9   3    5.20    8.20
   6   9  -3    1.80    6.00
  -6   9   3    8.30   12.00
  -5  -9   3  898.81   36.70
   5  -9  -3  948.71   36.80
  -5  -9   3  904.41   37.70
   5   9  -3  888.11   40.90
  -5   9   3  937.11   35.20
   5   9  -3  930.81   34.20
  -4  -9   3   17.50    7.90
   4  -9  -3   19.50    9.40
  -4  -9   3   10.80    8.80
  -4   9   3    7.40    6.00
   4   9  -3    8.20    7.00
  -4   9   3    4.20    9.30
   4   9  -3   14.50   10.20
   3  -9  -3   75.89    9.80
  -3  -9   3   75.99   10.10
   3  -9  -3   84.39   15.90
  -3  -9   3   82.39   10.60
  -3   9   3   80.69    8.70
   3   9  -3   85.29    8.80
   3   9  -3   96.89   14.40
  -3   9   3   80.19   12.50
  -2  -9   3  395.76   15.50
   2  -9  -3  423.46   21.70
  -2  -9   3  403.56   21.40
   2  -9  -3  449.95   29.10
   2  -9  -3  399.16   21.10
  -2   9   3  428.66   22.10
   2   9  -3  415.36   23.60
  -2   9   3  419.36   18.90
   2   9  -3  415.36   19.70
   1  -9  -3  382.56   20.30
  -1  -9   3  364.56   21.00
  -1  -9   3  379.26   23.20
   1  -9  -3  415.16   27.30
   1  -9  -3  420.26   21.90
  -1  -9   3  395.66   15.70
   1   9  -3  400.26   23.60
   1   9  -3  395.06   18.30
  -1   9   3  378.06   19.10
   0  -9   3   33.90    8.30
   0  -9  -3   37.20   12.20
   0  -9  -3   16.30    7.40
   0  -9  -3   30.00    9.90
   0  -9   3   22.10    4.80
   0   9  -3   29.00    6.70
   0   9  -3   20.10    9.80
  -1  -9  -3    3.70   10.30
  -1  -9  -3   -8.50    7.90
  -1  -9  -3   13.80    8.70
  -1  -9  -3   -2.00   10.70
   1  -9   3    1.80    4.50
  -1  -9  -3    4.40    7.30
  -1   9  -3    0.60    5.50
  -1   9  -3    9.00    8.60
   2  -9   3  655.73   29.30
  -2  -9  -3  664.03   42.90
  -2  -9  -3  694.83   38.10
  -2  -9  -3  641.54   28.70
  -2   9  -3  654.73   27.10
  -2   9  -3  670.63   34.80
  -3  -9  -3   -6.40    7.60
  -3  -9  -3    4.60   13.40
  -3  -9  -3    9.40    9.30
   3  -9   3   -9.30    8.40
   3  -9   3    0.80    4.00
  -3  -9  -3   13.80   12.70
  -3  -9  -3   -1.60    7.80
   3  -9   3    5.10    6.60
  -3   9  -3    6.10    9.70
  -4  -9  -3   80.39   11.40
  -4  -9  -3   91.29   18.30
   4  -9   3   59.59   11.50
  -4  -9  -3   97.39   12.00
  -4  -9  -3   68.79   10.20
   4  -9   3   87.39    9.30
   4  -9   3   71.59   10.40
  -4   9  -3  103.69   17.60
  -4   9  -3   94.89   10.70
  -4   9  -3   90.59   12.80
  -5  -9  -3   14.20   20.20
  -5  -9  -3    8.00    8.50
  -5  -9  -3   -4.90    8.70
   5  -9   3    4.40    6.70
  -5  -9  -3   -6.00    7.70
  -5   9  -3    7.70    7.80
  -5   9  -3    6.70   10.00
  -5   9  -3   -0.60    6.30
   6  -9   3   34.70   12.10
  -6   9  -3   29.60    9.50
  -6   9  -3   36.00    7.50
  -6   9  -3   24.20   14.80
  -7  -9  -3    7.10   35.30
   7  -9   3   14.10   14.50
  -7  -9  -3   11.80    8.50
  -7  -9  -3   13.30    8.90
  -7   9  -3    8.20    8.30
  -7   9  -3    2.30    6.60
  -8  -9  -3   -3.00    5.20
  -8  -9  -3    9.60    7.90
  -8  -9  -3   15.30   38.70
   8  -9   3    9.90   11.10
  -8   9  -3    4.20    7.60
  -8   9  -3    3.20    6.70
   9  -9   3    4.70   10.80
  -9  -9  -3   22.10   10.10
  -9  -9  -3   14.10    7.70
  -9  -9  -3   21.00   16.00
   9   9   3   23.30    7.40
  -9   9  -3   14.80    5.70
 -10  -9  -3    5.60    6.10
 -10  -9  -3    6.60    6.30
 -10  -9  -3    2.60    6.50
 -10   9  -3    7.70    5.00
 -10 -10   3    5.50    5.10
 -10 -10   3    4.20    4.70
 -10  10   3    6.70    5.20
  10  10  -3   12.10    5.20
  -9 -10   3    7.10    5.30
  -9 -10   3    7.40    5.50
   9  10  -3    8.60    5.40
  -9  10   3    9.70    6.00
  -8 -10   3  124.59   14.20
  -8 -10   3   99.39   10.60
   8  10  -3  109.09   10.40
  -8  10   3   98.19   10.60
  -7 -10   3   55.79    9.50
  -7 -10   3   48.30    9.70
  -7  10   3   44.60    7.80
   7  10  -3   57.69   10.10
   6 -10  -3   39.30    8.00
  -6 -10   3   45.70   11.60
  -6 -10   3   36.90    9.60
  -6  10   3   55.09    9.10
  -6  10   3   32.10   17.20
   6  10  -3   59.39    9.40
  -5 -10   3   42.40    9.70
   5 -10  -3   30.70    8.00
  -5 -10   3   43.80   10.40
  -5  10   3   32.40    6.80
   5  10  -3   46.40    7.90
  -5  10   3   26.90   13.40
   4 -10  -3  186.18   15.10
  -4 -10   3  199.08   17.10
   4 -10  -3  212.28   16.20
  -4 -10   3  178.38   15.10
   4  10  -3  197.68   13.60
  -4  10   3  184.78   12.60
  -4  10   3  215.68   20.40
   3 -10  -3  668.03   29.30
   3 -10  -3  660.93   29.50
  -3 -10   3  631.44   29.10
  -3 -10   3  667.63   30.20
   3  10  -3  635.24   26.90
  -3  10   3  669.43   26.80
   2 -10  -3   67.09   11.70
   2 -10  -3   51.09    8.90
  -2 -10   3   48.70    9.30
  -2 -10   3   56.49   10.30
  -2  10   3   69.89    9.60
   2  10  -3   38.40   12.30
  -2  10   3   49.60   11.40
  -1 -10   3   43.10    9.30
   1 -10  -3   31.60   10.30
   1 -10  -3   41.00    8.80
   1  10  -3   45.70   12.30
   0 -10  -3  483.35   23.90
   0 -10  -3  468.95   23.50
   0 -10   3  481.15   24.70
   0  10  -3  488.85   28.90
  -1 -10  -3   31.70    9.00
  -1 -10  -3   58.29   10.80
  -1 -10  -3   41.90   16.50
   1 -10   3   47.60    9.70
  -1  10  -3   48.70    8.40
  -2 -10  -3  -13.80   14.30
  -2 -10  -3    4.30    8.40
  -2 -10  -3   22.90    8.50
   2 -10   3   15.70    7.30
  -2 -10  -3   24.80    8.00
  -2  10  -3   26.00   11.30
  -2  10  -3   13.00    6.40
  -3 -10  -3   39.20   26.20
  -3 -10  -3   33.60    9.50
  -3 -10  -3   38.70   17.40
  -3 -10  -3   58.49    9.80
  -3 -10  -3   44.70    9.20
   3 -10   3   38.50    8.50
  -3  10  -3   46.80    7.70
  -3  10  -3   50.09   10.90
  -3  10  -3   35.60   12.80
  -4 -10  -3   52.59   10.80
  -4 -10  -3   99.19   12.80
   4 -10   3   70.49   10.50
  -4 -10  -3   44.80   25.20
  -4 -10  -3   77.99   11.10
  -4  10  -3   73.09   16.60
  -4  10  -3   78.59   12.60
  -4  10  -3   55.29    8.20
  -5 -10  -3   -0.80    7.80
  -5 -10  -3    8.30    8.50
  -5 -10  -3   11.60    8.50
   5 -10   3   -6.90   15.40
   5 -10   3    7.90    7.30
  -5  10  -3   -0.30    7.70
  -5  10  -3   10.60    7.10
   6 -10   3    9.40   23.70
  -6 -10  -3   21.80   19.80
   6 -10   3    4.50    6.90
  -6 -10  -3   29.00    9.20
  -6 -10  -3   17.00    8.10
  -6  10  -3   24.80   14.00
  -7 -10  -3   19.50    8.50
  -7 -10  -3   21.10    8.50
  -7 -10  -3   15.60   33.30
   7 -10   3   27.30   12.40
  -7  10  -3   31.60    6.60
  -7  10  -3   17.50    8.40
   8 -10   3   50.19   20.00
  -8 -10  -3   67.09    9.20
  -8 -10  -3  105.89   26.20
  -8  10  -3   92.49    9.80
  -8  10  -3   76.19   12.70
  -9 -10  -3   24.30    6.80
  -9 -10  -3   31.70    8.10
  -9 -10  -3   32.90    7.20
  -9  10  -3   24.80    5.80
  -9 -11   3    7.10    4.50
   9 -11  -3   -1.50    6.80
  -9 -11   3    8.70    6.80
  -9  11   3    2.20    5.10
   9  11  -3   14.30    6.40
  -8 -11   3   14.90    8.10
  -8 -11   3    3.20    7.40
   8 -11  -3   10.00    4.80
   8  11  -3    5.50    6.50
  -8  11   3    8.30    9.30
  -7 -11   3    8.50    7.90
   7 -11  -3   16.30    6.90
  -7 -11   3    9.70    7.00
  -7  11   3   11.00    7.30
   7  11  -3    5.00    8.40
  -6 -11   3    4.50    7.90
  -6 -11   3    3.00    6.80
   6 -11  -3    5.20    6.60
   6  11  -3    1.30    7.20
  -6  11   3    1.70    5.70
   5 -11  -3    6.50    6.70
   5 -11  -3    8.10    6.70
  -5 -11   3   -5.00    6.60
  -5 -11   3    2.50    7.70
  -5  11   3   -2.70    5.30
   4 -11  -3   15.40    7.00
  -4 -11   3   18.50    7.40
   4 -11  -3   26.70    9.20
  -4 -11   3   32.20    9.30
   4  11  -3   32.30    7.50
  -4  11   3   34.30    7.40
  -3 -11   3   18.50   14.90
  -3  11   3   21.20    7.20
   3  11  -3   26.40    7.50
  -2 -11   3   82.09   10.30
   2 -11  -3   60.59    9.10
   2 -11  -3   82.49   12.00
  -2  11   3   66.99    9.40
   2  11  -3   94.09    9.80
   1 -11  -3    5.20    6.80
  -1 -11   3   17.60    8.30
   1 -11  -3   11.20    7.20
  -1  11   3   11.90    8.50
   1  11  -3   17.00    6.90
   1  11  -3   13.20   14.70
   0 -11   3   57.69   10.00
   0 -11  -3   42.60    8.80
   0 -11  -3   36.40    8.20
   0  11  -3   68.19    9.00
   0  11  -3   59.49   16.30
   1 -11   3   35.10    8.50
  -1 -11  -3    1.30   15.90
  -1  11  -3   29.50   13.80
  -1  11  -3   29.60    7.70
  -2 -11  -3  116.09   12.10
  -2  11  -3  113.29   11.10
   3 -11   3   -1.70    6.30
  -3 -11  -3   -3.50    9.30
  -3 -11  -3   -3.70    9.20
  -3 -11  -3    9.40    8.90
  -3  11  -3    9.20   14.60
  -3  11  -3    1.20    5.40
  -3  11  -3    1.90    6.00
  -4 -11  -3   20.70    8.30
   4 -11   3   14.40    7.60
  -4 -11  -3   16.60    8.50
  -4 -11  -3    6.80    7.70
  -4  11  -3    0.50    8.00
  -4  11  -3    6.80    5.80
  -5 -11  -3    9.80    8.30
  -5 -11  -3    5.10   13.50
   5 -11   3    2.00    6.80
  -5 -11  -3   19.80    8.30
  -5  11  -3   -1.50    5.20
  -5  11  -3    0.00    6.60
  -6 -11  -3   39.00   27.50
  -6 -11  -3   38.50   14.60
  -6 -11  -3   34.20    8.40
  -6  11  -3   49.20    7.30
  -6  11  -3   42.70    9.20
  -7 -11  -3    8.80    7.00
  -7 -11  -3   -3.50    6.70
  -7  11  -3   10.50    6.20
  -7  11  -3    7.80    5.00
  -8 -11  -3   25.10    7.50
  -8 -11  -3   17.90    6.00
  -8  11  -3   22.70    7.60
  -8  11  -3   17.20    5.30
   8 -12  -3   48.60    7.40
  -8 -12   3   57.99    6.70
  -8 -12   3   54.79    7.90
  -8  12   3   55.59    6.60
  -7 -12   3   30.60    6.30
  -7 -12   3   22.80    6.50
   7 -12  -3   36.00    8.20
   7  12  -3   12.50    6.90
  -7  12   3   22.60    5.90
   6 -12  -3   20.40    6.40
  -6 -12   3   17.00    6.60
  -6 -12   3   11.00    7.60
  -6  12   3   22.60    6.30
   6  12  -3   19.10    7.10
  -5 -12   3  122.69   14.00
   5 -12  -3  177.48   16.80
  -5 -12   3  175.88   13.20
  -5  12   3  184.18   11.90
   5  12  -3  152.48   11.70
   4 -12  -3   78.79    9.40
  -4 -12   3   75.39    9.50
   4 -12  -3   58.99    8.40
   4  12  -3   84.89    9.40
  -4  12   3   67.29    7.80
   3 -12  -3  146.39   12.80
   3 -12  -3  110.79   13.60
  -3 -12   3  147.99   14.70
   3  12  -3  137.79   12.50
  -3  12   3  129.29   12.40
  -2 -12   3  119.49   14.40
   2 -12  -3   99.19   12.30
  -2  12   3  108.99   11.80
   2  12  -3  105.69   11.90
   1 -12  -3  204.28   15.90
   1 -12  -3  176.68   14.60
  -1 -12   3  193.48   16.30
   1  12  -3  161.08   16.30
  -1  12   3  183.08   14.60
   0 -12   3   -0.30    6.30
   0 -12  -3   28.40    9.50
   0 -12  -3    4.10    7.60
   1 -12   3    6.30    6.70
  -1 -12  -3   -7.60    8.90
  -1 -12  -3   19.40    8.10
  -1  12  -3   -3.80   11.00
  -2 -12  -3   19.70    8.00
  -2 -12  -3   -6.50    8.90
   2 -12   3   -7.10    5.70
  -2  12  -3    2.60    5.20
  -2  12  -3    2.80    8.10
  -3 -12  -3  108.69   12.50
   3 -12   3  116.09   13.60
  -3  12  -3  104.09   12.30
  -3  12  -3  133.09   12.10
  -4 -12  -3   29.70   12.00
   4 -12   3   61.89    9.20
  -4 -12  -3   53.89    8.60
  -4  12  -3   54.69    9.90
  -4  12  -3   70.09    8.30
   5 -12   3   43.60   14.10
  -5 -12  -3   49.90    8.10
  -5  12  -3   31.50    8.40
  -6 -12  -3   68.09    8.90
  -6 -12  -3   78.89   10.10
  -6  12  -3   64.49    9.00
  -6  12  -3  104.69   10.90
  -6 -13   3    8.10    6.00
  -6 -13   3    6.10    6.50
  -6  13   3    9.20    4.90
   5 -13  -3   59.49    8.50
  -5 -13   3   54.79    8.20
  -5 -13   3   84.19   10.30
  -5  13   3   85.79    8.40
   4 -13  -3  120.09   11.90
   4 -13  -3   96.29   11.70
  -4 -13   3  137.89   11.30
   4  13  -3  108.79   11.60
   3 -13  -3   63.19   11.70
  -3 -13   3   59.29    9.50
   3 -13  -3   51.99    7.50
   3  13  -3   54.99    8.70
   2 -13  -3   22.00    7.10
   2 -13  -3   21.30   13.70
  -2 -13   3   39.20    7.40
   2  13  -3   46.40    7.00
   1 -13  -3   60.59    9.40
  -1 -13   3   38.80    8.50
  -1  13   3   28.40    8.10
   0 -13   3    2.50    4.90
   0 -13  -3    6.50   10.90
   0 -13  -3    9.60    6.90
   0  13  -3   16.90   13.50
  -1 -13  -3   23.60    6.10
   1 -13   3   35.70    6.80
  -1  13  -3   39.00    9.40
  -1  13  -3   35.70    9.30
   2 -13   3   18.80    7.30
  -2 -13  -3   12.20    5.50
  -2  13  -3   15.70    8.40
  -2  13  -3   22.60    9.40
  -3 -13  -3  111.49   13.80
   3 -13   3  122.99   12.10
  -3  13  -3  125.49    9.80
  -3  13  -3  111.39   12.50
  -4 -13  -3   48.60   11.00
   4 -13   3   58.29    7.00
  -4  13  -3   72.49   11.30
  -4  13  -3   52.99    8.90
  -5 -13  -3   -5.90    5.50
  -5  13  -3    6.20    3.40
  -5  13  -3    0.70    6.20
  -3 -14   3    4.90    4.30
  -2 -14   3   -2.40    4.00
   1 -14  -3   10.30   10.10
  -1 -14   3    7.00    4.50
   1  14  -3    9.40    5.80
   0 -14  -3   -5.70    7.50
   0 -14   3   -1.30    4.00
   0  14  -3   -2.40    9.00
   1 -14   3  181.38   11.10
  -1 -14  -3  163.48   14.40
  -1  14  -3  181.78   16.70
  -1  14  -3  187.18   10.60
   2 -14   3   84.39    9.80
  -2  14  -3   77.79    7.40
 -14   0   4    7.10    4.80
 -14   0   4   12.00    6.10
  13   0  -4   -4.50    5.70
 -13   0   4   -0.30    6.70
  12   0  -4   64.59    9.00
  12   0  -4   14.90   23.10
 -12   0   4   55.99   10.00
 -11   0   4    4.90    8.60
 -11   0   4    5.50    7.70
  11   0  -4   17.30   21.40
  11   0  -4  -15.20   10.00
  11   0  -4    2.60    5.60
 -10   0   4  211.58   19.90
 -10   0   4  191.48   16.40
 -10   0   4  199.68   26.90
  10   0  -4  233.08   14.50
 -10   0   4  216.98   17.70
  10   0  -4  211.08   20.10
   9   0  -4    1.00    8.20
  -9   0   4   -4.10   12.20
   9   0  -4    0.90    4.70
   9   0  -4    0.40   14.60
  -9   0   4   -3.00    7.40
  -9   0   4   12.60   10.30
  -9   0   4   10.30    6.60
   8   0  -4   92.39   16.60
   8   0  -4  106.79    9.50
  -8   0   4  109.89   11.00
   8   0  -4  125.39   13.60
  -8   0   4  120.39   12.20
  -8   0   4  113.69   15.30
  -8   0   4  112.39   13.20
  -7   0   4    2.10    8.30
   7   0  -4    1.20    3.60
  -7   0   4   -3.60    5.30
   7   0  -4    1.90   10.80
   6   0  -4 3562.24  112.49
   6   0  -4 3735.23  122.29
  -6   0   4 3647.44  114.89
   6   0  -4 3585.44  115.49
   5   0  -4    4.90    5.10
   5   0  -4    3.90    3.00
   5   0  -4    5.60    9.50
   4   0  -4    3.20    6.60
   4   0  -4   -3.70    2.70
   4   0  -4    0.40    4.50
   3   0  -4    0.80    7.10
   3   0  -4    3.20    3.00
   1   0  -4   -1.70    5.10
   0   0  -4 3990.10  124.49
  -1   0  -4   -0.80    4.50
   1   0   4    0.50    6.10
  -1   0  -4   -1.40    4.60
  -2   0  -4    3.60    5.40
  -2   0  -4    0.50    5.50
   2   0   4   -0.60    5.30
  -3   0  -4   -0.50    5.40
  -3   0  -4   -0.60    4.90
   3   0   4   -1.90    7.10
   4   0   4  231.58   14.70
   4   0   4  233.58   18.40
  -4   0  -4  221.38   14.60
  -4   0  -4  211.78   14.90
  -5   0  -4   -1.10    6.40
   5   0   4    2.20    3.40
   5   0   4   -4.90    6.50
  -5   0  -4    5.70    5.30
  -5   0  -4    8.50    6.80
   5   0   4    2.10    5.00
  -6   0  -4 1881.11   62.99
  -6   0  -4 1859.81   63.99
   6   0   4 1808.92   60.89
   6   0   4 1886.61   66.99
  -6   0  -4 1909.21   67.99
  -6   0  -4 1792.52   63.99
   6   0   4 1876.71   72.59
  -7   0  -4   -4.10    5.10
  -7   0  -4    4.70    7.40
  -7   0  -4  -16.10   17.80
   7   0   4   -1.40    5.10
  -7   0  -4   -2.20    6.30
   7   0   4   -0.60    6.10
  -7   0  -4   -4.60    7.30
  -7   0  -4   12.50    8.30
   7   0   4    0.90   11.10
   8   0   4   -3.00   12.20
  -8   0  -4  -10.90    7.50
  -8   0  -4    5.50    7.80
   8   0   4    2.10    4.50
   8   0   4   -0.70    6.90
  -8   0  -4   -4.00    6.60
  -8   0  -4    3.50    9.10
  -8   0  -4   -5.90    7.50
   9   0   4    0.40   14.30
   9   0   4    6.30    8.30
   9   0   4   -5.50    4.40
  -9   0  -4  -15.40    7.40
  -9   0  -4    8.50   10.60
  -9   0  -4    5.00    8.90
  -9   0  -4   -9.20    6.90
  10   0   4  148.19   13.30
 -10   0  -4  153.48   15.00
 -10   0  -4  119.89   14.60
  10   0   4   99.99   14.70
  11   0   4  -11.20    9.40
 -11   0  -4    6.80    8.70
 -11   0  -4    1.50    5.40
  11   0   4    5.10    5.70
 -11   0  -4   -0.20    5.90
  12   0   4   41.10   13.20
  12   0   4   72.19    7.50
 -12   0  -4   90.59   10.40
 -12   0  -4   67.29    9.20
 -14  -1   4   24.00    5.40
 -14  -1   4   25.80    6.00
 -14   1   4   22.40    8.50
 -14   1   4   18.30    6.60
  14   1  -4    4.40    7.10
 -13  -1   4  126.99   11.90
 -13  -1   4  120.79   12.90
 -13   1   4  158.78   13.60
  13   1  -4  145.49   11.20
  12  -1  -4   46.90    8.40
  12  -1  -4   25.70   27.40
 -12  -1   4   40.90    8.30
  12  -1  -4   69.99   32.60
  12   1  -4   38.60    7.30
 -12   1   4   52.89    9.70
  12   1  -4   -3.60   18.90
  11  -1  -4   94.49   10.20
  11  -1  -4   67.29   13.10
 -11  -1   4  107.89   11.80
  11  -1  -4   38.50   20.60
  11   1  -4   47.80   21.30
 -11   1   4  103.99   11.80
 -11   1   4  127.79   31.80
  11   1  -4  103.49   11.70
 -11   1   4   93.09   13.10
 -10  -1   4   18.90    7.40
  10  -1  -4   17.30   15.30
  10  -1  -4   17.60    9.20
 -10  -1   4    6.60   10.10
  10  -1  -4    8.20    5.40
 -10   1   4   24.50    8.20
  10   1  -4   14.30   17.10
  10   1  -4   10.10   13.40
 -10   1   4   22.80    9.70
 -10   1   4   11.10   18.30
  10   1  -4   25.50    6.40
  -9  -1   4   20.40    9.90
   9  -1  -4   10.60   12.90
  -9  -1   4    9.40    8.60
  -9  -1   4   18.70    7.00
  -9  -1   4  -12.00   12.80
   9  -1  -4   20.70    6.30
  -9  -1   4   24.10    8.70
   9   1  -4   13.60   15.50
  -9   1   4   27.00   12.70
   9   1  -4    9.50    5.70
  -9   1   4    3.40   11.00
  -9   1   4   23.10    7.70
   9   1  -4    6.70    9.30
  -9   1   4   18.30    8.10
  -8  -1   4  152.38   17.30
   8  -1  -4  138.19   19.50
   8  -1  -4  144.69   14.70
  -8  -1   4  154.48   15.80
   8  -1  -4  155.48   10.70
  -8  -1   4  136.69   11.90
  -8  -1   4  152.68   13.30
  -8   1   4  128.69   11.70
  -8   1   4  123.59   16.10
  -8   1   4  136.09   15.30
   8   1  -4  165.08   10.50
   8   1  -4  135.49   14.20
  -7  -1   4    8.40    7.20
   7  -1  -4    3.90    4.40
  -7  -1   4    7.90    6.10
   7  -1  -4   11.70   10.10
   7  -1  -4    9.30    6.60
  -7   1   4   10.70    5.10
  -7   1   4   12.00    6.00
   7   1  -4    3.50    6.50
   7   1  -4   15.40    5.20
   7   1  -4    0.90   10.20
  -6  -1   4   83.19    9.10
   6  -1  -4   69.49   14.00
   6  -1  -4   76.99    9.80
   6  -1  -4   90.09    8.40
   6   1  -4   65.09    8.40
   6   1  -4   90.19   14.60
   6   1  -4   66.99    7.70
  -6   1   4   75.29    9.30
   5  -1  -4  166.18   15.00
   5  -1  -4  160.28    8.50
   5  -1  -4  159.28   12.40
   5   1  -4  167.18   15.90
   5   1  -4  150.48    6.50
   5   1  -4  149.79   10.50
   4  -1  -4  136.79   10.50
   4  -1  -4  153.98   13.50
   4  -1  -4  151.28    9.60
   4   1  -4  140.89    7.20
   4   1  -4  142.79   13.90
   3  -1  -4  447.26   21.50
   3  -1  -4  433.36   17.10
   3   1  -4  453.55   21.20
   2  -1  -4   85.99    7.30
   2  -1  -4  102.09   10.50
   2   1  -4  100.39   10.50
   2   1  -4   91.39    5.50
   1  -1  -4  547.55   21.10
   1  -1  -4  571.54   22.90
   1   1  -4  534.55   22.80
   0  -1  -4  509.65   20.50
   0  -1  -4  506.55   20.60
   0   1  -4  531.45   18.70
   0   1  -4  508.85   21.30
  -1  -1  -4   -0.20    4.70
   1  -1   4    2.40    5.60
  -1   1  -4   -0.40    3.50
  -1   1  -4    5.90    4.60
   1   1   4    7.40    5.80
   2  -1   4   42.70    9.70
   2   1   4   45.80    8.70
  -2   1  -4   49.40    8.10
  -3  -1  -4  222.48   13.90
  -3  -1  -4  237.78   13.90
  -3  -1  -4  239.08   13.10
   3  -1   4  228.68   17.90
  -3   1  -4  231.18   15.10
   3   1   4  228.58   15.50
  -4  -1  -4  218.18   14.60
   4  -1   4  272.17   19.70
  -4  -1  -4  251.07   15.40
   4  -1   4  219.38   11.70
   4  -1   4  235.38   14.60
  -4  -1  -4  247.28   13.40
  -4   1  -4  189.98   13.20
  -4   1  -4  216.28   14.80
   4   1   4  243.18   17.90
   4   1   4  233.28   11.20
   5  -1   4    9.90    5.90
  -5  -1  -4   12.10    6.90
   5  -1   4   10.90    9.50
  -5  -1  -4    2.10    4.40
  -5  -1  -4   10.80    5.70
  -5   1  -4   15.80    6.90
  -5   1  -4    8.10    7.10
   5   1   4   11.60    4.40
   5   1   4    8.70    8.70
   5   1   4    1.90    5.00
   6  -1   4  890.71   36.90
   6  -1   4  864.11   42.00
   6  -1   4  811.62   30.20
  -6  -1  -4  872.91   34.40
  -6  -1  -4  800.52   36.30
  -6  -1  -4  802.12   31.70
  -6  -1  -4  739.73   34.30
   6   1   4  817.82   40.20
  -6   1  -4  844.02   36.70
   6   1   4  820.12   36.10
  -6   1  -4  790.02   33.20
  -6   1  -4  826.42   37.50
  -6   1  -4  862.11   34.80
  -6   1  -4  845.52   33.70
   7  -1   4    1.40   11.60
  -7  -1  -4    4.10    7.00
  -7  -1  -4    5.30    5.40
  -7  -1  -4    9.60   10.20
  -7  -1  -4   -7.00    8.70
   7  -1   4   -5.00   10.30
  -7  -1  -4   15.20    7.30
   7  -1   4    9.20    7.30
   7  -1   4    2.70    3.70
  -7  -1  -4    6.00    9.40
   7   1   4   14.30    8.80
  -7   1  -4    5.50    6.50
  -7   1  -4    3.60    7.90
   7   1   4   -1.40    9.70
  -7   1  -4   -0.50    7.30
  -7   1  -4    5.80    8.10
  -7   1  -4   20.20   13.80
   7   1   4    8.70    4.40
  -7   1  -4   -3.10    7.50
  -8  -1  -4  461.85   25.30
  -8  -1  -4  460.25   24.20
  -8  -1  -4  465.85   25.50
  -8  -1  -4  460.25   21.50
   8  -1   4  471.75   34.40
   8  -1   4  482.05   27.70
   8  -1   4  474.75   21.00
  -8   1  -4  490.05   25.90
   8   1   4  497.95   21.50
  -8   1  -4  450.85   28.20
  -8   1  -4  453.75   24.80
   8   1   4  455.45   32.10
   8   1   4  506.95   28.50
  -8   1  -4  478.35   23.00
  -9  -1  -4    9.80    9.00
  -9  -1  -4   19.10    8.30
  -9  -1  -4   32.60    8.40
   9  -1   4    8.90   13.00
  -9  -1  -4   29.10    9.60
   9  -1   4   17.10    6.10
   9  -1   4   25.40   11.50
  -9   1  -4   21.50    9.30
  -9   1  -4   30.00    7.80
   9   1   4   23.70   15.40
  -9   1  -4   28.90   11.40
   9   1   4   28.10    7.50
  -9   1  -4    7.40   10.40
   9   1   4   23.30   10.40
 -10  -1  -4  366.86   22.40
  10  -1   4  377.26   18.50
 -10  -1  -4  358.76   21.60
 -10  -1  -4  389.16   18.80
 -10  -1  -4  337.37   22.20
  10  -1   4  369.56   43.50
 -10   1  -4  363.96   23.60
 -10   1  -4  340.37   21.90
  10   1   4  389.36   19.20
  10   1   4  338.47   43.30
 -10   1  -4  405.56   20.20
 -11  -1  -4   46.90   10.00
 -11  -1  -4   58.79    7.90
  11  -1   4   23.80   10.40
 -11  -1  -4   43.40   10.30
  11  -1   4   56.09    8.30
 -11   1  -4   58.99    8.80
  11   1   4   46.70   16.00
 -11   1  -4   52.29   10.70
  11   1   4   58.99    8.90
  12  -1   4  127.89   11.50
 -12  -1  -4  156.48    9.70
  12   1   4  147.79   10.60
 -12   1  -4  130.79   11.30
 -12   1  -4  170.48   13.60
 -14  -2   4  183.28   12.10
 -14  -2   4  170.78    9.90
 -14   2   4  181.08   12.10
  14   2  -4  138.99   10.80
 -14   2   4  176.18   12.20
 -13  -2   4  125.69   10.70
 -13  -2   4  100.89    9.90
 -13   2   4  125.69   13.40
  13   2  -4  118.09   12.00
 -12  -2   4  190.28   13.80
  12  -2  -4  112.59   26.20
 -12  -2   4  157.98   15.90
 -12  -2   4  178.08   15.20
 -12   2   4  181.68   17.00
  12   2  -4  200.08   13.90
 -12   2   4  186.58   15.40
  11  -2  -4   -9.30   24.70
 -11  -2   4    7.10    6.70
 -11  -2   4    8.30    7.50
  11  -2  -4    1.10    7.00
  11   2  -4   -9.60   15.90
  11   2  -4   -0.30    6.30
 -11   2   4    3.30    7.90
 -11   2   4    4.60   20.80
 -11   2   4    4.30    9.00
 -10  -2   4    8.30    9.80
  10  -2  -4   26.90    7.20
  10  -2  -4   21.90   17.30
 -10  -2   4   38.40    8.00
  10  -2  -4   33.00   10.40
 -10   2   4   15.10    8.80
 -10   2   4   45.30    9.20
  10   2  -4   36.10   20.10
 -10   2   4   62.59   19.20
  -9  -2   4   78.29   10.20
   9  -2  -4   78.09   21.40
  -9  -2   4   78.99   10.70
   9  -2  -4   51.79   10.30
   9  -2  -4   60.29    8.10
  -9   2   4   78.19   10.90
   9   2  -4   78.49    8.90
  -9   2   4   80.79   10.60
   9   2  -4   84.49   19.50
  -9   2   4   73.89    8.90
  -9   2   4   91.79   16.60
  -8  -2   4   10.80    6.20
   8  -2  -4    2.70    6.60
  -8  -2   4   -7.40   10.40
  -8  -2   4   -2.30    9.30
  -8  -2   4   -2.00    9.80
   8  -2  -4   17.30   12.70
   8  -2  -4    7.00    5.50
  -8   2   4   -1.00    8.80
   8   2  -4    9.90   10.30
   8   2  -4    2.60    4.40
  -8   2   4    9.90    6.90
  -8   2   4    1.40    7.00
  -7  -2   4    7.60    5.10
   7  -2  -4   -2.20   11.40
   7  -2  -4   -6.70    4.50
  -7  -2   4   15.10    8.60
   7  -2  -4    2.40    5.70
  -7   2   4    5.70    4.90
   7   2  -4    6.10    5.00
  -7   2   4    1.50    5.70
   7   2  -4    1.90    9.00
   6  -2  -4  268.77   20.60
   6  -2  -4  266.27   12.80
   6  -2  -4  261.17   16.10
   6   2  -4  271.37   20.70
  -6   2   4  271.47   13.20
   6   2  -4  264.97   13.10
  -6   2   4  248.58   14.70
   5  -2  -4  696.23   28.70
   5  -2  -4  711.73   25.90
   5   2  -4  660.63   22.50
   5   2  -4  686.73   24.80
   5   2  -4  743.53   32.30
   4  -2  -4   -1.20    4.90
   4  -2  -4   -1.50    4.40
   4  -2  -4   -0.70    7.80
   4   2  -4   -1.10    6.10
   3  -2  -4   82.99    8.30
   3  -2  -4   72.19    9.00
   3  -2  -4   94.09   11.20
   3  -2  -4   94.19   10.30
   3   2  -4   85.49   10.80
   2  -2  -4   50.39    8.30
   2  -2  -4   50.09    6.30
   2   2  -4   43.60    7.20
   1  -2  -4 2482.25   80.49
   1  -2  -4 2580.74   80.19
   1   2  -4 2502.05   81.79
   0  -2  -4   55.99    7.20
   0  -2  -4   54.99    6.80
   0   2  -4   48.60    8.10
  -1  -2  -4   14.70    4.90
  -1  -2  -4   15.50    5.30
  -1   2  -4   15.70    6.50
   2  -2   4   38.80    8.90
  -2  -2  -4   41.20    6.70
  -2  -2  -4   39.70    5.60
   2  -2   4   40.00    6.90
  -2   2  -4   45.00    8.60
   2   2   4   36.70    7.20
   3  -2   4  293.57   19.00
  -3  -2  -4  275.97   16.60
   3   2   4  276.57   17.60
  -3   2  -4  283.67   17.30
   4  -2   4  900.71   40.50
   4  -2   4  893.61   35.60
  -4  -2  -4  915.31   33.40
   4  -2   4  886.81   31.10
  -4   2  -4  894.01   36.80
   4   2   4  914.51   37.80
  -4   2  -4  865.71   33.70
   5  -2   4  139.19    9.20
  -5  -2  -4  120.39   12.90
   5  -2   4  139.99   12.70
   5  -2   4  140.19   18.00
  -5  -2  -4  144.29   10.70
   5   2   4  134.89   12.40
  -5   2  -4  143.29   11.80
   5   2   4  139.29   15.20
  -5   2  -4  131.79   13.40
   5   2   4  141.99    9.50
  -6  -2  -4  171.28   13.30
   6  -2   4  144.89   10.50
   6  -2   4  161.18   14.40
  -6  -2  -4  170.88   13.70
  -6  -2  -4  128.99   11.50
  -6  -2  -4  159.38   16.40
   6   2   4  167.28   17.80
  -6   2  -4  169.58   16.90
  -6   2  -4  157.08   15.60
  -6   2  -4  149.29   12.90
  -6   2  -4  161.58   13.10
   6   2   4  152.48   14.10
  -7  -2  -4    2.20    9.00
  -7  -2  -4   13.30    5.20
   7  -2   4   11.50    5.70
   7  -2   4   -0.10    6.20
  -7  -2  -4    0.90    6.60
  -7  -2  -4  -11.30    8.60
   7  -2   4    9.50    7.70
  -7  -2  -4   15.60   14.10
   7  -2   4   15.60   13.20
  -7   2  -4   -2.10    7.60
   7   2   4    4.50    5.30
  -7   2  -4    7.80   13.80
   7   2   4    5.20    6.90
   7   2   4   -0.20   10.00
  -7   2  -4    7.20    6.40
  -7   2  -4   18.20    7.10
  -8  -2  -4  692.93   33.60
  -8  -2  -4  720.23   28.50
   8  -2   4  689.13   28.20
   8  -2   4  746.23   36.90
   8  -2   4  706.73   43.90
  -8  -2  -4  699.63   30.60
  -8  -2  -4  762.42   32.50
  -8   2  -4  677.33   36.50
   8   2   4  701.73   34.40
   8   2   4  702.93   40.90
  -8   2  -4  716.43   32.90
   8   2   4  731.23   28.90
  -8   2  -4  708.43   42.70
  -8   2  -4  689.53   30.40
  -8   2  -4  702.43   31.90
   9  -2   4  346.97   35.00
  -9  -2  -4  374.96   22.40
  -9  -2  -4  383.96   18.30
  -9  -2  -4  364.96   20.80
  -9  -2  -4  401.76   23.70
   9  -2   4  381.76   25.80
   9  -2   4  383.26   19.10
   9   2   4  385.16   19.00
   9   2   4  355.16   29.40
  -9   2  -4  366.66   22.90
   9   2   4  379.16   24.30
  -9   2  -4  393.16   21.30
  -9   2  -4  359.66   22.00
  10  -2   4   25.80    6.30
 -10  -2  -4    2.10    8.60
  10  -2   4   26.70   11.00
 -10  -2  -4   20.40    6.10
 -10  -2  -4   27.70    9.60
  10  -2   4   31.30   25.00
 -10  -2  -4   31.00    9.50
 -10   2  -4   14.80    7.80
  10   2   4   11.10   18.50
  10   2   4   19.20   12.00
  10   2   4   23.70    6.90
 -10   2  -4   18.30    9.30
 -10   2  -4    4.70   13.10
 -11  -2  -4   20.10    9.60
 -11  -2  -4   16.50    8.40
  11  -2   4   12.60    7.10
  11  -2   4   12.70   15.20
 -11  -2  -4    9.80    4.80
 -11   2  -4    3.10    8.20
 -11   2  -4   13.40    7.10
  11   2   4   15.30   10.50
  11   2   4    5.40    5.80
  12  -2   4  174.18   22.00
 -12  -2  -4  204.68   14.40
  12   2   4  213.18   12.20
 -12   2  -4  190.98   11.40
 -12   2  -4  181.48   13.10
 -14  -3   4   10.00    4.60
 -14  -3   4   14.30    6.80
 -14   3   4    9.80    4.80
  14   3  -4    9.40    5.40
 -13  -3   4   34.90    8.10
 -13  -3   4   20.90    5.60
  13   3  -4   32.00    7.80
 -13   3   4   33.10    8.90
 -12  -3   4   21.70    8.10
 -12  -3   4   24.50    7.70
  12  -3  -4   22.30   19.20
 -12  -3   4   14.80    7.00
 -12   3   4   13.10   11.40
 -12   3   4   23.40    8.70
  12   3  -4    7.50    6.20
 -11  -3   4   26.70    8.50
 -11  -3   4   23.30    8.30
  11  -3  -4   12.30   24.60
  11  -3  -4   37.30   11.60
 -11  -3   4   26.30    7.00
  11   3  -4   40.60   18.70
 -11   3   4   27.60    9.90
 -11   3   4   55.39   25.20
 -11   3   4   36.60    9.60
  11   3  -4   37.00    8.30
  10  -3  -4  824.22   39.80
 -10  -3   4  828.42   33.90
 -10  -3   4  800.12   31.50
  10  -3  -4  845.12   53.89
 -10  -3   4  813.62   33.80
  10   3  -4  954.60   72.19
  10   3  -4  800.62   32.30
 -10   3   4  745.43   44.60
 -10   3   4  828.32   36.50
 -10   3   4  819.92   34.40
 -10   3   4  815.92   36.40
   9  -3  -4   30.70   20.80
   9  -3  -4   29.00    9.50
  -9  -3   4   37.80    8.20
  -9   3   4   32.50   12.00
  -9   3   4   48.40    7.80
  -9   3   4   34.90    9.30
   9   3  -4   28.30   15.70
  -9   3   4   37.30    9.30
   9   3  -4   40.70    7.60
  -8  -3   4   -0.50    6.40
  -8  -3   4   -0.40    4.90
   8  -3  -4    4.40   14.80
   8  -3  -4    1.00    6.20
   8   3  -4    0.10    4.30
  -8   3   4  -10.40    7.50
  -8   3   4    5.50    5.50
   8   3  -4    4.50    9.60
  -8   3   4    6.50    6.80
  -8   3   4   12.50   10.30
  -7  -3   4  156.28   14.90
  -7  -3   4  170.38   17.40
  -7  -3   4  143.89   13.30
   7  -3  -4  171.98   21.90
   7  -3  -4  154.68   11.70
   7  -3  -4  146.99   14.30
  -7  -3   4  134.39   11.70
   7   3  -4  190.58   19.50
  -7   3   4  141.79   15.70
  -7   3   4  147.39   10.00
   7   3  -4  156.28   10.60
  -7   3   4  155.68   12.60
   6  -3  -4  530.75   22.70
   6  -3  -4  543.55   25.60
   6  -3  -4  552.34   31.10
  -6  -3   4  505.65   23.50
   6   3  -4  521.05   20.70
   6   3  -4  584.84   29.70
  -6   3   4  516.65   22.80
  -6   3   4  533.25   20.70
   5  -3  -4  202.28   12.50
   5  -3  -4  224.58   15.20
   5  -3  -4  221.58   19.20
  -5   3   4  216.88   11.60
   5   3  -4  226.58   17.40
   4  -3  -4 1046.60   38.00
   4  -3  -4 1043.70   42.30
   4  -3  -4 1021.00   40.20
   4   3  -4 1087.99   42.20
  -4   3   4 1151.48   37.20
   3  -3  -4   29.50    6.30
   3  -3  -4   24.40    7.90
   3  -3  -4   26.60    8.20
   3   3  -4   28.30    7.90
   2  -3  -4  133.79   10.20
   2  -3  -4  121.89   11.40
   2   3  -4  141.19   11.70
   1  -3  -4  408.16   17.50
   1  -3  -4  461.65   19.20
   1   3  -4  437.76   20.20
   0  -3  -4  137.19   10.50
   0   3  -4  154.88   12.00
   1  -3   4  807.92   29.90
  -1  -3  -4  782.82   31.80
   2  -3   4  929.41   34.30
  -2  -3  -4  890.21   33.40
   2   3   4  888.31   33.50
  -2   3  -4  889.31   35.80
   3  -3   4  190.28   17.30
  -3  -3  -4  191.68   13.10
   3  -3   4  176.78    9.70
  -3   3  -4  197.68   14.40
   3   3   4  202.18   14.20
  -3   3  -4  196.78   10.90
   4  -3   4  555.04   29.40
  -4  -3  -4  545.45   23.30
   4  -3   4  523.95   20.60
   4  -3   4  552.64   25.30
  -4   3  -4  575.84   27.70
  -4   3  -4  505.05   23.40
  -4   3  -4  519.65   20.70
   4   3   4  591.54   26.70
  -5  -3  -4   30.10    7.50
  -5  -3  -4   27.70    7.50
   5  -3   4   25.90   12.10
  -5  -3  -4   23.10    7.20
   5  -3   4   19.60    4.50
  -5  -3  -4   12.40    7.10
   5  -3   4   17.20    6.80
   5   3   4   31.90    9.40
  -5   3  -4   30.60   10.20
  -5   3  -4   25.50    7.00
   5   3   4   23.40    5.00
  -5   3  -4   24.30    5.70
  -5   3  -4   18.10    7.80
  -6  -3  -4  490.85   23.20
   6  -3   4  426.16   24.00
   6  -3   4  478.85   20.50
  -6  -3  -4  524.15   26.30
   6  -3   4  484.35   32.10
  -6  -3  -4  476.75   23.10
  -6  -3  -4  483.25   20.20
  -6  -3  -4  499.35   23.30
  -6   3  -4  464.75   23.20
   6   3   4  547.45   26.80
  -6   3  -4  492.35   24.20
  -6   3  -4  469.75   20.10
  -6   3  -4  503.75   28.90
  -7  -3  -4  151.28   11.90
  -7  -3  -4  151.08   14.60
  -7  -3  -4  146.79   22.20
   7  -3   4  180.38   14.60
   7  -3   4  119.99   18.50
  -7  -3  -4  177.98   16.60
   7  -3   4  163.28   10.90
   7  -3   4  184.28   16.40
   7   3   4  164.28   17.30
  -7   3  -4  149.59   14.60
  -7   3  -4  147.49   16.00
   7   3   4  145.69   19.20
   7   3   4  167.08   12.30
  -7   3  -4  167.08   21.60
  -7   3  -4  133.39   13.80
   8  -3   4    0.20    7.60
  -8  -3  -4   -8.20    5.70
   8  -3   4    3.20   12.50
  -8  -3  -4   -0.80    8.50
  -8  -3  -4   -0.20    7.20
  -8  -3  -4    1.80   18.20
  -8   3  -4   -4.90    6.70
  -8   3  -4   20.30   16.00
   8   3   4   16.50   14.80
   8   3   4    0.30    9.50
  -8   3  -4   -2.00    7.70
  -8   3  -4    7.00   10.10
  -8   3  -4   -0.40    7.70
   9  -3   4   29.90    6.40
   9  -3   4   -8.10   16.50
  -9  -3  -4   30.30    8.90
  -9  -3  -4   35.90    7.20
  -9  -3  -4   55.99   15.30
  -9   3  -4   24.70    8.50
   9   3   4   44.20   17.70
   9   3   4   29.10    6.60
  -9   3  -4   35.10   10.10
  -9   3  -4   31.50   11.20
 -10  -3  -4  105.79   12.50
 -10  -3  -4  106.69    9.50
 -10  -3  -4  124.99   13.80
  10  -3   4  116.29   15.80
  10   3   4  133.49   12.70
 -10   3  -4  122.99   13.40
  10   3   4   59.39   16.90
 -10   3  -4   87.69   13.00
 -11  -3  -4  106.29   11.60
 -11  -3  -4  116.39   11.90
 -11  -3  -4  142.49   14.10
 -11  -3  -4  124.09   12.10
  11  -3   4  140.69   23.60
 -11   3  -4  127.09   12.90
  11   3   4  144.29   11.40
 -11   3  -4   86.89   12.20
  11   3   4   77.69   17.30
 -12  -3  -4    7.80    5.20
  12  -3   4  -12.80   13.80
 -12  -3  -4   18.00    5.50
 -12   3  -4   25.80   10.70
  12   3   4   17.40    9.60
 -12   3  -4   23.20    6.90
 -14  -4   4   52.59    7.20
  14   4  -4   49.30    6.40
 -13  -4   4   96.19   13.80
 -13  -4   4  109.29    8.30
 -13  -4   4  100.29   16.00
 -13   4   4  155.98   20.00
  13   4  -4  117.99   11.50
 -12  -4   4   45.10    9.10
 -12  -4   4   39.20    6.30
  12  -4  -4   34.10   11.40
 -12  -4   4   33.80    7.80
  12   4  -4   51.29   13.10
 -12   4   4   29.00    9.60
 -12   4   4   45.70    9.80
  11  -4  -4  248.88   77.59
  11  -4  -4  304.17   24.30
 -11   4   4  250.47   34.40
 -11   4   4  287.97   20.00
  11   4  -4  297.77   16.60
 -10  -4   4  475.55   24.30
 -10  -4   4  498.35   21.30
  10  -4  -4  467.65   29.60
 -10  -4   4  498.65   24.70
  10   4  -4  466.05   22.40
  10   4  -4  455.65   36.30
 -10   4   4  486.15   25.30
 -10   4   4  460.35   21.70
 -10   4   4  481.35   45.20
 -10   4   4  481.45   25.50
  -9  -4   4  560.74   26.50
   9  -4  -4  532.65   43.10
  -9  -4   4  576.94   24.40
  -9  -4   4  617.44   27.30
   9  -4  -4  600.14   34.00
   9   4  -4  597.24   24.70
  -9   4   4  549.05   34.80
   9   4  -4  601.14   38.40
  -9   4   4  630.84   28.90
  -9   4   4  578.34   24.60
  -8  -4   4  185.08   12.60
   8  -4  -4  203.18   18.20
  -8  -4   4  185.68   14.80
  -8  -4   4  174.08   14.20
  -8   4   4  195.38   20.20
  -8   4   4  181.18   16.80
  -8   4   4  181.38   13.00
   8   4  -4  141.99   20.30
   8   4  -4  188.78   12.60
  -8   4   4  165.38   14.80
  -7  -4   4   45.20    9.80
  -7  -4   4   20.60    5.40
   7  -4  -4   24.00    8.40
   7  -4  -4   18.80   16.10
  -7   4   4   26.70   11.60
  -7   4   4   25.10    7.60
   7   4  -4   20.40    4.90
  -7   4   4   28.60    5.50
  -6  -4   4  840.02   33.40
   6  -4  -4  875.31   41.20
   6  -4  -4  874.71   36.70
   6  -4  -4  863.41   34.20
   6   4  -4  862.11   38.90
  -6   4   4  842.12   30.60
  -6   4   4  811.92   32.30
   6   4  -4  812.22   29.80
   5  -4  -4   -1.00    5.90
   5  -4  -4   11.80   10.20
   5  -4  -4    0.10    5.20
   5   4  -4    3.70    7.80
  -5   4   4    3.40    3.90
   5   4  -4    4.20    4.00
   4  -4  -4    8.50    5.90
   4  -4  -4   14.90    6.60
   4  -4  -4   13.50    9.30
   4   4  -4   13.00    4.10
   4   4  -4    6.70    7.60
  -4   4   4   -0.60    4.00
   3  -4  -4  345.67   17.80
   3  -4  -4  334.77   19.10
   3   4  -4  367.36   19.10
   2  -4  -4  183.18   15.80
   2  -4  -4  174.08   12.60
   2   4  -4  183.18   13.50
   1  -4  -4   13.30    6.40
   1   4  -4    2.90    5.70
   0  -4  -4  311.47   16.60
   0   4  -4  304.07   16.80
   1  -4   4   14.90    5.10
  -1  -4  -4   12.80    6.40
  -1   4  -4   12.10    6.00
  -1   4  -4   17.90    4.80
  -2  -4  -4   -0.80    5.20
  -2   4  -4    5.70    5.40
  -2   4  -4    1.90    3.90
   3  -4   4   69.29   13.20
  -3  -4  -4   52.89    9.20
   3  -4   4   72.59    9.60
  -3   4  -4   64.29   10.90
   3   4   4   73.29    9.10
  -3   4  -4   49.40    5.80
   4  -4   4   27.80    9.80
   4  -4   4   27.20    5.40
  -4  -4  -4   20.70    7.50
   4  -4   4   32.80    7.10
   4   4   4   32.70    8.20
  -4   4  -4   40.80    7.80
  -4   4  -4   30.00    5.50
  -4   4  -4   33.40    9.80
   5  -4   4   12.70   10.20
   5  -4   4   12.30    7.40
  -5  -4  -4   10.40    6.70
  -5  -4  -4   18.50    6.70
  -5  -4  -4    1.90    6.60
   5  -4   4    4.00    5.00
   5   4   4   12.60    8.00
  -5   4  -4   18.40    7.10
   5   4   4   16.50    5.90
  -5   4  -4    1.40    4.70
  -5   4  -4    6.00    5.80
  -5   4  -4    9.60    8.70
   6  -4   4   94.39   19.30
   6  -4   4   80.09    8.50
  -6  -4  -4   88.79    7.80
  -6  -4  -4   95.29   11.50
   6  -4   4   82.09   11.80
  -6  -4  -4   78.09   11.00
   6  -4   4   91.39   10.20
  -6  -4  -4  109.49   12.50
  -6   4  -4  105.29   12.10
  -6   4  -4   61.89    7.90
   6   4   4   84.99    9.10
  -6   4  -4   95.19   15.80
   6   4   4  102.39   12.90
  -6   4  -4   98.19   11.70
   6   4   4   84.39   13.60
  -7  -4  -4   89.79   21.30
  -7  -4  -4  107.89   16.20
   7  -4   4   91.39    9.20
   7  -4   4  116.49   23.30
   7  -4   4   77.69   12.50
  -7  -4  -4   65.59    7.90
   7   4   4   78.19   11.20
   7   4   4   92.19   16.10
  -7   4  -4   88.19   11.60
   7   4   4  108.09   10.50
  -7   4  -4   50.19   12.70
  -8  -4  -4  567.74   52.69
  -8  -4  -4  515.85   21.90
   8  -4   4  563.14   23.90
  -8  -4  -4  573.44   27.40
   8  -4   4  573.34   31.70
  -8   4  -4  571.34   29.00
   8   4   4  584.54   31.00
  -8   4  -4  574.94   27.30
   8   4   4  602.34   24.70
   9  -4   4    2.40    8.50
   9  -4   4    4.90    9.30
  -9  -4  -4    3.30    9.80
  -9  -4  -4   14.70   24.10
   9  -4   4   36.40   22.80
   9   4   4   18.80   12.10
   9   4   4   20.90    7.10
  -9   4  -4    9.40    9.10
   9   4   4    1.50   19.00
  -9   4  -4   -1.50   30.40
  -9   4  -4    5.80    7.90
  -9   4  -4    9.50   12.10
 -10  -4  -4   12.80    7.30
 -10  -4  -4   12.60   10.60
  10  -4   4   40.70   19.30
 -10  -4  -4   11.80    8.40
 -10   4  -4   25.10    8.40
 -10   4  -4    3.70    9.60
  10   4   4   37.60   20.10
 -11  -4  -4  227.08   16.30
 -11  -4  -4  229.08   14.60
  11  -4   4  213.28   20.20
 -11  -4  -4  246.58   15.80
 -11   4  -4  246.38   14.40
  11   4   4  266.77   14.20
 -12  -4  -4   11.40    5.10
 -12  -4  -4    0.30    6.50
  12  -4   4   -4.00   17.50
  12   4   4    5.50    4.90
 -12   4  -4    7.10    5.00
 -12   4  -4    4.00    4.30
 -13  -5   4  502.65   25.10
 -13  -5   4  484.25   21.30
  13   5  -4  461.35   20.10
 -13   5   4  447.16   21.20
 -12  -5   4    3.60    6.50
 -12  -5   4   -3.80    3.40
 -12  -5   4    0.00    7.30
  12  -5  -4  -17.40   16.00
  12   5  -4    1.00    5.80
 -12   5   4   12.00    6.60
 -12   5   4   -0.60    5.90
 -11  -5   4   10.30    5.60
 -11  -5   4   13.20    7.70
 -11  -5   4   18.90    8.10
  11  -5  -4   24.60   12.40
 -11   5   4   14.90    9.10
 -11   5   4   17.30    9.80
 -11   5   4   32.70   25.20
  11   5  -4   45.60   22.70
  11   5  -4   19.20    6.60
  10  -5  -4   52.29   24.70
 -10  -5   4   24.00    6.90
 -10  -5   4   36.50    9.20
 -10  -5   4   50.99    9.70
 -10   5   4   45.00    8.40
 -10   5   4   19.60    9.70
 -10   5   4   30.70   18.00
  10   5  -4   39.00    8.20
  10   5  -4   19.20   18.30
 -10   5   4   49.80   10.70
  -9  -5   4  502.95   25.10
   9  -5  -4  484.95   30.40
  -9  -5   4  489.65   24.70
   9  -5  -4  419.56   47.20
  -9  -5   4  484.95   21.40
  -9   5   4  502.45   34.80
  -9   5   4  472.85   26.20
  -9   5   4  503.85   26.10
  -9   5   4  569.24   26.30
   9   5  -4  501.65   22.90
   9   5  -4  468.95   34.40
   8  -5  -4   95.09   26.90
  -8  -5   4   44.70    8.80
  -8  -5   4   48.50    7.50
   8  -5  -4   46.70   11.20
  -8   5   4   39.30   12.20
  -8   5   4   39.60   12.90
   8   5  -4   56.99   15.20
  -8   5   4   46.20    9.60
  -8   5   4   46.50    7.10
   8   5  -4   49.99    6.80
   7  -5  -4  352.66   31.90
  -7  -5   4  411.66   20.40
   7  -5  -4  384.56   24.60
  -7  -5   4  407.56   18.20
  -7  -5   4  371.56   22.40
  -7   5   4  421.46   26.80
   7   5  -4  422.56   27.40
  -7   5   4  390.46   18.50
   7   5  -4  393.76   17.90
   6  -5  -4  412.96   22.80
   6  -5  -4  476.75   30.40
  -6  -5   4  395.76   19.50
  -6  -5   4  427.56   21.90
  -6  -5   4  426.16   20.80
   6  -5  -4  465.65   25.30
   6   5  -4  486.55   27.10
  -6   5   4  421.16   18.50
   6   5  -4  438.46   18.40
  -6   5   4  425.16   21.60
  -5  -5   4   57.79   10.70
   5  -5  -4   53.29   10.40
   5  -5  -4   41.60    9.30
   5  -5  -4   51.69   15.30
   5   5  -4   48.40    6.00
   5   5  -4   49.00   11.40
  -5   5   4   48.80    6.00
   4  -5  -4   30.20    8.10
   4  -5  -4   28.60    7.80
   4   5  -4   25.60    8.50
  -4   5   4   15.40    4.10
   4   5  -4   11.10    4.50
   3  -5  -4  308.57   17.50
   3   5  -4  287.37   17.20
   3   5  -4  278.17   13.00
  -3   5   4  232.58   13.80
   2  -5  -4  703.73   34.10
   2  -5  -4  716.33   29.30
   2   5  -4  706.03   29.40
   2   5  -4  613.74   24.40
   1  -5  -4    4.80    6.70
   1   5  -4    7.00    6.20
   0  -5   4    3.10    4.50
   0  -5  -4    2.20    6.10
   0   5  -4    1.30    5.90
  -1  -5  -4  134.79   12.70
   1  -5   4  113.49    9.50
  -1   5  -4  124.19    8.40
  -1   5  -4  126.39   12.50
   2  -5   4   64.59    8.60
  -2  -5  -4   64.59    9.30
  -2   5  -4   68.99    7.60
  -2   5  -4   68.49   10.90
  -3  -5  -4 1748.53   60.89
   3  -5   4 1789.22   61.09
  -3   5  -4 1631.24   56.39
  -3   5  -4 1701.13   63.59
   4  -5   4   14.60   11.20
  -4  -5  -4   14.00    8.30
   4  -5   4   12.20    6.80
   4  -5   4   20.20    6.20
   4   5   4   19.40    6.90
  -4   5  -4   28.90    8.70
  -4   5  -4   25.10    5.90
  -4   5  -4   12.30    7.30
  -5  -5  -4    7.30    7.10
   5  -5   4    9.60    6.70
  -5  -5  -4   -0.20    6.70
   5  -5   4   -3.60    5.10
  -5  -5  -4   10.10    7.00
  -5  -5  -4    3.20    6.60
   5  -5   4   15.70   13.80
  -5   5  -4   10.40    6.40
   5   5   4   -3.10    6.50
  -5   5  -4   13.80    8.30
  -5   5  -4    1.90    6.90
   5   5   4    9.60    7.00
  -5   5  -4   15.70    5.50
  -6  -5  -4   -7.00    7.00
   6  -5   4   -2.60   14.30
  -6  -5  -4   -4.80   10.30
   6  -5   4   -1.10    6.00
  -6  -5  -4   -2.30    8.80
  -6  -5  -4   11.30    8.40
   6  -5   4   -9.20    4.90
  -6   5  -4   13.20    6.20
  -6   5  -4    3.00    7.70
  -6   5  -4   -1.60    6.10
   6   5   4    1.80    8.00
   6   5   4    6.90   10.20
   6   5   4    4.70    5.30
  -6   5  -4    8.40    8.90
   7  -5   4  111.09   16.60
  -7  -5  -4   95.09   21.10
  -7  -5  -4   92.69   12.10
   7  -5   4   97.99   25.40
  -7  -5  -4   92.79   11.30
   7  -5   4   96.39   11.40
  -7   5  -4   94.49    9.70
  -7   5  -4  125.29   20.50
   7   5   4  107.59   10.20
   7   5   4   89.69   13.20
  -7   5  -4  117.39   13.00
   7   5   4   87.59   16.40
  -8  -5  -4  -15.90   31.80
  -8  -5  -4   -3.00    8.20
  -8  -5  -4  -11.00    7.40
   8  -5   4   -0.20   24.60
   8  -5   4  -12.40    8.20
  -8   5  -4    2.90    7.80
  -8   5  -4    2.20    7.40
   8   5   4   -8.50   13.50
  -8   5  -4  -13.60   14.70
   8   5   4   10.80    9.90
   8   5   4   -3.30    5.40
  -9  -5  -4   18.40    8.70
   9  -5   4   31.80   28.80
  -9  -5  -4   28.10    9.50
   9  -5   4    6.30   10.10
  -9  -5  -4    6.50   33.10
  -9   5  -4   24.80    8.90
   9   5   4   17.60    7.00
  -9   5  -4   38.10    9.40
  -9   5  -4   25.90   25.50
  10  -5   4   52.49   11.10
 -10  -5  -4   28.00    8.40
 -10  -5  -4   31.20    9.10
 -10  -5  -4   40.10    9.60
 -10   5  -4   38.90    9.10
 -10   5  -4   38.20    9.60
  10   5   4   34.00    7.80
  11  -5   4  127.89   14.40
 -11  -5  -4  139.49   12.80
 -11  -5  -4  106.59   11.00
 -11  -5  -4  116.99   14.50
 -11   5  -4  179.08   19.50
  11   5   4  121.09   11.10
 -11   5  -4  116.69   12.10
 -12  -5  -4  138.79   11.90
 -12  -5  -4  161.98   11.70
 -12   5  -4  131.49   11.00
 -12   5  -4  140.19   10.40
  12   5   4  140.09    9.40
 -13  -6   4   91.79    8.40
 -13  -6   4   83.69    8.80
  13   6  -4   89.79    8.80
 -13   6   4   93.99    8.90
 -12  -6   4   60.79   12.10
 -12  -6   4   75.49    9.30
 -12   6   4   73.69   10.90
 -12   6   4   58.29   14.80
  12   6  -4   83.59    9.40
 -11  -6   4   19.20    7.90
 -11  -6   4   -0.20    7.20
  11  -6  -4   -2.10   17.50
 -11  -6   4   11.70    4.20
 -11   6   4   15.90    9.80
 -11   6   4   -0.30    7.50
 -11   6   4   25.10   10.70
  10  -6  -4  108.79   17.00
 -10   6   4  143.39   11.90
 -10   6   4  170.08   16.70
 -10   6   4  109.39   13.50
  10   6  -4  104.99   26.70
  10   6  -4  143.79   12.00
  -9  -6   4   36.80   10.90
  -9  -6   4   26.70    5.70
   9  -6  -4   28.20   12.10
  -9  -6   4   27.60    8.90
  -9   6   4   19.30    7.60
  -9   6   4   30.70   14.90
   9   6  -4    1.70   16.00
  -9   6   4   16.20    8.80
  -9   6   4   24.20   12.10
   9   6  -4   16.70    5.80
  -8  -6   4   16.10    8.00
  -8  -6   4   12.40    5.40
  -8  -6   4   12.70    7.40
   8  -6  -4    2.80    9.60
   8   6  -4   13.30    6.10
  -8   6   4   15.60   10.10
   8   6  -4   15.80   13.40
  -8   6   4   10.70    6.20
  -8   6   4   13.80    8.10
  -7  -6   4  219.68   16.10
  -7  -6   4  239.38   13.00
  -7  -6   4  231.38   16.60
   7  -6  -4  254.67   21.50
   7   6  -4  233.68   13.70
   7   6  -4  230.88   22.80
  -7   6   4  255.17   14.20
  -7   6   4  236.38   16.20
  -7   6   4  218.28   20.60
   6  -6  -4  189.98   17.40
   6  -6  -4  169.58   18.40
  -6  -6   4  153.38   10.80
  -6  -6   4  168.78   13.80
  -6  -6   4  174.08   14.00
   6   6  -4  140.29   17.80
  -6   6   4  162.88   11.80
  -6   6   4  146.79   14.70
  -6   6   4  169.18   17.50
   6   6  -4  147.59   10.80
   5  -6  -4   44.30   10.30
   5  -6  -4   43.30    9.80
  -5  -6   4   40.50    6.10
  -5  -6   4   60.59    9.80
   5   6  -4   36.00   11.00
  -5   6   4   55.89    7.20
   5   6  -4   40.10    6.10
   4  -6  -4   14.50    7.70
   4  -6  -4    7.80    7.70
  -4  -6   4   14.50    6.30
  -4  -6   4    0.50    6.40
   4   6  -4    8.40    4.60
   4   6  -4   10.00    7.80
  -4   6   4    9.40    5.00
   3  -6  -4  215.18   16.50
  -3   6   4  187.98   11.30
   3   6  -4  196.78   14.90
   3   6  -4  195.78   11.50
   2  -6  -4  163.58   17.40
   2  -6  -4  187.28   15.00
   2   6  -4  140.29    9.90
   2   6  -4  166.88   13.80
   1  -6  -4    0.20    6.60
   1  -6  -4   -1.20    8.30
   1   6  -4    3.80    4.00
   1   6  -4    0.20    5.80
   0  -6  -4  110.39   12.20
   0   6  -4   99.69    8.50
   0   6  -4   99.99   10.80
   1  -6   4   27.00    7.00
  -1  -6  -4   23.50    8.10
  -1   6  -4   34.60    6.00
  -1   6  -4   22.90    8.10
  -2  -6  -4   46.60    9.00
   2  -6   4   33.60    6.10
  -2  -6  -4   43.10    7.90
   2  -6   4   36.30    7.60
   2  -6   4   34.80    7.50
  -2   6  -4   36.60    5.80
  -2   6  -4   39.80    8.80
   3  -6   4   79.09    9.80
   3  -6   4   86.89    9.10
   3  -6   4   90.59   11.10
  -3  -6  -4   73.89   10.80
  -3  -6  -4   94.29   10.50
  -3   6  -4   84.09    8.20
   4  -6   4  104.69   12.50
  -4  -6  -4  128.39   14.20
   4  -6   4  126.09   14.40
  -4  -6  -4  125.19   13.60
  -4  -6  -4  107.69   12.50
  -4  -6  -4  106.99   12.90
   4  -6   4  117.49   10.80
  -4   6  -4  107.09   10.60
  -4   6  -4  111.19   12.60
  -4   6  -4  114.09   14.40
  -4   6  -4  133.79   16.90
  -5  -6  -4   68.29   10.70
  -5  -6  -4   80.69   10.40
  -5  -6  -4   69.79   11.60
   5  -6   4   87.99   10.70
  -5  -6  -4   90.49   12.60
   5  -6   4   63.89   10.80
   5  -6   4   96.89   10.00
  -5   6  -4   90.59    9.10
  -5   6  -4   59.49   11.70
  -5   6  -4   96.79   12.20
  -5   6  -4   79.89   15.10
   6  -6   4   66.39    9.20
  -6  -6  -4   55.89   10.40
  -6  -6  -4   93.29   12.40
   6  -6   4   79.99   13.50
  -6  -6  -4   48.10   11.70
  -6  -6  -4   80.09   16.20
  -6   6  -4   81.79    9.50
  -6   6  -4   75.59   15.60
   6   6   4   66.29   10.40
   6   6   4   86.19    9.10
  -6   6  -4   75.39   11.40
   7  -6   4    7.00    8.60
  -7  -6  -4   -7.80    8.10
  -7  -6  -4    1.10   20.30
  -7  -6  -4  -11.50    7.70
   7   6   4  -21.90   10.90
  -7   6  -4   -9.80   12.70
  -7   6  -4   -6.60    6.10
  -7   6  -4   12.00    9.00
  -7   6  -4   -2.50    6.40
   7   6   4   -0.60    6.00
  -8  -6  -4   55.69   10.70
  -8  -6  -4   32.10   11.20
   8  -6   4   60.79   13.30
  -8  -6  -4    4.90   34.40
  -8   6  -4   22.90   16.00
  -8   6  -4   46.10   10.40
   8   6   4   57.79    8.40
  -8   6  -4   44.40    9.90
  -9  -6  -4   -6.40   37.30
  -9  -6  -4    0.90    8.00
  -9  -6  -4    4.30    7.90
   9  -6   4    5.10   12.50
  -9   6  -4    4.50    7.90
  -9   6  -4    3.90    7.70
  10  -6   4   14.70   10.10
 -10  -6  -4   23.70    8.30
 -10  -6  -4   25.40   12.50
 -10  -6  -4    6.50    7.30
 -10   6  -4   11.60    8.20
 -10   6  -4   21.10    8.50
  10   6   4   20.70    5.80
  11  -6   4   10.80   12.80
 -11  -6  -4   -7.30    6.70
 -11  -6  -4    3.20    6.00
 -11  -6  -4   -5.70    6.40
 -11   6  -4    3.00    6.90
  11   6   4    0.30    4.50
 -11   6  -4   -9.00    4.80
 -12  -7   4  -10.70    6.30
 -12  -7   4   -4.90    5.30
 -12   7   4   -6.50    8.00
  12   7  -4    4.40    5.20
 -11  -7   4   -7.70    6.90
 -11  -7   4    3.50    7.00
 -11   7   4    7.80   11.20
 -11   7   4   -2.90    9.10
  11   7  -4    3.10    5.60
 -11   7   4    1.40    9.80
 -10  -7   4  443.36   22.60
  10  -7  -4  410.36   29.60
 -10  -7   4  433.36   21.40
  10   7  -4  400.86   20.60
 -10   7   4  392.16   25.70
 -10   7   4  439.46   20.80
 -10   7   4  429.36   23.30
   9  -7  -4  131.39   18.70
  -9  -7   4  119.69   14.20
  -9  -7   4   84.19   10.90
  -9   7   4   91.29   17.90
  -9   7   4  113.99   11.60
  -9   7   4   88.79   12.20
   9   7  -4   82.99   21.30
   9   7  -4  111.79   12.00
  -8  -7   4   13.10    7.60
  -8  -7   4   23.60    8.10
   8  -7  -4    8.80    9.90
  -8  -7   4   24.40    4.70
  -8   7   4   19.30   12.00
  -8   7   4   20.90    6.40
  -8   7   4   23.20   11.00
   8   7  -4   22.50   16.90
   8   7  -4   22.70    6.70
   7  -7  -4   50.79   12.60
  -7  -7   4   57.89    9.50
  -7  -7   4   48.50    6.70
  -7  -7   4   77.29   10.10
  -7   7   4   83.69   15.80
  -7   7   4   51.09   11.20
  -7   7   4   68.29    8.20
   7   7  -4   56.39    7.10
   7   7  -4   41.40   15.40
   6  -7  -4   -4.50    8.30
  -6  -7   4   -0.10    6.90
  -6  -7   4   -7.90    6.60
   6  -7  -4   -3.90    7.90
  -6  -7   4   15.10    4.70
  -6   7   4    2.10    5.90
  -6   7   4   -4.50    8.70
   6   7  -4    6.40    9.90
  -6   7   4  -15.00    8.90
   6   7  -4    1.20    5.30
  -5  -7   4   -2.00    6.70
   5  -7  -4   10.70    9.40
  -5  -7   4   -5.80    4.20
  -5  -7   4    1.70    6.20
   5  -7  -4    5.70    8.20
  -5   7   4   -1.70    7.20
  -5   7   4    4.80    5.30
   5   7  -4    1.20    4.90
   5   7  -4   -7.40    7.70
  -4  -7   4   66.79    7.90
   4  -7  -4   65.89   12.70
  -4  -7   4   71.09    9.70
  -4  -7   4   75.19    9.90
  -4   7   4   77.79   13.70
  -4   7   4   71.99    7.90
   3  -7  -4   30.90   10.80
  -3  -7   4   30.70    5.60
  -3  -7   4   41.00    8.20
  -3   7   4   25.50    7.90
   3   7  -4   21.20    7.90
   3   7  -4   24.60    5.70
  -3   7   4   32.10    6.00
   2  -7  -4  237.18   18.90
  -2  -7   4  254.17   15.60
  -2  -7   4  249.08   12.80
   2   7  -4  262.67   17.60
   2   7  -4  227.28   13.10
  -2   7   4  267.47   16.00
   1  -7  -4   71.19   13.90
  -1  -7   4   76.59    9.60
  -1  -7   4   60.59    6.50
   1  -7  -4   63.89    9.90
   1  -7  -4   59.59   11.50
   1   7  -4   68.09    7.50
   1   7  -4   77.19   11.40
   0  -7  -4   29.80    9.40
   0  -7   4   33.00    8.20
   0  -7   4   30.80    5.90
   0   7  -4   25.20    8.50
   0   7  -4   24.60    5.50
  -1  -7  -4  606.04   26.30
   1  -7   4  579.84   26.30
  -1  -7  -4  705.23   34.80
   1  -7   4  618.84   24.10
  -1  -7  -4  560.54   26.00
  -1   7  -4  611.84   24.40
  -2  -7  -4  204.18   17.60
  -2  -7  -4  219.28   15.80
   2  -7   4  230.58   12.90
  -2  -7  -4  227.58   15.60
   2  -7   4  229.68   16.50
   2  -7   4  251.47   15.90
  -2  -7  -4  229.88   20.40
  -2   7  -4  230.48   13.80
  -2   7  -4  256.97   19.40
   3  -7   4  285.87   17.50
  -3  -7  -4  250.57   18.10
   3  -7   4  286.77   19.20
  -3  -7  -4  257.37   20.30
   3  -7   4  286.17   15.10
  -3  -7  -4  255.47   16.70
  -3  -7  -4  285.87   17.90
  -3   7  -4  286.87   15.00
  -3   7  -4  263.37   20.10
   4  -7   4   31.40   10.20
   4  -7   4   31.60    6.60
  -4  -7  -4   30.00   12.50
   4  -7   4   18.50    7.50
  -4  -7  -4   20.30    8.00
  -4  -7  -4   26.30    8.20
  -4  -7  -4   30.20    8.60
  -4   7  -4   38.70    9.40
  -4   7  -4   19.70    5.70
  -4   7  -4   14.80    8.60
   5  -7   4    4.10    7.00
   5  -7   4    2.10    6.50
  -5  -7  -4   -9.30    6.60
   5  -7   4   15.30    8.60
  -5  -7  -4    5.90   11.40
  -5  -7  -4   -2.90    7.60
  -5  -7  -4   14.90   11.70
  -5   7  -4    6.70   10.40
  -5   7  -4    2.20    4.60
  -5   7  -4    0.20   11.40
  -5   7  -4    3.70    5.20
   6  -7   4    8.30    5.80
  -6  -7  -4   -1.80    8.10
  -6  -7  -4   -4.80    7.80
   6  -7   4   -1.80    7.10
  -6  -7  -4    0.50    7.60
   6  -7   4   -3.10    8.00
  -6   7  -4   -3.60   10.50
  -6   7  -4    5.80    5.30
   6   7   4   -3.70   13.00
  -6   7  -4    6.10    7.60
  -7  -7  -4    4.90    8.90
  -7  -7  -4    7.40   21.30
  -7  -7  -4   11.50    8.70
   7  -7   4   17.20   10.70
  -7   7  -4    3.30    9.10
  -7   7  -4   -8.20   12.90
  -7   7  -4    8.80    7.70
   7   7   4   -1.00    6.70
  -7   7  -4    8.80    7.00
  -8  -7  -4  114.49   14.30
  -8  -7  -4   95.19   37.30
  -8  -7  -4   86.69   11.90
   8  -7   4   85.09   14.20
  -8   7  -4   92.09   12.50
  -8   7  -4   74.99   21.00
  -8   7  -4  133.79   14.20
   9  -7   4    6.70   10.70
  -9  -7  -4    7.60    8.20
  -9  -7  -4  -14.70   36.10
  -9  -7  -4    8.00    7.70
  -9   7  -4    9.20    8.10
  -9   7  -4   -0.40    6.10
   9   7   4   11.50    5.50
 -10  -7  -4   -2.60    9.90
 -10  -7  -4   12.30    7.50
  10  -7   4   -3.50    9.70
 -10  -7  -4   -1.50    6.50
 -10   7  -4   10.40   11.00
 -10   7  -4   -2.50    7.30
 -11  -7  -4    6.50    5.90
 -11  -7  -4    1.00    5.30
 -11   7  -4  -12.40    7.10
 -11   7  -4   -4.90    4.00
  11   7   4   -8.90    4.20
 -12  -8   4   27.00    9.80
 -12  -8   4   25.20    6.10
  12   8  -4   23.90    5.80
 -11  -8   4   17.80    7.10
 -11   8   4   23.10    8.00
 -10  -8   4   45.90    7.70
 -10  -8   4   30.10    8.80
  10   8  -4   47.70    8.30
 -10   8   4   49.10    7.50
  -9  -8   4  213.68   16.40
  -9  -8   4  221.78   16.80
  -9   8   4  222.48   14.40
   9   8  -4  212.98   14.60
  -9   8   4  146.69   23.00
  -9   8   4  175.18   24.10
  -8  -8   4   49.30    9.40
  -8  -8   4   51.19   10.10
   8   8  -4   49.30    7.80
   8   8  -4   23.70   20.80
  -8   8   4   62.09    8.50
  -7  -8   4   82.19   11.10
  -7  -8   4   70.89   10.30
   7   8  -4   57.59   16.10
   7   8  -4   63.89    8.40
  -7   8   4   65.69   16.30
  -7   8   4   62.79    8.30
  -6  -8   4  308.87   19.30
   6  -8  -4  269.47   18.30
  -6  -8   4  278.27   18.00
   6   8  -4  290.67   15.90
  -6   8   4  281.17   23.90
   6   8  -4  272.47   23.30
  -5  -8   4  101.89   12.90
   5  -8  -4   77.09   11.20
  -5  -8   4   98.79   13.30
   5  -8  -4  105.69   17.10
  -5   8   4   75.89   13.50
   5   8  -4   92.29   14.90
   5   8  -4   86.39    9.90
  -5   8   4   78.29    9.00
  -4  -8   4  241.98   16.50
   4  -8  -4  248.28   16.60
   4  -8  -4  257.17   21.90
  -4  -8   4  229.68   11.90
  -4  -8   4  232.98   16.10
   4   8  -4  245.18   14.30
  -4   8   4  229.48   14.00
  -4   8   4  259.57   18.90
   4   8  -4  232.18   18.90
  -3  -8   4  142.19   13.30
   3  -8  -4  140.19   17.20
  -3  -8   4  139.29   13.00
   3  -8  -4  147.59   15.90
  -3  -8   4  123.09    8.80
   3   8  -4  140.69   14.60
  -3   8   4  141.09   13.80
  -3   8   4  121.29   10.80
   3   8  -4  133.09   10.90
  -2  -8   4   49.99    8.70
  -2  -8   4   51.99    8.80
   2  -8  -4   36.30   11.60
   2  -8  -4   34.90    8.00
  -2  -8   4   39.00    5.80
  -2   8   4   34.40    8.30
  -2   8   4   29.30    7.60
   2   8  -4   31.00    6.50
   2   8  -4   42.30   10.60
   1  -8  -4   39.50    7.90
   1  -8  -4   29.80   11.00
   1  -8  -4   34.50   12.40
  -1  -8   4   36.30    8.30
  -1  -8   4   44.80    6.00
   1  -8  -4   40.60   11.80
  -1  -8   4    9.40   10.30
   1   8  -4   33.60    6.20
  -1   8   4   42.50    7.50
   1   8  -4   43.70   10.30
   0  -8   4   59.89    7.10
   0  -8  -4   57.99   13.00
   0  -8  -4   42.10   11.30
   0  -8   4   54.09    9.10
   0  -8  -4   42.40   14.70
   0  -8  -4   43.40    8.00
   0   8  -4   47.60   10.50
   0   8  -4   39.60    6.00
  -1  -8  -4   -2.30    9.30
  -1  -8  -4    5.40    7.40
  -1  -8  -4    3.10    8.80
   1  -8   4    4.50    4.00
  -1  -8  -4    3.20   10.30
  -1  -8  -4    9.70    6.30
   1  -8   4   12.80    7.20
  -1   8  -4   -2.00    7.30
  -1   8  -4    9.10    4.60
  -2  -8  -4  296.77   18.00
  -2  -8  -4  305.67   23.10
   2  -8   4  270.57   18.00
  -2  -8  -4  295.67   19.90
   2  -8   4  288.07   15.20
  -2  -8  -4  317.57   19.90
  -2   8  -4  320.77   16.40
  -2   8  -4  308.37   22.70
  -3  -8  -4  291.57   23.20
   3  -8   4  282.57   20.30
   3  -8   4  282.97   15.80
  -3  -8  -4  284.67   18.40
   3  -8   4  296.47   18.30
  -3   8  -4  265.67   16.20
  -3   8  -4  291.47   22.30
  -4  -8  -4  169.38   15.40
   4  -8   4  153.68   17.30
   4  -8   4  153.78   11.50
  -4  -8  -4  139.99   14.70
  -4  -8  -4  155.28   15.30
   4  -8   4  170.08   14.80
  -4  -8  -4  144.29   18.70
  -4   8  -4  133.29   19.20
   5  -8   4   40.30    6.90
   5  -8   4   38.40   10.30
  -5  -8  -4   54.19   10.20
  -5  -8  -4   45.30   10.00
  -5  -8  -4   51.49   11.40
   5  -8   4   36.80    8.80
  -5   8  -4   36.60    9.70
  -5   8  -4   52.09   15.20
  -5   8  -4   42.10    7.40
  -6  -8  -4  399.86   24.50
  -6  -8  -4  359.46   21.50
   6  -8   4  381.36   21.90
   6  -8   4  372.96   25.30
  -6  -8  -4  395.16   23.00
  -6   8  -4  335.27   24.90
  -6   8  -4  357.86   22.60
  -6   8  -4  378.26   19.90
  -7  -8  -4   79.39   10.90
   7  -8   4   53.79   12.70
  -7  -8  -4   71.49   25.80
  -7  -8  -4   70.79   10.40
  -7   8  -4   59.59   11.00
  -7   8  -4   79.89    8.50
  -7   8  -4   43.80   12.40
  -7   8  -4   40.70   15.10
  -8  -8  -4    4.30    8.10
  -8  -8  -4    3.30   38.20
   8  -8   4   13.70   10.70
  -8  -8  -4   18.90    8.40
  -8   8  -4   15.70    7.60
   8   8   4    2.00    7.00
  -8   8  -4   16.80   10.80
  -8   8  -4   15.80    6.60
  -9  -8  -4   36.90   10.30
  -9  -8  -4   65.19   28.20
   9  -8   4   42.50   12.00
  -9  -8  -4   66.99    9.90
  -9   8  -4   62.39   10.80
  -9   8  -4   44.40    9.00
 -10  -8  -4    0.60   10.10
 -10  -8  -4   16.80    8.40
 -10  -8  -4    6.80    4.70
 -10   8  -4    6.50    5.80
  10   8   4  -11.80    7.00
 -10   8  -4   -1.00    6.60
 -11  -9   4   25.50    6.90
 -11  -9   4   36.40    7.30
  11   9  -4   31.00    6.10
 -11   9   4   31.40   11.10
 -10  -9   4   12.20    5.40
 -10  -9   4    8.20    7.50
 -10   9   4   13.50    7.70
  -9  -9   4  143.69   14.60
  -9  -9   4  137.89   14.00
   9   9  -4  125.39   11.10
  -9   9   4  144.89   12.10
  -8  -9   4  158.68   14.90
  -8  -9   4  153.58   15.40
   8   9  -4  153.88   13.30
  -8   9   4  176.88   13.20
  -7  -9   4   12.00    7.60
  -7  -9   4    7.20    9.80
  -7   9   4   -6.30   13.60
   7   9  -4   13.20    6.90
  -7   9   4   20.40    6.80
  -6  -9   4    0.30    6.90
  -6  -9   4    6.20    7.80
  -6   9   4    6.20    5.70
   6   9  -4   11.80   15.40
   6   9  -4   10.70    6.30
  -6   9   4   36.20   13.80
  -5  -9   4  333.87   19.70
  -5  -9   4  298.97   18.60
   5  -9  -4  284.17   19.30
  -5   9   4  305.87   17.00
   5   9  -4  304.67   16.60
  -4  -9   4  149.09   13.90
   4  -9  -4  152.88   15.80
   4  -9  -4  186.48   21.50
  -4  -9   4  148.59   14.40
   4   9  -4  156.78   12.20
  -4   9   4  141.29   11.70
   4   9  -4  141.29   17.70
  -4   9   4  138.49   17.70
   3  -9  -4    1.00    9.10
  -3  -9   4   -4.80    4.20
   3  -9  -4    2.70   10.60
  -3  -9   4    7.70    7.30
   3  -9  -4    4.10    6.60
  -3  -9   4    8.90    7.60
   3   9  -4    2.10    5.50
   3   9  -4   18.40   10.10
  -3   9   4   13.00    6.20
  -3   9   4    9.90    9.70
   2  -9  -4  195.38   15.10
  -2  -9   4  199.88   16.10
  -2  -9   4  181.98   10.10
   2  -9  -4  158.68   19.50
   2  -9  -4  172.68   17.20
  -2  -9   4  193.98   17.20
   2   9  -4  175.88   17.80
  -2   9   4  155.58   13.50
   2   9  -4  200.88   12.90
  -2   9   4  190.38   16.00
   1  -9  -4   -8.80    9.90
   1  -9  -4  -13.00    7.20
  -1  -9   4   -5.10    4.00
  -1  -9   4   -8.80    6.40
  -1  -9   4   19.70   10.60
   1   9  -4   -3.00    7.60
   1   9  -4    5.30    5.40
   0  -9   4   10.40    7.30
   0  -9  -4    3.40    9.40
   0  -9  -4  -28.70   11.90
   0  -9  -4    2.60    7.10
   0  -9  -4    2.80   11.00
   0   9  -4    8.30    8.30
   0   9  -4    6.30    4.70
  -1  -9  -4  239.78   26.60
  -1  -9  -4  257.67   23.70
  -1  -9  -4  192.18   18.00
   1  -9   4  255.67   17.50
  -1  -9  -4  222.88   16.80
  -1  -9  -4  255.77   17.00
   1  -9   4  264.77   13.30
  -1   9  -4  247.08   20.90
  -1   9  -4  245.68   15.30
  -2  -9  -4  478.65   30.90
  -2  -9  -4  412.46   34.60
  -2  -9  -4  417.56   22.30
  -2  -9  -4  431.96   24.40
  -2  -9  -4  449.76   23.20
   2  -9   4  439.06   19.30
   2  -9   4  468.95   23.50
  -2   9  -4  441.86   28.70
  -3  -9  -4  560.84   27.10
  -3  -9  -4  599.04   27.80
  -3  -9  -4  590.64   28.10
   3  -9   4  597.54   24.30
   3  -9   4  563.74   27.40
  -3   9  -4  599.04   26.10
   4  -9   4  110.79   13.80
  -4  -9  -4   89.39   11.70
  -4  -9  -4   85.99   11.10
   4  -9   4  105.19   10.00
  -4  -9  -4   87.39   11.60
  -4  -9  -4   44.20   18.80
  -4   9  -4  107.29   13.70
  -4   9  -4  108.49   11.90
  -4   9  -4  119.59   19.80
  -5  -9  -4   -9.00    7.30
   5  -9   4   16.60   10.20
   5  -9   4   -3.90    4.40
  -5  -9  -4   -9.30    7.90
  -5  -9  -4    7.20    9.60
  -5   9  -4    6.00    5.60
  -5   9  -4    2.90    7.90
  -5   9  -4   -7.90   10.00
  -6  -9  -4   36.40   14.10
  -6  -9  -4   55.09   10.50
  -6  -9  -4   39.00    9.40
   6  -9   4   42.20   12.40
  -6   9  -4   45.20    8.70
  -6   9  -4   21.90   15.60
  -6   9  -4   40.60   10.30
  -7  -9  -4   47.90    9.90
   7  -9   4   26.40   17.40
  -7  -9  -4   31.60    9.10
  -7  -9  -4   56.79   30.40
  -7   9  -4   45.70   10.40
  -7   9  -4   39.50    7.90
   8  -9   4   28.40   12.10
  -8  -9  -4   79.59   46.90
  -8  -9  -4   33.00    7.10
  -8  -9  -4   30.20   11.30
  -8   9  -4   46.50   21.70
  -8   9  -4   30.50    8.60
  -9  -9  -4   18.30   15.50
  -9  -9  -4   18.20    7.50
  -9  -9  -4   42.90    8.90
  -9   9  -4   39.40    8.80
  -9   9  -4   30.70   10.90
 -10 -10   4   34.10    7.10
 -10 -10   4   43.80    7.90
 -10  10   4   53.59    6.50
  10  10  -4   27.00    5.60
  -9 -10   4   71.89   10.00
  -9 -10   4   97.89    9.80
   9  10  -4   82.89    9.00
  -9  10   4  101.99   10.00
  -8 -10   4   13.80    7.30
  -8 -10   4    6.10    5.50
  -8  10   4   12.60    6.30
   8  10  -4   15.90    6.70
  -7 -10   4   57.99    9.50
  -7 -10   4   57.99    9.80
   7  10  -4   45.70    8.60
  -7  10   4   68.99    9.60
  -6 -10   4    4.00    7.80
  -6 -10   4    5.10    7.20
  -6  10   4   18.40    7.70
   6  10  -4    8.50    6.70
  -5 -10   4   13.90    9.10
   5 -10  -4    7.40    7.40
  -5 -10   4    9.20    8.10
   5  10  -4    2.60    6.20
  -5  10   4   19.20   13.30
  -5  10   4   11.70    6.00
   4 -10  -4   41.50    9.00
  -4 -10   4   61.59    9.30
  -4 -10   4   51.59    9.80
   4 -10  -4   41.70    8.20
   4  10  -4   41.10   16.30
  -4  10   4   54.09   15.60
  -4  10   4   58.19    8.20
   4  10  -4   65.19    8.60
  -3 -10   4  108.89   12.20
  -3 -10   4  112.89   12.60
   3 -10  -4  106.79   12.40
   3 -10  -4   99.69   11.60
   3 -10  -4   92.69   18.50
  -3  10   4   95.39   10.80
   3  10  -4  103.49   10.00
  -3  10   4   94.59   15.20
   3  10  -4   96.99   17.30
  -2 -10   4   66.09    9.80
  -2 -10   4   81.09   11.00
   2 -10  -4   86.39   10.30
   2 -10  -4   52.49   16.30
   2 -10  -4   76.99   10.30
   2  10  -4  101.29   11.10
   2  10  -4   64.69   16.60
  -2  10   4   75.79    9.00
   1 -10  -4    4.90   12.90
   1 -10  -4   22.90    8.50
   1 -10  -4   22.90    8.00
  -1 -10   4   15.00    4.30
  -1 -10   4   12.80    7.90
   1  10  -4   18.90    5.70
   1  10  -4   17.50   14.40
   0 -10   4    0.40    7.20
   0 -10  -4   -0.30    7.10
   0 -10  -4    7.10    9.20
   0 -10  -4  -10.00   11.70
   0 -10   4   -3.00    3.80
   0  10  -4   -2.40    5.90
   0  10  -4   -2.80    9.40
  -1 -10  -4  165.98   14.90
  -1 -10  -4  145.09   15.90
  -1 -10  -4  164.48   21.00
  -1 -10  -4  171.78   15.30
   1 -10   4  190.18   15.80
   1 -10   4  181.28   11.20
  -1  10  -4  188.28   13.40
  -1  10  -4  197.98   20.20
  -2 -10  -4  627.34   28.80
  -2 -10  -4  621.94   38.10
  -2 -10  -4  612.04   29.20
   2 -10   4  625.84   28.90
  -2 -10  -4  601.04   27.60
   2 -10   4  626.04   24.70
  -2 -10  -4  601.44   44.90
  -2  10  -4  544.65   33.50
  -2  10  -4  641.84   27.30
   3 -10   4   35.30    8.90
  -3 -10  -4    1.30   20.40
  -3 -10  -4   30.40    8.80
  -3 -10  -4   47.50   11.20
  -3 -10  -4   17.70   18.50
  -3 -10  -4   40.70   10.80
  -3  10  -4   43.30    7.70
  -3  10  -4   56.09   15.60
  -3  10  -4   57.99   11.70
  -4 -10  -4   14.30    8.30
   4 -10   4    8.10    7.40
  -4 -10  -4    4.70    8.20
  -4 -10  -4   66.09   49.00
  -4 -10  -4   10.20    7.70
  -4 -10  -4  -41.00   39.00
  -4  10  -4    7.60    8.50
  -4  10  -4    3.40   12.30
  -4  10  -4   14.20    6.00
   5 -10   4  183.18   15.70
  -5 -10  -4  153.48   15.10
  -5 -10  -4  169.78   15.80
  -5 -10  -4  171.58   17.20
  -5  10  -4  160.58   12.60
  -5  10  -4  148.89   16.10
  -6 -10  -4   39.90   21.40
  -6 -10  -4   18.50    8.50
   6 -10   4   29.50   16.20
  -6 -10  -4   16.60    8.20
  -6  10  -4   20.10    8.80
  -6  10  -4   28.50    6.70
  -7 -10  -4   -4.20    7.70
  -7 -10  -4    1.60    7.40
   7 -10   4  -18.50   20.00
  -7 -10  -4   10.20   34.60
  -7  10  -4   -2.80    6.60
  -8 -10  -4   12.40    5.50
  -8 -10  -4    2.00    8.20
  -8 -10  -4    3.50   33.20
  -8  10  -4   25.40    7.80
  -9 -11   4    4.70    5.90
  -9 -11   4    6.20    4.70
   9 -11  -4   15.90    7.90
   9  11  -4    4.80    6.00
  -9  11   4   17.40    5.50
   8 -11  -4    5.20    6.10
  -8 -11   4   18.20    5.90
  -8 -11   4    5.50    7.20
   8  11  -4   11.30    5.40
  -8  11   4   10.90    7.00
  -7 -11   4   30.80    7.50
  -7 -11   4   17.30    7.80
  -7  11   4   30.30    6.90
  -6 -11   4    8.90    7.60
  -6 -11   4    7.70    7.10
   6 -11  -4    6.70    6.90
  -6  11   4    8.70    5.90
   6  11  -4   12.00    7.30
   5 -11  -4    3.60    6.20
  -5 -11   4   -5.20    4.90
  -5 -11   4   -8.70    6.50
   5 -11  -4   10.50    7.30
   5  11  -4   -2.10    5.30
   4 -11  -4   38.60    8.30
  -4 -11   4   42.70    9.20
   4 -11  -4   21.40    8.20
  -4 -11   4   65.69   10.20
   4  11  -4   62.89    8.80
  -4  11   4   45.60    7.20
  -3 -11   4  115.09   14.60
  -3 -11   4  115.29   13.40
   3 -11  -4  135.79   14.20
   3 -11  -4  109.09   13.00
  -3  11   4  131.79   11.00
   3  11  -4  133.29   12.40
   2 -11  -4   79.89   11.30
   2  11  -4   80.59    9.60
  -2  11   4   85.29    9.80
   1  11  -4  156.58   12.30
  -1  11   4  131.89   14.10
   0 -11  -4   15.10   16.70
   0 -11  -4    4.20    8.90
   0  11  -4    2.20    5.10
  -1 -11  -4    7.90    7.10
  -1 -11  -4    5.60    7.70
   1 -11   4   -2.80    6.40
  -1  11  -4   -2.10    6.00
  -2 -11  -4   46.50   23.20
   2 -11   4   12.00    7.20
  -2 -11  -4    6.20    9.50
  -2 -11  -4    8.90    7.80
  -2 -11  -4    8.90    8.10
  -2  11  -4    7.60    7.10
  -2  11  -4   16.10    9.50
  -2  11  -4   13.30   16.10
   3 -11   4   14.30    7.50
  -3 -11  -4   19.20    8.50
  -3 -11  -4   14.40    8.20
  -3 -11  -4   19.80    8.40
  -3  11  -4   15.10    9.10
  -3  11  -4   14.40    6.10
   4 -11   4  122.59   11.90
  -4 -11  -4  125.29   13.40
  -4 -11  -4  137.89   14.00
  -4 -11  -4  138.79   15.30
  -4  11  -4  151.68   11.70
  -4  11  -4  126.99   12.70
  -5 -11  -4  594.44   33.10
  -5 -11  -4  600.34   26.40
   5 -11   4  613.54   27.00
  -5  11  -4  553.04   28.00
  -5  11  -4  584.54   24.70
  -6 -11  -4   76.19   28.90
  -6 -11  -4   41.20    8.30
  -6 -11  -4   24.50    8.00
  -6  11  -4   57.89   14.40
  -6  11  -4   45.80   10.50
  -7 -11  -4   13.10    4.90
  -7 -11  -4   10.20    8.20
  -7 -11  -4   78.59   33.70
  -7  11  -4    0.60    5.90
  -7  11  -4    7.20    4.70
   8 -12  -4   38.10   10.50
  -8 -12   4    5.40    4.90
  -8 -12   4   10.20    5.10
  -8  12   4    2.40    4.70
  -7 -12   4    6.50    6.50
  -7 -12   4   15.90    4.60
   7 -12  -4   20.30    6.20
   7  12  -4    8.00    6.20
  -7  12   4    5.10    9.00
  -6 -12   4  278.37   21.40
  -6 -12   4  222.68   12.70
   6 -12  -4  235.38   15.10
   6  12  -4  245.88   14.60
  -5 -12   4   22.80    6.70
   5 -12  -4   14.50    6.30
  -5 -12   4   16.00    7.80
   5  12  -4    5.80    5.40
  -5  12   4   19.80    5.90
   4 -12  -4   12.30    6.80
  -4 -12   4    6.60    7.40
   4 -12  -4    2.10    6.10
   4  12  -4    1.40    6.20
  -4  12   4    1.60    6.40
   3 -12  -4    1.30    9.20
   3 -12  -4   -3.10    6.40
  -3 -12   4   16.90    8.00
  -3  12   4    6.10    6.60
   3  12  -4    5.40    6.50
   2 -12  -4   16.30    7.20
  -2 -12   4    8.50    7.90
   2 -12  -4    6.40    6.90
   2  12  -4   20.30    6.90
  -2  12   4   22.10    8.60
   1 -12  -4   32.00    9.40
  -1 -12   4   42.20    9.30
   1 -12  -4   50.89    9.10
   1  12  -4   50.29    7.80
   0 -12   4  298.67   18.80
   0 -12  -4  279.67   17.50
   0 -12  -4  307.47   20.90
   0  12  -4  312.37   16.60
  -1 -12  -4   25.30    8.50
   1 -12   4   19.10    7.70
  -1 -12  -4   20.40    7.80
  -1  12  -4   18.40    6.00
  -2 -12  -4   -1.20    7.20
   2 -12   4   -1.20    6.90
  -2  12  -4   -0.60    6.30
  -2  12  -4    0.20    8.10
  -3 -12  -4   -7.40    8.90
   3 -12   4   -3.10    4.40
  -3 -12  -4   -9.70    8.40
  -3 -12  -4    7.60    7.20
  -3  12  -4    3.50    7.80
  -3  12  -4   -3.30    5.00
  -4 -12  -4  221.38   14.20
   4 -12   4  229.98   14.40
  -4 -12  -4  214.18   21.00
  -4 -12  -4  236.98   14.60
  -4  12  -4  259.77   14.50
  -4  12  -4  260.87   18.60
  -5 -12  -4   94.89   15.10
  -5 -12  -4   58.59   10.50
  -5  12  -4   79.19    8.50
  -5  12  -4   58.79    9.80
  -6 -12  -4   34.40    9.80
  -6 -12  -4   43.00   11.30
  -6  12  -4   52.09    7.20
  -6  12  -4   58.69    6.40
  -6 -13   4   10.20    4.50
   6 -13  -4    8.20    6.60
  -6 -13   4    9.30   10.20
  -5 -13   4  203.58   12.00
  -5  13   4  189.68   11.20
   5  13  -4  168.98   12.20
  -4 -13   4   15.00    7.20
   4 -13  -4   26.10    8.10
   4  13  -4    9.90    5.30
  -4  13   4   16.60    5.50
   3 -13  -4   44.30   13.30
  -3 -13   4   31.50   10.10
  -3  13   4   23.70    6.50
   3  13  -4   34.00    7.40
  -2 -13   4   19.20    7.60
   2 -13  -4   17.60    7.20
  -2  13   4   -0.50    6.80
   2  13  -4   21.70    6.70
   1 -13  -4   -7.00   12.90
  -1 -13   4    5.50    6.80
   1 -13  -4    2.10    7.00
   1  13  -4    1.30    4.80
   0 -13   4   38.80    8.10
   0 -13  -4   45.90   11.30
   0  13  -4   53.39    7.40
   0  13  -4   38.00    9.70
   1 -13   4   25.50    9.40
  -1 -13  -4   52.79   14.30
  -1 -13  -4   59.69   12.60
  -1  13  -4   53.19   10.10
  -1  13  -4   52.49    7.10
  -2 -13  -4    9.80   12.50
  -2 -13  -4   -8.80   12.00
   2 -13   4   -3.00    4.10
  -2  13  -4   -1.90    4.30
  -2  13  -4   -1.80    8.30
   3 -13   4    4.90    4.70
  -3 -13  -4    3.90   18.40
  -3 -13  -4   20.60    8.50
  -3  13  -4    6.40    6.10
  -3  13  -4    1.80    6.70
   4 -13   4    7.50    5.80
  -4  13  -4   18.40    5.40
  -4  13  -4   17.30    5.10
   2  14  -4    4.50    9.40
  -1 -14   4   50.19    6.40
   1  14  -4   58.49    6.30
   1  14  -4   59.19    9.60
   0  14  -4   26.50    6.10
   0  14  -4   29.90   11.70
 -14   0   5    2.10    5.80
 -14   0   5   20.30   10.10
  14   0  -5  -28.00   14.20
 -13   0   5  114.59   10.10
 -13   0   5   94.69   19.30
  13   0  -5   84.09   12.30
 -12   0   5   -0.60    7.00
  12   0  -5    5.00    7.00
  12   0  -5    5.10   23.10
  11   0  -5    1.50   20.50
  11   0  -5    4.30    6.80
 -11   0   5    6.80    7.90
 -10   0   5   -2.10    7.80
 -10   0   5    2.00   11.00
  10   0  -5   -6.70   14.30
  10   0  -5    3.80    8.60
 -10   0   5  -15.30   18.70
  10   0  -5    0.50    6.40
   9   0  -5   -3.60    7.40
  -9   0   5  -10.30    6.50
  -9   0   5    8.60   12.90
   9   0  -5    2.10    5.40
  -9   0   5   -7.30    6.40
   9   0  -5   12.80   16.10
  -9   0   5   -4.10    9.40
   8   0  -5   17.00   14.10
   8   0  -5    0.20    3.90
  -8   0   5   -1.70    6.70
   8   0  -5   15.60    8.60
  -8   0   5    4.50    7.30
  -8   0   5   -8.50    5.60
   7   0  -5 1212.68   41.00
  -7   0   5 1248.08   44.70
  -7   0   5 1124.89   40.30
   7   0  -5 1140.89   44.50
   7   0  -5 1256.17   53.39
  -7   0   5 1204.68   43.20
   6   0  -5    6.40    3.50
   6   0  -5    9.40    6.80
  -6   0   5    2.10    6.40
  -6   0   5    2.30    4.80
  -6   0   5    2.20    5.80
   6   0  -5    7.80   11.30
   6   0  -5    3.90    4.40
   5   0  -5   11.30    4.30
  -5   0   5    5.60    7.60
   5   0  -5    1.70    8.00
   5   0  -5   11.70    3.70
   4   0  -5   -3.40    2.90
   3   0  -5  680.53   25.10
   3   0  -5  695.33   30.00
   2   0  -5    0.40    5.60
   1   0  -5  399.06   19.40
   0   0  -5    2.90    5.60
  -1   0  -5   68.89    8.90
  -2   0  -5    0.90    5.40
   2   0   5    2.90    7.60
  -2   0  -5   -5.70    4.40
  -3   0  -5   39.10    8.70
   3   0   5   36.60    9.40
  -3   0  -5   32.90    7.80
  -4   0  -5   -5.90    5.10
  -4   0  -5   -3.20    6.50
  -4   0  -5    0.70    6.50
   4   0   5    2.70    6.90
   4   0   5    3.80    4.80
   4   0   5    3.80    4.10
  -5   0  -5   15.20    6.20
   5   0   5    3.90    5.20
   5   0   5    6.50    9.60
   5   0   5    9.50    6.00
  -5   0  -5   12.50    7.60
  -5   0  -5   -1.30    5.10
  -5   0  -5   -2.80    6.40
  -5   0  -5   -5.20    8.20
   6   0   5   -0.10    8.90
  -6   0  -5   15.90   14.20
  -6   0  -5    2.90    5.20
  -6   0  -5   -1.00    6.20
   6   0   5   -4.70    6.10
  -6   0  -5    3.40    7.20
   6   0   5    4.50    5.30
  -6   0  -5    5.20    6.60
  -6   0  -5    3.50    7.60
   7   0   5  812.52   37.60
   7   0   5  834.62   31.30
   7   0   5  812.92   44.10
  -7   0  -5  803.72   35.40
  -7   0  -5  738.33   32.00
  -7   0  -5  804.22   34.10
  -7   0  -5  796.02   38.70
  -8   0  -5    5.30    6.20
   8   0   5    2.20    4.80
   8   0   5   -3.50    7.80
  -8   0  -5   -0.60    8.10
  -8   0  -5    6.90    9.70
   9   0   5    7.50   14.10
   9   0   5   11.70    6.80
  -9   0  -5    3.30    6.30
  -9   0  -5   19.90    9.90
  -9   0  -5   22.40   11.90
  -9   0  -5   14.80    8.60
   9   0   5   17.20    9.80
  10   0   5    0.80    6.70
  10   0   5  -14.90    9.70
 -10   0  -5   -9.80    8.70
 -10   0  -5   -4.10    5.60
 -10   0  -5   -3.50    7.80
  11   0   5   -0.20    8.80
 -11   0  -5    5.90    5.70
 -11   0  -5  -17.10   10.10
  11   0   5    0.20    5.30
 -12   0  -5    5.40    3.90
  12   0   5   -6.70    5.90
 -14  -1   5   44.10    6.60
 -14  -1   5   59.79   12.30
  14  -1  -5   24.90   14.60
 -14   1   5   26.40    8.60
 -14   1   5   43.50    7.60
  14   1  -5   19.90   13.40
 -13  -1   5   17.70    7.10
 -13  -1   5   16.70    7.40
 -13   1   5   19.60    7.70
  13   1  -5   15.40    6.30
 -12  -1   5   -1.60    6.90
 -12  -1   5   -0.40    6.90
  12  -1  -5   13.20   25.80
  12   1  -5   16.30   23.10
  12   1  -5    4.50    5.80
 -12   1   5   15.80    8.10
 -11  -1   5  149.59   13.60
 -11  -1   5  121.49   14.30
  11  -1  -5  140.69   12.80
  11  -1  -5  110.89   29.10
  11   1  -5  171.78   12.30
 -11   1   5  180.38   16.10
 -11   1   5   91.39   26.30
 -10  -1   5   38.50    8.50
  10  -1  -5   21.50   17.10
  10  -1  -5   37.50    7.40
  10  -1  -5   24.80   11.70
 -10   1   5   38.20   18.50
 -10   1   5   31.70    8.70
 -10   1   5   20.30    9.30
 -10   1   5   26.10   11.20
  10   1  -5   17.10   15.00
   9  -1  -5  242.18   14.40
  -9  -1   5  228.28   24.30
  -9  -1   5  236.68   16.00
  -9  -1   5  218.98   17.80
   9  -1  -5  262.87   19.00
  -9  -1   5  214.78   17.20
  -9   1   5  250.27   17.30
  -9   1   5  262.77   19.90
   9   1  -5  202.48   26.50
  -9   1   5  231.88   23.40
   9   1  -5  249.88   15.00
  -9   1   5  231.88   15.90
  -8  -1   5   10.60    6.80
  -8  -1   5    7.10    9.00
  -8  -1   5   -0.70    7.30
   8  -1  -5    8.50    8.20
   8  -1  -5   -2.10    5.10
   8   1  -5   10.80   10.60
   8   1  -5    3.50    8.10
  -8   1   5    5.30    8.00
  -8   1   5    1.10    6.30
   8   1  -5    0.50    4.90
  -8   1   5   -1.80    6.50
  -7  -1   5   25.70    6.40
   7  -1  -5   19.00    7.00
  -7  -1   5   22.40    8.50
   7  -1  -5   17.30    5.20
   7  -1  -5   35.50   13.30
   7   1  -5   29.30    5.10
  -7   1   5   18.00    6.90
  -7   1   5   24.30    5.70
   7   1  -5   28.70   13.00
   6  -1  -5   74.59   13.10
   6  -1  -5   87.79    7.60
  -6  -1   5   99.89   10.40
   6  -1  -5   78.49    8.10
   6  -1  -5   93.39   11.00
   6   1  -5   74.49    7.20
  -6   1   5   66.99    9.30
  -6   1   5   69.29    7.10
   6   1  -5   66.39   14.00
  -5  -1   5 1483.15   50.99
   5  -1  -5 1438.06   51.29
   5  -1  -5 1417.06   47.90
   5  -1  -5 1428.86   55.99
   5   1  -5 1458.25   46.80
   5   1  -5 1516.05   56.29
   4  -1  -5    2.90    4.40
   4  -1  -5    4.40    8.60
   4   1  -5   14.80    8.20
   4   1  -5    6.10    4.00
   3  -1  -5   60.69    6.90
   3  -1  -5   75.69    9.40
   3  -1  -5   81.89   11.50
   3   1  -5   71.89   11.70
   2  -1  -5 1641.44   56.69
   2  -1  -5 1643.84   53.89
   2   1  -5 1577.24   56.39
   1  -1  -5  773.62   29.10
   1  -1  -5  774.82   32.90
   1   1  -5  794.12   31.30
   0  -1  -5 2417.46   76.99
   0   1  -5 2327.77   78.49
  -1  -1  -5  101.59    9.70
  -1  -1  -5  104.19   11.00
  -1   1  -5  101.49    8.00
  -1   1  -5  103.09   11.20
  -2  -1  -5   29.30    7.10
  -2  -1  -5   34.80    7.10
   2  -1   5   43.50   10.60
  -2   1  -5   29.20    6.40
  -2   1  -5   44.00    8.80
   2   1   5   42.90    9.30
  -3  -1  -5    3.00    5.70
   3  -1   5    3.90    4.00
  -3  -1  -5    2.60    5.10
   3  -1   5    0.30    7.00
   3   1   5    8.20    3.90
   3   1   5    1.90    7.30
  -3   1  -5    5.00    5.70
   4  -1   5  353.46   22.60
   4  -1   5  316.37   18.40
   4  -1   5  295.17   14.30
  -4  -1  -5  332.87   17.30
  -4   1  -5  324.77   19.10
   4   1   5  313.97   14.20
  -4   1  -5  345.97   20.70
   4   1   5  337.67   22.20
  -4   1  -5  349.87   18.40
   5  -1   5  -12.00    8.50
   5  -1   5    3.40    5.60
  -5  -1  -5   -0.50    8.90
  -5  -1  -5    4.20    6.30
  -5  -1  -5   -2.30    8.70
  -5  -1  -5    4.30    5.40
  -5  -1  -5    1.00    4.80
   5   1   5    2.80    8.80
  -5   1  -5    3.70    6.60
  -5   1  -5    0.90    5.50
   5   1   5   -0.50    6.50
  -5   1  -5   -1.60    5.30
  -5   1  -5   -3.90    8.00
   5   1   5    1.10    4.30
   6  -1   5   64.99    7.70
   6  -1   5   44.90   12.80
  -6  -1  -5   56.59    7.80
  -6  -1  -5   44.20   11.10
  -6  -1  -5   68.29   10.70
  -6  -1  -5   46.80    8.70
   6  -1   5   48.70    9.70
  -6   1  -5   51.99   10.90
  -6   1  -5   41.60   11.40
  -6   1  -5   36.90   12.90
  -6   1  -5   48.80    9.60
   6   1   5   55.19    7.70
  -6   1  -5   55.59    9.80
   6   1   5   54.99   10.00
  -6   1  -5   67.49    9.00
   6   1   5   58.49   14.70
  -7  -1  -5   23.30    8.70
   7  -1   5   36.00   11.10
   7  -1   5   19.30    6.00
   7  -1   5   30.40   14.40
  -7  -1  -5   21.30    9.40
  -7  -1  -5    1.10   10.40
   7   1   5   18.20   12.90
  -7   1  -5   20.30   10.60
  -7   1  -5   23.70    8.70
   7   1   5   14.80    5.20
  -7   1  -5    9.80   10.80
  -7   1  -5   18.70   10.50
   7   1   5   10.70    8.00
  -7   1  -5   29.30    9.00
  -7   1  -5  -22.10   18.90
  -8  -1  -5  598.04   27.60
  -8  -1  -5  615.04   26.20
  -8  -1  -5  607.14   29.60
   8  -1   5  625.94   25.90
   8  -1   5  602.94   33.90
  -8   1  -5  613.84   30.10
  -8   1  -5  632.74   27.70
   8   1   5  640.44   26.30
  -8   1  -5  639.64   29.60
   8   1   5  644.74   33.20
  -9  -1  -5   32.20    8.20
  -9  -1  -5   27.40   10.10
   9  -1   5   36.10    6.80
  -9  -1  -5   40.90   10.40
  -9  -1  -5   33.10    7.20
   9  -1   5   33.20   10.30
   9  -1   5   34.00   16.30
  -9   1  -5   45.60   10.20
   9   1   5    5.20   13.20
  -9   1  -5   37.60    7.90
   9   1   5   35.40    7.10
   9   1   5   25.20   10.30
  -9   1  -5   48.70   10.90
 -10  -1  -5   25.90    8.80
 -10  -1  -5   22.70   10.00
  10  -1   5   20.50    6.30
  10  -1   5   41.20   16.10
 -10  -1  -5   22.80    6.20
 -10  -1  -5   22.20    9.80
  10   1   5   40.10   20.00
 -10   1  -5   40.00    7.90
  10   1   5   25.60    6.80
 -10   1  -5   34.20    8.90
  11  -1   5   75.49   12.70
  11  -1   5   64.89    8.10
 -11  -1  -5   61.39    9.60
 -11  -1  -5   87.59    9.60
  11   1   5   63.59   12.40
 -11   1  -5   85.09   17.00
 -11   1  -5   87.79    9.90
  11   1   5   94.79    9.40
 -12  -1  -5  130.49    9.60
  12  -1   5  133.19   14.30
 -12  -1  -5  130.09    9.60
 -12   1  -5  123.39    8.90
 -12   1  -5  102.19    9.10
  12   1   5   94.59    8.70
 -14  -2   5    4.00    3.30
 -14  -2   5   -1.00    9.30
 -14   2   5    0.80    6.10
  14   2  -5   -7.80    5.30
 -13  -2   5   30.70    6.90
 -13  -2   5   44.20   10.50
 -13   2   5   60.29    8.00
  13   2  -5   51.49    7.30
 -12  -2   5    9.80    7.50
 -12  -2   5   10.00    6.60
 -12  -2   5   23.00    7.90
 -12   2   5    9.20    8.30
  12   2  -5   12.20    6.20
 -11  -2   5   98.69   11.50
 -11  -2   5  114.19   13.50
 -11  -2   5   85.19   10.20
  11  -2  -5   40.90   23.70
  11   2  -5  104.49   24.60
  11   2  -5  109.09   10.70
 -11   2   5   84.09   12.70
 -11   2   5   76.89   11.30
 -11   2   5   64.09   22.10
 -10  -2   5   18.50    6.80
 -10  -2   5   20.80    9.40
 -10  -2   5    0.70    7.40
  10  -2  -5    5.80    7.10
  10  -2  -5   11.70    9.20
  10  -2  -5   -2.30   16.60
 -10   2   5   45.60   18.00
 -10   2   5   11.60    8.10
  10   2  -5    9.40    5.40
  10   2  -5   16.70   20.20
 -10   2   5   22.40    9.60
   9  -2  -5  489.85   28.40
   9  -2  -5  471.25   21.10
   9  -2  -5  454.95   37.90
  -9  -2   5  502.85   23.70
  -9  -2   5  495.45   22.30
   9   2  -5  466.25   33.80
  -9   2   5  480.75   31.90
  -9   2   5  508.05   26.60
  -9   2   5  493.15   21.80
  -9   2   5  490.15   24.80
  -9   2   5  505.55   23.90
   9   2  -5  517.15   21.70
  -8  -2   5   22.80    7.60
   8  -2  -5   25.80    8.20
   8  -2  -5   18.00    6.70
  -8  -2   5   15.00   12.10
  -8  -2   5   24.10    8.50
  -8  -2   5   14.30    6.10
  -8   2   5   28.00    6.30
   8   2  -5   12.30   12.70
   8   2  -5   25.60    6.20
  -8   2   5   37.00    8.80
  -8   2   5   14.80    8.30
  -8   2   5   21.90    7.70
   7  -2  -5  243.18   12.90
   7  -2  -5  229.68   17.80
   7  -2  -5  218.38   22.00
  -7  -2   5  237.88   13.80
  -7  -2   5  231.08   17.00
   7   2  -5  257.77   22.90
  -7   2   5  246.38   13.30
  -7   2   5  250.87   15.10
   6  -2  -5   91.59    8.80
   6  -2  -5   74.39   10.10
   6  -2  -5   80.19   15.70
  -6  -2   5   81.89   10.10
  -6   2   5   94.39    8.60
   6   2  -5   69.69    7.90
  -6   2   5   76.99    8.80
   6   2  -5   69.59   14.00
   5  -2  -5 1215.48   45.80
  -5  -2   5 1078.59   41.00
   5  -2  -5 1078.79   46.30
   5  -2  -5 1119.09   39.20
   5   2  -5 1145.19   37.10
   5   2  -5 1116.59   37.80
  -5   2   5 1083.99   37.70
   5   2  -5 1129.19   45.90
   4  -2  -5   41.40   10.90
   4  -2  -5   47.10    7.30
   4   2  -5   49.60    9.90
  -4   2   5   49.00    5.30
   3  -2  -5   31.90    6.80
   3  -2  -5   26.80    8.20
   3  -2  -5   38.20    9.40
   3   2  -5   37.50    8.40
   2  -2  -5  379.26   20.10
   2  -2  -5  370.56   17.50
   2   2  -5  420.76   22.90
   1  -2  -5 2073.59   68.59
   1   2  -5 2099.59   70.39
   0  -2  -5  169.18   11.70
   0  -2  -5  165.08   11.70
   0   2  -5  166.68   13.20
   0   2  -5  157.68    8.90
  -1  -2  -5  114.09   10.50
  -1  -2  -5  129.49   10.80
  -1   2  -5  115.89    8.40
  -2  -2  -5  308.57   15.90
  -2  -2  -5  320.17   16.80
   2  -2   5  310.47   21.00
   2  -2   5  316.27   13.70
  -2   2  -5  341.17   19.40
   3  -2   5   54.99   11.50
  -3  -2  -5   68.89    8.60
   3  -2   5   53.99    8.10
   3  -2   5   73.09    7.10
  -3  -2  -5   49.40    9.10
  -3   2  -5   55.49    9.50
   3   2   5   74.29   11.60
  -3   2  -5   76.49    8.80
   3   2   5   56.29    6.30
   4  -2   5  190.28   17.70
  -4  -2  -5  192.38   13.20
   4  -2   5  197.78   15.40
   4   2   5  201.38   16.80
  -4   2  -5  192.78   13.20
   4   2   5  175.58   10.70
  -4   2  -5  196.88   16.70
  -5  -2  -5   30.60    6.10
  -5  -2  -5   25.90    8.40
  -5  -2  -5   39.90    8.30
  -5  -2  -5   34.60    8.30
   5  -2   5   23.00    7.00
   5  -2   5   22.20    4.70
   5  -2   5   14.60   11.50
   5   2   5   15.70    6.70
  -5   2  -5   31.70   10.90
   5   2   5   31.40    5.50
   5   2   5   26.00   11.40
  -5   2  -5   19.70    7.90
  -5   2  -5   21.60    6.60
   6  -2   5   87.59    9.60
  -6  -2  -5  100.29   12.30
   6  -2   5  103.59   13.80
  -6  -2  -5   99.69    9.60
  -6  -2  -5   92.99   16.00
   6  -2   5   78.59   16.80
  -6  -2  -5   87.09   12.10
  -6   2  -5   65.69   14.00
  -6   2  -5   83.59   10.80
   6   2   5   87.89    9.30
  -6   2  -5   99.89   11.10
  -6   2  -5  103.39   14.10
   6   2   5   87.79   13.00
   6   2   5  128.69   18.60
  -6   2  -5  124.29   14.20
   7  -2   5   25.50    9.10
   7  -2   5    8.50    7.50
   7  -2   5    4.00   10.30
  -7  -2  -5   12.20   14.30
   7  -2   5    2.80    4.70
  -7  -2  -5    5.10    7.50
  -7  -2  -5   -2.70    9.50
   7   2   5    2.80    7.50
  -7   2  -5   10.40    7.20
  -7   2  -5    2.40    8.90
  -7   2  -5   14.90   15.60
   7   2   5    9.80    6.00
  -7   2  -5   -5.30    6.40
   7   2   5    3.00   11.00
  -7   2  -5   10.90    9.10
   8  -2   5   24.10   16.30
   8  -2   5    5.10    8.40
  -8  -2  -5   12.20    9.60
  -8  -2  -5   -0.30    5.00
  -8  -2  -5    2.30    7.60
   8  -2   5    4.90    5.10
  -8  -2  -5    5.00    8.90
   8   2   5    5.00    5.20
  -8   2  -5   -1.50    7.90
   8   2   5    4.40    8.90
   8   2   5   15.50   13.90
  -8   2  -5   -7.00    6.20
  -8   2  -5   -0.20   10.00
  -8   2  -5   -0.80    7.90
   9  -2   5    5.40   16.00
   9  -2   5   16.40   10.50
   9  -2   5    9.60    5.60
  -9  -2  -5    7.60    6.60
  -9  -2  -5    4.10    8.90
  -9  -2  -5   10.20   11.20
  -9   2  -5   11.50    8.80
   9   2   5    6.80    5.80
   9   2   5   16.30    9.10
  -9   2  -5   13.70    8.40
  -9   2  -5   23.60   10.60
   9   2   5    0.20   13.10
  -9   2  -5   10.20    7.40
 -10  -2  -5   12.40    7.40
 -10  -2  -5    5.20    6.10
  10  -2   5   -2.10    5.90
 -10  -2  -5   12.00    8.80
  10   2   5   16.00   10.00
  10   2   5   16.50   13.00
 -10   2  -5    5.00    6.90
 -10   2  -5   11.60   10.80
 -11  -2  -5    5.80    5.60
 -11  -2  -5   10.30    4.60
  11  -2   5    5.10    9.10
  11  -2   5   17.20    8.50
  11   2   5    7.60   10.70
  11   2   5    1.90    5.20
 -11   2  -5   -3.20   12.00
 -11   2  -5    2.00    4.40
 -12  -2  -5   57.09   12.00
  12   2   5   53.29    6.50
 -12   2  -5   53.39    6.10
 -14  -3   5    3.70    3.80
 -14  -3   5   11.80    9.00
  14   3  -5    5.40    5.40
 -14   3   5   -1.50    6.00
 -13  -3   5  125.99   16.70
 -13  -3   5  138.69   10.40
  13   3  -5  166.48   11.80
 -13   3   5  168.38   13.70
 -12  -3   5  349.47   17.30
 -12  -3   5  319.07   18.60
 -12  -3   5  309.47   17.90
  12   3  -5  329.27   18.30
 -12   3   5  327.77   19.80
 -11  -3   5   51.69    9.30
 -11  -3   5   43.80    8.90
  11  -3  -5    2.40   33.00
 -11  -3   5   37.40    7.50
  11  -3  -5   31.30   13.50
 -11   3   5   48.90   10.90
  11   3  -5   32.80    6.90
 -11   3   5    6.90   12.70
 -11   3   5   27.40   23.50
 -11   3   5   42.30   10.10
  11   3  -5   46.00   22.40
 -10  -3   5  130.49   11.50
 -10  -3   5  135.39   14.10
  10  -3  -5  121.09   15.80
 -10  -3   5  125.39   13.80
  10   3  -5  141.29   11.70
 -10   3   5  151.88   16.60
 -10   3   5  140.09   14.70
 -10   3   5  134.09   15.00
  -9  -3   5  209.48   16.00
   9  -3  -5  222.48   31.20
   9  -3  -5  230.88   20.50
  -9  -3   5  237.98   14.00
  -9   3   5  244.68   24.10
   9   3  -5  231.78   14.90
  -9   3   5  242.18   13.60
  -9   3   5  237.98   18.70
  -9   3   5  217.78   17.20
   9   3  -5  195.88   25.60
   8  -3  -5  121.29   14.80
  -8  -3   5  143.89   13.50
  -8  -3   5  162.48   15.30
  -8  -3   5  132.09   10.80
  -8   3   5  127.39   11.00
   8   3  -5  139.49   11.40
   8   3  -5  126.59   19.90
  -8   3   5  135.99   13.20
  -8   3   5  146.59   14.90
  -8   3   5   97.39   14.70
   7  -3  -5  158.98   13.10
  -7  -3   5  126.89   10.50
   7  -3  -5  151.58   14.80
  -7  -3   5  114.19   13.20
   7  -3  -5  130.39   20.90
  -7   3   5  145.29   10.10
   7   3  -5  134.99   10.50
  -7   3   5  121.69   13.50
   6  -3  -5   39.70   13.70
  -6  -3   5   42.40    9.50
   6  -3  -5   29.30    7.70
   6  -3  -5   49.70    9.10
  -6   3   5   33.30    5.40
  -6   3   5   31.90    7.20
   6   3  -5   31.80    5.70
   6   3  -5   42.40   12.30
   5  -3  -5   70.99    8.30
   5  -3  -5   58.29    9.50
   5   3  -5   57.69    6.20
  -5   3   5   60.59    6.90
   5   3  -5   70.59   11.70
   4  -3  -5   47.10   11.20
   4  -3  -5   36.60    6.90
   4   3  -5   34.10   10.50
   3  -3  -5  341.17   19.90
   3  -3  -5  353.56   17.20
  -3  -3   5  313.87   19.40
   3  -3  -5  359.36   21.00
   3   3  -5  351.86   19.90
   3   3  -5  324.57   14.80
   2  -3  -5   53.39    9.30
   2  -3  -5   54.19    7.90
   2   3  -5   40.20    8.70
   2   3  -5   49.99    6.00
   1  -3  -5 1118.09   39.60
   1  -3  -5 1058.29   38.20
   1   3  -5 1094.69   41.70
   0  -3  -5  453.85   21.20
   0  -3   5  462.45   19.90
   0   3  -5  499.85   23.40
   0   3  -5  458.05   18.10
   1  -3   5    6.30    4.30
  -1  -3  -5    7.70    6.20
  -1   3  -5    4.10    4.10
  -1   3  -5    9.10    7.00
   2  -3   5  144.49    9.60
   2  -3   5  147.49   12.10
  -2  -3  -5  167.58   12.60
  -2   3  -5  143.59    9.70
  -2   3  -5  142.79   14.20
  -3  -3  -5   49.80    8.30
   3  -3   5   37.20    5.10
   3  -3   5   54.29   12.70
   3  -3   5   52.59    8.20
  -3   3  -5   56.39    6.80
  -3   3  -5   45.60    9.20
  -3   3  -5   66.59    8.70
   3   3   5   51.59   10.00
   4  -3   5    6.50    9.70
  -4  -3  -5  -15.70    6.00
   4  -3   5   -2.40    4.30
   4  -3   5    1.10    6.30
  -4  -3  -5  -12.60    6.00
  -4  -3  -5    3.10    5.90
  -4   3  -5    8.90    7.60
  -4   3  -5   -0.70    4.70
  -4   3  -5    7.80    6.40
   4   3   5    0.60    4.20
   4   3   5    4.70    7.20
  -5  -3  -5   20.80    7.60
  -5  -3  -5   14.50    6.80
  -5  -3  -5   12.70    9.40
   5  -3   5   11.40    4.90
  -5  -3  -5   22.20    7.90
   5  -3   5    9.30    7.80
   5  -3   5   14.30    6.60
  -5   3  -5   -0.50    6.50
  -5   3  -5   21.20    6.70
  -5   3  -5   13.40    9.70
  -5   3  -5    6.40    6.70
   5   3   5    9.00    8.40
   5   3   5    6.20    4.80
   6  -3   5  621.24   25.10
  -6  -3  -5  647.24   28.10
  -6  -3  -5  616.94   29.40
   6  -3   5  601.74   37.80
  -6  -3  -5  645.44   31.90
  -6  -3  -5  605.14   24.50
   6  -3   5  648.04   31.60
   6  -3   5  578.24   27.10
  -6   3  -5  599.54   27.70
  -6   3  -5  639.64   35.20
   6   3   5  659.33   31.50
  -6   3  -5  662.73   29.30
   6   3   5  606.64   24.70
  -6   3  -5  630.84   28.80
   6   3   5  623.44   33.90
  -7  -3  -5   72.59   21.70
   7  -3   5   68.49    8.50
  -7  -3  -5   60.39   10.10
   7  -3   5   46.30   10.10
  -7  -3  -5   54.49    7.90
  -7  -3  -5   55.99   10.30
   7  -3   5   93.49   20.20
  -7   3  -5   65.09   10.80
  -7   3  -5   58.19   15.50
  -7   3  -5   80.89   15.50
   7   3   5   73.89   12.40
   7   3   5   56.59   14.20
  -7   3  -5   84.09   11.40
  -8  -3  -5    2.40    7.80
   8  -3   5  -21.30   15.50
  -8  -3  -5   -2.30    5.70
  -8  -3  -5   16.50   18.50
   8  -3   5   -9.20    5.70
   8  -3   5   14.00    9.30
   8   3   5   16.60   13.80
  -8   3  -5   12.20    8.10
  -8   3  -5    1.70    7.20
   8   3   5   11.30   10.50
  -8   3  -5    5.80    9.80
   8   3   5   -0.50    5.90
  -9  -3  -5   76.99   10.60
   9  -3   5   75.29    9.20
   9  -3   5   46.00   11.80
  -9  -3  -5   76.49    8.90
   9  -3   5    6.60   40.70
   9   3   5   70.79   12.60
   9   3   5   78.29   10.00
  -9   3  -5   51.99   11.20
  -9   3  -5   30.60   13.00
 -10  -3  -5  165.28   15.30
 -10  -3  -5  164.58   13.40
 -10  -3  -5  164.48   17.30
  10  -3   5  159.18   18.40
 -10  -3  -5  148.49    9.60
  10  -3   5  164.98   12.60
  10   3   5  161.58   12.20
 -10   3  -5  190.78   14.60
  10   3   5  134.79   22.30
 -10   3  -5  154.08   15.60
  11  -3   5  100.09   13.10
 -11  -3  -5   65.39    9.60
 -11  -3  -5   61.39   10.30
 -11  -3  -5   71.99    9.30
 -11   3  -5   92.59   10.70
  11   3   5   79.89    8.80
 -11   3  -5   76.29   11.60
 -12  -3  -5   24.00    8.00
 -12   3  -5   16.30    5.50
  12   3   5    9.30    3.70
 -12   3  -5   12.70    5.70
 -14  -4   5   -4.50    6.50
 -14   4   5   -1.60    5.80
  14   4  -5   -2.90    4.90
 -13  -4   5  131.49   12.60
 -13  -4   5  135.09    8.70
 -13  -4   5  155.78   12.20
  13   4  -5  182.28   17.00
 -13   4   5  135.89   12.60
 -12  -4   5  130.39   12.50
 -12  -4   5  155.08   10.60
 -12  -4   5  114.39   12.70
  12   4  -5  148.59   13.00
 -12   4   5  111.79   12.90
 -12   4   5  135.19   14.40
  11  -4  -5  129.49   81.59
 -11  -4   5   16.00    7.20
 -11  -4   5   22.70    8.20
 -11  -4   5   18.90    6.20
  11  -4  -5   17.10   13.20
 -11   4   5  -21.10   22.30
 -11   4   5   19.60   11.10
  11   4  -5   14.70    6.60
 -11   4   5   19.60    9.60
 -11   4   5   16.90    9.50
  11   4  -5   14.30   27.80
 -10  -4   5   99.39   11.60
 -10  -4   5  102.59   12.00
  10  -4  -5   77.09   14.60
 -10  -4   5   82.59   10.70
  10  -4  -5  118.59   36.30
  10   4  -5  114.19   23.60
 -10   4   5   67.29   19.10
 -10   4   5   91.59   12.20
  10   4  -5  107.89   10.90
 -10   4   5   84.49    9.50
 -10   4   5   67.79   11.20
  -9  -4   5   29.70    6.70
   9  -4  -5   60.49   26.10
   9  -4  -5   18.00    9.80
  -9  -4   5   16.60    8.10
  -9  -4   5   32.50    8.30
  -9   4   5   42.50    9.70
  -9   4   5   24.00   11.20
   9   4  -5   31.10   16.30
  -9   4   5   30.20    9.70
   9   4  -5   27.70    8.20
  -9   4   5   35.40    6.50
   8  -4  -5   57.39   25.10
  -8  -4   5   70.19   11.10
  -8  -4   5   58.69    9.20
   8  -4  -5   71.79   14.10
  -8  -4   5   68.79    8.00
  -8   4   5   35.10   10.70
  -8   4   5   55.79   13.80
  -8   4   5   55.29    9.40
   8   4  -5   52.59    7.80
   8   4  -5   50.09   14.60
  -8   4   5   65.99    7.80
  -7  -4   5   47.80    6.90
   7  -4  -5   40.50   17.80
   7  -4  -5   49.20   10.90
  -7  -4   5   68.09   10.60
   7   4  -5   37.30    6.00
  -7   4   5   43.70    6.40
   7   4  -5   41.80   13.80
  -7   4   5   37.10    8.30
  -6  -4   5   63.79    7.20
   6  -4  -5   55.49   10.60
   6  -4  -5   70.19   10.00
   6  -4  -5   48.90   17.10
  -6  -4   5   63.09   11.70
   6   4  -5   62.09    7.00
  -6   4   5   60.29   10.40
   6   4  -5   65.99   14.20
   5  -4  -5   21.80    7.90
   5  -4  -5   21.80   11.80
   5  -4  -5   30.60    7.40
   5   4  -5   12.60    4.90
   5   4  -5   19.00   10.00
  -5   4   5   22.00    4.80
   4  -4  -5    1.80    5.60
   4  -4  -5   23.00   10.20
   4   4  -5    3.80    3.50
   4   4  -5   -0.30    6.40
  -4   4   5    0.20    4.10
   3  -4  -5  649.34   32.00
   3  -4  -5  655.03   27.20
   3  -4  -5  603.14   27.90
   3   4  -5  688.33   29.00
  -3   4   5  568.84   22.50
   3   4  -5  621.04   23.70
   2  -4  -5   54.69    8.80
   2   4  -5   69.29   10.60
   1  -4  -5  880.81   34.00
   1   4  -5  822.62   27.50
   1   4  -5  857.11   35.30
   0  -4   5  238.38   13.10
   0  -4  -5  279.37   16.40
   0   4  -5  241.28   12.70
   0   4  -5  265.97   17.20
   1  -4   5   54.99    8.00
  -1  -4  -5   59.59    8.90
  -1   4  -5   51.99    6.30
  -1   4  -5   53.99    9.40
  -2  -4  -5  536.15   24.10
   2  -4   5  506.75   23.10
  -2   4  -5  482.55   20.20
  -2   4  -5  512.05   26.60
   3  -4   5   79.49    7.40
  -3  -4  -5   49.00    8.60
   3  -4   5   53.69    8.60
  -3   4  -5   57.39   11.50
  -3   4  -5   61.49    7.20
   4  -4   5   22.40    7.20
   4  -4   5   27.20    7.40
   4  -4   5   30.70    6.90
  -4  -4  -5   19.70    8.00
   4  -4   5   37.10    6.10
   4  -4   5   30.50   10.80
  -4  -4  -5   22.50    7.80
  -4  -4  -5   24.60    7.80
   4   4   5   17.30    5.40
  -4   4  -5   22.10    5.60
  -4   4  -5   27.30    7.40
  -4   4  -5   30.80    8.50
   4   4   5   30.00    8.80
  -4   4  -5   27.70    8.30
  -5  -4  -5   -3.60    6.50
   5  -4   5   10.00   12.60
  -5  -4  -5   -2.50    6.70
   5  -4   5   -5.40    7.00
  -5  -4  -5  -11.40    8.10
   5  -4   5    6.40    6.40
   5  -4   5    1.70    5.10
  -5   4  -5    5.60    7.80
  -5   4  -5    6.20    6.30
  -5   4  -5    6.10    6.50
  -5   4  -5   10.80    5.70
   6  -4   5  174.58   14.90
  -6  -4  -5  157.58   11.30
   6  -4   5  167.78   12.00
  -6  -4  -5  164.38   17.00
  -6  -4  -5  180.88   16.90
   6  -4   5  164.88   16.60
   6  -4   5  241.08   28.50
  -6   4  -5  168.98   13.70
  -6   4  -5  171.78   15.00
  -6   4  -5  149.39   19.80
   6   4   5  169.48   11.70
  -6   4  -5  177.88   14.90
   6   4   5  163.08   17.50
   6   4   5  161.08   16.10
   7  -4   5    2.80    6.20
   7  -4   5   -2.20    6.30
  -7  -4  -5    8.50    5.80
  -7  -4  -5  -13.70    7.50
   7  -4   5  -20.20   15.70
   7  -4   5    0.80    7.50
  -7  -4  -5   53.89   23.40
   7   4   5    3.40   13.00
  -7   4  -5    2.00    6.80
  -7   4  -5   11.40    7.60
  -7   4  -5   11.30   15.20
   7   4   5    2.30    9.40
  -8  -4  -5  305.07   19.50
  -8  -4  -5  280.07   13.50
  -8  -4  -5  263.77   19.00
   8  -4   5  339.77   38.90
   8  -4   5  259.87   16.50
  -8  -4  -5  268.07   33.20
  -8   4  -5  286.07   19.60
   8   4   5  288.07   27.40
  -8   4  -5  257.07   22.80
  -8   4  -5  295.77   19.20
   8   4   5  309.17   17.00
  -9  -4  -5   -2.80    7.20
  -9  -4  -5   -9.30   20.10
  -9  -4  -5  -17.00    7.40
   9  -4   5   18.60   30.90
   9  -4   5    3.90    8.80
  -9   4  -5   -2.80   11.80
  -9   4  -5   -1.00    8.30
   9   4   5    0.10    5.40
   9   4   5   -1.90   14.50
  -9   4  -5   -0.30    6.90
 -10  -4  -5   -2.70    6.40
 -10  -4  -5    8.20   10.10
  10  -4   5   -2.30    6.80
 -10  -4  -5   12.50    6.10
 -10   4  -5    0.40    7.70
  10   4   5   -0.40    5.30
 -10   4  -5    1.80    7.20
  10   4   5   21.30   14.60
 -11  -4  -5   14.00    7.50
  11  -4   5    4.40    9.90
 -11  -4  -5   14.80    5.60
 -11  -4  -5   19.70    8.00
 -11   4  -5   27.80    7.30
 -11   4  -5    8.50    5.70
  11   4   5   17.70    5.50
 -13  -5   5    7.70    6.30
 -13  -5   5    3.70    6.20
  13   5  -5    9.20    5.60
 -13   5   5    7.30    5.20
 -12  -5   5   -2.60    6.70
 -12  -5   5    1.70    4.80
 -12  -5   5   -3.40    5.90
 -12   5   5   -9.40    8.00
  12   5  -5    6.70    5.90
 -11  -5   5   29.30    5.90
  11  -5  -5   25.40   11.90
 -11  -5   5   13.90    7.70
 -11  -5   5   43.40    8.50
  11   5  -5   20.50    6.70
 -11   5   5   36.20   10.30
 -11   5   5   27.40   16.80
  10  -5  -5   -7.50    9.30
 -10  -5   5   10.20    7.80
 -10  -5   5   -0.20    7.20
 -10  -5   5   -0.30    4.90
 -10   5   5  -16.70   12.00
 -10   5   5   14.50    7.80
  10   5  -5    5.70   14.30
  10   5  -5   -0.80    5.50
 -10   5   5   -4.00   11.30
 -10   5   5    4.20   10.80
  -9  -5   5   12.80    7.80
  -9  -5   5    5.80    7.50
   9  -5  -5    9.70   10.30
  -9  -5   5   17.20    5.50
  -9   5   5   41.20   11.10
  -9   5   5   12.90    7.10
  -9   5   5   31.30   19.60
   9   5  -5   12.90    6.80
  -8  -5   5   12.60    7.50
  -8  -5   5   16.40    5.30
   8  -5  -5   26.90   11.10
   8  -5  -5   17.30   26.30
   8   5  -5    6.50   13.00
  -8   5   5   13.80    6.80
  -8   5   5   -0.20   11.40
   8   5  -5    9.10    5.20
  -8   5   5   24.20   12.40
  -8   5   5   28.50   10.70
  -7  -5   5  216.68   15.80
  -7  -5   5  207.38   15.40
   7  -5  -5  236.68   18.20
  -7  -5   5  195.58   12.30
   7  -5  -5  210.58   19.20
   7  -5  -5  159.28   28.90
   7   5  -5  184.88   21.30
   7   5  -5  210.48   13.00
  -7   5   5  204.18   13.40
  -7   5   5  184.58   16.80
  -7   5   5  196.38   19.70
  -6  -5   5  779.82   29.50
  -6  -5   5  770.32   31.90
   6  -5  -5  772.72   34.10
   6  -5  -5  892.01   41.80
   6  -5  -5  739.13   41.30
  -6   5   5  777.72   29.20
   6   5  -5  755.52   29.10
   6   5  -5  787.52   38.60
   5  -5  -5    4.70    6.90
  -5  -5   5   -1.80    3.90
   5  -5  -5    5.40    8.30
   5  -5  -5   28.90   16.80
  -5  -5   5   12.40    7.10
  -5   5   5    9.60    5.20
   5   5  -5    3.80    3.80
   5   5  -5    4.30    9.20
   4  -5  -5  123.49   13.00
   4   5  -5  114.79    9.40
  -4   5   5  111.29    8.20
   4   5  -5  105.19   14.10
   3  -5  -5   10.70    8.50
   3  -5  -5   -1.10    7.30
  -3   5   5    0.00    4.60
   3   5  -5   -3.00    6.10
   3   5  -5    1.40    4.40
   2  -5  -5  787.32   33.10
   2  -5  -5  797.82   38.10
   2   5  -5  756.02   28.40
   2   5  -5  820.12   34.50
   1  -5  -5  214.98   15.80
   1   5  -5  212.28   15.50
   1   5  -5  213.28   12.00
   0  -5  -5    5.40    6.70
   0  -5   5   -3.10    4.10
   0   5  -5   -1.80    5.30
   0   5  -5    1.10    4.30
  -1  -5  -5   11.10    7.00
  -1   5  -5    8.20    4.70
  -1   5  -5    1.80    5.50
  -2  -5  -5   21.00    7.80
  -2  -5  -5    5.00    6.40
   2  -5   5   22.40    6.00
   2  -5   5   28.00    7.10
  -2   5  -5   16.70    5.30
  -2   5  -5   18.30    8.90
   3  -5   5   27.00    6.80
  -3  -5  -5   29.40    8.20
  -3  -5  -5   34.60    8.80
   3  -5   5   32.80    7.70
  -3   5  -5   26.00    5.60
  -3   5  -5   36.30   10.80
   4  -5   5    0.10    6.30
  -4  -5  -5   -3.80    7.10
  -4  -5  -5   -7.20    6.20
   4  -5   5   -0.70    5.30
  -4  -5  -5   -4.70    8.00
  -4  -5  -5    7.40    6.80
   4  -5   5    0.00    5.10
  -4   5  -5    5.30    8.90
  -4   5  -5   -1.20    5.80
  -4   5  -5    3.10    4.90
  -5  -5  -5    2.80    6.80
   5  -5   5   -0.40    6.10
  -5  -5  -5   14.00   10.80
   5  -5   5   14.10    7.20
   5  -5   5    1.30    5.80
  -5  -5  -5    9.50    7.80
  -5  -5  -5    6.00    7.20
  -5   5  -5    4.90    5.50
   5   5   5   11.30    6.50
  -5   5  -5   -1.00    7.30
  -5   5  -5   -2.60    5.80
  -5   5  -5   18.10   10.30
   6  -5   5   -0.30    5.70
   6  -5   5    8.00    9.10
  -6  -5  -5  -16.10   12.70
  -6  -5  -5  -16.40    7.80
  -6  -5  -5    5.60    8.00
  -6   5  -5    0.70    9.40
   6   5   5    6.60    5.30
  -6   5  -5    4.30    6.90
  -6   5  -5   -6.90    7.10
   6   5   5    5.60    7.70
  -6   5  -5    8.50    6.20
   7  -5   5  238.28   22.50
   7  -5   5  225.38   15.60
  -7  -5  -5  210.98   18.30
  -7  -5  -5  172.58   26.80
  -7  -5  -5  222.08   17.80
  -7   5  -5  212.78   17.10
   7   5   5  235.48   18.80
  -7   5  -5  224.78   18.00
  -7   5  -5  278.77   30.40
   8  -5   5  173.68   19.00
  -8  -5  -5  168.88   19.10
  -8  -5  -5   67.59   38.50
  -8   5  -5  166.58   17.30
   8   5   5  163.38   12.00
  -8   5  -5  165.58   14.30
  -8   5  -5  131.59   18.80
   8   5   5  184.38   18.60
  -8   5  -5   99.99   22.00
   9  -5   5   35.50   17.50
  -9  -5  -5   16.50    8.20
  -9  -5  -5   -1.50   28.60
  -9  -5  -5   15.10    8.60
   9   5   5    8.90   20.80
  -9   5  -5   23.20    8.40
  -9   5  -5   16.50   11.50
 -10  -5  -5   41.30    8.30
 -10  -5  -5   38.90    8.70
  10  -5   5   51.19   10.40
 -10  -5  -5   46.30    9.60
 -10   5  -5   30.60    9.10
 -10   5  -5   61.59    8.40
  10   5   5   36.70    6.70
 -11  -5  -5   33.20    6.30
 -11  -5  -5   40.00    7.00
  11  -5   5   29.90   10.80
 -11  -5  -5   35.00    9.60
  11   5   5   39.40    6.20
 -11   5  -5   39.10    6.80
 -11   5  -5   26.10    7.20
 -13  -6   5   13.70    6.40
 -13  -6   5   20.40    5.00
 -13   6   5   13.10    6.60
  13   6  -5   19.00    5.90
 -12  -6   5   17.70   11.30
 -12  -6   5   29.80   12.20
 -12   6   5   13.80    9.30
  12   6  -5   25.60    6.60
 -11  -6   5   19.70    7.70
 -11  -6   5   11.60    4.30
 -11  -6   5   18.60    8.00
 -11   6   5   22.70   11.20
 -11   6   5    6.90   10.40
 -11   6   5    2.30    7.50
  11   6  -5   11.40    6.30
 -11   6   5    6.70   10.70
  10  -6  -5  442.76   29.60
 -10  -6   5  420.36   21.60
 -10  -6   5  388.26   17.40
  10   6  -5  412.66   20.60
 -10   6   5  336.67   22.10
 -10   6   5  364.46   23.60
 -10   6   5  417.56   19.50
 -10   6   5  433.56   38.60
  -9  -6   5  503.05   21.20
   9  -6  -5  472.85   32.60
  -9  -6   5  521.85   25.60
  -9  -6   5  518.05   24.70
   9   6  -5  459.35   35.60
   9   6  -5  514.05   22.70
  -9   6   5  507.55   22.70
  -9   6   5  467.35   24.60
  -9   6   5  510.25   27.90
  -8  -6   5  140.69   14.50
   8  -6  -5  135.19   17.90
  -8  -6   5  143.39   11.20
  -8  -6   5  150.08   14.20
  -8   6   5  110.89   18.20
  -8   6   5  153.58   13.10
  -8   6   5  121.89   15.20
   8   6  -5  117.69   19.90
  -7  -6   5  488.25   23.70
   7  -6  -5  540.05   31.00
  -7  -6   5  513.95   27.20
  -7  -6   5  485.95   22.40
   7   6  -5  473.15   31.60
  -7   6   5  465.45   30.70
  -7   6   5  503.45   22.70
   7   6  -5  530.75   21.80
  -6  -6   5  283.87   17.60
  -6  -6   5  277.37   17.20
   6  -6  -5  275.87   23.00
  -6  -6   5  303.27   14.70
  -6   6   5  291.17   15.70
   6   6  -5  300.07   15.10
   6   6  -5  294.97   23.30
  -6   6   5  281.97   22.00
  -5  -6   5  811.72   32.40
   5  -6  -5  822.42   36.80
  -5  -6   5  792.12   29.70
  -5  -6   5  783.32   33.20
   5   6  -5  814.62   30.10
  -5   6   5  795.52   30.00
   5   6  -5  829.92   39.00
   4  -6  -5    3.00    7.60
  -4  -6   5    3.90    6.70
  -4   6   5   -1.90    4.50
   4   6  -5   -1.20    5.00
   4   6  -5   -2.20    7.90
   3  -6  -5    6.70    7.70
  -3  -6   5    5.60    7.90
  -3  -6   5    3.30    4.20
  -3   6   5    5.80    4.80
   3   6  -5    4.60    4.60
   3   6  -5    6.00    7.40
   2  -6  -5   91.39   14.80
  -2  -6   5  107.09    8.70
   2  -6  -5  111.29   13.30
   2   6  -5  125.29   13.50
   2   6  -5  117.89    9.70
  -1  -6   5  226.28   12.60
   1  -6  -5  250.17   18.10
   1  -6  -5  243.48   15.30
   1   6  -5  242.58   17.90
   1   6  -5  251.07   13.30
   0  -6  -5   24.10    8.90
   0  -6   5   28.00    5.70
   0  -6  -5   33.10    7.10
   0   6  -5   19.80    8.70
   0   6  -5   35.30    6.20
  -1  -6  -5   10.00    6.40
   1  -6   5    1.80    6.50
  -1  -6  -5   -5.00    6.40
  -1  -6  -5   -2.90    7.20
   1  -6   5    8.60    5.60
  -1   6  -5    6.90    6.40
  -2  -6  -5   30.90    8.90
   2  -6   5   44.80    6.80
   2  -6   5   24.80    6.40
  -2  -6  -5   44.60    8.10
  -2  -6  -5   33.60    9.50
  -2   6  -5   25.00    5.40
   3  -6   5  669.53   27.50
  -3  -6  -5  625.54   28.20
  -3  -6  -5  706.13   29.50
  -3  -6  -5  700.23   29.40
   3  -6   5  662.93   30.80
  -3  -6  -5  710.93   32.80
   3  -6   5  675.23   29.10
  -3   6  -5  661.43   35.10
  -3   6  -5  648.84   33.80
  -3   6  -5  713.83   27.30
   4  -6   5  141.39   12.00
   4  -6   5  127.79   14.20
   4  -6   5  124.49   13.00
  -4  -6  -5  143.59   13.80
  -4  -6  -5  125.39   14.90
  -4  -6  -5  149.49   14.20
  -4  -6  -5  136.09   16.00
  -4   6  -5  144.29   15.10
  -4   6  -5  119.19   13.20
  -4   6  -5  129.69   11.70
  -4   6  -5  143.09   19.20
   5  -6   5  103.29   10.90
  -5  -6  -5  107.89   12.20
   5  -6   5  118.69   15.80
  -5  -6  -5  100.39   11.70
   5  -6   5  126.69   13.20
  -5  -6  -5   96.49   11.60
  -5  -6  -5   76.89   15.70
  -5   6  -5  107.09   10.90
  -5   6  -5  125.09   13.90
  -5   6  -5  146.79   20.60
  -5   6  -5  115.49   13.10
   5   6   5   90.89    9.80
  -6  -6  -5    3.80    8.90
  -6  -6  -5    2.40    8.10
   6  -6   5   20.10   11.00
  -6  -6  -5    3.70    8.60
  -6  -6  -5   24.50   18.60
   6  -6   5   20.60    6.80
  -6   6  -5    8.90    7.60
  -6   6  -5   -3.20    8.80
  -6   6  -5   15.60    7.00
   6   6   5   13.90   11.10
   7  -6   5    9.50    8.90
  -7  -6  -5    3.70    8.60
   7  -6   5   11.90    6.80
  -7  -6  -5   -7.80   21.50
  -7  -6  -5   -1.70    8.20
  -7   6  -5   -6.00    7.80
  -7   6  -5    5.40    7.50
   7   6   5    0.80    6.20
  -7   6  -5    6.60   16.40
  -7   6  -5    7.50    8.60
  -8  -6  -5   14.60   26.10
   8  -6   5    0.30    9.20
  -8  -6  -5   15.20    8.80
  -8  -6  -5   10.50    8.60
   8   6   5   -1.40    5.00
  -8   6  -5   -1.80    5.30
  -8   6  -5    5.40   23.40
  -8   6  -5  -17.20   12.30
  -8   6  -5   -0.80    7.90
  -9  -6  -5   33.40   32.90
  -9  -6  -5   40.10    9.30
  -9  -6  -5   32.90    8.80
   9  -6   5   42.00   12.20
   9   6   5   37.90    6.60
  -9   6  -5   42.30    9.30
  -9   6  -5   24.20    8.80
 -10  -6  -5   -9.90   11.40
 -10  -6  -5   17.00    7.50
 -10  -6  -5   -7.80    6.20
  10  -6   5   12.40   10.20
  10   6   5   -2.50    4.70
 -10   6  -5    4.10    5.60
 -10   6  -5   -0.40    6.60
 -11  -6  -5  168.08   11.70
  11   6   5  146.59    9.50
 -11   6  -5  133.49   10.50
 -11   6  -5  139.79    9.60
 -12  -7   5  130.19    9.50
 -12  -7   5  110.99    9.40
  12   7  -5  132.29   10.50
 -12   7   5  148.19   15.20
 -11  -7   5    2.90    6.70
 -11  -7   5    4.80    7.30
 -11   7   5  -32.40   13.90
  11   7  -5    9.70    6.20
 -10  -7   5  288.47   18.20
 -10  -7   5  279.97   17.90
  10   7  -5  290.47   16.00
 -10   7   5  243.08   17.50
  -9   7   5  360.76   18.50
   9   7  -5  315.77   32.90
   9   7  -5  337.27   17.80
  -8  -7   5   -0.80    4.50
  -8  -7   5   -3.60    7.40
  -8  -7   5    9.60    7.70
   8   7  -5    0.30    4.70
  -8   7   5   18.30   13.50
  -8   7   5    8.00    6.00
   8   7  -5    0.10   14.20
  -7  -7   5   15.00    5.40
  -7  -7   5   16.10    7.80
  -7  -7   5   13.20    7.40
  -7   7   5   27.40    6.80
   7   7  -5   -0.50   12.30
  -7   7   5    4.40   10.70
  -6  -7   5  131.19   10.50
   6  -7  -5  126.89   17.40
  -6  -7   5  123.89   13.00
   6   7  -5  133.29   10.30
   6   7  -5  111.09   16.80
  -6   7   5   94.29   15.50
  -6   7   5  133.49   11.60
  -5  -7   5   82.99   10.20
   5  -7  -5   80.39   14.30
  -5  -7   5   73.59    8.10
  -5  -7   5   69.39    9.60
   5   7  -5   49.10   12.70
  -5   7   5   70.39    8.20
   5   7  -5   69.29    8.20
  -5   7   5   49.50   11.50
  -4  -7   5  360.36   19.40
  -4  -7   5  377.16   19.50
  -4  -7   5  354.06   16.70
   4  -7  -5  390.66   24.60
  -4   7   5  365.16   17.20
   4   7  -5  384.56   24.90
  -4   7   5  357.36   22.30
   4   7  -5  360.36   17.00
  -3  -7   5  570.04   26.20
  -3  -7   5  596.04   24.20
  -3  -7   5  632.14   27.60
   3  -7  -5  614.64   31.90
   3   7  -5  623.74   25.00
   3   7  -5  614.84   31.00
  -3   7   5  698.43   26.40
  -2  -7   5  287.67   13.70
   2  -7  -5  261.37   24.00
   2  -7  -5  289.47   21.20
   2  -7  -5  265.17   17.20
  -2  -7   5  281.87   16.70
   2   7  -5  265.07   14.80
  -2   7   5  248.58   14.60
   2   7  -5  272.57   20.00
  -1  -7   5   -3.20    7.40
  -1  -7   5   33.20    6.10
   1  -7  -5   18.90   10.10
  -1  -7   5   15.70    6.90
   1  -7  -5   14.70    9.00
   1  -7  -5   21.20    6.90
   1   7  -5   18.20    8.40
   1   7  -5    6.50    4.10
   0  -7  -5   15.50    8.30
   0  -7  -5    4.80    5.90
   0  -7   5   21.20    5.20
   0  -7   5    8.30    6.60
   0  -7  -5   17.10    9.00
   0   7  -5   14.80    4.90
   0   7  -5    8.20    8.30
  -1  -7  -5  117.89   15.00
   1  -7   5  136.89    9.90
  -1  -7  -5  137.09   14.20
   1  -7   5  114.19   12.60
  -1  -7  -5  126.09   13.00
  -1   7  -5  119.89    9.90
  -1   7  -5  106.29   14.90
   2  -7   5  325.07   18.80
  -2  -7  -5  294.67   18.30
  -2  -7  -5  326.77   20.50
   2  -7   5  326.37   16.40
   2  -7   5  313.67   19.40
  -2  -7  -5  335.27   22.90
  -2  -7  -5  326.37   21.20
  -2   7  -5  336.57   24.10
  -2   7  -5  345.37   16.90
  -3  -7  -5    9.40    7.20
   3  -7   5   16.50    6.00
   3  -7   5   12.50    8.90
  -3  -7  -5   17.00    8.80
  -3  -7  -5   -0.50    9.60
  -3  -7  -5   12.40    7.40
   3  -7   5   21.30    7.40
  -3   7  -5   20.70   11.00
  -3   7  -5   12.30    5.10
  -4  -7  -5  109.29   12.30
  -4  -7  -5  119.39   16.30
   4  -7   5  134.99   15.90
  -4  -7  -5  129.29   13.70
   4  -7   5  108.89   13.00
   4  -7   5  106.69   11.10
  -4   7  -5  133.59   15.60
  -4   7  -5  128.29   14.70
  -4   7  -5  120.99   10.90
  -4   7  -5  145.79   20.00
  -5  -7  -5  167.78   16.00
   5  -7   5  185.18   19.60
   5  -7   5  157.18   12.80
  -5  -7  -5  177.28   16.20
  -5  -7  -5  164.08   16.20
   5  -7   5  144.79   14.60
  -5  -7  -5  144.69   22.10
  -5   7  -5  166.58   16.30
  -5   7  -5   82.49   23.50
  -5   7  -5  151.58   15.40
  -6  -7  -5   23.20    9.20
  -6  -7  -5   26.40    8.90
  -6  -7  -5   23.60    9.80
   6  -7   5   19.30    6.50
   6  -7   5   28.20   12.30
  -6   7  -5    9.30   11.40
  -6   7  -5   18.20   10.10
  -6   7  -5   26.40    7.70
   6   7   5   32.20    7.80
  -6   7  -5   25.00    8.70
  -7  -7  -5   22.00   25.70
  -7  -7  -5   -4.00    7.70
   7  -7   5    1.90    9.30
  -7  -7  -5    7.40    8.80
  -7   7  -5   -2.30    7.10
  -7   7  -5    2.60    8.40
  -7   7  -5    9.60   17.30
  -7   7  -5   -4.20    6.90
   7   7   5   -3.60    6.60
  -8  -7  -5   -4.90    7.40
  -8  -7  -5   -6.70    7.70
  -8  -7  -5   52.89   39.30
   8  -7   5    1.10    9.80
  -8   7  -5  -15.60    8.00
   8   7   5    0.90    6.70
  -9  -7  -5   18.80   30.10
  -9  -7  -5    6.40    7.60
   9  -7   5    3.80    9.60
  -9  -7  -5   -1.80    5.10
  -9   7  -5    2.70    7.10
  -9   7  -5   10.00    9.50
   9   7   5   -3.80    4.80
 -10  -7  -5   26.80    7.50
 -10  -7  -5   35.60    7.20
  10  -7   5   60.59   13.80
 -10  -7  -5   24.70    8.90
 -10   7  -5   44.30   11.30
 -10   7  -5   37.20    9.40
  10   7   5   38.50    6.80
 -12  -8   5  107.09   10.00
 -12  -8   5   77.39    7.40
  12   8  -5   82.29    8.30
 -11  -8   5   54.29    8.50
 -11   8   5   54.39    9.70
  11   8  -5   43.70    7.00
 -11   8   5   66.49   13.60
 -10  -8   5  100.19   12.10
 -10  -8   5   82.49   10.50
 -10   8   5   68.59    8.30
  10   8  -5   66.89    8.40
  -9  -8   5   39.20    8.60
  -9  -8   5   35.50    8.80
   9   8  -5   27.20    6.70
  -9   8   5   26.60    7.30
   8   8  -5  284.67   17.00
  -8   8   5  285.97   16.60
  -8   8   5  239.18   24.80
  -7  -8   5    2.00    3.80
  -7  -8   5    5.70    7.50
  -7  -8   5   18.00    8.40
   7   8  -5    1.10    6.10
  -7   8   5   -9.50   11.40
   7   8  -5   24.30   15.00
  -7   8   5   -1.40    5.50
  -6  -8   5   10.20    7.40
  -6  -8   5   20.40    8.50
  -6  -8   5   10.90    5.00
   6   8  -5   18.10    5.50
  -6   8   5   10.60    7.00
  -5  -8   5   65.19   10.90
  -5  -8   5   60.79    9.10
   5  -8  -5   49.50   14.50
  -5  -8   5   45.30    6.00
   5   8  -5   41.80   12.60
  -5   8   5   53.99    7.90
  -5   8   5   53.69   12.10
   5   8  -5   46.00    7.70
  -4  -8   5   77.29    8.10
   4  -8  -5   70.99   15.10
  -4   8   5   68.69   12.50
   4   8  -5   65.79    8.10
  -4   8   5   66.09    8.30
   4   8  -5   80.29   15.80
   3  -8  -5    3.50    9.90
   3  -8  -5   21.60    7.80
   3  -8  -5   12.70    7.00
  -3  -8   5   15.90    7.40
  -3  -8   5   19.00    5.30
  -3  -8   5   16.10    7.50
  -3   8   5   14.00    8.50
   3   8  -5   17.60    9.60
  -3   8   5   33.10    6.70
   3   8  -5   16.10    6.10
   2  -8  -5    3.10    6.40
  -2  -8   5    6.00    6.90
  -2  -8   5    3.90    4.60
  -2  -8   5   -0.20    8.60
   2  -8  -5   -7.20    9.20
   2   8  -5    2.10    8.50
  -2   8   5    0.50    7.30
   2   8  -5    7.80    5.60
  -2   8   5    4.40    6.00
   1  -8  -5    2.10    9.20
  -1  -8   5   15.90    9.40
  -1  -8   5    3.30    6.40
   1  -8  -5    5.70    6.40
   1  -8  -5  -11.50   10.40
  -1  -8   5    2.40    4.70
   1   8  -5    4.10    5.20
  -1   8   5   -9.20    6.10
   1   8  -5    1.50    7.70
   0  -8  -5   67.49   13.40
   0  -8   5   78.69   10.70
   0  -8  -5   80.39   10.60
   0  -8  -5   81.09   10.30
   0  -8   5   66.19    7.70
   0  -8  -5   39.80   13.10
   0   8  -5   56.79    8.30
   0   8  -5   57.89   12.50
  -1  -8  -5  122.99   14.30
   1  -8   5  133.19   13.00
  -1  -8  -5  120.69   16.30
  -1  -8  -5  122.49   14.20
   1  -8   5  114.59   10.40
  -1  -8  -5  113.19   14.40
  -1   8  -5  116.59   10.60
  -1   8  -5  119.29   17.20
  -2  -8  -5 1717.53   60.59
  -2  -8  -5 1690.03   67.09
  -2  -8  -5 1569.44   58.99
   2  -8   5 1674.83   60.29
   2  -8   5 1711.63   57.99
  -2   8  -5 1777.72   59.29
  -2   8  -5 1788.32   69.39
  -3  -8  -5  428.06   24.50
  -3  -8  -5  391.06   22.50
  -3  -8  -5  399.66   28.10
   3  -8   5  401.96   22.00
   3  -8   5  404.56   19.40
  -3   8  -5  402.06   27.60
   4  -8   5  405.46   25.20
  -4  -8  -5  453.25   24.40
  -4  -8  -5  444.76   25.60
   4  -8   5  460.15   21.10
  -4  -8  -5  474.35   24.40
   4  -8   5  471.55   23.90
  -4   8  -5  427.56   25.00
  -4   8  -5  404.56   29.30
  -4   8  -5  447.56   21.80
  -5  -8  -5  114.59   12.80
  -5  -8  -5   74.09   11.40
  -5  -8  -5   71.59   21.00
   5  -8   5  113.99   14.00
   5  -8   5   99.39   10.80
  -5  -8  -5  104.69   12.50
  -5   8  -5   69.89   14.80
  -5   8  -5  102.99   10.40
  -5   8  -5  139.09   21.10
  -5   8  -5  119.99   14.30
  -6  -8  -5   25.50   11.10
  -6  -8  -5   28.10    9.10
  -6  -8  -5   28.80   14.50
   6  -8   5   17.90   10.30
  -6   8  -5   27.50   11.60
  -6   8  -5   23.20    7.70
  -6   8  -5   26.90   16.30
  -6   8  -5   23.50    9.60
   7  -8   5   28.50   11.60
  -7  -8  -5   14.00    8.60
  -7  -8  -5   14.80    8.30
  -7  -8  -5    3.40   28.50
  -7   8  -5   14.10    6.10
   7   8   5   16.70    9.10
  -7   8  -5   18.10   10.80
  -7   8  -5   13.90   10.80
  -8  -8  -5    9.50   10.20
   8  -8   5    4.70   10.40
  -8  -8  -5    2.30   28.00
  -8  -8  -5   11.70    6.10
  -8   8  -5   21.20    8.50
  -8   8  -5   21.20    9.40
   8   8   5    2.90    7.00
  -9  -8  -5   36.00    6.70
  -9  -8  -5   43.70   11.60
   9  -8   5   39.40   12.20
  -9  -8  -5   31.80   18.50
  -9   8  -5   27.10    6.50
   9   8   5   44.70    7.20
  -9   8  -5   52.59   12.80
 -11  -9   5   33.80    6.50
 -11  -9   5   29.00    6.80
 -11   9   5   27.00    8.70
  11   9  -5   26.30    5.60
 -10  -9   5   16.20   12.80
 -10  -9   5   13.50    5.40
  10   9  -5    6.30    5.30
 -10   9   5   21.60   10.60
  -9  -9   5  115.29   13.00
  -9   9   5  122.29   11.40
   9   9  -5  117.09   12.30
  -8  -9   5    5.30    7.30
  -8  -9   5   -3.80    4.40
  -8   9   5   -0.50    6.20
  -7  -9   5    5.60    7.90
  -7  -9   5   10.30    7.60
  -7   9   5    5.60    6.20
  -7   9   5   11.90   17.60
   7   9  -5    3.60    6.60
  -6  -9   5   37.90    8.30
  -6  -9   5   49.30    9.50
  -6   9   5   43.80    7.70
  -6   9   5   25.80   13.70
   6   9  -5   60.59   18.30
   6   9  -5   43.80    7.90
   5  -9  -5   35.00   16.10
  -5  -9   5   27.80    7.90
  -5  -9   5   14.70    7.90
  -5   9   5   21.30    6.00
   5   9  -5   33.50    7.30
  -5   9   5   16.80   11.60
   5   9  -5   30.20   15.10
  -4  -9   5   37.10    4.90
  -4  -9   5   54.59    9.60
  -4  -9   5   45.90    8.50
   4  -9  -5   54.79   11.10
   4  -9  -5   26.10    6.40
   4   9  -5   40.60    7.60
  -4   9   5   39.80    7.40
  -3  -9   5  154.18   14.40
  -3  -9   5  167.08   14.70
  -3  -9   5  142.99   10.10
   3  -9  -5  112.69   18.30
   3  -9  -5  155.58   14.60
   3   9  -5  149.79   18.60
  -3   9   5  137.99   11.60
  -3   9   5  120.69   15.90
  -2  -9   5  463.75   23.60
   2  -9  -5  445.36   31.20
   2  -9  -5  480.75   23.90
  -2  -9   5  474.05   23.30
  -2  -9   5  460.35   19.00
  -2   9   5  414.56   19.60
   2   9  -5  445.96   20.90
  -2   9   5  429.36   24.20
   2   9  -5  429.66   27.30
   1  -9  -5   26.30    9.30
  -1  -9   5   12.10    7.90
  -1  -9   5   19.90    5.30
  -1  -9   5    1.00    9.30
   1  -9  -5   -1.50   10.70
   1   9  -5   24.50   10.80
   1   9  -5   27.60    6.90
   0  -9  -5   25.90    7.90
   0  -9   5   24.30    8.30
   0  -9   5   41.00    6.80
   0  -9  -5   12.90   13.00
   0  -9  -5   13.30   11.50
   0   9  -5   35.60   12.00
  -1  -9  -5  117.69   18.30
  -1  -9  -5   98.99   13.50
   1  -9   5  112.49   13.10
  -1  -9  -5   96.49   20.50
  -1  -9  -5  100.99   11.70
  -1  -9  -5   98.49   13.00
   1  -9   5  104.29    9.20
  -1   9  -5  111.89   12.20
  -1   9  -5   58.09   14.10
  -2  -9  -5   92.69   12.60
  -2  -9  -5   57.09   16.00
  -2  -9  -5   94.09   11.70
   2  -9   5  111.79   12.30
  -2  -9  -5   77.39   10.60
  -2  -9  -5   70.89   19.00
   2  -9   5   93.49    9.20
  -2   9  -5   97.49   10.60
  -2   9  -5   80.99   16.30
  -3  -9  -5   70.99   10.90
   3  -9   5   39.40    8.90
   3  -9   5   51.19    7.50
  -3  -9  -5   69.79   11.20
  -3  -9  -5   63.99   20.40
  -3  -9  -5   48.70    9.80
  -3   9  -5   58.09   15.80
  -3   9  -5   79.79   13.60
  -3   9  -5   63.79    9.20
   4  -9   5  186.38   16.00
   4  -9   5  186.28   12.70
  -4  -9  -5  201.08   17.30
  -4  -9  -5  161.78   18.20
  -4  -9  -5  207.48   25.00
  -4  -9  -5  171.98   16.60
  -4   9  -5  208.08   15.00
  -4   9  -5  181.68   17.10
  -4   9  -5  179.08   23.80
  -5  -9  -5  269.67   19.40
   5  -9   5  275.37   18.40
   5  -9   5  261.47   15.20
  -5  -9  -5  281.17   19.20
   5  -9   5  224.98   21.00
  -5  -9  -5  263.77   18.60
  -5   9  -5  265.17   15.60
  -5   9  -5  253.17   19.50
  -6  -9  -5    3.80   10.50
  -6  -9  -5    2.80    8.00
  -6  -9  -5    9.80   10.40
  -6   9  -5   -6.60   12.50
  -7  -9  -5   -2.30    9.70
   7  -9   5   -5.40   11.30
  -7  -9  -5   10.80    7.90
  -7  -9  -5  -16.00   31.50
  -7   9  -5   10.90    8.00
  -7   9  -5   10.30   12.70
  -7   9  -5   20.90    9.00
  -8  -9  -5  -26.40   37.60
  -8  -9  -5   -4.60    7.50
  -8  -9  -5   26.30   11.20
  -8   9  -5   11.50    5.50
  -8   9  -5   51.49   18.50
  -9  -9  -5   60.39   12.10
  -9  -9  -5   41.90   12.10
  -9  -9  -5   34.00    5.80
  -9   9  -5   70.89   13.10
  -9   9  -5   46.90    7.20
 -10 -10   5   27.50    6.70
 -10 -10   5   35.90    5.60
  10 -10  -5   42.30    6.20
  10 -10  -5   27.10    5.00
 -10  10   5   29.70    5.90
  10  10  -5   24.90    5.60
  -9 -10   5   12.30    7.20
   9  10  -5    9.30    5.40
  -9  10   5   -0.80   11.00
  -8 -10   5  172.98   14.20
  -8 -10   5  149.49   14.20
   8  10  -5  181.98   13.20
  -8  10   5  155.98   14.10
  -7 -10   5   81.09   10.20
  -7 -10   5   92.39   11.00
   7  10  -5   78.99    9.30
   6 -10  -5   52.39    6.20
   6 -10  -5   63.29   10.30
  -6 -10   5   79.69   10.30
  -6 -10   5   84.19   10.90
   6  10  -5   48.20    8.60
  -6  10   5   66.49    8.50
  -5  10   5  249.08   15.90
   5  10  -5  215.38   15.30
  -4 -10   5   42.90    9.60
   4 -10  -5   49.99    9.30
   4 -10  -5   60.49   18.40
  -4 -10   5   39.60    8.50
   4  10  -5   38.40    7.90
  -4  10   5   51.09    8.20
  -4  10   5   22.60   16.40
   4  10  -5   24.50   16.90
   3 -10  -5   26.30   15.80
  -3 -10   5   23.80    8.00
  -3 -10   5   29.80    8.50
   3 -10  -5   17.20    7.40
  -3  10   5   17.30    6.80
   3  10  -5   14.30   15.30
   3  10  -5   18.60    6.70
  -2 -10   5   67.69    7.20
  -2 -10   5   50.19    8.80
  -2 -10   5   83.39   11.10
   2 -10  -5   51.99   14.70
   2 -10  -5   53.99    9.40
   2  10  -5   65.39   15.20
  -2  10   5   65.79    8.40
   2  10  -5   68.79    9.30
  -1 -10   5  317.07   14.50
   1 -10  -5  319.97   19.90
  -1 -10   5  304.77   20.20
   1 -10  -5  280.77   27.60
   1  10  -5  302.27   24.90
   1  10  -5  346.57   17.80
   0 -10  -5  104.99   19.30
   0 -10   5  128.99   14.00
   0 -10  -5  125.59   14.10
   0 -10   5  124.89    9.70
   0  10  -5  131.49   11.70
   0  10  -5  129.39   19.30
  -1 -10  -5   34.10    8.90
   1 -10   5   24.20    8.00
  -1 -10  -5   22.70    8.20
  -1 -10  -5   -5.00   14.90
   1 -10   5    9.50    4.50
  -1  10  -5   16.90    6.20
  -1  10  -5   13.60   12.50
  -2 -10  -5    0.50    7.70
  -2 -10  -5   16.20    9.80
   2 -10   5    6.40    4.50
   2 -10   5    2.20    4.70
  -2 -10  -5   -4.70   18.90
  -2 -10  -5   22.20   17.70
  -2  10  -5    5.60    6.80
  -2  10  -5    6.20   10.40
  -3 -10  -5    9.00    8.10
  -3 -10  -5   -0.90   34.70
   3 -10   5    7.40    7.20
  -3 -10  -5    9.50    8.10
   3 -10   5   14.20    5.00
  -3 -10  -5   11.30    8.30
  -3  10  -5   12.60    5.90
  -3  10  -5    5.30    9.30
  -4 -10  -5  293.67   20.00
   4 -10   5  291.47   18.90
  -4 -10  -5  265.47   19.70
  -4 -10  -5  298.87   18.90
  -4  10  -5  260.37   18.10
  -4  10  -5  286.67   16.20
  -5 -10  -5   14.00    8.40
  -5 -10  -5   24.70    6.80
   5 -10   5   24.20    7.90
  -5 -10  -5    7.70    8.80
  -5  10  -5   28.40    6.50
  -5  10  -5   20.40    9.10
  -6 -10  -5   33.90    9.80
  -6 -10  -5   11.80    7.60
  -6 -10  -5    9.70   24.40
  -6  10  -5   10.10    7.70
  -6  10  -5   29.40    6.40
  -7 -10  -5  216.98   13.40
  -7 -10  -5  229.58   28.40
  -7 -10  -5  211.68   20.40
  -7  10  -5  210.58   14.10
  -7  10  -5  191.58   12.70
  -8 -10  -5    0.90    4.60
  -8 -10  -5    3.10    9.30
  -8 -10  -5  -10.40   25.50
  -8  10  -5    5.60    4.70
  -9 -11   5  167.68   11.10
  -9 -11   5  148.89    9.90
   9 -11  -5  159.98   10.90
   9  11  -5  152.98   11.10
  -9  11   5  167.58   10.40
  -8 -11   5   22.10    5.40
  -8 -11   5   15.60    6.70
   8 -11  -5   25.40    6.80
  -8  11   5   14.00    5.80
   8  11  -5   16.10    5.60
  -7 -11   5  223.48   15.20
  -7 -11   5  199.58   14.30
   7 -11  -5  207.08   15.40
  -7  11   5  229.88   13.80
  -6 -11   5   -7.80    6.90
  -6 -11   5    0.30    6.40
   6 -11  -5   -4.60    6.60
   6  11  -5    2.40    5.30
  -6  11   5    2.00    5.50
   5 -11  -5   -1.80    6.30
  -5 -11   5   -0.60    7.00
  -5 -11   5   14.00    8.40
   5  11  -5   -3.70    4.80
  -5  11   5   -0.50    5.30
  -4 -11   5   65.79    9.10
   4 -11  -5   42.70    8.50
  -4 -11   5   56.79    9.30
  -3 -11   5    9.20    6.90
  -3 -11   5   -6.90    6.60
   3 -11  -5   11.50    7.40
  -3  11   5   10.50    6.40
   3  11  -5    8.20    5.50
   2 -11  -5  -15.80   18.80
  -2 -11   5   -1.20    5.10
   2 -11  -5    1.30    7.00
   2  11  -5    3.30    6.50
   1 -11  -5   -2.90   17.90
  -1 -11   5   29.10    8.70
   1 -11  -5   23.60    8.10
   1  11  -5   32.70    8.30
   0 -11   5   56.69    9.50
   0 -11  -5   91.99   17.90
   0 -11  -5   55.39    9.40
   0  11  -5   50.99    8.10
   0  11  -5   62.79   21.60
  -1 -11  -5  145.19   15.60
   1 -11   5  137.69   14.10
  -1  11  -5  125.79   12.80
  -2 -11  -5  -11.60    7.50
   2 -11   5   -2.10    6.80
  -2 -11  -5    7.80    8.40
  -2 -11  -5   13.20    8.20
  -2  11  -5    2.90    6.60
  -2  11  -5   -0.30    8.90
  -3 -11  -5  178.88   15.20
   3 -11   5  207.48   16.30
  -3 -11  -5  192.18   16.90
  -3  11  -5  182.88   17.10
  -3  11  -5  200.38   14.70
  -4 -11  -5   22.60    8.20
   4 -11   5   37.10    8.50
  -4 -11  -5   45.60    9.30
  -4  11  -5   38.20    8.30
  -4  11  -5   40.60    6.90
  -5 -11  -5    4.40    8.10
  -5 -11  -5   -4.70   11.40
  -5 -11  -5  -20.20   10.40
  -5  11  -5   -0.10    5.30
  -5  11  -5   -7.00    4.30
  -6 -11  -5   21.10    7.10
  -6 -11  -5   55.99   29.80
  -6  11  -5   32.40    6.70
  -6  11  -5   25.30    6.50
  -7 -11  -5  186.28   11.50
  -7 -11  -5  230.98   31.30
  -7  11  -5  217.48   13.50
   7 -12  -5    4.70    6.60
  -7 -12   5   10.20    4.70
  -7 -12   5   -2.70    6.30
  -7  12   5    8.70    5.10
   7  12  -5   14.30    6.20
  -6 -12   5  206.28   12.70
   6 -12  -5  196.88   12.90
  -6 -12   5  207.98   14.20
   6  12  -5  210.78   13.60
  -6  12   5  230.58   12.80
  -5 -12   5   53.99    8.70
   5 -12  -5   65.29   14.10
  -5 -12   5   62.19    7.60
  -4 -12   5  115.59   13.10
   4 -12  -5  104.19   11.00
  -4 -12   5  101.29   12.20
   4  12  -5  104.39   11.10
  -3 -12   5   13.00    7.60
   3 -12  -5    9.30    7.20
   3  12  -5   15.80    6.90
   2 -12  -5    9.70    7.00
  -2 -12   5    7.50    7.20
   2  12  -5    3.00    6.50
  -1 -12   5    7.30    5.20
   1 -12  -5    1.40    7.10
   1  12  -5    4.70    5.30
   0 -12  -5    8.10    5.80
   0 -12   5   20.50    6.20
   0  12  -5   23.20    6.20
  -1 -12  -5   25.90    8.70
   1 -12   5   31.70    8.30
  -1  12  -5   35.20   10.70
  -1  12  -5   44.90    7.40
   2 -12   5   86.39   10.10
  -2 -12  -5   71.59   12.40
  -2  12  -5   93.59   10.00
  -2  12  -5  107.89   11.30
  -3 -12  -5  -12.70   10.00
   3 -12   5    2.20    5.30
  -3 -12  -5   11.70    7.40
  -3  12  -5   -2.00    4.60
  -3  12  -5    7.90    8.20
  -4 -12  -5    7.80   14.40
   4 -12   5   17.40    6.60
  -4 -12  -5   22.20    8.40
  -4  12  -5   11.40    5.50
  -4  12  -5   15.30    7.20
  -5 -12  -5   49.60   11.60
  -5 -12  -5  135.19   34.10
  -5  12  -5   68.59    7.70
  -5  12  -5   74.49    8.50
  -5 -13   5   -4.80    3.80
   5 -13  -5   -5.20    6.70
  -5  13   5   -9.40    4.30
   5  13  -5    3.90    4.60
   4 -13  -5  217.08   14.10
  -4 -13   5  207.58   13.60
   4  13  -5  203.68   12.20
  -4  13   5  207.88   11.80
  -3 -13   5   20.10    5.40
   3 -13  -5   29.70    7.40
  -3  13   5   16.70    6.80
   3  13  -5   38.40    6.20
   2 -13  -5   33.60    6.30
  -2 -13   5   36.40    7.60
   1 -13  -5  101.49   10.60
  -1 -13   5  114.99    9.90
   1  13  -5  114.19   10.80
   0 -13  -5   -5.90   11.00
   0 -13   5    5.40    6.50
   0  13  -5    5.80    8.40
   0  13  -5   -2.50    4.30
   1 -13   5   31.60    6.10
  -1 -13  -5   28.10    8.40
  -1  13  -5   32.60    8.10
  -1  13  -5   27.30    5.70
  -2 -13  -5    4.90    8.00
   2 -13   5    4.50    5.90
  -2  13  -5   -1.00    6.80
  -2  13  -5    1.30    3.60
   3 -13   5   48.20    7.00
  -3 -13  -5   96.59   20.40
  -3  13  -5   54.39    8.20
  -3  13  -5   74.39    7.80
 -14   0   6    9.90    4.60
  14   0  -6    2.00   12.20
 -13   0   6   10.10    7.30
  13   0  -6    3.30    8.60
 -13   0   6   -9.30    6.40
 -12   0   6    7.00    9.80
 -12   0   6   20.70    7.80
  11   0  -6    2.80    7.00
  11   0  -6   20.00   20.20
 -11   0   6  -10.30    6.60
 -10   0   6  181.28   26.70
  10   0  -6  289.27   38.40
 -10   0   6  217.98   15.70
 -10   0   6  232.58   18.70
   9   0  -6    6.10    6.10
  -9   0   6   11.60    8.00
  -9   0   6    4.10    6.60
  -9   0   6  -10.30   12.40
   9   0  -6   -4.30   16.00
  -9   0   6   -3.60    9.50
  -8   0   6  334.37   18.10
   8   0  -6  341.87   27.40
  -8   0   6  349.37   22.20
  -8   0   6  325.17   18.70
   8   0  -6  337.17   16.60
   7   0  -6    5.70    4.00
  -7   0   6    7.20   10.70
  -7   0   6    0.70    5.10
  -7   0   6    1.10    5.60
   7   0  -6    3.50   11.30
  -6   0   6 1583.94   56.29
  -6   0   6 1586.74   52.49
   6   0  -6 1667.73   64.09
   6   0  -6 1597.44   52.79
  -5   0   6    5.00    6.60
   5   0  -6   -9.70    7.10
   5   0  -6   -0.20    4.40
  -5   0   6    2.70    4.30
   5   0  -6    0.20    4.50
   4   0  -6 1059.19   44.10
  -4   0   6 1089.69   36.50
   4   0  -6 1081.99   37.70
   3   0  -6   -3.50    4.80
   3   0  -6    6.00    4.80
  -3   0   6    2.00    3.70
   2   0  -6 2298.57   78.79
   1   0  -6   -2.10    6.30
   0   0  -6  974.30   37.20
   0   0   6  918.81   32.20
  -1   0  -6   -3.40    5.90
   1   0   6   -3.70    3.00
  -2   0  -6    1.00    6.30
   2   0   6   -1.30    3.20
   3   0   6   -1.30    8.00
   3   0   6   -4.00    4.00
  -3   0  -6   -3.40    6.30
   4   0   6   -0.50    8.80
   4   0   6    1.00    4.80
   4   0   6    7.80    6.70
  -4   0  -6   -2.70    5.80
  -4   0  -6    2.40    6.30
  -5   0  -6   -0.80    6.10
  -5   0  -6   -3.50    4.80
  -5   0  -6    7.10   12.80
  -5   0  -6    6.60    7.90
   5   0   6    7.00    9.00
   5   0   6   -3.60    4.70
   5   0   6    0.90    6.40
  -5   0  -6    0.00    6.40
   6   0   6   -0.90    7.20
  -6   0  -6   -0.70    7.50
  -6   0  -6    1.50    7.80
   6   0   6    0.60   11.60
  -6   0  -6    6.20    5.20
  -6   0  -6    8.40    7.90
  -6   0  -6   -9.60    7.00
  -7   0  -6   -6.70    7.70
   7   0   6   -0.30   11.10
  -7   0  -6   -4.50    7.50
  -7   0  -6   11.40   13.30
  -7   0  -6   -7.30    6.70
   7   0   6    3.50    8.20
  -7   0  -6    2.10    5.80
  -8   0  -6   95.19   12.70
  -8   0  -6  119.79   12.10
  -8   0  -6  109.39   12.70
   8   0   6   69.89   21.90
   8   0   6  121.09   10.70
   8   0   6   74.79   18.10
  -8   0  -6  105.29   12.90
   9   0   6   11.40   16.60
  -9   0  -6   -4.30    8.40
  -9   0  -6   14.00   16.30
   9   0   6    1.10    5.40
   9   0   6    6.90    9.50
  -9   0  -6    3.10    6.00
  -9   0  -6    6.40    8.10
  10   0   6  187.58   24.70
  10   0   6  199.08   12.70
 -10   0  -6  152.38   15.10
 -10   0  -6  200.28   12.90
  11   0   6   -1.00    5.20
 -11   0  -6    1.20    4.50
  11   0   6    0.30   10.10
 -14  -1   6    3.90    4.00
  14  -1  -6   14.10   10.60
 -14   1   6    9.80    6.20
 -13  -1   6   -7.40    7.30
 -13  -1   6    4.80    6.60
 -13   1   6    1.20    4.80
  13   1  -6   24.50   20.10
 -12  -1   6    6.80    7.60
 -12  -1   6    9.60    7.30
  12   1  -6   24.40   14.50
 -12   1   6   -5.10    7.30
  12   1  -6   -2.80    7.00
 -12   1   6   -3.80    9.70
  11  -1  -6   59.29    9.00
  11  -1  -6   48.60   21.30
 -11  -1   6   89.79   10.50
 -11  -1   6   76.99   11.40
 -11  -1   6   56.99   10.90
 -11   1   6   66.69   10.40
  11   1  -6   64.09   25.00
 -11   1   6   71.49   30.40
  11   1  -6   91.49   10.00
  10  -1  -6   -8.30   17.20
 -10  -1   6    1.50    8.30
 -10  -1   6   -2.00    7.20
 -10  -1   6    5.90    8.10
 -10  -1   6    5.40   26.00
 -10  -1   6   -9.50   10.30
 -10   1   6   -7.90    7.00
 -10   1   6   29.90   19.80
  10   1  -6   -0.80    5.90
  10   1  -6   -2.70   23.20
   9  -1  -6   62.59    8.10
  -9  -1   6   71.09   11.10
  -9  -1   6   36.70    9.20
   9  -1  -6   75.69   21.90
  -9  -1   6   76.99   18.00
  -9  -1   6   55.99   12.30
  -9   1   6   37.40   14.30
   9   1  -6   53.89    7.70
   9   1  -6   52.89   18.80
  -9   1   6   58.59    9.80
  -9   1   6   59.29   10.60
  -8  -1   6   33.30    7.40
  -8  -1   6   40.50   10.80
   8  -1  -6   18.40   15.80
   8  -1  -6   23.70    6.40
  -8  -1   6   44.60    8.80
   8   1  -6   29.00    5.40
  -8   1   6   32.90    8.50
  -8   1   6   28.10    6.80
   8   1  -6   44.70   16.10
  -8   1   6   42.70    8.20
   7  -1  -6  403.76   28.50
  -7  -1   6  412.56   22.90
  -7  -1   6  456.75   22.20
   7  -1  -6  446.66   18.90
   7   1  -6  418.26   29.60
  -7   1   6  451.15   18.80
  -7   1   6  446.46   22.50
   7   1  -6  444.26   18.80
  -7   1   6  387.56   20.10
   6  -1  -6  427.76   27.80
   6  -1  -6  397.76   18.80
  -6  -1   6  398.16   18.10
  -6  -1   6  430.96   21.20
   6  -1  -6  436.36   18.10
   6   1  -6  405.76   16.80
   6   1  -6  478.55   28.50
  -6   1   6  439.56   18.00
  -6   1   6  459.35   22.00
   6   1  -6  429.26   17.90
  -5  -1   6  765.72   31.60
   5  -1  -6  715.73   34.70
   5  -1  -6  730.63   27.70
  -5  -1   6  708.23   26.10
   5   1  -6  755.72   35.00
   5   1  -6  709.43   26.50
  -5   1   6  733.63   26.60
   5   1  -6  761.62   27.20
   4  -1  -6 1071.79   39.00
   4  -1  -6 1061.09   44.20
  -4  -1   6 1223.18   41.80
  -4   1   6 1049.89   36.80
   4   1  -6 1133.89   45.20
   4   1  -6 1046.80   38.00
   3  -1  -6   42.30    8.10
   3  -1  -6   40.40    9.30
   3  -1  -6   38.10    7.50
   3   1  -6   41.30   11.10
  -3   1   6   66.39    9.60
   2  -1  -6   43.10    9.90
   2  -1  -6   36.10    7.00
  -2   1   6   22.40    4.20
   2   1  -6   32.00    8.20
   1  -1  -6   10.20    7.60
   1  -1  -6   17.60    6.30
   0  -1  -6   87.39    9.80
   0  -1  -6   84.19   10.80
   0   1  -6   78.09   10.10
  -1  -1  -6  182.58   13.20
  -1  -1  -6  174.38   13.00
  -1   1  -6  176.58   16.50
   1   1   6  153.98    9.00
  -2  -1  -6    0.30    5.80
   2  -1   6    3.60    4.30
  -2  -1  -6    7.10    6.50
  -2   1  -6   15.80    6.80
   2   1   6    5.20    4.20
  -2   1  -6    8.00    7.00
   3  -1   6  230.98   11.80
   3  -1   6  229.78   18.50
   3  -1   6  239.38   16.40
  -3  -1  -6  206.28   16.20
  -3  -1  -6  237.38   15.30
   3   1   6  216.78   11.90
  -3   1  -6  246.38   15.20
   3   1   6  250.27   18.10
  -3   1  -6  250.77   15.50
  -3   1  -6  213.78   17.00
   4  -1   6   -1.30    8.90
  -4  -1  -6  -10.60    6.70
  -4  -1  -6   -2.80    6.20
  -4  -1  -6   -0.40    5.10
   4  -1   6   -1.20    4.90
  -4  -1  -6    5.80    7.40
   4   1   6   -0.60    3.50
  -4   1  -6    9.80    6.20
   4   1   6    6.60    7.70
  -4   1  -6    0.00    5.70
  -4   1  -6    3.80    6.10
  -4   1  -6    5.30    8.50
  -5  -1  -6  370.26   20.60
   5  -1   6  381.46   27.70
  -5  -1  -6  352.26   22.60
   5  -1   6  373.86   22.20
  -5  -1  -6  356.86   19.60
  -5  -1  -6  366.16   18.10
   5   1   6  344.27   25.70
  -5   1  -6  373.26   23.10
  -5   1  -6  389.96   25.30
   5   1   6  369.16   16.80
   5   1   6  370.76   22.80
  -5   1  -6  387.66   25.40
  -5   1  -6  350.66   20.00
   6  -1   6  617.44   25.70
  -6  -1  -6  628.84   29.40
   6  -1   6  667.73   32.40
  -6  -1  -6  614.24   28.20
  -6  -1  -6  617.84   28.70
  -6  -1  -6  643.24   29.90
   6  -1   6  610.64   37.70
  -6  -1  -6  621.54   26.10
  -6   1  -6  597.34   30.60
   6   1   6  654.83   26.10
  -6   1  -6  613.34   27.00
  -6   1  -6  642.54   28.90
  -6   1  -6  602.04   28.70
   6   1   6  624.74   31.80
  -6   1  -6  606.04   32.00
   6   1   6  595.84   36.30
  -6   1  -6  589.64   35.50
  -6   1  -6  627.94   28.80
  -7  -1  -6  380.36   21.70
  -7  -1  -6  381.06   23.70
  -7  -1  -6  356.36   19.50
  -7  -1  -6  410.16   23.60
  -7  -1  -6  388.66   22.10
   7  -1   6  370.06   31.20
   7  -1   6  365.56   25.10
  -7   1  -6  343.97   23.40
  -7   1  -6  376.06   22.30
  -7   1  -6  369.46   25.30
  -7   1  -6  380.66   22.20
   7   1   6  359.56   29.60
   7   1   6  379.46   25.40
  -7   1  -6  389.16   20.50
   8  -1   6   13.20    5.70
  -8  -1  -6   13.70   11.30
  -8  -1  -6    7.40    5.60
   8  -1   6   19.50   15.20
  -8  -1  -6    5.70    8.80
  -8  -1  -6   16.30    8.00
  -8   1  -6    6.40    8.60
   8   1   6   22.70   15.70
  -8   1  -6   16.10    7.30
  -8   1  -6   -0.10    8.10
   8   1   6    1.60    4.80
   9  -1   6  267.77   16.10
   9  -1   6  258.17   21.90
  -9  -1  -6  234.48   16.10
  -9  -1  -6  259.87   15.00
   9  -1   6  265.07   32.70
  -9  -1  -6  243.08   20.00
  -9  -1  -6  277.17   19.20
  -9   1  -6  274.67   18.60
   9   1   6  275.67   22.10
  -9   1  -6  276.77   16.50
  -9   1  -6  283.97   19.60
   9   1   6  295.07   33.20
  10  -1   6   -2.70    4.90
 -10  -1  -6   -2.70    4.70
 -10  -1  -6   -2.60    5.30
  10  -1   6  -15.10   13.60
 -10   1  -6   10.40    8.60
 -10   1  -6    2.90    5.90
  10   1   6   11.40   11.60
  10   1   6    4.60    6.80
 -11  -1  -6   27.20    5.20
  11  -1   6   33.10    6.20
  11  -1   6   24.00    8.40
 -11  -1  -6   26.10    7.30
  11   1   6   37.90    6.30
 -11   1  -6   37.70    9.30
  11   1   6   46.20   17.70
 -11   1  -6   36.20    6.30
 -14  -2   6   36.70    4.90
  14  -2  -6   27.90    9.00
  14   2  -6   35.40    9.10
 -14   2   6   34.00    7.10
 -13  -2   6   45.80    8.30
 -13  -2   6   68.69    8.20
  13   2  -6   57.99   10.50
 -13   2   6   68.49    8.20
 -12  -2   6  254.57   15.80
 -12  -2   6  230.78   19.00
 -12  -2   6  286.37   18.00
 -12   2   6  265.07   17.50
 -11  -2   6   70.59    9.60
 -11  -2   6   62.99   12.40
 -11  -2   6   51.59   10.30
  11  -2  -6   46.90   26.90
 -11   2   6   74.39   27.80
 -11   2   6   83.19   11.20
  11   2  -6   49.50   19.90
  11   2  -6   65.59    9.40
 -10  -2   6   12.70    7.10
 -10  -2   6   14.50    9.80
 -10  -2   6   -0.60    7.20
  10   2  -6   -4.70   14.70
  10   2  -6   -1.40   18.00
 -10   2   6   11.50    8.50
  10   2  -6   15.10    5.90
 -10   2   6   19.00    9.50
 -10   2   6    4.80   17.20
  -9  -2   6  114.39   13.00
  -9  -2   6  103.19   11.20
  -9  -2   6  101.19   13.70
   9  -2  -6   47.70   18.10
  -9  -2   6   80.09   26.80
  -9  -2   6   69.39   10.10
  -9   2   6   88.29    9.30
   9   2  -6   91.79    9.80
   9   2  -6   75.09   19.00
  -9   2   6   83.69   17.10
  -9   2   6   89.49   11.00
  -9   2   6  101.29   12.40
  -8  -2   6   -3.60    5.90
  -8  -2   6   -3.30    9.50
   8  -2  -6    8.30   16.40
  -8  -2   6  -11.60    6.20
   8  -2  -6   -0.10    7.30
  -8  -2   6   18.20    9.60
  -8   2   6   -4.50    5.20
  -8   2   6    2.00    7.10
  -8   2   6    7.80    8.10
   8   2  -6    6.10    5.40
   8   2  -6  -15.30   10.60
  -8   2   6   -7.60    6.80
  -7  -2   6  688.73   27.40
   7  -2  -6  716.13   40.00
  -7  -2   6  673.33   30.50
   7  -2  -6  669.13   25.80
  -7   2   6  728.23   26.50
   7   2  -6  681.53   26.00
  -7   2   6  658.23   28.60
  -7   2   6  674.13   28.40
  -6  -2   6  235.88   14.00
   6  -2  -6  241.58   21.10
   6  -2  -6  238.78   21.20
  -6  -2   6  271.97   16.50
   6   2  -6  229.88   19.90
  -6   2   6  253.77   13.20
   6   2  -6  233.48   12.40
  -6   2   6  243.68   14.70
   6   2  -6  235.98   12.90
   5  -2  -6  164.58   18.10
  -5  -2   6  168.48   16.20
   5  -2  -6  166.08   12.10
  -5   2   6  164.48   10.70
   5   2  -6  162.78   10.70
   5   2  -6  171.28   10.40
   5   2  -6  173.48   16.50
   4  -2  -6  151.98   11.80
  -4  -2   6  110.19   14.00
   4  -2  -6  162.18   17.00
   4   2  -6  152.48   10.10
  -4   2   6  134.19    8.90
   4   2  -6  140.69   16.00
   3  -2  -6 1303.67   44.90
   3  -2  -6 1262.47   51.99
   3  -2  -6 1288.27   48.80
  -3   2   6 1196.18   41.70
   3   2  -6 1317.07   49.80
  -2  -2   6  265.87   18.20
   2  -2  -6  270.07   15.10
   2  -2  -6  246.78   17.50
   2   2  -6  276.17   17.60
   2   2  -6  263.67   12.80
  -2   2   6  240.18   11.90
   1  -2  -6  352.56   19.80
   1  -2  -6  356.46   18.10
   1   2  -6  348.67   20.40
   0  -2   6   72.89    7.40
   0  -2  -6   75.29    9.30
   0   2  -6   87.99   11.80
  -1  -2  -6 1124.39   39.70
   1  -2   6 1049.99   35.40
  -1  -2  -6  974.70   38.30
  -1   2  -6 1017.30   35.40
  -1   2  -6 1095.49   41.90
   1   2   6  956.50   34.70
  -1   2  -6 1040.20   37.20
   2  -2   6  346.37   19.10
  -2  -2  -6  311.67   18.90
   2  -2   6  347.67   15.50
  -2  -2  -6  361.46   19.60
  -2   2  -6  338.57   15.40
  -2   2  -6  347.37   17.70
  -2   2  -6  374.76   20.90
  -2   2  -6  347.57   17.40
   3  -2   6    3.80    6.00
  -3  -2  -6   11.70    6.30
   3  -2   6    6.50    4.50
   3   2   6   11.90    4.60
  -3   2  -6   14.00    5.70
  -3   2  -6   11.70    5.80
  -3   2  -6    0.20    7.70
  -3   2  -6   14.80    6.10
   4  -2   6  165.78   18.90
  -4  -2  -6  158.58   15.10
  -4  -2  -6  147.09   12.00
   4  -2   6  165.58   14.20
  -4  -2  -6  169.78   13.70
   4   2   6  157.78   10.60
   4   2   6  155.28   16.60
  -4   2  -6  153.18   12.80
  -4   2  -6  164.68   13.40
  -4   2  -6  175.78   17.50
   5  -2   6   93.09   13.10
  -5  -2  -6   42.30   17.50
  -5  -2  -6   82.89   11.20
   5  -2   6   86.19   16.60
  -5  -2  -6   85.99    9.20
  -5  -2  -6  111.59   12.70
  -5  -2  -6   85.39   11.40
   5  -2   6  100.99    9.40
  -5   2  -6   95.19   10.80
   5   2   6   72.79   11.10
  -5   2  -6   88.49   16.00
   5   2   6  111.19   17.20
  -5   2  -6   79.69   11.90
   5   2   6   76.19    7.90
  -5   2  -6   87.99   10.80
  -6  -2  -6  589.54   29.50
   6  -2   6  573.14   23.70
   6  -2   6  564.44   26.80
   6  -2   6  589.14   30.50
   6  -2   6  569.14   37.00
  -6  -2  -6  518.65   25.90
  -6  -2  -6  547.65   23.60
  -6  -2  -6  574.84   35.10
  -6  -2  -6  590.14   27.60
  -6   2  -6  605.14   29.50
   6   2   6  589.04   24.20
  -6   2  -6  564.54   27.70
  -6   2  -6  536.25   34.70
   6   2   6  577.14   30.30
   6   2   6  545.75   34.00
  -6   2  -6  582.84   30.70
  -7  -2  -6  197.98   14.20
   7  -2   6  193.78   19.30
  -7  -2  -6  207.08   16.00
   7  -2   6  198.48   18.00
  -7  -2  -6  175.58   19.60
   7  -2   6  199.18   13.70
  -7   2  -6  191.48   15.70
  -7   2  -6  255.97   35.30
  -7   2  -6  189.88   17.50
   7   2   6  195.68   19.00
  -7   2  -6  218.28   20.00
  -7   2  -6  240.98   23.60
   7   2   6  271.97   32.70
[truncated: 321,708 more chars]
