# Supplementary material for: closo‐Carboranyl Analogs of β‐Arylethylamines: Direct Synthesis from Alkenes via EnT‐Catalysis
Source: Angew Chem Int Ed Engl. 2025 May 19;64(27):e202504793. doi: 10.1002/anie.202504793 (PMC12207362; doi:10.1002/anie.202504793)
Supplement: Supplementary file 2 — Supporting Information [file ANIE-64-e202504793-s001.zip › 5a.cif]

#==============================================================================

# 1. SUBMISSION DETAILS

data_global

_publ_contact_author
;
        Constantin G. Daniliuc
        Organisch-Chemisches Institut 
        Universit\"at M\"unster
        48149 M\"unster
        Germany
;
_publ_contact_author_phone        '049 251 83-36522'
_publ_contact_author_fax          '049 251 83-39772'
_publ_contact_author_email        'constantin.daniliuc@uni-muenster.de' 
_publ_requested_journal           '.'

#==============================================================================

# 3. TITLE AND AUTHOR LIST

_publ_section_title
;
EnT-Catalyzed closo-Carboranylaminations of Alkenes toward Analogs of 
β-Arylethylamines.
;

loop_
 _publ_author_name
 _publ_author_address
     'Paulus, Fritz'
;     Organisch-Chemisches Institut
      Universit\"at M\"unster
      Corrensstrasse 36
      48149 M\"unster
      Germany
;     
     'Heusel, Corinna'
;     Organisch-Chemisches Institut
      Universit\"at M\"unster
      Corrensstrasse 36
      48149 M\"unster
      Germany
;     
     'Jaspers, Marc'
;     Organisch-Chemisches Institut
      Universit\"at M\"unster
      Corrensstrasse 36
      48149 M\"unster
      Germany
;     
     'Amrehn, Milli M.'
;     Organisch-Chemisches Institut
      Universit\"at M\"unster
      Corrensstrasse 36
      48149 M\"unster
      Germany
;     
     'Daniliuc, Constantin G.'
;     Organisch-Chemisches Institut
      Universit\"at M\"unster
      Corrensstrasse 36
      48149 M\"unster
      Germany
;     
     'Glorius, Frank'
;     Organisch-Chemisches Institut
      Universit\"at M\"unster
      Corrensstrasse 36
      48149 M\"unster
      Germany
;     

#=============================================================================
#  cif data for "glo10676" (compound 5a)
#============================================================================= 

data_glo10676_5a

_audit_creation_method                  'APEX4 v2022.10-1'
_chemical_name_systematic               ?
_chemical_name_common                   ?
_chemical_formula_moiety                ?
_chemical_formula_sum                   'C18 H24 B10 N2'
_chemical_formula_iupac                 ?
_chemical_formula_weight                376.49
_chemical_absolute_configuration        .

_chemical_melting_point                 ?

_space_group_crystal_system             orthorhombic
_space_group_IT_number                  19
_space_group_name_H-M_alt               'P 21 21 21'
_space_group_name_Hall                  'P 2ac 2ab'
loop_
    _space_group_symop_operation_xyz
    'x, y, z'
    '-x+1/2, -y, z+1/2'
    '-x, y+1/2, -z+1/2'
    'x+1/2, -y+1/2, -z'

_cell_length_a                          10.5732(3)
_cell_length_b                          13.9729(4)
_cell_length_c                          14.2704(4)
_cell_angle_alpha                       90
_cell_angle_beta                        90
_cell_angle_gamma                       90
_cell_volume                            2108.28(10)
_cell_formula_units_Z                   4
_cell_measurement_reflns_used           5088
_cell_measurement_theta_min             4.4286
_cell_measurement_theta_max             68.3002
_cell_measurement_temperature           100.(2)

_exptl_crystal_description              prism
_exptl_crystal_colour                   colourless
_exptl_crystal_size_max                 0.107
_exptl_crystal_size_mid                 0.104
_exptl_crystal_size_min                 0.078
_exptl_crystal_density_diffrn           1.186
_exptl_crystal_density_meas             ?
_exptl_crystal_density_method           'not measured'
_exptl_crystal_F_000                    784

_exptl_absorpt_coefficient_mu           0.454
_exptl_absorpt_correction_type          multi-scan
_exptl_absorpt_process_details          
;
Krause, L., Herbst-Irmer, R., Sheldrick, G. M., Stalke, D. (2015).
"Comparison of silver and molybdenum microfocus X-ray sources for
single-crystal structure determination"
J. Appl. Cryst. 48, 3-10. doi:10.1107/S1600576714022985
;
_exptl_absorpt_correction_T_min         0.76
_exptl_absorpt_correction_T_max         0.96

_exptl_special_details                  
;
; 

_diffrn_ambient_temperature             100.(2)

_diffrn_source                          'Cu ImS'
_diffrn_source_type                     'micro focus tube'
_diffrn_source_power                    0.05
_diffrn_source_current                  1.0
_diffrn_source_voltage                  50

_diffrn_radiation_probe                 x-ray
_diffrn_radiation_type                  CuK\a
_diffrn_radiation_wavelength            1.54178
_diffrn_radiation_monochromator         'MX mirror'

_diffrn_measurement_device              'Bruker D8 Venture Photon III'
_diffrn_measurement_device_type         'single crystal diffractometer'
_diffrn_measurement_method              'phi/omega scans'

_diffrn_detector_area_resol_mean        7.3910

_diffrn_reflns_number                   22969
_diffrn_reflns_av_R_equivalents         0.0839
_diffrn_reflns_av_unetI/netI            0.0505
_diffrn_reflns_theta_min                4.43
_diffrn_reflns_theta_max                68.35
_diffrn_reflns_theta_full               67.68
_diffrn_measured_fraction_theta_max     0.993
_diffrn_measured_fraction_theta_full    0.993
_diffrn_reflns_limit_h_min              -12
_diffrn_reflns_limit_h_max              11
_diffrn_reflns_limit_k_min              -16
_diffrn_reflns_limit_k_max              16
_diffrn_reflns_limit_l_min              -15
_diffrn_reflns_limit_l_max              17

_refine_special_details                 
;

Reflections were merged by SHELXL according to the crystal
class for the calculation of statistics and refinement.

_reflns_Friedel_fraction is defined as the number of unique
Friedel pairs measured divided by the number that would be
possible theoretically, ignoring centric projections and
systematic absences.
;

_reflns_number_total                    3840
_reflns_number_gt                       3446
_reflns_threshold_expression            'I > 2\s(I)'
_reflns_Friedel_coverage                0.755
_reflns_Friedel_fraction_max            0.995
_reflns_Friedel_fraction_full           0.997

_refine_ls_structure_factor_coef        Fsqd
_refine_ls_matrix_type                  full
_refine_ls_R_factor_all                 0.0476
_refine_ls_R_factor_gt                  0.0403
_refine_ls_wR_factor_gt                 0.0949
_refine_ls_wR_factor_ref                0.0991
_refine_ls_goodness_of_fit_ref          1.097
_refine_ls_restrained_S_all             1.097
_refine_ls_number_reflns                3840
_refine_ls_number_parameters            315
_refine_ls_number_restraints            0
_refine_ls_number_constraints           ?
_refine_ls_hydrogen_treatment           mixed
_refine_ls_weighting_scheme             calc
_refine_ls_weighting_details            
    'w=1/[\s^2^(Fo^2^)+(0.0514P)^2^+0.1330P] where P=(Fo^2^+2Fc^2^)/3'

_atom_sites_solution_hydrogens          mixed
_atom_sites_solution_primary            direct
_atom_sites_solution_secondary          ?

_refine_ls_shift/su_max                 0.000
_refine_ls_shift/su_mean                0.000
_refine_diff_density_max                0.174
_refine_diff_density_min                -0.208
_refine_ls_extinction_method            none
_refine_ls_extinction_coef              ?
_refine_ls_abs_structure_details        
;

Flack x determined using 1373 quotients [(I+)-(I-)]/[(I+)+(I-)]
(Parsons, Flack and Wagner, Acta Cryst. B69 (2013) 249-259).
;
_refine_ls_abs_structure_Flack          0.1(3)

loop_
    _atom_type_symbol
    _atom_type_description
    _atom_type_scat_dispersion_real
    _atom_type_scat_dispersion_imag
    _atom_type_scat_source
    C C 0.0181 0.0091 'International Tables Vol C Tables 4.2.6.8 and 6.1.1.4'
    H H 0.0000 0.0000 'International Tables Vol C Tables 4.2.6.8 and 6.1.1.4'
    B B 0.0090 0.0039 'International Tables Vol C Tables 4.2.6.8 and 6.1.1.4'
    N N 0.0311 0.0180 'International Tables Vol C Tables 4.2.6.8 and 6.1.1.4'

_computing_data_collection              'Bruker APEX4 v2022.10-1 Photon III'
_computing_cell_refinement              'SAINT V8.40B (Bruker AXS LLC, 2019)'
_computing_data_reduction               'SAINT V8.40B (Bruker AXS LLC, 2019)'
_computing_structure_solution           'SHELXT 2019/1 (Sheldrick, 2018)'
_computing_structure_refinement         'SHELXL-2019/1 (Sheldrick, 2018)'
_computing_molecular_graphics           'shelXle (C.B. Huebschle, rev 1380)'
_computing_publication_material         'SHELXT 2011/1 (Sheldrick, 2018)'

loop_
    _atom_site_type_symbol
    _atom_site_label
    _atom_site_fract_x
    _atom_site_fract_y
    _atom_site_fract_z
    _atom_site_U_iso_or_equiv
    _atom_site_adp_type
    _atom_site_calc_flag
    _atom_site_refinement_flags_adp
    _atom_site_refinement_flags_occupancy
    _atom_site_refinement_flags_posn
    _atom_site_occupancy
    _atom_site_disorder_assembly
    _atom_site_disorder_group
    B B1 0.1890(3) 0.4230(2) 0.2177(2) 0.0253(7) Uani d . . . 1 . .
    H H1 0.096(3) 0.385(2) 0.222(2) 0.042(10) Uiso d . . . 1 . .
    B B2 0.2536(3) 0.4454(3) 0.1042(2) 0.0250(7) Uani d . . . 1 . .
    H H2 0.206(3) 0.417(2) 0.044(2) 0.034(9) Uiso d . . . 1 . .
    B B3 0.3149(3) 0.4087(2) 0.2977(2) 0.0232(7) Uani d . . . 1 . .
    H H3 0.310(3) 0.354(2) 0.351(2) 0.024(8) Uiso d . . . 1 . .
    B B4 0.2310(3) 0.5181(2) 0.2925(2) 0.0231(7) Uani d . . . 1 . .
    H H4 0.164(3) 0.545(2) 0.347(2) 0.031(8) Uiso d . . . 1 . .
    B B5 0.3990(3) 0.5191(2) 0.3030(2) 0.0202(7) Uani d . . . 1 . .
    H H5 0.442(3) 0.543(2) 0.368(2) 0.028(8) Uiso d . . . 1 . .
    B B6 0.3241(3) 0.6001(2) 0.2254(2) 0.0212(6) Uani d . . . 1 . .
    H H6 0.313(3) 0.677(2) 0.234(2) 0.027(8) Uiso d . . . 1 . .
    B B7 0.3364(3) 0.5550(2) 0.1091(2) 0.0207(6) Uani d . . . 1 . .
    H H7 0.335(3) 0.601(2) 0.049(2) 0.026(8) Uiso d . . . 1 . .
    B B8 0.4197(3) 0.4454(2) 0.1145(2) 0.0207(7) Uani d . . . 1 . .
    H H8 0.476(3) 0.417(2) 0.058(2) 0.023(8) Uiso d . . . 1 . .
    B B9 0.4587(3) 0.4232(2) 0.2333(2) 0.0210(7) Uani d . . . 1 . .
    H H9 0.542(3) 0.378(2) 0.250(2) 0.024(8) Uiso d . . . 1 . .
    B B10 0.4664(3) 0.5428(2) 0.1891(2) 0.0164(6) Uani d . . . 1 . .
    N N1 0.6797(2) 0.63188(14) 0.32535(14) 0.0166(5) Uani d . . . 1 . .
    N N2 0.9185(2) 0.64713(17) 0.16884(17) 0.0257(5) Uani d . . . 1 . .
    C C1 0.2042(3) 0.5354(2) 0.1752(2) 0.0250(6) Uani d . . . 1 . .
    H H1A 0.126(3) 0.572(2) 0.158(2) 0.029(8) Uiso d . . . 1 . .
    C C2 0.3273(3) 0.37368(19) 0.1831(2) 0.0242(6) Uani d . . . 1 . .
    H H2A 0.328(3) 0.305(2) 0.169(2) 0.024(7) Uiso d . . . 1 . .
    C C3 0.5940(2) 0.60072(18) 0.16775(18) 0.0169(5) Uani d . . . 1 . .
    H H3A 0.622425 0.584459 0.103605 0.020000 Uiso calc U . R 1 . .
    H H3B 0.574459 0.670010 0.168684 0.020000 Uiso calc U . R 1 . .
    C C4 0.7034(2) 0.58197(18) 0.23567(17) 0.0161(5) Uani d . . . 1 . .
    H H4A 0.711264 0.511632 0.247223 0.019000 Uiso calc U . R 1 . .
    C C5 0.8244(3) 0.61940(19) 0.19798(17) 0.0186(6) Uani d . . . 1 . .
    C C6 0.6967(2) 0.58739(17) 0.40298(18) 0.0158(5) Uani d . . . 1 . .
    C C11 0.6574(2) 0.63756(17) 0.49019(18) 0.0159(5) Uani d . . . 1 . .
    C C12 0.5552(2) 0.70125(19) 0.48900(19) 0.0186(6) Uani d . . . 1 . .
    H H12 0.509904 0.711797 0.432430 0.022000 Uiso calc U . R 1 . .
    C C13 0.5198(3) 0.74887(19) 0.56982(19) 0.0196(6) Uani d . . . 1 . .
    H H13 0.449559 0.791264 0.568605 0.024000 Uiso calc U . R 1 . .
    C C14 0.5861(3) 0.73521(18) 0.65275(19) 0.0206(6) Uani d . . . 1 . .
    H H14 0.562372 0.769014 0.707759 0.025000 Uiso calc U . R 1 . .
    C C15 0.6871(3) 0.67204(18) 0.65487(18) 0.0206(6) Uani d . . . 1 . .
    H H15 0.732921 0.662559 0.711371 0.025000 Uiso calc U . R 1 . .
    C C16 0.7213(3) 0.62257(19) 0.57426(18) 0.0185(6) Uani d . . . 1 . .
    H H16 0.788994 0.577970 0.576554 0.022000 Uiso calc U . R 1 . .
    C C21 0.7496(2) 0.48827(19) 0.41314(18) 0.0167(5) Uani d . . . 1 . .
    C C22 0.6734(3) 0.41566(18) 0.44873(18) 0.0196(5) Uani d . . . 1 . .
    H H22 0.589410 0.429587 0.468019 0.024000 Uiso calc U . R 1 . .
    C C23 0.7196(3) 0.3230(2) 0.45617(19) 0.0233(6) Uani d . . . 1 . .
    H H23 0.666572 0.273380 0.479163 0.028000 Uiso calc U . R 1 . .
    C C24 0.8429(3) 0.3028(2) 0.43008(19) 0.0251(6) Uani d . . . 1 . .
    H H24 0.874187 0.239316 0.434977 0.030000 Uiso calc U . R 1 . .
    C C25 0.9205(3) 0.3748(2) 0.39695(19) 0.0235(6) Uani d . . . 1 . .
    H H25 1.005630 0.360983 0.380374 0.028000 Uiso calc U . R 1 . .
    C C26 0.8741(2) 0.4676(2) 0.38786(19) 0.0199(6) Uani d . . . 1 . .
    H H26 0.927231 0.516907 0.364407 0.024000 Uiso calc U . R 1 . .

loop_
    _atom_site_aniso_label
    _atom_site_aniso_U_11
    _atom_site_aniso_U_22
    _atom_site_aniso_U_33
    _atom_site_aniso_U_12
    _atom_site_aniso_U_13
    _atom_site_aniso_U_23
    B1 0.0183(16) 0.0288(17) 0.0288(18) -0.0079(15) 0.0018(14) -0.0035(14)
    B2 0.0187(16) 0.0318(19) 0.0246(18) -0.0075(14) -0.0009(14) -0.0013(14)
    B3 0.0207(15) 0.0216(15) 0.0274(17) -0.0032(14) 0.0026(13) -0.0004(13)
    B4 0.0175(15) 0.0244(17) 0.0274(18) -0.0023(13) 0.0046(12) -0.0022(13)
    B5 0.0173(15) 0.0200(16) 0.0233(17) -0.0025(13) 0.0032(12) -0.0034(12)
    B6 0.0197(15) 0.0176(15) 0.0264(16) 0.0007(13) 0.0046(14) -0.0017(12)
    B7 0.0160(15) 0.0198(14) 0.0264(17) -0.0017(13) -0.0012(13) 0.0009(13)
    B8 0.0200(15) 0.0188(15) 0.0235(16) -0.0042(13) 0.0032(13) -0.0024(12)
    B9 0.0194(16) 0.0166(15) 0.0268(17) 0.0005(13) 0.0016(13) 0.0019(13)
    B10 0.0150(14) 0.0159(14) 0.0183(15) 0.0007(12) -0.0003(11) -0.0033(12)
    N1 0.0160(11) 0.0179(10) 0.0160(11) -0.0013(9) 0.0017(9) -0.0022(8)
    N2 0.0184(13) 0.0339(13) 0.0249(12) -0.0039(11) 0.0004(10) -0.0018(10)
    C1 0.0151(14) 0.0290(15) 0.0310(16) 0.0003(12) 0.0004(12) 0.0016(12)
    C2 0.0243(15) 0.0178(13) 0.0306(15) -0.0077(12) 0.0034(13) -0.0047(12)
    C3 0.0172(13) 0.0173(13) 0.0161(13) -0.0016(10) -0.0010(10) -0.0001(10)
    C4 0.0160(13) 0.0156(12) 0.0168(13) -0.0020(10) -0.0012(10) -0.0011(10)
    C5 0.0190(14) 0.0228(13) 0.0139(13) 0.0010(12) -0.0026(11) -0.0016(10)
    C6 0.0109(12) 0.0185(12) 0.0178(13) -0.0008(10) 0.0007(10) -0.0004(10)
    C11 0.0150(13) 0.0135(12) 0.0193(13) -0.0019(10) 0.0016(10) 0.0002(10)
    C12 0.0185(13) 0.0180(13) 0.0194(14) -0.0010(11) -0.0002(11) 0.0023(10)
    C13 0.0174(14) 0.0153(13) 0.0261(15) 0.0021(11) 0.0039(11) 0.0004(11)
    C14 0.0261(15) 0.0160(12) 0.0198(14) -0.0032(11) 0.0071(11) -0.0036(10)
    C15 0.0244(14) 0.0203(13) 0.0170(13) -0.0010(11) -0.0008(11) -0.0008(10)
    C16 0.0176(14) 0.0162(12) 0.0217(14) 0.0008(10) 0.0000(10) 0.0014(10)
    C21 0.0175(13) 0.0179(13) 0.0145(12) -0.0010(10) -0.0018(11) -0.0034(10)
    C22 0.0204(14) 0.0184(12) 0.0201(13) 0.0004(12) -0.0007(11) -0.0001(10)
    C23 0.0313(17) 0.0175(14) 0.0210(14) -0.0016(12) 0.0003(11) 0.0008(11)
    C24 0.0348(17) 0.0203(13) 0.0202(14) 0.0078(13) -0.0025(12) -0.0018(11)
    C25 0.0209(14) 0.0284(14) 0.0210(14) 0.0094(12) 0.0009(11) -0.0028(12)
    C26 0.0176(13) 0.0246(14) 0.0176(14) 0.0014(11) 0.0016(10) 0.0017(11)

_geom_special_details                   
;

All esds (except the esd in the dihedral angle between two l.s. planes)
are estimated using the full covariance matrix.  The cell esds are taken
into account individually in the estimation of esds in distances, angles
and torsion angles; correlations between esds in cell parameters are only
used when they are defined by crystal symmetry.  An approximate (isotropic)
treatment of cell esds is used for estimating esds involving l.s. planes.
;

loop_
    _geom_bond_atom_site_label_1
    _geom_bond_atom_site_label_2
    _geom_bond_site_symmetry_2
    _geom_bond_distance
    _geom_bond_publ_flag
    B1 C2 . 1.691(5) ?
    B1 C1 . 1.691(4) ?
    B1 B4 . 1.761(5) ?
    B1 B3 . 1.765(5) ?
    B1 B2 . 1.785(5) ?
    B1 H1 . 1.12(4) ?
    B2 C2 . 1.696(5) ?
    B2 C1 . 1.697(5) ?
    B2 B8 . 1.763(4) ?
    B2 B7 . 1.764(4) ?
    B2 H2 . 1.07(3) ?
    B3 C2 . 1.713(4) ?
    B3 B4 . 1.769(5) ?
    B3 B5 . 1.783(4) ?
    B3 B9 . 1.788(5) ?
    B3 H3 . 1.08(3) ?
    B4 C1 . 1.714(4) ?
    B4 B5 . 1.783(4) ?
    B4 B6 . 1.788(4) ?
    B4 H4 . 1.12(3) ?
    B5 B6 . 1.770(5) ?
    B5 B9 . 1.785(4) ?
    B5 B10 . 1.805(4) ?
    B5 H5 . 1.09(3) ?
    B6 C1 . 1.713(4) ?
    B6 B7 . 1.780(4) ?
    B6 B10 . 1.780(4) ?
    B6 H6 . 1.09(3) ?
    B7 C1 . 1.708(4) ?
    B7 B8 . 1.768(4) ?
    B7 B10 . 1.795(4) ?
    B7 H7 . 1.07(3) ?
    B8 C2 . 1.708(4) ?
    B8 B9 . 1.771(5) ?
    B8 B10 . 1.797(4) ?
    B8 H8 . 1.08(3) ?
    B9 C2 . 1.709(4) ?
    B9 B10 . 1.788(4) ?
    B9 H9 . 1.11(3) ?
    B10 C3 . 1.602(4) ?
    N1 C6 . 1.283(3) ?
    N1 C4 . 1.479(3) ?
    N2 C5 . 1.145(4) ?
    C1 H1A . 1.00(3) ?
    C2 H2A . 0.98(3) ?
    C3 C4 . 1.532(3) ?
    C3 H3A . 0.990000 ?
    C3 H3B . 0.990000 ?
    C4 C5 . 1.483(4) ?
    C4 H4A . 1.000000 ?
    C6 C11 . 1.487(3) ?
    C6 C21 . 1.501(4) ?
    C11 C16 . 1.392(4) ?
    C11 C12 . 1.401(4) ?
    C12 C13 . 1.383(4) ?
    C12 H12 . 0.950000 ?
    C13 C14 . 1.389(4) ?
    C13 H13 . 0.950000 ?
    C14 C15 . 1.385(4) ?
    C14 H14 . 0.950000 ?
    C15 C16 . 1.390(4) ?
    C15 H15 . 0.950000 ?
    C16 H16 . 0.950000 ?
    C21 C22 . 1.392(4) ?
    C21 C26 . 1.395(4) ?
    C22 C23 . 1.388(4) ?
    C22 H22 . 0.950000 ?
    C23 C24 . 1.385(4) ?
    C23 H23 . 0.950000 ?
    C24 C25 . 1.381(4) ?
    C24 H24 . 0.950000 ?
    C25 C26 . 1.393(4) ?
    C25 H25 . 0.950000 ?
    C26 H26 . 0.950000 ?

loop_
    _geom_angle_atom_site_label_1
    _geom_angle_atom_site_label_2
    _geom_angle_atom_site_label_3
    _geom_angle_site_symmetry_1
    _geom_angle_site_symmetry_3
    _geom_angle
    _geom_angle_publ_flag
    C2 B1 C1 . . 101.0(2) ?
    C2 B1 B4 . . 105.5(2) ?
    C1 B1 B4 . . 59.50(18) ?
    C2 B1 B3 . . 59.37(18) ?
    C1 B1 B3 . . 105.4(2) ?
    B4 B1 B3 . . 60.23(18) ?
    C2 B1 B2 . . 58.34(18) ?
    C1 B1 B2 . . 58.36(19) ?
    B4 B1 B2 . . 108.7(2) ?
    B3 B1 B2 . . 108.5(2) ?
    C2 B1 H1 . . 125.7(18) ?
    C1 B1 H1 . . 122.6(18) ?
    B4 B1 H1 . . 123.2(18) ?
    B3 B1 H1 . . 125.4(18) ?
    B2 B1 H1 . . 117.7(18) ?
    C2 B2 C1 . . 100.5(2) ?
    C2 B2 B8 . . 59.13(18) ?
    C1 B2 B8 . . 104.9(2) ?
    C2 B2 B7 . . 105.0(2) ?
    C1 B2 B7 . . 59.10(18) ?
    B8 B2 B7 . . 60.18(17) ?
    C2 B2 B1 . . 58.03(18) ?
    C1 B2 B1 . . 58.03(18) ?
    B8 B2 B1 . . 107.8(2) ?
    B7 B2 B1 . . 107.8(2) ?
    C2 B2 H2 . . 122.3(18) ?
    C1 B2 H2 . . 127.4(18) ?
    B8 B2 H2 . . 122.1(17) ?
    B7 B2 H2 . . 125.4(17) ?
    B1 B2 H2 . . 119.3(17) ?
    C2 B3 B1 . . 58.14(18) ?
    C2 B3 B4 . . 104.2(2) ?
    B1 B3 B4 . . 59.78(18) ?
    C2 B3 B5 . . 104.4(2) ?
    B1 B3 B5 . . 107.8(2) ?
    B4 B3 B5 . . 60.25(17) ?
    C2 B3 B9 . . 58.39(18) ?
    B1 B3 B9 . . 107.2(2) ?
    B4 B3 B9 . . 107.9(2) ?
    B5 B3 B9 . . 59.99(17) ?
    C2 B3 H3 . . 118.0(15) ?
    B1 B3 H3 . . 119.6(17) ?
    B4 B3 H3 . . 128.2(16) ?
    B5 B3 H3 . . 127.8(16) ?
    B9 B3 H3 . . 119.0(17) ?
    C1 B4 B1 . . 58.20(18) ?
    C1 B4 B3 . . 104.2(2) ?
    B1 B4 B3 . . 60.00(19) ?
    C1 B4 B5 . . 104.2(2) ?
    B1 B4 B5 . . 107.9(2) ?
    B3 B4 B5 . . 60.24(18) ?
    C1 B4 B6 . . 58.53(17) ?
    B1 B4 B6 . . 107.3(2) ?
    B3 B4 B6 . . 107.4(2) ?
    B5 B4 B6 . . 59.41(18) ?
    C1 B4 H4 . . 122.0(16) ?
    B1 B4 H4 . . 120.8(16) ?
    B3 B4 H4 . . 125.1(16) ?
    B5 B4 H4 . . 124.9(16) ?
    B6 B4 H4 . . 120.8(16) ?
    B6 B5 B3 . . 107.7(2) ?
    B6 B5 B4 . . 60.45(19) ?
    B3 B5 B4 . . 59.51(18) ?
    B6 B5 B9 . . 106.8(2) ?
    B3 B5 B9 . . 60.16(17) ?
    B4 B5 B9 . . 107.4(2) ?
    B6 B5 B10 . . 59.73(17) ?
    B3 B5 B10 . . 108.5(2) ?
    B4 B5 B10 . . 108.6(2) ?
    B9 B5 B10 . . 59.73(17) ?
    B6 B5 H5 . . 121.8(16) ?
    B3 B5 H5 . . 120.7(17) ?
    B4 B5 H5 . . 119.5(16) ?
    B9 B5 H5 . . 123.9(16) ?
    B10 B5 H5 . . 123.2(16) ?
    C1 B6 B5 . . 104.8(2) ?
    C1 B6 B7 . . 58.51(17) ?
    B5 B6 B7 . . 109.0(2) ?
    C1 B6 B10 . . 105.5(2) ?
    B5 B6 B10 . . 61.12(17) ?
    B7 B6 B10 . . 60.57(17) ?
    C1 B6 B4 . . 58.57(18) ?
    B5 B6 B4 . . 60.14(17) ?
    B7 B6 B4 . . 108.2(2) ?
    B10 B6 B4 . . 109.5(2) ?
    C1 B6 H6 . . 119.1(17) ?
    B5 B6 H6 . . 127.8(16) ?
    B7 B6 H6 . . 117.2(16) ?
    B10 B6 H6 . . 124.5(17) ?
    B4 B6 H6 . . 121.0(16) ?
    C1 B7 B2 . . 58.47(18) ?
    C1 B7 B8 . . 104.2(2) ?
    B2 B7 B8 . . 59.85(17) ?
    C1 B7 B6 . . 58.80(17) ?
    B2 B7 B6 . . 107.9(2) ?
    B8 B7 B6 . . 107.5(2) ?
    C1 B7 B10 . . 105.0(2) ?
    B2 B7 B10 . . 108.8(2) ?
    B8 B7 B10 . . 60.55(17) ?
    B6 B7 B10 . . 59.72(17) ?
    C1 B7 H7 . . 121.6(17) ?
    B2 B7 H7 . . 118.7(16) ?
    B8 B7 H7 . . 124.3(16) ?
    B6 B7 H7 . . 122.1(15) ?
    B10 B7 H7 . . 125.4(17) ?
    C2 B8 B2 . . 58.50(19) ?
    C2 B8 B7 . . 104.4(2) ?
    B2 B8 B7 . . 59.96(19) ?
    C2 B8 B9 . . 58.82(18) ?
    B2 B8 B9 . . 108.1(2) ?
    B7 B8 B9 . . 108.0(2) ?
    C2 B8 B10 . . 105.2(2) ?
    B2 B8 B10 . . 108.8(2) ?
    B7 B8 B10 . . 60.47(17) ?
    B9 B8 B10 . . 60.15(17) ?
    C2 B8 H8 . . 121.8(16) ?
    B2 B8 H8 . . 119.3(16) ?
    B7 B8 H8 . . 124.3(16) ?
    B9 B8 H8 . . 121.4(16) ?
    B10 B8 H8 . . 124.8(16) ?
    C2 B9 B8 . . 58.75(17) ?
    C2 B9 B5 . . 104.5(2) ?
    B8 B9 B5 . . 108.6(2) ?
    C2 B9 B10 . . 105.5(2) ?
    B8 B9 B10 . . 60.64(17) ?
    B5 B9 B10 . . 60.68(17) ?
    C2 B9 B3 . . 58.60(17) ?
    B8 B9 B3 . . 108.3(2) ?
    B5 B9 B3 . . 59.85(17) ?
    B10 B9 B3 . . 109.0(2) ?
    C2 B9 H9 . . 120.4(16) ?
    B8 B9 H9 . . 119.2(16) ?
    B5 B9 H9 . . 126.0(16) ?
    B10 B9 H9 . . 124.7(16) ?
    B3 B9 H9 . . 120.2(16) ?
    C3 B10 B6 . . 122.6(2) ?
    C3 B10 B9 . . 125.3(2) ?
    B6 B10 B9 . . 106.2(2) ?
    C3 B10 B7 . . 118.4(2) ?
    B6 B10 B7 . . 59.70(17) ?
    B9 B10 B7 . . 106.1(2) ?
    C3 B10 B8 . . 120.1(2) ?
    B6 B10 B8 . . 106.3(2) ?
    B9 B10 B8 . . 59.21(17) ?
    B7 B10 B8 . . 58.98(17) ?
    C3 B10 B5 . . 126.6(2) ?
    B6 B10 B5 . . 59.15(17) ?
    B9 B10 B5 . . 59.58(18) ?
    B7 B10 B5 . . 106.7(2) ?
    B8 B10 B5 . . 106.6(2) ?
    C6 N1 C4 . . 119.7(2) ?
    B1 C1 B2 . . 63.6(2) ?
    B1 C1 B7 . . 115.2(2) ?
    B2 C1 B7 . . 62.43(18) ?
    B1 C1 B6 . . 114.2(2) ?
    B2 C1 B6 . . 114.4(2) ?
    B7 C1 B6 . . 62.69(17) ?
    B1 C1 B4 . . 62.30(19) ?
    B2 C1 B4 . . 115.3(2) ?
    B7 C1 B4 . . 115.3(2) ?
    B6 C1 B4 . . 62.89(18) ?
    B1 C1 H1A . . 118.8(18) ?
    B2 C1 H1A . . 118.7(18) ?
    B7 C1 H1A . . 117.1(18) ?
    B6 C1 H1A . . 116.6(17) ?
    B4 C1 H1A . . 116.8(19) ?
    B1 C2 B2 . . 63.62(19) ?
    B1 C2 B8 . . 115.0(2) ?
    B2 C2 B8 . . 62.36(18) ?
    B1 C2 B9 . . 114.5(2) ?
    B2 C2 B9 . . 114.3(2) ?
    B8 C2 B9 . . 62.44(18) ?
    B1 C2 B3 . . 62.49(19) ?
    B2 C2 B3 . . 115.4(2) ?
    B8 C2 B3 . . 115.0(2) ?
    B9 C2 B3 . . 63.02(18) ?
    B1 C2 H2A . . 117.5(18) ?
    B2 C2 H2A . . 116.6(18) ?
    B8 C2 H2A . . 117.2(18) ?
    B9 C2 H2A . . 118.5(18) ?
    B3 C2 H2A . . 118.1(18) ?
    C4 C3 B10 . . 115.4(2) ?
    C4 C3 H3A . . 108.400000 ?
    B10 C3 H3A . . 108.400000 ?
    C4 C3 H3B . . 108.400000 ?
    B10 C3 H3B . . 108.400000 ?
    H3A C3 H3B . . 107.500000 ?
    N1 C4 C5 . . 107.1(2) ?
    N1 C4 C3 . . 109.8(2) ?
    C5 C4 C3 . . 111.2(2) ?
    N1 C4 H4A . . 109.600000 ?
    C5 C4 H4A . . 109.600000 ?
    C3 C4 H4A . . 109.600000 ?
    N2 C5 C4 . . 179.1(3) ?
    N1 C6 C11 . . 117.1(2) ?
    N1 C6 C21 . . 125.6(2) ?
    C11 C6 C21 . . 117.3(2) ?
    C16 C11 C12 . . 118.7(2) ?
    C16 C11 C6 . . 121.0(2) ?
    C12 C11 C6 . . 120.3(2) ?
    C13 C12 C11 . . 120.3(2) ?
    C13 C12 H12 . . 119.900000 ?
    C11 C12 H12 . . 119.900000 ?
    C12 C13 C14 . . 120.5(2) ?
    C12 C13 H13 . . 119.700000 ?
    C14 C13 H13 . . 119.700000 ?
    C15 C14 C13 . . 119.7(2) ?
    C15 C14 H14 . . 120.200000 ?
    C13 C14 H14 . . 120.200000 ?
    C14 C15 C16 . . 119.9(2) ?
    C14 C15 H15 . . 120.000000 ?
    C16 C15 H15 . . 120.000000 ?
    C15 C16 C11 . . 120.8(2) ?
    C15 C16 H16 . . 119.600000 ?
    C11 C16 H16 . . 119.600000 ?
    C22 C21 C26 . . 119.3(2) ?
    C22 C21 C6 . . 119.5(2) ?
    C26 C21 C6 . . 121.2(2) ?
    C23 C22 C21 . . 120.3(3) ?
    C23 C22 H22 . . 119.900000 ?
    C21 C22 H22 . . 119.900000 ?
    C24 C23 C22 . . 120.0(3) ?
    C24 C23 H23 . . 120.000000 ?
    C22 C23 H23 . . 120.000000 ?
    C25 C24 C23 . . 120.2(3) ?
    C25 C24 H24 . . 119.900000 ?
    C23 C24 H24 . . 119.900000 ?
    C24 C25 C26 . . 120.0(3) ?
    C24 C25 H25 . . 120.000000 ?
    C26 C25 H25 . . 120.000000 ?
    C25 C26 C21 . . 120.1(3) ?
    C25 C26 H26 . . 119.900000 ?
    C21 C26 H26 . . 119.900000 ?

loop_
    _geom_torsion_atom_site_label_1
    _geom_torsion_atom_site_label_2
    _geom_torsion_atom_site_label_3
    _geom_torsion_atom_site_label_4
    _geom_torsion_site_symmetry_1
    _geom_torsion_site_symmetry_2
    _geom_torsion_site_symmetry_3
    _geom_torsion_site_symmetry_4
    _geom_torsion
    _geom_torsion_publ_flag
    C1 B1 B2 C2 . . . . 130.1(2) ?
    B4 B1 B2 C2 . . . . 97.0(2) ?
    B3 B1 B2 C2 . . . . 33.1(2) ?
    C2 B1 B2 C1 . . . . -130.1(2) ?
    B4 B1 B2 C1 . . . . -33.1(2) ?
    B3 B1 B2 C1 . . . . -97.0(2) ?
    C2 B1 B2 B8 . . . . -33.3(2) ?
    C1 B1 B2 B8 . . . . 96.8(3) ?
    B4 B1 B2 B8 . . . . 63.7(3) ?
    B3 B1 B2 B8 . . . . -0.2(3) ?
    C2 B1 B2 B7 . . . . -96.9(2) ?
    C1 B1 B2 B7 . . . . 33.2(2) ?
    B4 B1 B2 B7 . . . . 0.1(3) ?
    B3 B1 B2 B7 . . . . -63.8(3) ?
    C1 B1 B3 C2 . . . . -93.9(2) ?
    B4 B1 B3 C2 . . . . -134.1(2) ?
    B2 B1 B3 C2 . . . . -32.7(2) ?
    C2 B1 B3 B4 . . . . 134.1(2) ?
    C1 B1 B3 B4 . . . . 40.2(2) ?
    B2 B1 B3 B4 . . . . 101.4(3) ?
    C2 B1 B3 B5 . . . . 96.3(2) ?
    C1 B1 B3 B5 . . . . 2.4(3) ?
    B4 B1 B3 B5 . . . . -37.8(2) ?
    B2 B1 B3 B5 . . . . 63.6(3) ?
    C2 B1 B3 B9 . . . . 33.1(2) ?
    C1 B1 B3 B9 . . . . -60.8(3) ?
    B4 B1 B3 B9 . . . . -101.0(2) ?
    B2 B1 B3 B9 . . . . 0.4(3) ?
    C2 B1 B4 C1 . . . . 93.9(2) ?
    B3 B1 B4 C1 . . . . 133.7(2) ?
    B2 B1 B4 C1 . . . . 32.6(2) ?
    C2 B1 B4 B3 . . . . -39.9(2) ?
    C1 B1 B4 B3 . . . . -133.7(2) ?
    B2 B1 B4 B3 . . . . -101.1(3) ?
    C2 B1 B4 B5 . . . . -2.0(3) ?
    C1 B1 B4 B5 . . . . -95.9(2) ?
    B3 B1 B4 B5 . . . . 37.9(2) ?
    B2 B1 B4 B5 . . . . -63.3(3) ?
    C2 B1 B4 B6 . . . . 60.6(3) ?
    C1 B1 B4 B6 . . . . -33.2(2) ?
    B3 B1 B4 B6 . . . . 100.5(2) ?
    B2 B1 B4 B6 . . . . -0.6(3) ?
    C2 B3 B4 C1 . . . . -0.3(3) ?
    B1 B3 B4 C1 . . . . -39.3(2) ?
    B5 B3 B4 C1 . . . . 98.4(2) ?
    B9 B3 B4 C1 . . . . 60.6(3) ?
    C2 B3 B4 B1 . . . . 39.0(2) ?
    B5 B3 B4 B1 . . . . 137.7(2) ?
    B9 B3 B4 B1 . . . . 99.9(2) ?
    C2 B3 B4 B5 . . . . -98.7(2) ?
    B1 B3 B4 B5 . . . . -137.7(2) ?
    B9 B3 B4 B5 . . . . -37.9(2) ?
    C2 B3 B4 B6 . . . . -61.3(3) ?
    B1 B3 B4 B6 . . . . -100.3(2) ?
    B5 B3 B4 B6 . . . . 37.5(2) ?
    B9 B3 B4 B6 . . . . -0.4(3) ?
    C2 B3 B5 B6 . . . . 60.3(3) ?
    B1 B3 B5 B6 . . . . -0.4(3) ?
    B4 B3 B5 B6 . . . . -38.0(2) ?
    B9 B3 B5 B6 . . . . 99.6(2) ?
    C2 B3 B5 B4 . . . . 98.3(2) ?
    B1 B3 B5 B4 . . . . 37.6(2) ?
    B9 B3 B5 B4 . . . . 137.6(2) ?
    C2 B3 B5 B9 . . . . -39.3(2) ?
    B1 B3 B5 B9 . . . . -100.0(2) ?
    B4 B3 B5 B9 . . . . -137.6(2) ?
    C2 B3 B5 B10 . . . . -2.9(3) ?
    B1 B3 B5 B10 . . . . -63.5(3) ?
    B4 B3 B5 B10 . . . . -101.1(2) ?
    B9 B3 B5 B10 . . . . 36.4(2) ?
    C1 B4 B5 B6 . . . . 39.2(2) ?
    B1 B4 B5 B6 . . . . 99.9(2) ?
    B3 B4 B5 B6 . . . . 137.6(2) ?
    C1 B4 B5 B3 . . . . -98.4(2) ?
    B1 B4 B5 B3 . . . . -37.7(2) ?
    B6 B4 B5 B3 . . . . -137.6(2) ?
    C1 B4 B5 B9 . . . . -60.6(3) ?
    B1 B4 B5 B9 . . . . 0.1(3) ?
    B3 B4 B5 B9 . . . . 37.8(2) ?
    B6 B4 B5 B9 . . . . -99.8(2) ?
    C1 B4 B5 B10 . . . . 2.5(3) ?
    B1 B4 B5 B10 . . . . 63.2(3) ?
    B3 B4 B5 B10 . . . . 101.0(2) ?
    B6 B4 B5 B10 . . . . -36.7(2) ?
    B3 B5 B6 C1 . . . . -1.8(3) ?
    B4 B5 B6 C1 . . . . -39.3(2) ?
    B9 B5 B6 C1 . . . . 61.5(3) ?
    B10 B5 B6 C1 . . . . 99.7(2) ?
    B3 B5 B6 B7 . . . . -63.1(3) ?
    B4 B5 B6 B7 . . . . -100.6(2) ?
    B9 B5 B6 B7 . . . . 0.2(3) ?
    B10 B5 B6 B7 . . . . 38.5(2) ?
    B3 B5 B6 B10 . . . . -101.5(2) ?
    B4 B5 B6 B10 . . . . -139.1(2) ?
    B9 B5 B6 B10 . . . . -38.2(2) ?
    B3 B5 B6 B4 . . . . 37.6(2) ?
    B9 B5 B6 B4 . . . . 100.9(2) ?
    B10 B5 B6 B4 . . . . 139.1(2) ?
    B1 B4 B6 C1 . . . . 33.1(2) ?
    B3 B4 B6 C1 . . . . 96.3(2) ?
    B5 B4 B6 C1 . . . . 134.1(2) ?
    C1 B4 B6 B5 . . . . -134.1(2) ?
    B1 B4 B6 B5 . . . . -101.0(2) ?
    B3 B4 B6 B5 . . . . -37.8(2) ?
    C1 B4 B6 B7 . . . . -32.2(2) ?
    B1 B4 B6 B7 . . . . 0.9(3) ?
    B3 B4 B6 B7 . . . . 64.0(3) ?
    B5 B4 B6 B7 . . . . 101.9(2) ?
    C1 B4 B6 B10 . . . . -96.6(2) ?
    B1 B4 B6 B10 . . . . -63.5(3) ?
    B3 B4 B6 B10 . . . . -0.3(3) ?
    B5 B4 B6 B10 . . . . 37.5(2) ?
    C2 B2 B7 C1 . . . . -93.5(2) ?
    B8 B2 B7 C1 . . . . -133.5(2) ?
    B1 B2 B7 C1 . . . . -32.8(2) ?
    C2 B2 B7 B8 . . . . 40.0(2) ?
    C1 B2 B7 B8 . . . . 133.5(2) ?
    B1 B2 B7 B8 . . . . 100.7(3) ?
    C2 B2 B7 B6 . . . . -60.3(3) ?
    C1 B2 B7 B6 . . . . 33.2(2) ?
    B8 B2 B7 B6 . . . . -100.3(2) ?
    B1 B2 B7 B6 . . . . 0.4(3) ?
    C2 B2 B7 B10 . . . . 3.0(3) ?
    C1 B2 B7 B10 . . . . 96.5(2) ?
    B8 B2 B7 B10 . . . . -37.0(2) ?
    B1 B2 B7 B10 . . . . 63.7(3) ?
    B5 B6 B7 C1 . . . . 96.1(2) ?
    B10 B6 B7 C1 . . . . 134.8(2) ?
    B4 B6 B7 C1 . . . . 32.3(2) ?
    C1 B6 B7 B2 . . . . -33.1(2) ?
    B5 B6 B7 B2 . . . . 63.0(3) ?
    B10 B6 B7 B2 . . . . 101.7(2) ?
    B4 B6 B7 B2 . . . . -0.8(3) ?
    C1 B6 B7 B8 . . . . -96.2(2) ?
    B5 B6 B7 B8 . . . . -0.1(3) ?
    B10 B6 B7 B8 . . . . 38.6(2) ?
    B4 B6 B7 B8 . . . . -64.0(3) ?
    C1 B6 B7 B10 . . . . -134.8(2) ?
    B5 B6 B7 B10 . . . . -38.7(2) ?
    B4 B6 B7 B10 . . . . -102.5(2) ?
    C1 B2 B8 C2 . . . . 93.5(2) ?
    B7 B2 B8 C2 . . . . 133.7(2) ?
    B1 B2 B8 C2 . . . . 32.9(2) ?
    C2 B2 B8 B7 . . . . -133.7(2) ?
    C1 B2 B8 B7 . . . . -40.1(2) ?
    B1 B2 B8 B7 . . . . -100.8(3) ?
    C2 B2 B8 B9 . . . . -32.9(2) ?
    C1 B2 B8 B9 . . . . 60.7(3) ?
    B7 B2 B8 B9 . . . . 100.8(2) ?
    B1 B2 B8 B9 . . . . 0.0(3) ?
    C2 B2 B8 B10 . . . . -96.7(2) ?
    C1 B2 B8 B10 . . . . -3.1(3) ?
    B7 B2 B8 B10 . . . . 37.0(2) ?
    B1 B2 B8 B10 . . . . -63.8(3) ?
    C1 B7 B8 C2 . . . . 0.1(3) ?
    B2 B7 B8 C2 . . . . -39.6(2) ?
    B6 B7 B8 C2 . . . . 61.4(3) ?
    B10 B7 B8 C2 . . . . 99.6(2) ?
    C1 B7 B8 B2 . . . . 39.6(2) ?
    B6 B7 B8 B2 . . . . 100.9(2) ?
    B10 B7 B8 B2 . . . . 139.1(2) ?
    C1 B7 B8 B9 . . . . -61.3(3) ?
    B2 B7 B8 B9 . . . . -101.0(2) ?
    B6 B7 B8 B9 . . . . 0.0(3) ?
    B10 B7 B8 B9 . . . . 38.2(2) ?
    C1 B7 B8 B10 . . . . -99.5(2) ?
    B2 B7 B8 B10 . . . . -139.1(2) ?
    B6 B7 B8 B10 . . . . -38.2(2) ?
    B2 B8 B9 C2 . . . . 32.8(2) ?
    B7 B8 B9 C2 . . . . 96.2(2) ?
    B10 B8 B9 C2 . . . . 134.5(2) ?
    C2 B8 B9 B5 . . . . -96.0(2) ?
    B2 B8 B9 B5 . . . . -63.2(3) ?
    B7 B8 B9 B5 . . . . 0.2(3) ?
    B10 B8 B9 B5 . . . . 38.5(2) ?
    C2 B8 B9 B10 . . . . -134.5(2) ?
    B2 B8 B9 B10 . . . . -101.7(2) ?
    B7 B8 B9 B10 . . . . -38.3(2) ?
    C2 B8 B9 B3 . . . . -32.5(2) ?
    B2 B8 B9 B3 . . . . 0.2(3) ?
    B7 B8 B9 B3 . . . . 63.7(3) ?
    B10 B8 B9 B3 . . . . 102.0(2) ?
    B6 B5 B9 C2 . . . . -61.7(3) ?
    B3 B5 B9 C2 . . . . 39.4(2) ?
    B4 B5 B9 C2 . . . . 1.9(3) ?
    B10 B5 B9 C2 . . . . -99.9(2) ?
    B6 B5 B9 B8 . . . . -0.3(3) ?
    B3 B5 B9 B8 . . . . 100.8(2) ?
    B4 B5 B9 B8 . . . . 63.3(3) ?
    B10 B5 B9 B8 . . . . -38.5(2) ?
    B6 B5 B9 B10 . . . . 38.2(2) ?
    B3 B5 B9 B10 . . . . 139.3(2) ?
    B4 B5 B9 B10 . . . . 101.8(2) ?
    B6 B5 B9 B3 . . . . -101.1(2) ?
    B4 B5 B9 B3 . . . . -37.5(2) ?
    B10 B5 B9 B3 . . . . -139.3(2) ?
    B1 B3 B9 C2 . . . . -33.0(2) ?
    B4 B3 B9 C2 . . . . -96.0(2) ?
    B5 B3 B9 C2 . . . . -133.9(2) ?
    C2 B3 B9 B8 . . . . 32.6(2) ?
    B1 B3 B9 B8 . . . . -0.4(3) ?
    B4 B3 B9 B8 . . . . -63.4(3) ?
    B5 B3 B9 B8 . . . . -101.4(2) ?
    C2 B3 B9 B5 . . . . 133.9(2) ?
    B1 B3 B9 B5 . . . . 101.0(2) ?
    B4 B3 B9 B5 . . . . 38.0(2) ?
    C2 B3 B9 B10 . . . . 97.0(2) ?
    B1 B3 B9 B10 . . . . 64.0(3) ?
    B4 B3 B9 B10 . . . . 1.0(3) ?
    B5 B3 B9 B10 . . . . -37.0(2) ?
    C1 B6 B10 C3 . . . . 145.1(2) ?
    B5 B6 B10 C3 . . . . -116.2(3) ?
    B7 B6 B10 C3 . . . . 106.2(3) ?
    B4 B6 B10 C3 . . . . -153.3(2) ?
    C1 B6 B10 B9 . . . . -60.6(3) ?
    B5 B6 B10 B9 . . . . 38.0(2) ?
    B7 B6 B10 B9 . . . . -99.5(2) ?
    B4 B6 B10 B9 . . . . 1.0(3) ?
    C1 B6 B10 B7 . . . . 38.9(2) ?
    B5 B6 B10 B7 . . . . 137.5(2) ?
    B4 B6 B10 B7 . . . . 100.5(2) ?
    C1 B6 B10 B8 . . . . 1.3(3) ?
    B5 B6 B10 B8 . . . . 100.0(2) ?
    B7 B6 B10 B8 . . . . -37.6(2) ?
    B4 B6 B10 B8 . . . . 62.9(3) ?
    C1 B6 B10 B5 . . . . -98.6(2) ?
    B7 B6 B10 B5 . . . . -137.5(2) ?
    B4 B6 B10 B5 . . . . -37.1(2) ?
    C2 B9 B10 C3 . . . . -146.3(3) ?
    B8 B9 B10 C3 . . . . -107.0(3) ?
    B5 B9 B10 C3 . . . . 115.6(3) ?
    B3 B9 B10 C3 . . . . 152.2(2) ?
    C2 B9 B10 B6 . . . . 60.3(3) ?
    B8 B9 B10 B6 . . . . 99.6(2) ?
    B5 B9 B10 B6 . . . . -37.8(2) ?
    B3 B9 B10 B6 . . . . -1.2(3) ?
    C2 B9 B10 B7 . . . . -2.1(3) ?
    B8 B9 B10 B7 . . . . 37.2(2) ?
    B5 B9 B10 B7 . . . . -100.2(2) ?
    B3 B9 B10 B7 . . . . -63.6(3) ?
    C2 B9 B10 B8 . . . . -39.3(2) ?
    B5 B9 B10 B8 . . . . -137.4(2) ?
    B3 B9 B10 B8 . . . . -100.8(2) ?
    C2 B9 B10 B5 . . . . 98.2(2) ?
    B8 B9 B10 B5 . . . . 137.4(2) ?
    B3 B9 B10 B5 . . . . 36.6(2) ?
    C1 B7 B10 C3 . . . . -152.2(2) ?
    B2 B7 B10 C3 . . . . 146.6(2) ?
    B8 B7 B10 C3 . . . . 109.8(3) ?
    B6 B7 B10 C3 . . . . -113.2(3) ?
    C1 B7 B10 B6 . . . . -38.94(19) ?
    B2 B7 B10 B6 . . . . -100.2(2) ?
    B8 B7 B10 B6 . . . . -136.9(2) ?
    C1 B7 B10 B9 . . . . 60.7(2) ?
    B2 B7 B10 B9 . . . . -0.6(3) ?
    B8 B7 B10 B9 . . . . -37.3(2) ?
    B6 B7 B10 B9 . . . . 99.7(2) ?
    C1 B7 B10 B8 . . . . 98.0(2) ?
    B2 B7 B10 B8 . . . . 36.7(2) ?
    B6 B7 B10 B8 . . . . 136.9(2) ?
    C1 B7 B10 B5 . . . . -1.7(3) ?
    B2 B7 B10 B5 . . . . -63.0(3) ?
    B8 B7 B10 B5 . . . . -99.7(2) ?
    B6 B7 B10 B5 . . . . 37.26(19) ?
    C2 B8 B10 C3 . . . . 154.8(2) ?
    B2 B8 B10 C3 . . . . -143.8(2) ?
    B7 B8 B10 C3 . . . . -107.1(3) ?
    B9 B8 B10 C3 . . . . 115.6(3) ?
    C2 B8 B10 B6 . . . . -60.2(3) ?
    B2 B8 B10 B6 . . . . 1.1(3) ?
    B7 B8 B10 B6 . . . . 37.9(2) ?
    B9 B8 B10 B6 . . . . -99.5(2) ?
    C2 B8 B10 B9 . . . . 39.2(2) ?
    B2 B8 B10 B9 . . . . 100.6(3) ?
    B7 B8 B10 B9 . . . . 137.4(2) ?
    C2 B8 B10 B7 . . . . -98.1(2) ?
    B2 B8 B10 B7 . . . . -36.8(2) ?
    B9 B8 B10 B7 . . . . -137.4(2) ?
    C2 B8 B10 B5 . . . . 1.7(3) ?
    B2 B8 B10 B5 . . . . 63.1(3) ?
    B7 B8 B10 B5 . . . . 99.8(2) ?
    B9 B8 B10 B5 . . . . -37.5(2) ?
    B6 B5 B10 C3 . . . . 109.8(3) ?
    B3 B5 B10 C3 . . . . -150.1(2) ?
    B4 B5 B10 C3 . . . . 146.8(3) ?
    B9 B5 B10 C3 . . . . -113.5(3) ?
    B3 B5 B10 B6 . . . . 100.1(2) ?
    B4 B5 B10 B6 . . . . 37.0(2) ?
    B9 B5 B10 B6 . . . . 136.7(2) ?
    B6 B5 B10 B9 . . . . -136.7(2) ?
    B3 B5 B10 B9 . . . . -36.6(2) ?
    B4 B5 B10 B9 . . . . -99.7(2) ?
    B6 B5 B10 B7 . . . . -37.5(2) ?
    B3 B5 B10 B7 . . . . 62.6(3) ?
    B4 B5 B10 B7 . . . . -0.5(3) ?
    B9 B5 B10 B7 . . . . 99.2(2) ?
    B6 B5 B10 B8 . . . . -99.4(2) ?
    B3 B5 B10 B8 . . . . 0.7(3) ?
    B4 B5 B10 B8 . . . . -62.4(3) ?
    B9 B5 B10 B8 . . . . 37.3(2) ?
    C2 B1 C1 B2 . . . . 41.6(2) ?
    B4 B1 C1 B2 . . . . 143.1(2) ?
    B3 B1 C1 B2 . . . . 102.6(2) ?
    C2 B1 C1 B7 . . . . 5.1(3) ?
    B4 B1 C1 B7 . . . . 106.6(3) ?
    B3 B1 C1 B7 . . . . 66.1(3) ?
    B2 B1 C1 B7 . . . . -36.5(2) ?
    C2 B1 C1 B6 . . . . -64.8(3) ?
    B4 B1 C1 B6 . . . . 36.8(2) ?
    B3 B1 C1 B6 . . . . -3.8(3) ?
    B2 B1 C1 B6 . . . . -106.4(3) ?
    C2 B1 C1 B4 . . . . -101.6(2) ?
    B3 B1 C1 B4 . . . . -40.6(2) ?
    B2 B1 C1 B4 . . . . -143.1(2) ?
    C2 B2 C1 B1 . . . . -41.3(2) ?
    B8 B2 C1 B1 . . . . -101.9(3) ?
    B7 B2 C1 B1 . . . . -142.6(2) ?
    C2 B2 C1 B7 . . . . 101.3(2) ?
    B8 B2 C1 B7 . . . . 40.7(2) ?
    B1 B2 C1 B7 . . . . 142.6(2) ?
    C2 B2 C1 B6 . . . . 64.9(3) ?
    B8 B2 C1 B6 . . . . 4.2(3) ?
    B7 B2 C1 B6 . . . . -36.4(2) ?
    B1 B2 C1 B6 . . . . 106.2(3) ?
    C2 B2 C1 B4 . . . . -5.3(3) ?
    B8 B2 C1 B4 . . . . -66.0(3) ?
    B7 B2 C1 B4 . . . . -106.6(2) ?
    B1 B2 C1 B4 . . . . 36.0(2) ?
    B2 B7 C1 B1 . . . . 36.9(2) ?
    B8 B7 C1 B1 . . . . -3.4(3) ?
    B6 B7 C1 B1 . . . . -105.5(3) ?
    B10 B7 C1 B1 . . . . -66.2(3) ?
    B8 B7 C1 B2 . . . . -40.3(2) ?
    B6 B7 C1 B2 . . . . -142.5(2) ?
    B10 B7 C1 B2 . . . . -103.1(2) ?
    B2 B7 C1 B6 . . . . 142.5(2) ?
    B8 B7 C1 B6 . . . . 102.2(2) ?
    B10 B7 C1 B6 . . . . 39.39(19) ?
    B2 B7 C1 B4 . . . . 106.7(3) ?
    B8 B7 C1 B4 . . . . 66.4(3) ?
    B6 B7 C1 B4 . . . . -35.8(2) ?
    B10 B7 C1 B4 . . . . 3.6(3) ?
    B5 B6 C1 B1 . . . . 3.5(3) ?
    B7 B6 C1 B1 . . . . 107.0(3) ?
    B10 B6 C1 B1 . . . . 67.1(3) ?
    B4 B6 C1 B1 . . . . -36.6(2) ?
    B5 B6 C1 B2 . . . . -67.1(3) ?
    B7 B6 C1 B2 . . . . 36.3(2) ?
    B10 B6 C1 B2 . . . . -3.6(3) ?
    B4 B6 C1 B2 . . . . -107.2(3) ?
    B5 B6 C1 B7 . . . . -103.4(2) ?
    B10 B6 C1 B7 . . . . -39.9(2) ?
    B4 B6 C1 B7 . . . . -143.6(2) ?
    B5 B6 C1 B4 . . . . 40.1(2) ?
    B7 B6 C1 B4 . . . . 143.6(2) ?
    B10 B6 C1 B4 . . . . 103.7(2) ?
    B3 B4 C1 B1 . . . . 40.2(2) ?
    B5 B4 C1 B1 . . . . 102.5(2) ?
    B6 B4 C1 B1 . . . . 142.2(2) ?
    B1 B4 C1 B2 . . . . -36.5(2) ?
    B3 B4 C1 B2 . . . . 3.7(3) ?
    B5 B4 C1 B2 . . . . 66.1(3) ?
    B6 B4 C1 B2 . . . . 105.7(2) ?
    B1 B4 C1 B7 . . . . -106.4(3) ?
    B3 B4 C1 B7 . . . . -66.2(3) ?
    B5 B4 C1 B7 . . . . -3.9(3) ?
    B6 B4 C1 B7 . . . . 35.7(2) ?
    B1 B4 C1 B6 . . . . -142.2(2) ?
    B3 B4 C1 B6 . . . . -102.0(2) ?
    B5 B4 C1 B6 . . . . -39.6(2) ?
    C1 B1 C2 B2 . . . . -41.6(2) ?
    B4 B1 C2 B2 . . . . -102.7(2) ?
    B3 B1 C2 B2 . . . . -143.0(2) ?
    C1 B1 C2 B8 . . . . -5.0(3) ?
    B4 B1 C2 B8 . . . . -66.2(3) ?
    B3 B1 C2 B8 . . . . -106.5(2) ?
    B2 B1 C2 B8 . . . . 36.6(2) ?
    C1 B1 C2 B9 . . . . 64.6(3) ?
    B4 B1 C2 B9 . . . . 3.5(3) ?
    B3 B1 C2 B9 . . . . -36.8(2) ?
    B2 B1 C2 B9 . . . . 106.2(3) ?
    C1 B1 C2 B3 . . . . 101.5(2) ?
    B4 B1 C2 B3 . . . . 40.3(2) ?
    B2 B1 C2 B3 . . . . 143.0(2) ?
    C1 B2 C2 B1 . . . . 41.3(2) ?
    B8 B2 C2 B1 . . . . 142.5(2) ?
    B7 B2 C2 B1 . . . . 101.9(2) ?
    C1 B2 C2 B8 . . . . -101.1(2) ?
    B7 B2 C2 B8 . . . . -40.5(2) ?
    B1 B2 C2 B8 . . . . -142.5(2) ?
    C1 B2 C2 B9 . . . . -65.2(3) ?
    B8 B2 C2 B9 . . . . 35.9(2) ?
    B7 B2 C2 B9 . . . . -4.6(3) ?
    B1 B2 C2 B9 . . . . -106.5(2) ?
    C1 B2 C2 B3 . . . . 5.1(3) ?
    B8 B2 C2 B3 . . . . 106.3(2) ?
    B7 B2 C2 B3 . . . . 65.7(3) ?
    B1 B2 C2 B3 . . . . -36.2(2) ?
    B2 B8 C2 B1 . . . . -37.1(2) ?
    B7 B8 C2 B1 . . . . 3.2(3) ?
    B9 B8 C2 B1 . . . . 105.9(2) ?
    B10 B8 C2 B1 . . . . 66.0(3) ?
    B7 B8 C2 B2 . . . . 40.3(2) ?
    B9 B8 C2 B2 . . . . 142.9(2) ?
    B10 B8 C2 B2 . . . . 103.0(2) ?
    B2 B8 C2 B9 . . . . -142.9(2) ?
    B7 B8 C2 B9 . . . . -102.6(2) ?
    B10 B8 C2 B9 . . . . -39.9(2) ?
    B2 B8 C2 B3 . . . . -106.9(3) ?
    B7 B8 C2 B3 . . . . -66.6(3) ?
    B9 B8 C2 B3 . . . . 36.0(2) ?
    B10 B8 C2 B3 . . . . -3.8(3) ?
    B8 B9 C2 B1 . . . . -106.6(3) ?
    B5 B9 C2 B1 . . . . -3.4(3) ?
    B10 B9 C2 B1 . . . . -66.5(3) ?
    B3 B9 C2 B1 . . . . 36.6(2) ?
    B8 B9 C2 B2 . . . . -35.9(2) ?
    B5 B9 C2 B2 . . . . 67.4(3) ?
    B10 B9 C2 B2 . . . . 4.3(3) ?
    B3 B9 C2 B2 . . . . 107.4(3) ?
    B5 B9 C2 B8 . . . . 103.3(2) ?
    B10 B9 C2 B8 . . . . 40.2(2) ?
    B3 B9 C2 B8 . . . . 143.3(2) ?
    B8 B9 C2 B3 . . . . -143.3(2) ?
    B5 B9 C2 B3 . . . . -40.0(2) ?
    B10 B9 C2 B3 . . . . -103.1(2) ?
    B4 B3 C2 B1 . . . . -39.8(2) ?
    B5 B3 C2 B1 . . . . -102.2(2) ?
    B9 B3 C2 B1 . . . . -142.3(2) ?
    B1 B3 C2 B2 . . . . 36.6(2) ?
    B4 B3 C2 B2 . . . . -3.2(3) ?
    B5 B3 C2 B2 . . . . -65.6(3) ?
    B9 B3 C2 B2 . . . . -105.6(3) ?
    B1 B3 C2 B8 . . . . 106.5(3) ?
    B4 B3 C2 B8 . . . . 66.7(3) ?
    B5 B3 C2 B8 . . . . 4.3(3) ?
    B9 B3 C2 B8 . . . . -35.8(2) ?
    B1 B3 C2 B9 . . . . 142.3(2) ?
    B4 B3 C2 B9 . . . . 102.5(2) ?
    B5 B3 C2 B9 . . . . 40.1(2) ?
    B6 B10 C3 C4 . . . . 113.2(3) ?
    B9 B10 C3 C4 . . . . -36.1(3) ?
    B7 B10 C3 C4 . . . . -176.4(2) ?
    B8 B10 C3 C4 . . . . -107.7(3) ?
    B5 B10 C3 C4 . . . . 39.6(4) ?
    C6 N1 C4 C5 . . . . -105.2(3) ?
    C6 N1 C4 C3 . . . . 133.9(2) ?
    B10 C3 C4 N1 . . . . -75.4(3) ?
    B10 C3 C4 C5 . . . . 166.3(2) ?
    C4 N1 C6 C11 . . . . -173.2(2) ?
    C4 N1 C6 C21 . . . . 5.1(4) ?
    N1 C6 C11 C16 . . . . -148.4(2) ?
    C21 C6 C11 C16 . . . . 33.1(3) ?
    N1 C6 C11 C12 . . . . 31.4(3) ?
    C21 C6 C11 C12 . . . . -147.1(2) ?
    C16 C11 C12 C13 . . . . 0.7(4) ?
    C6 C11 C12 C13 . . . . -179.1(2) ?
    C11 C12 C13 C14 . . . . 0.9(4) ?
    C12 C13 C14 C15 . . . . -1.2(4) ?
    C13 C14 C15 C16 . . . . -0.2(4) ?
    C14 C15 C16 C11 . . . . 1.8(4) ?
    C12 C11 C16 C15 . . . . -2.1(4) ?
    C6 C11 C16 C15 . . . . 177.8(2) ?
    N1 C6 C21 C22 . . . . -115.2(3) ?
    C11 C6 C21 C22 . . . . 63.2(3) ?
    N1 C6 C21 C26 . . . . 65.1(4) ?
    C11 C6 C21 C26 . . . . -116.6(3) ?
    C26 C21 C22 C23 . . . . -2.0(4) ?
    C6 C21 C22 C23 . . . . 178.2(2) ?
    C21 C22 C23 C24 . . . . 1.4(4) ?
    C22 C23 C24 C25 . . . . 0.3(4) ?
    C23 C24 C25 C26 . . . . -1.3(4) ?
    C24 C25 C26 C21 . . . . 0.7(4) ?
    C22 C21 C26 C25 . . . . 1.0(4) ?
    C6 C21 C26 C25 . . . . -179.3(2) ?

_shelx_res_file                         
;

TITL glo10676.res in P2(1)2(1)2(1)
    glo10676.res
    created by SHELXL-2019/1 at 15:23:24 on 23-Aug-2024
REM Old TITL glo10676 in P2(1)2(1)2(1)
REM SHELXT solution in P2(1)2(1)2(1): R1 0.099, Rweak 0.022, Alpha 0.001
REM <I/s>   0.221 for   23 systematic absences,  Orientation as input
REM Flack x =  0.245 ( 0.256 ) from  1403 Parsons' quotients
REM Formula found by SHELXT:  C17 B11 N2

CELL  1.54178  10.5732  13.9729  14.2704   90.000   90.000   90.000
ZERR    4.000   0.0003   0.0004   0.0004    0.000    0.000    0.000
LATT -1
SYMM 1/2-X, -Y, 1/2+Z
SYMM -X, 1/2+Y, 1/2-Z
SYMM 1/2+X, 1/2-Y, -Z
SFAC C H B N
UNIT 72 96 40 8
LIST 4
SIZE 0.078 0.104 0.107
TEMP -173.150

ACTA
CONF

L.S. 40
BOND $H

FMAP 2
PLAN 10

OMIT     0   1   6
OMIT     0   4   5
OMIT     3   3   2
OMIT    -3   3   2
OMIT     1   0   6
OMIT     3   6   0

HTAB

WGHT    0.051400    0.133000
FVAR       1.24966
B1    3    0.188973    0.423021    0.217717    11.00000    0.01831    0.02884 =
         0.02882   -0.00349    0.00178   -0.00794
H1    2    0.095678    0.385233    0.221597    11.00000    0.04205
B2    3    0.253612    0.445428    0.104233    11.00000    0.01866    0.03179 =
         0.02465   -0.00125   -0.00085   -0.00750
H2    2    0.206244    0.417444    0.043548    11.00000    0.03426
B3    3    0.314902    0.408703    0.297727    11.00000    0.02070    0.02161 =
         0.02736   -0.00037    0.00259   -0.00320
H3    2    0.309576    0.353903    0.350532    11.00000    0.02402
B4    3    0.230982    0.518137    0.292501    11.00000    0.01747    0.02436 =
         0.02740   -0.00216    0.00459   -0.00228
H4    2    0.163762    0.544550    0.347097    11.00000    0.03085
B5    3    0.398997    0.519146    0.303005    11.00000    0.01729    0.01998 =
         0.02325   -0.00343    0.00321   -0.00254
H5    2    0.442362    0.543088    0.368361    11.00000    0.02796
B6    3    0.324140    0.600054    0.225381    11.00000    0.01975    0.01761 =
         0.02638   -0.00173    0.00455    0.00070
H6    2    0.312964    0.677445    0.233595    11.00000    0.02708
B7    3    0.336359    0.554980    0.109080    11.00000    0.01600    0.01981 =
         0.02642    0.00087   -0.00118   -0.00167
H7    2    0.334534    0.600956    0.049151    11.00000    0.02589
B8    3    0.419727    0.445407    0.114535    11.00000    0.01997    0.01881 =
         0.02346   -0.00238    0.00319   -0.00424
H8    2    0.476495    0.416667    0.057806    11.00000    0.02251
B9    3    0.458656    0.423191    0.233250    11.00000    0.01943    0.01663 =
         0.02681    0.00186    0.00155    0.00046
H9    2    0.542255    0.378122    0.249816    11.00000    0.02445
B10   3    0.466369    0.542798    0.189125    11.00000    0.01497    0.01593 =
         0.01833   -0.00330   -0.00029    0.00074
N1    4    0.679741    0.631883    0.325355    11.00000    0.01600    0.01788 =
         0.01596   -0.00221    0.00173   -0.00129
N2    4    0.918493    0.647129    0.168843    11.00000    0.01838    0.03388 =
         0.02488   -0.00184    0.00041   -0.00393
C1    1    0.204237    0.535384    0.175234    11.00000    0.01506    0.02901 =
         0.03100    0.00156    0.00040    0.00027
H1A   2    0.125958    0.571749    0.157710    11.00000    0.02945
C2    1    0.327291    0.373684    0.183073    11.00000    0.02434    0.01780 =
         0.03058   -0.00470    0.00340   -0.00772
H2A   2    0.327721    0.304932    0.169327    11.00000    0.02395
C3    1    0.593960    0.600719    0.167750    11.00000    0.01716    0.01733 =
         0.01607   -0.00013   -0.00096   -0.00158
AFIX  23
H3A   2    0.622425    0.584459    0.103605    11.00000   -1.20000
H3B   2    0.574459    0.670010    0.168684    11.00000   -1.20000
AFIX   0
C4    1    0.703431    0.581971    0.235672    11.00000    0.01601    0.01564 =
         0.01676   -0.00107   -0.00115   -0.00199
AFIX  13
H4A   2    0.711264    0.511632    0.247223    11.00000   -1.20000
AFIX   0
C5    1    0.824442    0.619397    0.197984    11.00000    0.01897    0.02284 =
         0.01386   -0.00157   -0.00262    0.00103
C6    1    0.696699    0.587391    0.402978    11.00000    0.01092    0.01852 =
         0.01782   -0.00037    0.00073   -0.00079
C11   1    0.657441    0.637559    0.490189    11.00000    0.01502    0.01345 =
         0.01932    0.00020    0.00156   -0.00192
C12   1    0.555170    0.701255    0.489002    11.00000    0.01847    0.01798 =
         0.01940    0.00232   -0.00017   -0.00101
AFIX  43
H12   2    0.509904    0.711797    0.432430    11.00000   -1.20000
AFIX   0
C13   1    0.519788    0.748875    0.569825    11.00000    0.01739    0.01533 =
         0.02608    0.00037    0.00390    0.00206
AFIX  43
H13   2    0.449559    0.791264    0.568605    11.00000   -1.20000
AFIX   0
C14   1    0.586119    0.735208    0.652746    11.00000    0.02611    0.01599 =
         0.01979   -0.00360    0.00715   -0.00324
AFIX  43
H14   2    0.562372    0.769014    0.707759    11.00000   -1.20000
AFIX   0
C15   1    0.687087    0.672044    0.654871    11.00000    0.02440    0.02033 =
         0.01700   -0.00080   -0.00079   -0.00096
AFIX  43
H15   2    0.732921    0.662559    0.711371    11.00000   -1.20000
AFIX   0
C16   1    0.721251    0.622572    0.574260    11.00000    0.01755    0.01622 =
         0.02174    0.00138    0.00000    0.00076
AFIX  43
H16   2    0.788994    0.577970    0.576554    11.00000   -1.20000
AFIX   0
C21   1    0.749627    0.488271    0.413143    11.00000    0.01752    0.01795 =
         0.01449   -0.00339   -0.00184   -0.00096
C22   1    0.673414    0.415661    0.448730    11.00000    0.02043    0.01835 =
         0.02011   -0.00013   -0.00071    0.00040
AFIX  43
H22   2    0.589410    0.429587    0.468019    11.00000   -1.20000
AFIX   0
C23   1    0.719576    0.323001    0.456168    11.00000    0.03134    0.01754 =
         0.02104    0.00077    0.00028   -0.00163
AFIX  43
H23   2    0.666572    0.273380    0.479163    11.00000   -1.20000
AFIX   0
C24   1    0.842887    0.302849    0.430077    11.00000    0.03479    0.02031 =
         0.02024   -0.00184   -0.00253    0.00783
AFIX  43
H24   2    0.874187    0.239316    0.434977    11.00000   -1.20000
AFIX   0
C25   1    0.920549    0.374801    0.396951    11.00000    0.02092    0.02844 =
         0.02103   -0.00283    0.00089    0.00942
AFIX  43
H25   2    1.005630    0.360983    0.380374    11.00000   -1.20000
AFIX   0
C26   1    0.874073    0.467605    0.387863    11.00000    0.01758    0.02459 =
         0.01759    0.00169    0.00158    0.00139
AFIX  43
H26   2    0.927231    0.516907    0.364407    11.00000   -1.20000
AFIX   0
HKLF 4


REM  glo10676.res in P2(1)2(1)2(1)
REM wR2 = 0.0991, GooF = S = 1.097, Restrained GooF = 1.097 for all data
REM R1 = 0.0403 for 3446 Fo > 4sig(Fo) and 0.0476 for all 3840 data
REM 315 parameters refined using 0 restraints

END

WGHT      0.0514      0.1327

REM No hydrogen bonds found for HTAB generation

REM Highest difference peak  0.174,  deepest hole -0.208,  1-sigma level  0.046
Q1    1   0.1839  0.4979  0.2346  11.00000  0.05    0.17
Q2    1   0.0607  0.5192  0.1515  11.00000  0.05    0.16
Q3    1   0.3398  0.7982  0.5610  11.00000  0.05    0.16
Q4    1   0.3100  0.7573  0.6231  11.00000  0.05    0.16
Q5    1  -0.0238  0.4688  0.1387  11.00000  0.05    0.16
Q6    1   0.0093  0.5381  0.2396  11.00000  0.05    0.16
Q7    1  -0.0013  0.4196  0.1950  11.00000  0.05    0.15
Q8    1   0.3289  0.8517  0.5624  11.00000  0.05    0.15
Q9    1   0.1983  0.4620  0.1587  11.00000  0.05    0.14
Q10   1   0.5810  0.5744  0.6715  11.00000  0.05    0.14
;
_shelx_res_checksum                     65407

_shelx_hkl_file                         
;
   1   0   0   -3.00    3.40
   1   0   0   -1.60    3.60
   3   0   0   -0.10    9.70
   3   0   0   -2.80   14.00
   4   0   0  161.88   26.00
   4   0   0  216.48   30.70
   5   0   0  -25.80   12.60
   5   0   0    8.90   13.90
   5   0   0  -15.20   17.10
  -6   0   0  436.26   41.90
   6   0   0  477.45   48.70
   6   0   0  532.05   43.60
   6   0   0  533.45   58.89
   7   0   0  -12.40   14.90
   7   0   0   -3.10   15.10
  -7   0   0   10.10   18.10
  -7   0   0   12.50   21.20
   8   0   0 5925.01  309.07
   8   0   0 6208.18  280.87
  -8   0   0 5940.91  287.67
  -8   0   0 5929.91  288.27
   8   0   0 5729.83  310.47
  -8   0   0 5909.41  277.17
   9   0   0  -19.80   35.90
   9   0   0   11.20   28.80
  -9   0   0   -8.90   15.70
  -9   0   0    3.00   19.50
  10   0   0  415.26   71.59
 -11   0   0   15.90   18.30
 -11   0   0   -2.20   19.00
 -12   0   0  797.92   56.99
 -12   0   0  760.22   59.39
   0   1   0    0.40    4.00
   0  -1   0   -0.40    2.50
   1  -1   0 2828.82  129.29
   1   1   0 2731.73  129.19
   1  -1   0 2735.93  128.89
  -1  -1   0 2934.11  129.59
   1  -1   0 3210.58  125.49
   1   1   0 2816.82  129.29
   3  -1   0   22.70   16.10
   3   1   0    3.40   10.30
   3  -1   0    6.50   14.10
   3   1   0   -1.00   14.40
   4   1   0   21.20   17.30
   4   1   0   24.90   18.10
   4  -1   0   12.30   16.80
   4  -1   0   21.40   13.70
   5  -1   0  191.58   31.90
   5   1   0  230.18   34.20
   5   1   0  236.18   34.70
   5  -1   0  201.88   34.40
   5  -1   0  261.37   29.70
   6   1   0  763.32   66.79
  -6  -1   0  846.12   67.49
  -6  -1   0  766.92   54.09
   6  -1   0  741.23   63.29
   6  -1   0  722.43   62.09
   6  -1   0  684.23   49.50
   6   1   0  818.52   54.69
  -6   1   0  789.22   56.99
   6   1   0  615.64   58.89
   7  -1   0  277.97   46.50
   7  -1   0  311.97   37.10
   7   1   0  239.28   45.30
  -7   1   0  275.27   41.60
   7  -1   0  275.47   48.60
  -7   1   0  334.57   41.60
  -7  -1   0  367.76   44.10
   7   1   0  289.67   50.79
  -7   1   0  265.07   34.00
  -7  -1   0  314.97   50.39
  -7  -1   0  323.57   43.40
  -8  -1   0   -5.00   23.90
   8  -1   0  -13.10   19.00
   8   1   0    8.30   22.70
  -8  -1   0   26.90   29.90
   8  -1   0   17.90   21.30
  -8   1   0  -15.50   22.50
  -8   1   0    7.50   19.70
  -8   1   0  -16.60   38.70
  -8   1   0  -20.70   14.70
   8  -1   0   38.20   28.00
   8   1   0   36.00   30.40
  -8  -1   0   26.20   32.70
  -8  -1   0    0.10   19.50
   8   1   0    1.00   20.10
  -9  -1   0  242.68   43.50
  -9  -1   0  207.38   42.60
  -9   1   0  254.57   43.30
   9   1   0  303.57   62.79
  -9   1   0  231.88   43.60
   9  -1   0  290.77   62.09
  10   1   0  -60.39   47.00
 -10  -1   0   41.30   32.20
  10  -1   0   55.99   52.69
 -10   1   0   32.00   19.80
 -10   1   0    8.10   22.70
 -11  -1   0  -27.10   25.70
 -11   1   0   -3.30   25.90
 -11   1   0   18.30   18.10
 -11  -1   0  -10.90   24.40
 -12  -1   0   24.60   22.30
 -12   1   0    9.10   15.30
 -12  -1   0   36.80   27.60
 -12   1   0   -0.80   21.90
   1   2   0 3693.63  158.18
   1  -2   0 3574.64  158.08
  -1  -2   0 3317.47  157.48
  -1   2   0 3337.17  156.38
   2  -2   0 9505.45  417.76
   3   2   0 4163.48  193.68
   3   2   0 4329.27  194.68
   3  -2   0 4006.80  193.18
   3  -2   0 3883.81  192.68
   4  -2   0  241.78   32.90
   4   2   0  225.38   33.30
  -4  -2   0  249.18   33.90
   4   2   0  250.47   34.60
   4  -2   0  273.27   34.60
  -5  -2   0  310.17   41.60
   5  -2   0  305.27   39.60
   5   2   0  304.67   41.40
   5  -2   0  248.78   38.70
   5   2   0  346.67   42.80
  -5  -2   0  230.18   29.20
   5   2   0  310.37   31.70
   6   2   0  344.07   38.40
  -6  -2   0  385.36   49.20
  -6  -2   0  320.67   37.10
   6   2   0  330.77   49.30
  -6   2   0  305.77   37.00
   6  -2   0  354.86   37.10
   6  -2   0  393.16   51.79
   6   2   0  433.36   54.19
   6  -2   0  303.47   47.60
  -7   2   0   19.30   19.30
   7   2   0   10.90   20.40
  -7   2   0    8.20   24.70
  -7  -2   0    5.00   19.40
   7  -2   0   23.80   27.60
   7  -2   0   11.20   18.70
  -7   2   0   15.90   19.80
  -7  -2   0    2.80   24.10
  -7  -2   0   40.30   21.60
   7   2   0   13.50   19.90
   7  -2   0   12.90   25.70
  -7   2   0   14.50   24.80
  -8  -2   0   35.90   42.60
  -8  -2   0    5.60   26.10
   8   2   0   90.09   32.30
   8   2   0   15.80   27.40
  -8  -2   0   39.00   26.80
  -8   2   0   59.09   23.50
   8  -2   0   45.80   25.70
  -8   2   0    3.10   25.90
   8  -2   0   10.70   32.00
  -9  -2   0   18.20   25.00
  -9  -2   0    8.30   28.50
   9  -2   0   39.90   30.80
   9   2   0  -14.50   26.80
   9   2   0   13.90   34.10
   9  -2   0   -0.70   26.60
  -9   2   0   10.30   27.70
  -9   2   0   24.40   19.60
  10  -2   0  -19.50   50.19
 -10   2   0    6.40   25.00
  10   2   0   60.19   40.90
 -10  -2   0   24.10   20.70
 -10   2   0    9.00   30.60
 -10  -2   0   22.30   29.60
 -11   2   0   38.60   22.60
 -11   2   0   30.20   26.00
 -11  -2   0   14.20   21.00
 -11  -2   0   -2.30   23.80
 -12   2   0   16.10   16.10
 -12  -2   0   30.80   17.30
 -12  -2   0   56.99   26.50
 -12   2   0   11.50   22.90
   0  -3   0  -13.20    9.90
   0   3   0   -1.80    7.30
   2   3   0  151.18   22.00
   2  -3   0  221.18   27.10
   2  -3   0  194.78   24.00
  -2  -3   0  206.08   24.70
   2  -3   0  195.88   15.30
   3  -3   0 1220.08   77.19
   3  -3   0 1391.76   79.39
   3   3   0 1501.25   79.89
  -3  -3   0 1467.35   81.09
   3  -3   0 1381.96   63.69
  -4  -3   0 1298.97   82.79
   4  -3   0 1274.27   81.69
   4   3   0 1488.45   83.89
   4  -3   0 1348.27   83.19
   5   3   0  712.83   60.89
  -5  -3   0  709.53   49.00
  -5   3   0  551.34   46.40
   5  -3   0  694.83   60.99
  -5  -3   0  706.83   59.79
   5  -3   0  679.63   48.80
   5  -3   0  728.43   60.39
  -6   3   0  177.58   36.50
   6   3   0  213.08   29.50
   6  -3   0  300.37   35.30
   6   3   0  281.67   45.90
   6  -3   0  256.07   43.90
  -6   3   0  317.57   36.40
   6  -3   0  208.38   37.70
  -6  -3   0  261.57   40.00
  -6  -3   0  261.67   43.90
  -6  -3   0  247.68   32.50
   7  -3   0  547.55   50.19
   7   3   0  477.35   47.50
  -7  -3   0  580.04   54.19
   7  -3   0  626.04   75.79
  -7   3   0  598.34   50.19
  -7   3   0  458.15   58.39
   7  -3   0  660.43   74.49
   7   3   0  605.74   70.29
  -7  -3   0  575.44   60.79
  -7   3   0  574.04   58.49
  -7  -3   0  539.15   50.69
  -7  -3   0  676.13   75.59
  -7   3   0  482.75   55.49
  -8   3   0 1636.04  113.39
   8  -3   0 1915.01  106.79
   8  -3   0 2064.89  138.69
   8   3   0 1753.02  101.99
  -8  -3   0 1904.61  108.39
   8   3   0 1860.51  128.09
   8  -3   0 1589.54  127.69
  -8   3   0 1847.12  113.69
  -8  -3   0 1899.61  116.59
  -8  -3   0 1504.45  132.69
   9   3   0  892.61   96.49
   9  -3   0  887.01   66.49
  -9  -3   0  983.00   79.89
  -9   3   0  807.22   72.89
   9  -3   0  830.92   99.09
  -9   3   0  818.72   74.49
  -9  -3   0  889.91   72.09
  10  -3   0   84.99   53.29
 -10  -3   0  162.38   40.10
 -10   3   0  217.38   37.30
 -10   3   0  181.98   38.70
  10   3   0  115.69   73.29
 -10  -3   0  211.98   40.60
 -11   3   0   33.00   28.00
 -11  -3   0   34.90   29.80
 -11   3   0   29.00   24.30
 -11  -3   0   48.10   27.80
 -12   3   0   35.60   16.70
 -12  -3   0   26.90   17.70
 -12  -3   0   58.69   17.50
   0   4   0 9999.00  445.66
  -1   4   0  266.17   28.60
   1  -4   0  293.97   29.90
  -1  -4   0  277.47   26.60
   1   4   0  269.57   29.60
  -2  -4   0 5321.17  257.07
   2   4   0 5971.10  258.67
   2  -4   0 6045.70  260.17
   2  -4   0 4939.41  255.57
   2  -4   0 5547.94  248.08
  -2   4   0 5761.42  255.87
   3  -4   0  135.39   24.80
  -3  -4   0  175.88   29.20
   3   4   0  137.29   26.90
   3  -4   0  134.99   24.70
   3  -4   0  171.18   15.30
   4   4   0 1841.92  108.19
   4  -4   0 1793.92   97.19
   4  -4   0 1839.32  107.99
   4  -4   0 1950.50  109.09
  -4  -4   0 1952.20  110.29
   5   4   0   37.20   23.40
   5  -4   0   50.99   19.60
   5  -4   0   17.10   17.20
  -5  -4   0   47.30   19.70
   5  -4   0   38.70   23.60
  -5  -4   0   51.89   24.50
   5   4   0   41.40   19.50
  -6   4   0 3250.57  175.38
  -6  -4   0 2886.31  169.28
  -6  -4   0 2987.80  151.08
   6   4   0 3096.59  149.39
   6  -4   0 2988.00  172.58
   6  -4   0 2944.81  151.38
  -6   4   0 2864.51  148.19
   6   4   0 3115.69  170.28
  -6   4   0 2738.23  153.58
   6  -4   0 3123.39  173.28
   7  -4   0   -2.00   19.00
  -7  -4   0    3.70   24.60
   7  -4   0    7.80   19.30
  -7   4   0   16.40   26.70
  -7  -4   0   11.20   20.70
   7   4   0   38.10   25.70
  -7  -4   0   25.50   23.80
   7   4   0    4.10   15.70
  -7  -4   0  -11.70   19.00
  -7   4   0  -20.70   25.00
  -7   4   0  -11.10   22.50
   7  -4   0    2.50   26.90
  -8   4   0 3906.01  212.58
   8   4   0 4053.99  238.18
  -8  -4   0 4474.75  220.98
   8  -4   0 4049.49  246.88
  -8  -4   0 4399.96  222.18
   8  -4   0 4336.77  210.38
  -8   4   0 4336.77  216.68
   8  -4   0 4438.16  247.18
  -8  -4   0 4361.16  210.78
  -9   4   0  553.74   61.19
   9   4   0  589.64   79.99
  -9  -4   0  603.44   64.99
  -9  -4   0  643.64   67.69
  -9   4   0  624.54   58.49
   9  -4   0  500.45   80.19
 -10  -4   0  306.27   44.70
  10  -4   0  292.97   72.99
 -10   4   0  233.78   40.40
 -10  -4   0  359.16   48.40
 -10   4   0  312.87   42.20
 -11  -4   0    2.00   19.40
 -11  -4   0   10.80   18.50
 -11   4   0    5.80   15.80
 -11   4   0   12.10   23.10
 -12  -4   0  327.17   35.70
 -12  -4   0  376.56   39.70
   0  -5   0    9.10   15.40
   0   5   0   -3.10   13.60
   1   5   0   -3.30    9.30
  -1  -5   0   15.50   16.60
  -1   5   0   -5.00   13.80
   1  -5   0   -3.90   14.30
  -2   5   0   -0.60    9.30
   2  -5   0   -2.20   11.30
  -2  -5   0   23.30   18.40
   2   5   0    4.10   10.90
   2  -5   0   -6.60    8.10
  -3  -5   0   11.60   13.10
   3  -5   0   10.90   14.50
   3  -5   0   11.70    9.30
   3  -5   0   -2.10   14.30
   3   5   0   12.80   15.70
   3  -5   0   10.10   13.20
   4   5   0 3112.99  164.48
   4  -5   0 3060.79  152.08
  -4  -5   0 3126.49  165.48
   4  -5   0 3258.17  167.08
  -4  -5   0 3150.08  151.88
   4   5   0 3067.69  150.08
   4  -5   0 3044.20  165.18
   5   5   0    5.00   15.40
   5  -5   0   28.00   18.10
  -5  -5   0   40.30   19.80
  -5   5   0   53.79   25.70
   5  -5   0    7.70   17.40
  -5   5   0   36.50   27.70
   5   5   0   28.90   20.00
  -5  -5   0   11.90   16.60
   5  -5   0   34.20   24.80
  -6  -5   0  107.99   35.40
   6  -5   0   70.79   31.90
  -6  -5   0  110.29   28.90
  -6  -5   0  107.79   26.10
  -6   5   0   89.89   30.10
  -6   5   0  115.09   25.90
   6   5   0   67.89   23.00
   6   5   0   98.69   34.00
   6  -5   0  127.69   27.60
  -6   5   0   47.90   29.80
   6  -5   0   94.59   34.40
  -6   5   0   45.30   23.40
  -7   5   0  222.08   35.50
   7  -5   0  154.98   40.40
   7   5   0  175.28   35.50
   7   5   0  261.77   50.29
  -7  -5   0  224.18   41.20
  -7  -5   0  181.68   38.30
  -7   5   0  205.08   41.10
  -7  -5   0  162.58   47.70
   7  -5   0  206.68   47.20
   7  -5   0  210.18   35.10
  -7  -5   0  207.28   37.00
   8   5   0 1307.17  110.49
  -8   5   0 1309.77   91.69
   8  -5   0 1178.28  105.49
  -8  -5   0 1182.78   92.09
  -8  -5   0 1287.17   95.19
  -8  -5   0 1197.18   81.69
  -8   5   0 1222.78   85.39
   8  -5   0 1402.86   92.59
  -9  -5   0  674.83   62.09
  -9  -5   0  680.33   69.99
   9   5   0  519.55   85.79
  -9   5   0  616.44   65.49
   9  -5   0  746.33   94.29
  -9   5   0  624.44   63.69
 -10  -5   0  467.55   52.09
 -10   5   0  499.65   49.30
 -10  -5   0  489.15   59.59
 -10   5   0  458.35   54.99
 -11  -5   0  370.16   47.90
 -11   5   0  240.88   30.60
 -11  -5   0  292.37   40.60
 -11   5   0  307.17   42.60
 -12  -5   0   21.90   17.30
 -12   5   0   -0.50   12.60
 -12  -5   0    9.10   20.30
   0   6   0 3117.79  151.98
   0  -6   0 2891.21  153.78
   1   6   0  547.65   44.40
  -1   6   0  571.04   44.80
   1  -6   0  596.64   47.70
  -1  -6   0  577.54   49.20
   2  -6   0  421.96   47.60
   2  -6   0  322.57   31.20
  -2  -6   0  403.36   39.00
  -2   6   0  405.26   46.90
   2   6   0  485.25   50.39
  -2  -6   0  331.37   33.30
  -3  -6   0  156.68   32.90
  -3  -6   0  145.89   24.90
   3  -6   0  155.48   25.40
   3  -6   0  141.89   28.80
   3   6   0  122.39   26.10
   3  -6   0  192.28   32.20
   3  -6   0  171.68   23.10
   4  -6   0   28.40   23.90
  -4   6   0   41.70   24.90
  -4  -6   0    7.50   19.40
   4   6   0   24.80   21.40
   4  -6   0   11.80   17.50
  -4  -6   0   18.30   17.90
   4  -6   0   51.29   26.70
   4   6   0   72.29   20.60
   5   6   0  213.28   38.10
  -5  -6   0  277.37   36.30
  -5  -6   0  173.98   36.60
  -5   6   0  147.59   27.40
  -5   6   0  224.98   33.40
   5  -6   0  181.38   41.80
   5  -6   0  235.18   43.40
   5   6   0  246.78   35.40
  -6   6   0 1348.86   84.89
  -6  -6   0 1051.39   83.79
   6  -6   0 1302.17  101.99
   6  -6   0 1231.18   97.39
  -6  -6   0 1232.58   96.89
  -6  -6   0 1230.58   78.19
   6  -6   0 1154.78   76.29
   6   6   0 1129.09   73.19
  -6  -6   0 1104.99   80.09
  -6   6   0 1201.48   84.39
   7  -6   0  926.21  100.79
  -7  -6   0 1052.59   83.69
   7  -6   0 1055.79   73.79
  -7  -6   0 1027.40   73.99
  -7   6   0 1064.09   79.19
  -7   6   0 1065.59   75.49
   7  -6   0  887.41   90.29
   7   6   0  937.11   90.59
  -8   6   0 1176.18   81.29
   8  -6   0  791.62  108.59
   8   6   0 1048.30   96.09
  -8  -6   0 1156.58   89.39
   8  -6   0 1228.68   81.19
  -8  -6   0 1096.49   87.59
  -8   6   0  981.70   76.09
   9  -6   0  540.85   81.19
  -9   6   0  550.04   60.39
   9   6   0  331.47   74.39
  -9   6   0  658.93   57.69
  -9  -6   0  573.64   59.29
  -9  -6   0  537.75   63.99
 -10   6   0  323.47   39.20
 -10  -6   0  272.47   45.70
 -10   6   0  355.86   43.30
 -10  -6   0  379.76   45.80
 -11  -6   0    6.70   15.70
 -11  -6   0   23.70   26.00
 -11   6   0   35.70   26.30
 -11   6   0    1.80   19.40
   0   7   0  -10.10    9.60
   0  -7   0    4.80   14.50
   0  -7   0   -9.50   17.20
   1  -7   0 1779.92   92.59
  -1  -7   0 1686.63   91.99
  -1  -7   0 1736.53  104.79
   1  -7   0 1635.34  102.29
   1   7   0 1648.54   98.49
  -1   7   0 1731.33   98.89
   2  -7   0  236.58   31.50
  -2  -7   0  296.97   33.80
  -2   7   0  244.18   37.10
   2  -7   0  286.77   40.70
  -2  -7   0  228.48   37.90
   2  -7   0  260.77   32.50
   2   7   0  281.67   39.00
   3  -7   0    6.30   15.70
  -3  -7   0   -6.10   15.10
   3  -7   0   18.80   22.60
  -3   7   0   30.60   18.50
   3  -7   0   -1.20   21.20
   3   7   0   -2.20   17.90
  -3  -7   0   35.10   22.70
  -4  -7   0 1086.99   70.49
  -4  -7   0 1096.39   85.89
   4  -7   0 1195.88   87.09
  -4  -7   0 1028.80   73.09
  -4   7   0 1109.99   71.29
  -4   7   0 1103.09   77.69
   4  -7   0 1136.89   71.09
   4   7   0 1040.00   81.79
   4   7   0 1054.89   66.79
   4  -7   0 1068.09   83.19
  -5  -7   0   71.79   35.60
   5  -7   0  151.28   29.30
   5   7   0   72.59   29.40
   5   7   0  100.39   33.50
  -5   7   0  147.19   31.00
  -5  -7   0  126.19   29.60
   5  -7   0  118.99   39.60
  -5  -7   0  109.99   25.70
  -5   7   0  145.59   32.70
  -5  -7   0   89.59   27.50
   5  -7   0  132.49   39.90
  -6   7   0  272.37   42.40
   6   7   0  270.37   48.30
  -6  -7   0  275.77   37.10
  -6   7   0  329.87   44.70
   6  -7   0  224.88   34.50
   6  -7   0  281.97   60.29
  -6  -7   0  386.56   51.89
  -6  -7   0  322.47   47.20
   6  -7   0  335.67   60.19
  -6  -7   0  328.47   60.49
   7  -7   0    6.90   34.10
   7  -7   0   55.29   38.80
  -7   7   0   49.30   31.60
  -7  -7   0   36.40   37.50
  -7  -7   0   59.19   31.40
  -7  -7   0   -0.10   26.90
   7   7   0   52.39   27.40
  -7   7   0    6.60   25.00
   7  -7   0   36.20   27.20
  -7  -7   0    2.60   28.30
   8  -7   0  254.37   55.19
   8   7   0  226.38   58.39
  -8   7   0  201.58   37.00
  -8  -7   0  181.48   41.40
  -8   7   0  223.28   42.80
  -8  -7   0  173.88   42.00
   8  -7   0  186.28   35.30
  -9  -7   0   32.70   30.40
   9  -7   0   28.80   60.79
  -9   7   0   17.80   23.70
  -9   7   0   -8.60   29.20
  -9  -7   0   43.30   31.60
 -10   7   0   78.39   27.70
 -10  -7   0   42.50   29.00
 -10  -7   0   48.70   22.30
 -10   7   0   42.30   18.40
 -11   7   0  317.97   38.40
 -11  -7   0  419.56   47.30
   0  -8   0  420.46   39.50
   0   8   0  402.36   46.90
   0  -8   0  295.47   46.50
   1   8   0   29.00   17.50
  -1   8   0   40.70   17.60
  -1  -8   0   36.90   19.00
  -1   8   0   25.60   18.80
   1  -8   0   20.30   21.60
  -1  -8   0   41.50   21.80
   1  -8   0   46.90   18.90
   1   8   0   34.30   20.70
  -2  -8   0   40.00   23.60
  -2  -8   0   12.60   12.50
  -2   8   0   -0.90   14.80
   2   8   0   25.70   19.30
   2  -8   0    5.90   15.80
   2   8   0    8.60   19.20
  -2   8   0   10.80   18.10
  -2  -8   0   21.60   24.50
  -2   8   0   19.70   19.10
   2  -8   0   -0.70   20.50
   3   8   0   35.70   27.40
   3   8   0   17.50   22.50
  -3  -8   0   26.60   25.00
   3  -8   0   42.00   22.00
   3   8   0   33.50   19.00
  -3   8   0   31.50   17.60
   3  -8   0   47.30   21.40
   3  -8   0   32.70   26.10
   3   8   0   40.80   24.20
   3  -8   0   48.50   23.90
  -3   8   0   20.60   26.20
  -4  -8   0   98.09   32.30
   4  -8   0   85.19   29.70
  -4   8   0  110.69   29.00
   4  -8   0   51.29   21.70
   4   8   0   23.90   21.80
   4  -8   0  107.89   40.90
  -4  -8   0   47.00   29.30
  -4  -8   0  111.09   30.20
  -4   8   0  110.09   33.80
  -4  -8   0   70.29   23.60
   4   8   0   57.09   28.20
  -5   8   0    4.70   28.80
  -5  -8   0   30.10   26.40
  -5  -8   0  -31.50   27.50
  -5  -8   0   -5.70   30.30
   5   8   0   29.00   28.30
   5   8   0   38.50   33.40
   5  -8   0   -3.20   29.20
  -5  -8   0  -12.30   20.00
  -5   8   0   11.30   16.60
   5  -8   0   12.00   21.60
  -6  -8   0   91.69   35.90
   6  -8   0  110.49   45.20
  -6  -8   0   26.10   30.40
   6  -8   0   57.59   24.70
  -6   8   0   66.39   33.10
  -6   8   0   36.90   21.10
  -6  -8   0   49.80   26.40
   6  -8   0    0.30   29.60
  -6  -8   0   87.89   46.20
   6   8   0   84.09   38.20
  -7  -8   0 2085.99  127.29
  -7   8   0 2046.80  122.59
  -7  -8   0 1938.71  122.29
  -7  -8   0 2054.79  119.29
   7  -8   0 1973.80  117.39
   7  -8   0 2070.09  148.19
  -7   8   0 1850.51  116.29
  -8  -8   0  117.19   31.90
  -8   8   0   77.59   31.50
   8   8   0  109.09   46.90
  -8   8   0    3.90   33.40
   8  -8   0    3.90   53.59
  -9   8   0  296.67   42.00
  -9  -8   0  295.27   46.60
  -9   8   0  208.28   37.30
  -9  -8   0  334.17   46.20
 -10  -8   0   64.99   23.20
 -10   8   0   92.69   27.70
 -10   8   0   -6.40   32.60
 -10  -8   0  124.89   55.69
 -11  -8   0   79.39   20.40
 -11   8   0   39.10   14.90
 -11  -8   0   43.20   25.50
   0   9   0   -0.30   12.70
   0  -9   0    0.60   15.50
   0  -9   0    6.10   17.60
   0  -9   0   -0.80   22.40
  -1  -9   0  931.21   65.49
  -1  -9   0  996.10   81.79
  -1  -9   0  951.30   72.49
  -1   9   0  859.81   72.29
   1   9   0  837.72   71.19
   1  -9   0  991.00   70.79
   1   9   0  875.31   70.79
  -1   9   0 1050.49   70.19
   1  -9   0  954.90   65.59
   1  -9   0  856.11   75.59
   2  -9   0  157.28   28.20
   2   9   0  210.98   33.10
  -2   9   0  164.58   34.20
  -2   9   0  160.18   33.50
   2  -9   0   98.69   33.40
   2   9   0  168.08   32.70
  -2   9   0  168.38   34.30
   2  -9   0  114.89   36.50
   2   9   0  175.18   36.10
  -2  -9   0  112.79   35.80
  -2  -9   0  102.99   25.40
   2  -9   0  109.49   30.60
  -2  -9   0  151.98   39.40
   2   9   0  165.18   35.60
  -2  -9   0  152.08   35.60
   3   9   0  228.48   39.00
  -3  -9   0  250.47   44.90
  -3  -9   0  253.17   37.70
  -3   9   0  250.17   36.00
  -3   9   0  292.67   43.30
  -3  -9   0  283.87   49.10
   3   9   0  299.37   39.20
   3  -9   0  252.97   49.00
   3  -9   0  237.98   45.50
   3  -9   0  264.17   38.10
  -3  -9   0  246.98   40.80
   3   9   0  260.57   44.80
  -4   9   0 1688.73  105.29
  -4   9   0 1767.02  107.19
  -4  -9   0 1939.11  146.89
  -4  -9   0 1778.42  102.79
   4  -9   0 1820.72  128.79
   4   9   0 1501.75  116.39
  -4  -9   0 1684.53  107.39
   4  -9   0 1711.53  102.29
  -4  -9   0 1717.13  111.09
   4  -9   0 1874.01  133.89
   5  -9   0  756.12   89.29
   5  -9   0  592.44   79.49
  -5  -9   0  649.14   64.79
   5  -9   0  616.84   57.09
  -5  -9   0  664.73   59.09
   5   9   0  546.75   72.29
  -5   9   0  561.54   61.79
  -5  -9   0  572.24   79.39
  -5   9   0  548.45   53.19
   6  -9   0   10.00   24.10
   6  -9   0   44.50   43.50
  -6  -9   0    8.90   20.50
  -6  -9   0   -0.80   25.30
   6   9   0   72.39   31.30
  -6  -9   0  -10.30   28.00
  -6  -9   0  -35.70   38.90
  -6   9   0   -8.60   23.00
  -6   9   0   43.30   24.70
   6  -9   0  -21.70   34.60
   7   9   0  -33.50   31.30
  -7   9   0   17.60   18.50
  -7  -9   0  -16.10   27.20
  -7   9   0    6.40   29.80
   7  -9   0  -15.70   31.40
  -7  -9   0   -7.80   37.00
   7  -9   0  -20.80   23.30
  -7  -9   0  -19.80   19.30
  -8  -9   0   11.50   23.30
   8  -9   0  -53.59   62.99
  -8  -9   0  -16.70   27.80
  -8   9   0   -1.40   29.00
  -8   9   0   -8.60   21.60
  -9  -9   0   17.60   28.60
  -9   9   0    1.30   22.20
  -9   9   0   46.50   31.70
  -9  -9   0   -0.40   28.80
 -10  -9   0  -24.30   15.60
 -10   9   0    8.10   19.30
 -10  -9   0   -8.20   16.40
   0  10   0   -8.30   20.90
   0 -10   0    3.70   18.60
   0  10   0   -8.60   20.50
   0 -10   0   -3.40   25.80
   0 -10   0   12.30   19.10
   0  10   0   28.50   26.90
   0 -10   0  -36.20   28.70
  -1 -10   0  839.82   61.89
  -1 -10   0  707.53   64.59
  -1  10   0  714.83   65.89
  -1 -10   0  775.12   68.39
   1 -10   0  789.92   69.09
  -1 -10   0  810.12   75.79
   1 -10   0  829.62   74.59
   1  10   0  777.02   59.09
   1 -10   0  585.24   71.59
  -1  10   0  754.22   71.29
   1 -10   0  771.42   78.79
   1 -10   0  857.11   62.19
   1  10   0  631.34   70.59
   1  10   0  760.42   66.09
  -1  10   0  757.92   63.39
  -2  10   0  871.81   70.39
  -2  10   0  861.81   91.59
   2 -10   0  784.62   76.59
  -2 -10   0  922.51   66.89
   2  10   0  905.91   80.19
  -2 -10   0  963.70   78.69
   2 -10   0  986.60   88.19
   2 -10   0  962.60   78.79
  -2  10   0  849.02   70.09
  -2 -10   0  890.51   73.79
   2 -10   0  930.01   67.09
   2  10   0  822.52   70.19
   2 -10   0  750.62   72.89
   2  10   0  883.71   69.79
   3 -10   0  349.77   57.89
  -3  10   0  321.97   47.70
   3 -10   0  298.17   40.10
   3  10   0  239.28   47.50
  -3 -10   0  279.57   39.20
   3  10   0  365.96   48.40
   3 -10   0  287.07   55.79
  -3 -10   0  330.07   49.30
  -3  10   0  421.86   51.89
  -3 -10   0  332.27   58.89
   4  10   0   43.90   31.40
   4 -10   0    5.00   25.10
  -4  10   0  -17.10   20.50
  -4 -10   0   39.90   30.20
  -4 -10   0    8.50   24.20
  -4 -10   0   -5.30   39.80
   4 -10   0    4.20   27.50
   4 -10   0    3.20   21.00
  -4 -10   0   11.20   28.70
  -4  10   0   22.10   29.50
  -5  10   0 1032.40   79.29
   5 -10   0 1050.29  112.39
   5 -10   0  998.80   77.69
  -5 -10   0  627.54   94.99
  -5 -10   0 1012.70   77.99
  -5 -10   0  898.11   75.99
   5  10   0  998.00   94.29
  -5 -10   0 1073.69   75.89
  -5  10   0  901.81   74.39
   6  10   0  -14.70   48.10
  -6 -10   0   60.89   35.20
   6 -10   0   62.19   27.70
  -6 -10   0   12.70   21.40
   6 -10   0   16.80   33.40
  -6  10   0   15.20   24.60
  -6  10   0   34.10   23.40
  -6 -10   0   42.30   29.60
  -7  10   0    8.20   29.40
   7 -10   0  -50.59   33.60
  -7 -10   0  -13.60   19.80
  -7  10   0   12.80   23.80
  -7 -10   0   -6.10   19.10
  -8  10   0  142.49   32.40
  -8  10   0  140.19   32.50
  -8 -10   0   89.19   34.90
  -8 -10   0  160.58   39.50
  -9 -10   0   33.30   20.80
  -9  10   0   38.00   17.10
  -9 -10   0   23.60   19.00
 -10 -10   0    3.70   22.70
 -10 -10   0   50.29   20.20
 -10  10   0   -5.50   12.80
   0  11   0    9.20   16.00
   0 -11   0   -1.80   23.90
   0  11   0   -5.30   26.50
   0 -11   0   19.60   22.60
   0 -11   0   -8.80   25.10
   0 -11   0  -23.50   29.70
  -1 -11   0  329.87   46.50
  -1  11   0  289.07   52.29
  -1 -11   0  353.26   48.60
   1  11   0  344.37   44.80
   1 -11   0  353.56   50.49
  -1 -11   0  341.27   42.80
   1 -11   0  220.78   49.20
  -1  11   0  251.37   41.40
   1  11   0  206.98   40.30
   1 -11   0  148.49   47.80
   1 -11   0  324.57   46.40
   1 -11   0  337.07   43.40
  -1  11   0  254.27   38.60
  -1 -11   0  350.76   60.29
   1  11   0  363.26   56.59
  -2  11   0  306.47   46.80
   2 -11   0  184.88   34.40
   2  11   0  311.17   46.40
   2 -11   0  203.08   52.89
   2 -11   0  353.06   59.49
   2 -11   0  264.77   47.60
   2  11   0  258.37   39.50
   2  11   0  250.17   50.09
  -2 -11   0  213.98   36.80
  -2 -11   0  222.48   49.99
  -2 -11   0  212.48   51.19
   2 -11   0  318.77   47.50
  -2 -11   0  292.17   46.70
  -2  11   0  277.37   39.20
  -3 -11   0  581.64   58.59
   3 -11   0  621.94   67.59
   3 -11   0  528.95   62.19
  -3  11   0  513.55   56.79
  -3 -11   0  656.53   67.69
   3 -11   0  605.94   79.39
  -3 -11   0  602.24   81.89
   3 -11   0  334.27   73.09
   3  11   0  548.55   71.29
  -3  11   0  552.84   60.39
   3  11   0  441.56   53.69
  -4 -11   0  284.77   47.50
  -4 -11   0  203.58   36.80
   4  11   0  372.26   57.79
   4 -11   0  359.36   65.29
  -4 -11   0  155.98   69.19
  -4  11   0  396.66   49.10
  -4  11   0  304.57   44.10
   4 -11   0  191.18   35.60
  -4 -11   0  340.07   53.19
   4 -11   0  326.37   67.19
   5 -11   0  121.09   31.40
   5  11   0  178.98   57.39
  -5 -11   0  180.38   41.20
  -5  11   0  147.09   34.10
   5 -11   0  145.89   45.90
  -5  11   0  218.98   41.00
  -5 -11   0  124.29   37.50
  -6  11   0  -17.90   28.20
  -6  11   0  -17.50   20.70
  -6 -11   0  -25.90   28.50
   6 -11   0   -2.70   26.00
  -6 -11   0  -23.70   36.30
  -6 -11   0   -5.40   20.80
  -7 -11   0  -33.20   19.30
  -7  11   0   10.90   26.70
  -7  11   0  -23.80   19.80
  -7 -11   0  -10.70   27.60
  -8  11   0   74.59   21.40
  -8 -11   0   49.00   29.60
  -8 -11   0  107.99   27.80
   9 -11   0   33.00   23.00
  -9 -11   0   35.40   20.80
  -9  11   0   23.10   18.20
  -9 -11   0   22.00   18.60
   0 -12   0   32.40   32.20
   0  12   0    3.30   28.10
   0 -12   0   32.90   32.70
   0 -12   0   -7.50   52.69
   0 -12   0   16.70   27.50
   0 -12   0   12.20   25.90
   0  12   0   10.80   23.00
   0  12   0   44.50   31.40
   1  12   0  328.57   45.10
  -1 -12   0  380.26   53.19
  -1 -12   0  258.17   40.30
   1  12   0  295.27   51.79
   1 -12   0  272.97   40.10
  -1 -12   0  186.28   62.89
   1 -12   0  313.17   62.39
   1  12   0  267.57   40.10
  -1  12   0  344.97   47.00
  -1  12   0  274.67   54.49
  -1  12   0  278.87   41.60
   1 -12   0  232.58   63.89
   1 -12   0  285.57   48.40
  -1 -12   0  388.96   49.99
   1 -12   0  308.87   48.60
  -2  12   0   44.00   30.90
   2 -12   0   17.10   35.60
   2 -12   0   23.90   68.19
  -2 -12   0   50.69   28.10
   2 -12   0   75.99   36.30
   2 -12   0  119.79   36.60
  -2  12   0   69.49   26.40
  -2 -12   0   44.50   32.70
  -2 -12   0  102.89   50.69
   2  12   0   62.89   22.20
  -2 -12   0   91.89   37.10
   2 -12   0   32.30   26.50
   3 -12   0   70.89   35.70
   3 -12   0   49.99   32.80
  -3 -12   0   78.59   34.60
   3 -12   0   56.09   28.60
  -3 -12   0   74.09   26.90
   3 -12   0   15.20   31.80
   3  12   0   70.49   37.50
  -3  12   0   67.69   27.40
  -3 -12   0   70.69   32.60
   3 -12   0  102.39   68.49
  -3  12   0   34.10   30.00
   4 -12   0  407.16   52.09
   4  12   0  218.78   68.49
   4 -12   0  432.26   53.49
   4 -12   0  394.26   68.29
  -4  12   0  358.16   51.99
  -5  12   0  737.53   67.39
   5 -12   0  916.11   73.69
  -5 -12   0  730.33   74.99
  -5  12   0  828.62   67.99
   5 -12   0  858.11   77.89
   5 -12   0  819.62  100.39
  -5 -12   0  888.51   81.09
   6 -12   0  -14.20   27.10
  -6  12   0   -9.90   13.90
  -6 -12   0  -20.80   30.30
  -6 -12   0   -8.50   20.90
  -6  12   0  -40.50   28.00
  -7 -12   0   14.10   21.30
  -7  12   0   39.30   17.90
   7 -12   0   66.69   26.00
  -7  12   0   56.59   26.90
  -7 -12   0   32.20   21.90
   8 -12   0    3.30   17.40
  -8 -12   0    7.40   39.50
  -8  12   0   -1.20   17.90
  -8 -12   0    9.30   18.90
   8 -12   0   -8.80   19.50
   0 -13   0   -8.20   26.30
   0 -13   0   -6.60   28.20
   0  13   0   15.80   27.50
   0 -13   0   21.90   22.40
   0  13   0    5.50   21.40
   0 -13   0   13.60   70.89
  -1 -13   0   49.99   42.40
  -1  13   0   30.40   23.60
   1 -13   0    7.30   27.30
   1 -13   0   66.29   28.80
   1 -13   0   43.50   28.70
   1  13   0   12.70   23.50
   1 -13   0   62.59   37.80
  -1 -13   0   33.20   34.90
  -1 -13   0   40.50   26.00
   2 -13   0   14.70   31.80
   2  13   0   77.29   23.90
   2 -13   0   31.00   47.10
  -2  13   0   54.99   37.10
   2 -13   0   55.79   31.60
  -2  13   0   90.29   33.10
  -2 -13   0   78.99   28.70
  -2 -13   0   22.20   34.20
  -3 -13   0   43.70   32.50
  -3 -13   0  -25.10   31.60
   3 -13   0   56.69   47.40
  -3 -13   0   57.89   28.90
   3 -13   0   36.90   35.70
   3 -13   0   46.80   31.50
  -3  13   0   31.00   24.10
  -3  13   0   34.20   29.80
   3 -13   0   42.70   28.50
   4 -13   0   -5.00   27.30
  -4 -13   0   30.40   25.20
  -4 -13   0  -37.90   30.10
  -4  13   0   15.50   27.90
   4 -13   0   44.80   28.00
  -4  13   0   34.70   24.40
   4 -13   0   24.80   23.20
  -5 -13   0   19.00   24.10
  -5 -13   0   15.50   21.60
   5 -13   0   21.10   21.90
  -5  13   0   13.60   28.30
  -5  13   0   21.70   22.00
   5 -13   0  -19.80   27.30
  -6  13   0   22.00   20.30
  -6 -13   0   68.59   26.00
  -6 -13   0   39.80   30.80
   6 -13   0   21.10   22.30
   6 -13   0   24.40   28.40
  -7  13   0   -3.80   18.00
  -7 -13   0  -58.99   37.00
  -7 -13   0    9.80   25.50
   7 -13   0  -11.20   15.20
   7 -13   0  -22.80   24.50
  -8 -13   0  -46.00   24.60
  -8 -13   0   26.50   24.30
  -8  13   0   16.00   10.90
   8 -13   0   10.30   13.10
   0  14   0   85.49   23.20
   0 -14   0   50.19   31.10
   0 -14   0   52.79   33.20
   0 -14   0   87.59   38.10
   1 -14   0   32.10   22.80
   1 -14   0  -22.70   30.20
  -1 -14   0   16.00   33.60
  -1 -14   0   15.40   37.20
   1 -14   0   42.20   36.10
   1  14   0  -30.60   18.80
  -1  14   0    9.00   21.50
  -1  14   0   -2.10   24.80
  -1 -14   0   16.40   21.90
   2 -14   0   14.50   33.00
  -2 -14   0   96.19   36.30
  -2  14   0   25.70   27.20
  -2  14   0   -2.10   13.90
   2 -14   0    1.00   31.30
  -2 -14   0  -29.10   29.30
   2 -14   0   -8.40   29.70
  -2 -14   0   10.20   39.90
  -3 -14   0   72.39   33.00
  -3  14   0    2.70   21.00
  -3 -14   0   31.30   30.60
  -3  14   0  -29.50   41.50
   3 -14   0   -5.70   31.50
   3 -14   0   17.30   22.00
   4 -14   0    3.80   19.20
  -4 -14   0   29.50   23.70
   4 -14   0    6.50   30.90
  -4  14   0   19.10   15.80
  -4 -14   0   27.00   26.90
  -5 -14   0  169.98   32.80
  -5  14   0  103.89   23.90
   5 -14   0  152.58   34.80
  -5 -14   0   91.79   29.10
   5 -14   0  119.79   28.30
  -6 -14   0  -17.90   15.30
   6 -14   0    3.80   18.80
  -6 -14   0  -53.89   21.00
   6 -14   0   -6.30   21.50
  -6  14   0  -15.70    9.50
   7 -14   0   51.69   20.40
  -7  14   0   17.50   11.00
  -7 -14   0   30.40   27.50
  -7 -14   0   39.80   20.40
   7 -14   0   55.39   19.10
   0  15   0   19.40   20.40
   0 -15   0   -7.60   27.00
   0 -15   0    4.90   21.20
  -1 -15   0   81.69   28.20
  -1 -15   0  104.59   30.30
   1 -15   0  119.99   31.30
   1 -15   0   86.69   29.10
  -1  15   0  102.19   22.90
   1  15   0   97.29   27.20
  -2 -15   0   37.90   23.50
  -2 -15   0    6.20   28.60
   2 -15   0   22.40   22.30
   2 -15   0   63.69   27.10
  -2  15   0   31.60   16.90
   3 -15   0   53.79   34.00
  -3 -15   0   90.29   26.60
  -3  15   0   41.90   37.00
  -3 -15   0   59.49   39.20
   3 -15   0   71.69   33.20
   4 -15   0  136.29   41.80
  -4 -15   0  186.28   31.20
  -4  15   0  207.98   28.40
   5 -15   0   45.90   20.80
   5 -15   0    4.30   23.10
  -5  15   0    9.50   12.00
  -5 -15   0  -13.10   15.30
  -5 -15   0   -5.60   18.40
   0 -16   0  135.29   28.10
   1 -16   0   16.60   38.60
  -1 -16   0   22.10   26.10
  -1 -16   0   18.00   31.00
   1 -16   0    0.10   17.10
  -1  16   0   24.60   17.50
   2 -16   0   16.80   20.70
  -2  16   0   -2.70   10.70
  -2 -16   0    7.70   15.60
   2 -16   0   -1.30   15.70
  -2 -16   0  -18.50   19.60
  -3 -16   0  122.59   25.60
   3 -16   0  102.39   22.90
  -3 -16   0  109.49   30.10
  -3  16   0  160.98   22.90
   0   0   1    3.40    3.40
   1   0   1 1110.19   54.39
   1   0  -1 1169.48   54.29
   1   0   1 1141.29   54.19
   1   0  -1 1105.79   54.39
   1   0   1 1246.68   57.49
   2   0   1 7434.46  327.17
   3   0   1  598.04   41.60
   3   0  -1  489.35   37.90
   3   0  -1  568.04   41.10
   3   0   1  551.54   41.80
   4   0   1 2728.73  137.39
   4   0  -1 2720.13  137.99
   4   0   1 2609.34  135.49
   4   0  -1 2678.43  137.59
   5   0   1 1289.47   82.09
  -5   0  -1 1215.08   71.49
   5   0   1 1178.18   80.49
   5   0  -1 1314.87   84.79
   5   0  -1 1339.57   82.79
   6   0   1 4565.54  234.48
  -6   0   1 4607.34  216.68
   6   0  -1 4701.83  237.38
  -6   0  -1 4629.44  219.98
   6   0  -1 4731.43  220.28
   6   0   1 4442.26  233.68
   6   0  -1 4996.00  239.58
   6   0   1 4685.63  217.78
  -6   0   1 4632.34  234.58
  -7   0  -1   62.69   28.90
  -7   0  -1   58.29   27.80
   7   0   1   46.80   22.40
  -7   0   1   36.50   27.50
  -7   0   1   63.89   32.90
   7   0  -1   48.50   22.30
   7   0   1   11.10   17.50
  -7   0   1   -2.10   26.70
   7   0   1   17.00   28.30
  -7   0  -1   46.40   23.50
   7   0  -1   26.60   27.50
  -7   0   1    1.40   22.10
   7   0  -1   25.10   20.30
  -7   0   1   49.60   20.60
  -8   0  -1  311.07   43.60
  -8   0  -1  363.96   55.89
   8   0   1  235.98   51.89
  -8   0  -1  328.27   41.90
  -8   0   1  298.27   47.00
   8   0  -1  247.48   52.99
   8   0  -1  194.58   48.70
  -8   0   1  310.57   44.80
  -8   0   1  188.88   41.40
  -8   0  -1  329.77   56.59
   8   0  -1  281.57   40.00
  -9   0  -1  565.94   64.59
   9   0  -1  612.74   83.09
  -9   0   1  572.84   61.29
   9   0   1  603.44   80.09
  -9   0   1  581.14   62.39
  -9   0  -1  598.64   64.89
   9   0  -1  501.05   81.29
   9   0  -1  542.85   53.99
  10   0  -1  140.29   57.29
 -10   0   1  134.69   37.30
 -10   0  -1  101.89   38.20
  10   0   1  113.39   64.09
 -11   0  -1   97.99   31.10
 -11   0   1  130.69   28.70
 -11   0  -1  134.39   29.90
 -11   0   1   75.79   31.30
 -12   0   1    9.80   15.00
 -12   0   1   19.30   28.00
 -12   0  -1   31.60   18.60
 -12   0  -1   -4.60   15.60
   0   1   1 1184.58   53.39
   0   1  -1 1249.77   55.89
   0  -1  -1 1271.67   54.29
   0  -1  -1 1099.09   52.99
   0  -1   1 1134.89   54.79
   0   1   1 1256.17   56.99
   0   1  -1 1186.38   55.49
   1   1  -1  653.33   34.30
  -1   1   1  612.94   28.80
   1  -1   1  664.03   34.20
   1  -1   1  591.84   33.80
   1   1  -1  630.24   34.50
   1  -1   1  600.84   33.80
   1  -1  -1  641.64   32.40
   1  -1  -1  626.94   33.10
  -1   1  -1  606.94   33.80
   1  -1  -1  608.64   28.60
  -1  -1   1  616.44   33.60
   1   1   1  637.94   33.20
   2   1  -1 4205.58  190.88
   2   1  -1 4000.00  190.18
   2  -1   1 4414.66  189.08
   2  -1   1 4266.87  191.08
   2  -1  -1 4437.86  190.48
  -2  -1   1 4209.98  190.08
   2   1   1 3975.50  189.48
   2   1   1 4185.68  190.28
   2  -1  -1 4093.19  189.88
   3   1  -1 2001.10  104.59
   3  -1   1 2091.39  103.89
   3   1  -1 2006.80  104.39
   3  -1   1 2216.68  105.09
   3  -1  -1 1926.61  102.99
   3   1   1 2053.09  104.29
   3  -1  -1 2145.39  104.69
  -3  -1   1 1918.91  103.09
   4  -1   1 4533.95  218.18
   4   1  -1 4646.44  218.58
   4  -1   1 4523.65  219.18
   4   1  -1 4562.64  218.68
   4   1   1 4676.03  218.78
   4  -1  -1 4596.24  218.38
  -4  -1   1 4753.02  218.68
   4  -1  -1 4483.25  218.18
   4   1   1 4470.05  216.48
   5  -1   1 2941.81  157.58
   5   1  -1 3182.38  161.08
   5  -1   1 3042.50  158.08
   5   1   1 3136.89  158.18
  -5  -1   1 2924.91  157.58
  -5   1  -1 2940.51  146.99
   5   1   1 2963.90  158.68
   5  -1  -1 3430.36  163.68
   5  -1  -1 2882.11  157.88
   6  -1   1  382.06   48.60
   6   1  -1  353.36   47.40
   6  -1   1  404.76   38.60
   6  -1   1  349.47   46.50
  -6  -1  -1  382.26   41.40
   6   1  -1  388.46   49.99
   6   1  -1  339.67   37.40
  -6  -1   1  395.56   48.30
   6   1   1  371.26   37.10
   6  -1  -1  357.56   37.70
  -6   1  -1  331.37   38.60
   6   1   1  412.56   51.89
   6   1   1  412.96   51.79
   6  -1  -1  394.96   51.49
   6  -1  -1  385.16   50.69
  -7  -1  -1  422.06   48.80
   7  -1   1  515.75   63.49
  -7  -1  -1  561.04   49.20
  -7   1   1  565.64   54.69
  -7   1   1  529.55   54.09
   7   1  -1  557.24   48.70
   7  -1   1  558.54   64.69
   7   1  -1  604.44   69.79
  -7   1   1  558.34   64.29
  -7   1   1  433.96   50.69
   7   1  -1  592.94   67.49
  -7   1   1  523.15   53.29
  -7  -1  -1  504.85   64.59
  -7  -1  -1  523.75   55.49
   7  -1   1  573.84   48.00
  -7  -1   1  603.04   68.09
   7   1   1  620.44   68.49
   7   1   1  527.85   49.60
   7  -1  -1  574.64   48.60
  -7   1  -1  577.94   49.99
  -7  -1   1  610.34   55.89
   7  -1  -1  653.63   73.89
  -7  -1   1  502.05   55.79
   7  -1  -1  569.04   67.99
  -7   1  -1  520.05   57.19
  -7  -1   1  508.15   47.80
   7   1   1  620.94   71.09
  -8  -1  -1  724.93   72.59
   8  -1   1  806.72   78.09
  -8   1   1  806.62   73.99
  -8  -1  -1  932.31   89.89
  -8   1   1  856.11   71.79
   8   1  -1  884.21   64.89
   8   1  -1  593.44   94.99
   8   1  -1  831.92   91.89
   8  -1   1  812.12   68.49
  -8  -1  -1  845.72   65.19
  -8   1   1  961.90   71.39
  -8  -1   1  703.23   74.09
  -8   1  -1  776.12   72.09
   8  -1  -1  846.32   63.89
  -8  -1   1  846.82   69.89
  -8   1  -1  898.81   65.49
   8  -1  -1  807.52   78.09
   8   1   1  873.01   89.99
  -8  -1   1  855.71   72.49
   8  -1  -1  828.52   86.49
  -9   1   1  260.67   40.10
  -9  -1  -1  281.77   48.00
  -9  -1  -1  214.38   40.80
  -9  -1  -1  273.07   45.60
   9  -1   1  298.67   56.39
   9   1  -1  262.67   57.39
  -9   1   1  304.67   48.00
   9   1  -1  170.28   33.70
   9  -1  -1  155.48   63.49
  -9   1  -1  343.87   45.00
   9  -1  -1  282.87   45.30
   9   1   1  312.57   57.19
  -9   1  -1  252.97   42.10
   9  -1  -1  370.86   62.79
  -9  -1   1  219.08   41.70
  -9  -1   1  254.87   44.10
 -10  -1  -1  228.48   47.20
  10   1  -1  199.28   50.89
 -10  -1  -1  127.99   36.70
 -10   1   1  116.09   36.00
 -10   1   1  136.59   38.20
  10  -1   1  197.88   68.29
 -10   1  -1  197.58   40.10
  10   1   1  207.98   53.69
 -10  -1   1  103.59   34.80
 -10  -1   1  216.68   40.10
  10  -1  -1  228.08   65.39
 -11   1   1   51.39   29.70
 -11  -1  -1   74.89   25.60
 -11  -1  -1  -17.30   26.80
 -11   1   1   37.20   19.70
 -11  -1   1   36.60   19.80
 -11   1  -1   60.79   25.10
 -11  -1   1   28.10   28.10
 -11   1  -1   59.29   21.90
 -12  -1  -1   40.20   19.10
 -12  -1  -1   36.30   19.60
 -12   1   1   38.60   21.80
 -12   1  -1   67.29   24.20
 -12  -1   1   22.80   15.80
 -12   1  -1   21.60   18.90
   0   2   1  331.27   21.60
   0  -2   1  331.77   22.60
   0  -2  -1  367.06   21.80
   0   2  -1  330.77   22.50
   1   2   1 6571.94  288.17
   2   2  -1  696.13   46.30
   2  -2   1  722.63   46.10
   2  -2   1  748.53   41.90
   2   2  -1  722.13   45.00
   2  -2   1  701.93   43.80
   2  -2  -1  759.92   45.30
  -2  -2   1  677.13   44.90
   2   2   1  718.93   43.20
   2  -2  -1  788.22   44.40
   3  -2   1 2023.60   97.89
   3  -2   1 1996.30  103.89
   3   2  -1 2030.80  104.29
   3  -2   1 1948.51  104.29
   3   2  -1 2042.20  105.39
   3  -2  -1 2003.00  103.19
   3   2   1 1957.50  102.69
  -3  -2   1 2279.47  105.99
   3  -2  -1 1770.72  101.89
   4  -2   1 1247.48   81.29
   4   2  -1 1332.87   81.69
   4   2  -1 1408.56   83.79
   4  -2   1 1370.76   81.39
   4   2   1 1275.27   80.99
   4  -2  -1 1361.36   81.79
  -4  -2   1 1432.46   88.59
   4  -2  -1 1457.35   85.29
   4   2   1 1466.35   84.09
   5   2  -1  394.06   37.70
   5   2  -1  469.45   50.69
   5  -2   1  451.45   46.40
  -5  -2  -1  361.66   36.60
   5   2  -1  469.25   46.90
   5  -2   1  428.86   47.50
   5  -2  -1  451.75   51.09
   5   2   1  461.75   49.40
  -5  -2   1  429.46   41.80
   5  -2  -1  427.46   43.20
   5   2   1  413.06   48.10
   6   2  -1  149.79   33.20
   6   2  -1  128.79   33.80
  -6  -2  -1  199.78   38.30
   6   2  -1  231.48   31.60
  -6  -2  -1  170.08   28.40
   6  -2   1  138.79   33.80
   6  -2   1  184.98   38.30
   6  -2   1  207.78   29.90
   6  -2  -1  203.48   39.70
   6  -2  -1  190.38   28.50
  -6  -2   1  208.78   38.00
   6   2   1  208.88   39.60
   6   2   1  131.09   24.90
   6   2   1  128.59   31.90
  -6  -2   1  192.68   31.50
  -6   2  -1  239.88   32.70
   6  -2  -1  197.28   40.70
  -7  -2  -1  956.10   76.89
  -7  -2  -1 1069.39   70.39
   7  -2   1 1053.79   68.69
   7   2  -1 1026.30   69.69
   7   2  -1 1008.90   88.89
  -7   2   1  995.30   76.69
   7   2  -1  918.81   85.39
  -7   2   1  953.00   79.99
  -7   2   1 1092.09   75.89
   7  -2   1 1108.99   89.59
   7  -2   1 1010.10   83.89
  -7  -2  -1 1159.58   90.39
   7  -2  -1 1158.48   91.79
  -7  -2   1 1053.89   84.69
  -7  -2   1 1099.89   79.29
  -7  -2   1 1090.49   77.09
  -7   2  -1  972.40   72.69
  -7   2  -1 1044.30   70.29
   7   2   1  999.20   81.19
  -7   2  -1 1070.69   77.99
  -7  -2   1 1017.30   83.89
   7  -2  -1 1082.99   70.19
  -7  -2   1 1061.49   71.89
   8  -2   1  237.88   35.30
  -8   2   1  332.77   48.20
   8   2  -1  218.88   35.90
   8   2  -1  390.26   61.69
  -8  -2  -1  287.07   53.69
  -8  -2  -1  295.77   47.90
  -8  -2  -1  304.27   42.20
   8  -2   1  252.27   52.59
  -8   2   1  229.78   42.10
  -8   2  -1  268.07   36.90
   8  -2  -1  347.27   46.70
   8  -2  -1  272.47   55.29
  -8  -2   1  286.27   41.40
   8  -2  -1  323.57   59.39
   8   2   1  255.67   53.89
  -8   2  -1  216.48   41.30
  -9  -2  -1  127.49   36.80
   9   2  -1   78.49   26.70
  -9  -2  -1  132.79   38.10
  -9   2   1  155.58   40.30
  -9  -2  -1  188.88   42.60
  -9   2   1  153.38   34.00
   9  -2   1  196.68   56.49
   9   2   1  146.59   41.00
   9  -2  -1  173.98   50.39
  -9   2  -1  121.79   36.50
   9  -2  -1  131.39   32.90
  -9   2  -1  150.78   37.80
  -9  -2   1  164.18   36.80
  -9  -2   1  163.98   33.70
 -10  -2  -1  408.46   50.69
 -10  -2  -1  240.48   45.80
  10   2  -1  313.77   70.69
 -10   2   1  254.87   40.80
 -10   2   1  330.67   44.50
 -10   2  -1  386.66   47.80
 -10  -2   1  215.98   39.30
 -10   2  -1  291.37   46.60
  10  -2  -1  311.67   72.09
 -10  -2   1  182.58   37.40
 -11  -2  -1  362.36   46.70
 -11   2   1  399.16   47.80
 -11   2   1  352.76   41.20
 -11  -2  -1  274.87   43.60
 -11  -2   1  360.26   46.30
 -11   2  -1  388.76   44.70
 -11  -2   1  403.66   48.60
 -12   2   1   12.80   19.40
 -12  -2  -1   47.80   17.50
 -12  -2  -1   46.50   25.50
 -12  -2   1   33.30   22.50
 -12   2  -1   22.40   22.00
 -12  -2   1   15.60   23.20
 -12   2  -1   74.89   25.50
   0   3  -1 1683.33   83.89
   0   3   1 1681.93   80.59
   0  -3  -1 1589.04   81.29
   0  -3   1 1676.83   83.09
  -1  -3   1 7907.91  350.06
   2   3  -1 5494.95  256.87
   2  -3   1 5854.21  258.27
  -2  -3  -1 5783.12  257.07
   2  -3   1 5571.24  257.07
   2  -3   1 6066.49  252.47
   2  -3  -1 5585.74  243.08
  -2  -3   1 5529.05  257.07
  -2   3  -1 5620.94  256.47
   2   3   1 5419.06  255.27
   2  -3  -1 5679.33  256.77
   2  -3  -1 5564.74  256.57
   3   3  -1 1167.98   75.49
  -3  -3  -1 1449.55   79.89
   3  -3   1 1385.86   70.69
   3  -3   1 1475.95   80.99
   3  -3   1 1403.86   85.39
   3   3   1 1352.06   78.09
   3  -3  -1 1398.96   79.59
   3  -3  -1 1167.08   76.49
  -3  -3   1 1399.86   78.09
   4  -3   1 3567.34  160.08
   4  -3   1 3374.16  170.08
   4   3  -1 3113.99  167.28
   4  -3   1 3291.37  169.48
  -4  -3  -1 3430.26  169.78
   4   3  -1 3217.88  169.38
   4  -3  -1 3432.46  171.18
   4  -3  -1 3245.28  169.38
   4   3   1 3364.46  166.98
  -4  -3   1 3316.77  168.98
  -5  -3  -1  466.75   49.70
   5  -3   1  522.35   42.30
  -5  -3  -1  511.05   42.50
   5   3  -1  486.75   43.20
   5   3  -1  544.45   52.59
   5  -3   1  518.15   51.89
   5   3  -1  549.74   57.49
   5  -3   1  532.45   56.39
  -5  -3   1  550.64   49.30
   5   3   1  532.65   54.99
  -5   3  -1  507.95   42.00
   5  -3  -1  537.95   52.69
   5  -3  -1  506.35   56.09
   5  -3  -1  518.55   39.40
  -5  -3   1  526.85   42.20
   6  -3   1  741.63   67.19
  -6   3   1  653.13   64.09
  -6  -3  -1  765.92   64.89
   6  -3   1  697.83   52.89
  -6  -3  -1  677.73   52.99
  -6  -3  -1  645.94   58.69
   6   3  -1  656.63   52.29
   6   3  -1  713.83   63.09
   6  -3   1  665.93   70.69
  -6   3   1  785.22   63.99
  -6   3   1  690.83   53.09
  -6  -3   1  629.44   58.69
   6  -3  -1  724.83   66.89
   6   3   1  698.83   50.19
   6  -3  -1  657.53   48.30
  -6   3  -1  637.54   57.89
   6  -3  -1  717.83   68.29
   6   3   1  703.13   64.29
  -6   3  -1  639.64   51.19
  -6  -3   1  652.33   51.39
   7   3  -1  671.23   55.89
   7  -3   1  697.03   53.89
   7  -3   1  583.94   73.79
  -7   3   1  627.84   59.89
  -7  -3  -1  618.64   61.79
  -7   3   1  690.73   61.99
  -7  -3  -1  693.93   55.79
   7   3  -1  649.83   73.69
  -7   3   1  727.33   55.29
  -7  -3  -1  656.23   57.29
  -7  -3  -1  573.14   72.19
  -7   3  -1  640.14   61.69
  -7  -3   1  627.54   65.19
   7  -3  -1  629.34   76.39
  -7  -3   1  569.54   52.59
   7  -3  -1  603.34   75.49
   7   3   1  673.23   73.59
  -7  -3   1  686.43   68.59
   7  -3  -1  632.14   53.29
  -7  -3   1  685.23   61.29
  -7   3  -1  630.74   54.09
  -7  -3   1  669.63   62.99
  -7   3  -1  642.54   61.69
  -8  -3  -1   96.89   33.10
  -8  -3  -1  152.78   42.80
  -8   3   1  156.18   34.10
   8   3  -1  115.29   29.60
  -8   3   1  190.48   41.70
  -8   3   1  211.98   38.40
   8   3  -1  145.59   44.70
  -8  -3  -1  116.29   30.50
   8  -3   1  161.58   41.70
   8  -3   1  129.69   35.30
  -8  -3  -1  159.78   45.90
  -8  -3   1  147.19   37.30
  -8   3  -1  184.48   38.00
   8  -3  -1  188.88   36.00
   8  -3  -1  117.79   38.60
   8   3   1  154.88   42.20
  -8   3  -1  116.49   29.60
  -8  -3   1  165.88   32.30
   8  -3  -1  159.68   43.10
  -9  -3  -1 1005.60   83.39
  -9   3   1 1049.20   81.39
   9   3  -1  767.02   95.89
  -9  -3  -1  961.70   76.69
  -9   3   1  922.31   76.99
  -9  -3  -1  936.61   83.59
   9  -3   1  958.90   93.99
  -9   3  -1 1014.70   81.19
   9  -3  -1 1055.49   73.89
   9  -3  -1 1093.39   99.69
  -9  -3   1  911.51   78.09
   9   3   1  937.41   92.09
  -9  -3   1  976.50   80.79
  -9   3  -1  977.20   78.99
 -10  -3  -1  214.28   43.60
 -10  -3  -1  121.19   38.60
 -10   3   1  142.39   32.70
  10  -3   1  241.88   69.09
 -10   3   1   88.39   34.10
  10   3  -1  134.19   49.70
 -10   3  -1  123.19   33.80
 -10  -3   1  205.28   37.30
  10   3   1  141.69   73.99
 -10   3  -1  122.69   36.90
 -10  -3   1  179.08   39.40
 -11   3   1  169.48   49.00
 -11  -3  -1   76.49   26.40
 -11  -3  -1  127.49   30.10
 -11  -3   1  109.19   26.50
 -11  -3   1   98.49   26.50
 -11   3  -1  112.39   25.60
 -11   3  -1  114.89   32.50
 -12   3   1   58.09   18.20
 -12  -3  -1   46.40   20.50
 -12  -3  -1   85.69   45.10
 -12  -3   1   67.69   23.60
 -12   3  -1   89.39   23.80
 -12   3  -1   57.29   18.20
   0   4  -1 1925.61   91.89
   0  -4  -1 1872.31   90.89
   0  -4   1 1617.94   89.99
   0   4   1 1536.35   86.59
  -1  -4  -1  959.10   56.49
   1   4  -1  931.51   56.89
   1  -4   1 1003.80   59.29
  -1   4   1  962.40   55.69
  -1  -4   1  977.40   57.49
   1   4   1  926.61   54.59
  -1   4  -1  913.41   56.09
   1  -4  -1  942.01   56.29
   2  -4   1 3544.95  164.38
   2  -4   1 3714.03  171.88
  -2  -4  -1 3615.74  170.78
   2  -4   1 3702.43  180.08
   2   4  -1 3632.64  171.58
  -2   4  -1 3289.57  168.58
  -2  -4   1 3868.41  172.68
   2   4   1 3206.78  167.28
   2  -4  -1 3293.67  169.28
   3   4  -1 4059.99  193.78
   3  -4   1 4030.80  193.78
   3  -4   1 4054.39  182.88
  -3  -4  -1 3649.53  191.38
   3  -4   1 3645.54  191.98
   3   4   1 4073.29  191.78
   3  -4  -1 4104.39  194.48
   3  -4  -1 4161.58  194.58
  -3  -4   1 3858.81  192.38
   4   4  -1 6063.09  286.67
   4  -4   1 6121.09  300.87
   4  -4   1 6363.66  282.47
   4   4  -1 6309.47  299.87
   4  -4   1 6457.05  301.47
  -4  -4  -1 6493.65  301.77
  -4  -4   1 6654.43  302.17
   4   4   1 6201.98  297.97
   4  -4  -1 6166.88  300.77
   4  -4  -1 6785.02  303.47
   5  -4   1 1939.81  132.29
  -5  -4  -1 1996.40  120.59
   5  -4   1 1984.70  118.49
   5  -4   1 1931.11  104.29
   5   4  -1 2070.89  118.99
   5   4  -1 1978.20  104.69
  -5  -4  -1 1979.80  105.99
   5   4   1 2067.09  118.69
  -5  -4   1 1965.30  103.99
   5  -4  -1 2151.68  123.49
  -5   4  -1 1904.51  104.19
  -5  -4   1 1848.81  117.09
   5  -4  -1 2023.40  119.99
   5  -4  -1 1933.21  104.49
   6  -4   1  443.26   57.49
  -6  -4  -1  309.37   50.09
   6  -4   1  348.57   40.00
   6   4  -1  389.76   52.79
   6  -4   1  403.46   55.99
   6   4  -1  363.16   40.00
  -6   4   1  347.37   44.30
  -6  -4  -1  400.86   44.40
  -6  -4   1  362.66   51.89
   6  -4  -1  425.76   57.59
   6  -4  -1  296.77   47.90
  -6  -4   1  359.86   45.60
   6  -4  -1  325.27   38.50
  -6  -4   1  360.16   44.20
  -6   4  -1  355.86   38.70
  -6  -4   1  313.37   48.70
  -6   4  -1  335.67   40.40
   6   4   1  397.66   53.09
  -7  -4  -1  138.79   31.70
  -7  -4  -1   90.79   32.30
   7   4  -1   68.19   32.40
  -7  -4  -1  145.99   31.10
   7   4  -1  125.69   27.50
   7  -4   1  135.09   28.70
   7  -4   1   73.49   37.90
  -7   4   1  119.59   29.90
  -7   4   1  156.18   34.90
   7  -4   1   74.09   38.50
  -7  -4  -1  124.39   36.70
  -7   4   1  139.29   37.20
  -7   4  -1  130.99   28.50
   7  -4  -1  176.68   45.20
  -7  -4   1  169.28   42.20
  -7  -4   1  125.89   35.00
   7  -4  -1  123.59   26.20
  -7  -4   1  141.29   34.90
  -7  -4   1  100.69   32.40
   7  -4  -1   70.29   37.20
  -7   4  -1  119.49   33.60
  -7   4  -1  122.09   31.80
  -8   4   1   70.29   31.70
   8  -4   1   86.49   33.10
   8   4  -1   67.89   27.00
  -8   4   1   97.19   28.80
  -8  -4  -1   94.69   35.30
  -8  -4  -1   72.79   34.70
  -8  -4  -1   76.89   33.90
   8   4  -1   91.69   35.00
   8  -4   1   27.80   38.70
   8  -4   1  -26.20   41.00
  -8  -4  -1   66.99   28.10
   8  -4  -1   88.09   35.30
  -8   4  -1    4.90   32.50
   8  -4  -1   68.39   27.80
  -8  -4   1   53.49   24.10
   8   4   1   28.30   36.20
  -8   4  -1   43.00   28.20
  -8   4  -1   91.19   29.80
   8  -4  -1   97.09   43.90
  -8  -4   1   50.29   32.10
   9  -4   1   66.29   35.50
  -9  -4  -1   -6.90   29.20
   9   4  -1   43.00   33.30
  -9   4   1    5.90   22.50
   9   4  -1   49.20   45.40
  -9  -4  -1   57.79   33.90
  -9  -4  -1   26.00   22.30
  -9   4   1   -1.40   31.40
   9  -4  -1   44.30   27.30
   9  -4  -1   17.20   28.50
  -9  -4   1   22.60   20.70
  -9   4  -1   31.60   23.30
  -9  -4   1   45.70   32.00
   9  -4  -1    8.40   61.89
   9   4   1   13.20   33.30
  -9   4  -1   47.20   23.20
 -10   4   1  386.86   44.70
 -10   4   1  259.77   41.40
 -10  -4  -1  290.37   45.20
 -10  -4  -1  360.76   49.40
  10   4  -1  173.08   55.99
  10  -4  -1  258.57   58.79
 -10  -4   1  194.88   41.00
 -10   4  -1  325.47   45.20
 -10  -4   1  320.97   48.80
 -11  -4  -1  184.78   33.90
 -11   4   1  165.58   28.30
 -11   4  -1  132.19   31.40
 -11  -4   1  167.68   31.00
 -12  -4  -1   36.30   18.60
 -12   4   1   64.39   20.60
 -12  -4  -1   20.40   16.60
 -12  -4   1    4.40   21.70
 -12   4  -1   43.30   18.60
 -12   4  -1   56.39   20.20
   0  -5   1   10.80   16.30
   0   5   1   16.20   10.90
   0   5  -1    6.70   10.70
   0  -5  -1    6.50   14.00
   1  -5   1 1978.80  103.79
  -1   5   1 2032.60   98.89
  -1  -5  -1 1835.22  101.49
   1   5  -1 1823.52  101.29
   1   5   1 1901.91   99.69
  -1  -5   1 1977.10  103.39
   1  -5  -1 1740.53  100.59
  -1   5  -1 1797.12  100.49
   2  -5   1 3628.64  177.18
   2  -5   1 3595.14  177.48
  -2  -5  -1 3929.41  178.58
   2   5  -1 3504.45  175.68
  -2   5   1 3691.43  173.18
   2  -5   1 3207.28  168.48
  -2   5  -1 3711.43  175.58
   2  -5  -1 3628.74  177.58
   2   5   1 3471.85  173.18
  -2  -5   1 3578.94  176.68
   3   5  -1 4091.19  201.98
  -3  -5  -1 4064.69  202.68
   3  -5   1 4225.18  204.88
   3  -5   1 4235.18  204.08
   3  -5   1 3798.02  189.38
   3  -5  -1 4152.18  203.38
  -3  -5   1 4077.09  202.58
   3   5   1 4001.70  199.68
   3  -5  -1 4307.67  204.28
   4  -5   1  902.11   66.69
   4  -5   1  878.21   65.79
   4   5  -1  836.12   67.09
   4   5  -1  867.11   55.69
  -4  -5  -1  932.31   68.89
   4  -5   1  790.32   54.79
  -4  -5  -1  809.02   53.59
  -4  -5   1  881.91   64.49
   4  -5  -1  798.82   66.49
   4  -5  -1  760.92   54.69
   4  -5  -1  834.32   68.39
  -4   5  -1  815.52   55.99
   4   5   1  807.22   64.19
  -4  -5   1  875.41   58.49
  -5   5   1 1113.59   73.59
   5  -5   1 1120.69   84.49
  -5   5   1 1101.19   77.29
   5   5  -1 1085.69   68.29
   5  -5   1 1156.38   82.99
   5   5  -1 1063.89   82.09
  -5  -5  -1 1052.39   82.99
   5  -5   1 1099.29   67.79
  -5  -5  -1 1044.00   68.79
  -5  -5   1 1013.30   66.59
   5  -5  -1 1087.29   81.59
  -5  -5   1 1018.30   76.99
  -5  -5   1 1182.08   81.49
   5  -5  -1 1094.89   69.39
   5   5   1 1029.50   76.89
  -5   5  -1 1155.58   69.29
  -5   5  -1  941.81   77.39
   5  -5  -1 1066.89   85.19
  -6   5   1 2373.46  126.39
  -6  -5  -1 2244.68  142.59
  -6  -5  -1 2295.57  123.49
   6   5  -1 2358.06  141.19
   6  -5   1 2487.95  128.49
  -6   5   1 2222.88  127.19
   6   5  -1 2359.06  121.29
  -6   5   1 2459.55  137.79
  -6  -5  -1 2323.07  131.89
  -6  -5  -1 2015.60  129.19
   6  -5   1 2357.56  144.79
   6  -5   1 2366.26  147.09
  -6  -5   1 2519.65  146.39
  -6  -5   1 2088.59  144.09
  -6   5  -1 2029.10  125.89
  -6   5  -1 2319.87  120.89
  -6  -5   1 2302.87  122.99
   6   5   1 2205.38  138.29
   6   5   1 2056.79  127.69
  -6  -5   1 2224.38  127.59
  -6  -5   1 2180.28  128.19
   6  -5  -1 2453.95  146.79
   6  -5  -1 2391.76  124.39
  -6   5  -1 2220.88  128.79
   7  -5   1  339.87   59.69
  -7  -5  -1  305.37   48.90
  -7   5   1  427.36   56.39
   7   5  -1  384.56   45.70
  -7  -5  -1  465.85   71.39
   7  -5   1  450.65   52.09
  -7   5   1  416.26   43.40
  -7  -5  -1  379.66   47.00
  -7  -5  -1  397.96   47.20
  -7   5   1  400.16   49.30
   7  -5   1  325.87   63.79
   7   5  -1  421.46   62.79
  -7  -5   1  424.46   52.99
   7   5   1  390.06   63.49
  -7  -5   1  346.07   48.00
  -7  -5   1  436.76   46.90
  -7   5  -1  545.45   54.09
   7  -5  -1  451.35   47.60
  -7   5  -1  408.16   51.19
   7  -5  -1  456.35   65.59
  -7   5  -1  420.36   47.20
   7  -5  -1  299.77   58.09
  -8  -5  -1  209.58   52.99
  -8  -5  -1  150.18   40.80
   8   5  -1  141.59   30.30
  -8   5   1  194.98   37.80
   8  -5   1  186.48   53.89
  -8   5   1  246.18   43.40
   8   5  -1  158.08   49.40
  -8  -5  -1  200.58   45.20
  -8  -5   1  229.88   40.10
   8  -5  -1  229.88   58.29
  -8  -5   1  184.18   39.00
   8  -5  -1  101.69   52.09
  -8   5  -1  217.38   41.00
  -8   5  -1  197.98   40.80
   8   5   1  203.78   54.29
   8  -5  -1  202.88   35.50
  -9   5   1   42.70   32.00
  -9   5   1   38.10   21.60
  -9  -5  -1  -19.10   28.50
  -9  -5  -1   23.90   31.70
   9   5  -1  111.19   51.79
   9  -5   1   43.80   50.49
  -9  -5  -1   26.10   21.00
   9  -5  -1   26.70   32.60
   9  -5  -1   48.00   33.70
  -9   5  -1   36.60   24.60
   9   5   1   88.39   62.59
  -9  -5   1   33.40   28.70
  -9  -5   1   40.10   30.00
  -9   5  -1   47.30   23.10
 -10  -5  -1  186.68   36.20
 -10   5   1   82.09   31.60
 -10   5   1  141.89   29.10
 -10  -5  -1  198.58   38.30
 -10   5  -1  122.89   33.90
 -10   5  -1  164.08   37.90
 -10  -5   1   77.59   32.20
  10  -5  -1   21.40   68.59
 -10  -5   1  159.88   33.30
 -11  -5  -1   12.80   24.30
 -11   5   1    7.70   20.10
 -11  -5  -1  -16.50   18.50
 -11  -5   1   15.70   18.00
 -11  -5   1   17.00   19.00
 -11   5  -1   15.30   18.40
 -11   5  -1   33.00   27.10
 -12   5   1  266.97   29.70
 -12  -5  -1  323.27   29.70
 -12  -5   1  307.67   31.50
 -12   5  -1  281.77   30.30
   0  -6   1  159.48   29.70
   0   6   1  148.29   25.40
   0  -6  -1  118.59   24.20
   0   6  -1  113.59   21.90
  -1  -6  -1 2562.34  128.79
  -1  -6  -1 2721.73  148.29
  -1   6   1 2675.73  134.69
   1   6  -1 2710.43  138.29
   1  -6   1 2711.03  139.49
   1  -6  -1 2416.96  127.29
  -1   6  -1 2432.66  143.49
  -1  -6   1 2774.32  139.79
   1   6   1 2658.53  134.19
   1  -6  -1 2798.12  141.49
   2   6  -1  262.07   35.50
  -2  -6  -1  278.47   39.40
  -2   6   1  330.47   36.00
   2  -6   1  326.37   35.60
   2  -6   1  334.87   41.10
   2  -6  -1  284.67   31.90
  -2   6  -1  336.97   40.30
   2  -6  -1  310.97   40.80
  -2  -6   1  327.67   40.40
   2   6   1  349.57   39.80
  -3  -6  -1 2985.70  149.59
   3   6  -1 3202.38  162.68
   3   6  -1 3095.29  149.19
  -3  -6  -1 2982.60  162.28
   3  -6   1 3122.19  165.28
   3  -6   1 3286.07  164.78
   3  -6   1 3076.89  149.99
   3  -6   1 2783.52  148.69
   3   6   1 2932.01  158.88
   3  -6  -1 3412.66  166.88
  -3  -6   1 3068.79  163.28
  -3   6  -1 2990.40  159.78
  -3  -6   1 3017.50  148.99
   3  -6  -1 2861.01  135.79
   3  -6  -1 3166.28  164.68
   3  -6  -1 3086.59  150.68
  -3   6  -1 3410.16  154.98
  -4  -6  -1  803.22   67.09
   4  -6   1  826.42   69.59
   4  -6   1  768.22   53.39
  -4  -6  -1  760.02   51.89
   4   6  -1  724.53   65.19
   4  -6   1  785.42   67.49
   4   6  -1  699.93   52.89
   4   6   1  747.83   62.69
  -4   6  -1  733.13   54.29
  -4  -6   1  732.73   63.99
   4  -6  -1  743.73   54.19
  -4  -6   1  719.23   53.19
   4  -6  -1  754.62   66.29
   4  -6  -1  783.42   64.99
  -5   6   1  997.60   78.29
   5  -6   1 1056.49   82.99
  -5  -6  -1  968.60   67.29
   5  -6   1 1005.90   66.49
   5   6  -1 1027.80   67.09
   5   6  -1  927.11   76.79
  -5  -6  -1 1158.78   83.49
   5  -6   1 1041.40   85.79
  -5   6   1  899.21   71.29
  -5  -6  -1 1073.89   84.89
  -5  -6   1  967.30   66.09
  -5  -6   1 1045.90   75.29
   5  -6  -1  942.21   82.39
  -5   6  -1  939.21   65.49
  -5  -6   1  948.51   68.09
  -5   6  -1 1000.40   73.19
   5   6   1 1155.38   80.49
   5  -6  -1 1028.10   85.79
  -5  -6   1 1048.90   83.59
   5  -6  -1  979.30   67.39
   6  -6   1   -4.00   18.90
  -6  -6  -1  -25.60   18.20
   6   6  -1  -10.80   23.00
  -6  -6  -1    9.00   26.60
   6   6  -1   15.10   22.90
  -6   6   1  -10.40   14.40
  -6  -6  -1  -10.10   16.50
   6  -6   1    5.80   19.30
  -6  -6  -1   28.10   20.20
   6  -6   1   13.50   30.80
  -6   6   1   17.80   28.00
  -6   6   1  -18.80   20.60
  -6   6  -1   -0.10   17.30
  -6   6  -1  -13.20   24.30
   6  -6  -1   15.00   19.90
   6   6   1    8.20   25.90
  -6  -6   1   -0.30   21.90
   6  -6  -1   15.00   22.10
  -6  -6   1   36.90   28.30
   6  -6  -1   -8.30   18.40
  -6  -6   1  -23.60   29.60
  -6  -6   1   10.10   24.50
  -6   6  -1   37.70   24.20
  -7  -6  -1  542.55   63.59
  -7   6   1  490.75   54.19
   7  -6   1  513.05   74.59
  -7  -6  -1  591.94   56.29
   7  -6   1  441.96   74.19
  -7  -6  -1  492.05   59.69
  -7  -6  -1  431.66   68.69
   7   6  -1  454.75   69.59
   7   6  -1  495.15   51.19
   7  -6   1  509.55   51.59
  -7   6  -1  520.75   58.89
   7   6   1  447.06   67.19
   7  -6  -1  443.26   70.89
   7  -6  -1  552.84   77.29
   7  -6  -1  560.84   53.09
  -7  -6   1  400.26   52.99
  -7  -6   1  461.65   58.59
  -7   6  -1  501.75   50.79
  -8  -6  -1  242.18   42.90
  -8  -6  -1  182.68   36.80
  -8   6   1  223.48   44.50
  -8  -6  -1  173.38   58.19
  -8   6   1  137.19   31.10
  -8  -6  -1  159.88   35.00
   8   6   1  265.97   56.49
  -8   6  -1  185.78   38.40
   8  -6  -1  153.08   62.79
   8  -6  -1  186.68   33.90
   8  -6  -1  149.19   51.29
  -8   6  -1  214.18   43.20
  -8  -6   1  159.88   36.50
  -8  -6   1  117.19   36.00
  -9   6   1  316.47   42.10
   9   6  -1  234.68   58.89
  -9  -6  -1  302.87   45.70
  -9   6   1  335.17   42.60
   9  -6   1  255.77   70.39
  -9  -6  -1  219.28   45.60
  -9  -6   1  310.27   47.50
  -9   6  -1  307.97   47.80
  -9  -6   1  284.37   45.70
   9  -6  -1  287.37   67.69
 -10  -6  -1    2.90   21.10
 -10   6   1  -16.10   27.40
 -10   6   1    8.70   15.30
 -10  -6  -1   24.50   22.90
 -10  -6   1    6.00   26.10
 -10   6  -1   -0.70   22.70
 -10  -6   1   -0.90   17.10
 -10   6  -1   20.20   27.00
 -11  -6  -1    9.90   18.40
 -11   6   1   11.10   18.90
 -11  -6  -1   11.10   25.90
 -11  -6   1    5.20   22.50
 -11  -6   1    1.60   24.10
 -11   6  -1  -18.90   23.00
 -11   6  -1   19.00   16.30
   0  -7   1 1226.68   77.59
   0  -7  -1 1349.47   76.59
   0   7  -1 1386.26   84.29
   0  -7   1 1374.76   86.59
   0   7  -1 1330.27   74.89
   0   7   1 1258.57   81.19
   0  -7  -1 1545.75   91.19
  -1   7   1 4835.42  257.87
  -1  -7  -1 5398.16  253.47
  -1  -7  -1 5931.41  269.07
   1  -7   1 5541.65  268.37
   1   7  -1 5727.33  265.67
   1  -7   1 5350.86  252.17
   1  -7  -1 5868.71  269.07
  -1  -7   1 5544.25  252.77
  -1   7  -1 5584.24  264.57
   1  -7  -1 5362.56  253.17
  -1   7  -1 5445.96  256.27
  -1  -7   1 5642.04  268.87
   2  -7   1  999.80   70.09
  -2  -7  -1  837.62   57.29
   2   7  -1  880.91   56.19
   2  -7   1  876.71   57.29
   2  -7   1  792.32   59.49
  -2  -7  -1  889.61   66.99
  -2   7   1  924.01   62.19
   2   7  -1  817.12   66.49
  -2   7  -1  825.02   56.99
  -2   7  -1  892.51   64.39
  -2  -7   1  836.02   73.09
   2  -7  -1 1006.60   69.89
  -2  -7   1  884.51   57.39
   2  -7  -1  844.02   57.49
   2   7   1  913.51   63.49
   3  -7   1  896.71   74.59
  -3  -7  -1  870.91   70.89
   3   7  -1  889.91   69.39
   3  -7   1  896.51   74.69
  -3  -7  -1  951.20   62.09
   3  -7   1 1000.30   62.39
   3   7  -1  926.11   60.39
   3   7   1  894.21   69.79
  -3   7  -1  919.01   61.89
  -3   7  -1  990.70   71.99
   3  -7  -1  923.41   52.09
   3  -7  -1  934.41   72.79
  -3  -7   1  906.31   60.89
   3  -7  -1  994.00   73.69
  -3  -7   1  890.91   70.49
   3  -7  -1 1011.40   62.79
   4   7  -1  389.66   41.40
   4  -7   1  426.66   58.19
   4   7  -1  510.55   59.69
  -4  -7  -1  506.75   62.09
  -4   7   1  413.56   49.40
  -4   7   1  477.75   54.09
  -4  -7  -1  372.46   51.99
   4  -7   1  510.55   60.99
  -4   7   1  461.25   41.90
   4  -7   1  430.16   42.80
  -4  -7   1  489.05   51.79
   4  -7  -1  390.16   54.89
   4  -7  -1  484.45   61.29
   4   7   1  509.55   57.19
  -4   7  -1  458.25   49.00
  -4   7  -1  415.96   43.80
  -4  -7   1  432.16   46.40
  -4  -7   1  441.86   56.89
   4  -7  -1  559.14   50.09
  -5  -7  -1  446.66   56.09
  -5  -7  -1  485.35   65.69
   5   7  -1  447.46   58.19
   5  -7   1  437.06   49.50
  -5   7   1  444.46   48.10
   5   7  -1  411.36   47.80
  -5  -7  -1  449.95   45.60
  -5  -7  -1  432.56   51.69
   5  -7   1  418.26   61.39
  -5   7   1  368.36   44.70
   5  -7  -1  584.04   72.29
  -5  -7   1  422.56   49.20
  -5  -7   1  491.05   54.59
  -5  -7   1  446.06   47.60
  -5   7  -1  419.96   49.20
   5  -7  -1  516.95   65.79
  -5  -7   1  480.25   62.69
   5   7   1  459.05   59.79
  -5   7  -1  412.26   52.69
  -5   7  -1  380.26   43.20
   5  -7  -1  426.06   44.00
  -6  -7  -1  304.77   49.30
  -6   7   1  291.47   40.50
   6  -7   1  270.57   55.39
  -6  -7  -1  243.08   38.20
   6  -7   1  193.98   32.70
  -6  -7  -1  367.46   55.19
   6   7  -1  224.08   45.60
  -6   7   1  205.98   40.90
  -6  -7  -1  273.97   56.69
   6   7  -1  269.97   37.60
   6  -7   1  322.17   56.79
  -6  -7   1  231.28   39.90
   6  -7  -1  295.47   54.49
  -6   7  -1  305.57   47.50
   6   7   1  265.47   47.60
  -6   7  -1  181.68   33.30
  -6  -7   1  212.18   54.39
  -6   7  -1  250.57   41.50
  -6  -7   1  226.68   42.30
   6  -7  -1  252.27   52.79
  -6  -7   1  245.58   37.60
   6  -7  -1  245.98   35.30
  -7  -7  -1  464.05   60.79
   7   7  -1  554.14   72.99
  -7   7   1  475.05   53.49
  -7   7   1  580.54   62.59
  -7  -7  -1  512.95   76.99
   7  -7   1  607.34   82.89
  -7  -7  -1  534.35   63.29
   7  -7  -1  544.55   81.09
  -7  -7   1  528.55   60.69
   7  -7  -1  639.74   86.19
  -7   7  -1  534.65   52.19
  -7  -7   1  433.36   56.79
  -7   7  -1  528.75   62.09
   7   7   1  506.25   69.79
  -8  -7  -1  604.84   66.39
   8  -7   1  458.65   76.19
  -8   7   1  612.64   54.19
  -8  -7  -1  523.85   57.69
  -8   7   1  584.54   63.09
  -8  -7  -1  693.03   72.79
   8   7  -1  498.15   74.09
  -8   7  -1  533.05   59.69
   8   7   1  423.06   77.99
  -8   7  -1  610.14   66.59
   8  -7  -1  356.56   83.39
   8  -7  -1  603.34   87.59
  -8  -7   1  583.44   65.29
  -8  -7   1  546.65   56.79
  -9   7   1   94.19   33.90
  -9  -7  -1   90.19   37.40
   9  -7   1  101.59   50.59
  -9   7   1   73.89   24.30
  -9  -7  -1   67.49   34.00
  -9  -7   1   54.09   31.40
  -9  -7   1   82.39   27.50
  -9   7  -1   96.89   29.40
  -9   7  -1  107.79   31.80
   9  -7  -1   91.69   45.00
   9  -7  -1  -16.50   43.70
 -10   7   1   53.79   19.30
 -10  -7  -1   18.50   37.80
 -10  -7  -1   23.10   29.10
 -10   7  -1   42.90   26.10
 -10  -7   1   72.49   24.20
 -10   7  -1   69.39   23.70
 -10  -7   1   49.10   27.90
 -11   7   1  345.67   37.60
 -11  -7  -1  329.57   43.10
 -11   7  -1  350.96   35.10
 -11  -7   1  322.67   36.10
 -11   7  -1  324.17   34.20
 -11  -7   1  312.67   39.40
   0   8  -1  368.16   37.20
   0  -8  -1  414.26   51.89
   0  -8   1  393.76   50.29
   0   8  -1  386.46   47.30
   0  -8  -1  409.86   35.60
   0  -8   1  346.57   37.90
   0   8   1  409.26   46.80
  -1  -8  -1  918.31   70.29
   1  -8   1  860.71   71.39
  -1   8   1  880.51   65.39
  -1  -8  -1  817.32   58.79
   1   8  -1  830.02   56.39
   1   8  -1  864.61   68.39
   1  -8   1  791.52   57.79
  -1  -8   1  791.32   57.09
   1  -8  -1  915.41   72.09
  -1  -8   1  904.81   72.49
  -1   8  -1  946.61   70.19
   1   8   1  895.21   66.09
   1  -8  -1  861.71   57.99
   2   8  -1  305.67   44.30
  -2   8   1  327.57   36.60
  -2  -8  -1  238.88   42.90
   2   8  -1  329.57   36.30
   2  -8   1  243.18   43.70
  -2  -8  -1  302.27   44.20
   2  -8   1  288.57   40.20
   2  -8   1  303.77   35.50
  -2  -8  -1  305.17   36.20
   2   8  -1  324.77   43.80
  -2   8   1  323.37   41.00
   2  -8   1  247.08   43.20
  -2   8  -1  339.37   41.20
   2   8   1  326.17   42.80
  -2  -8   1  287.67   45.30
   2   8   1  298.07   33.40
  -2   8  -1  292.77   42.20
  -2   8  -1  348.97   45.10
   2  -8  -1  277.27   34.20
  -2  -8   1  318.77   37.20
  -2  -8   1  290.57   41.30
   2  -8  -1  278.67   36.20
   2  -8  -1  342.07   49.10
   3   8  -1  704.83   65.89
  -3   8   1  688.13   60.39
   3  -8   1  741.23   70.49
   3  -8   1  727.03   54.99
   3   8  -1  702.33   60.69
   3   8  -1  558.44   61.49
  -3  -8  -1  677.13   67.09
   3   8  -1  707.63   52.59
  -3  -8  -1  732.03   54.99
   3  -8   1  743.13   69.89
   3  -8  -1  800.02   71.79
   3  -8  -1  751.52   53.49
  -3   8  -1  685.33   52.49
   3   8   1  818.32   66.89
  -3   8  -1  700.83   54.99
  -3  -8   1  720.93   54.89
  -3  -8   1  799.22   67.49
   3  -8  -1  793.62   68.19
  -3  -8   1  584.74   59.59
   3   8   1  733.43   58.39
  -4   8   1  590.04   60.09
  -4  -8  -1  553.34   52.19
  -4   8   1  620.94   55.29
   4  -8   1  670.13   78.39
   4  -8   1  670.03   53.69
  -4  -8  -1  685.93   59.49
  -4  -8  -1  563.64   58.19
  -4  -8  -1  637.14   73.99
   4   8  -1  647.74   61.19
  -4   8  -1  657.73   62.19
  -4  -8   1  607.04   61.09
   4  -8  -1  690.33   71.19
  -4  -8   1  663.33   52.89
  -4   8  -1  576.64   50.19
   4  -8  -1  681.33   74.89
   4  -8  -1  638.94   53.49
  -4  -8   1  630.04   61.29
  -4  -8   1  631.64   75.59
  -4   8  -1  594.44   53.59
   4   8   1  699.63   62.29
  -5  -8  -1  878.41   79.79
  -5   8   1  791.72   59.59
   5  -8   1  658.03   82.19
  -5  -8  -1  824.62   63.39
  -5  -8  -1  703.33   72.79
  -5   8   1  697.23   66.89
   5  -8   1  828.52   61.59
   5   8  -1  747.73   81.89
   5   8  -1  755.62   59.59
  -5  -8  -1  778.82   65.59
   5  -8   1  744.43   83.99
  -5  -8   1  781.32   64.99
  -5   8  -1  763.02   67.19
  -5  -8   1  729.83   68.59
   5  -8  -1  825.42   63.39
  -5  -8   1  705.93   62.89
  -5   8  -1  681.93   57.19
   5  -8  -1  673.53   82.59
   5  -8  -1  921.01   82.29
   5   8   1  777.82   86.99
  -5  -8   1  664.43   85.99
  -5   8  -1  767.82   68.99
  -6  -8  -1   46.20   31.80
  -6   8   1   83.39   34.10
   6   8  -1  -12.20   30.90
  -6  -8  -1  139.69   49.70
   6  -8   1   31.30   25.10
  -6   8   1   53.19   22.10
   6   8  -1  -12.80   23.10
   6  -8   1   47.30   39.60
   6  -8   1   73.19   50.79
  -6  -8  -1   25.00   26.10
   6   8   1   17.70   36.80
  -6  -8   1   72.99   33.80
  -6   8  -1   35.60   26.70
  -6  -8   1   61.89   40.70
   6  -8  -1   11.80   37.90
   6  -8  -1   71.79   40.80
   6  -8  -1    8.60   21.70
  -6   8  -1   36.90   30.80
  -6  -8   1   34.90   25.70
  -6  -8   1   41.30   21.90
  -7   8   1  864.01   74.59
   7  -8   1  752.62  100.49
  -7  -8  -1  882.61   75.39
  -7   8   1  923.01   73.99
  -7  -8  -1  803.12  132.39
  -7  -8  -1  979.20   78.69
  -7  -8  -1  942.41   81.69
  -7   8  -1  910.61   75.89
   7  -8  -1  912.81   71.59
  -7  -8   1  881.91   77.39
   7  -8  -1  863.81  102.39
  -7   8  -1  884.51   71.69
  -7  -8   1  954.30   80.09
   8   8  -1  272.67   65.79
   8  -8   1  321.67   62.39
  -8  -8  -1  290.37   47.90
  -8   8   1  249.48   41.10
  -8  -8  -1  338.57   48.20
  -8   8   1  394.16   49.50
  -8  -8   1  255.37   45.70
  -8   8  -1  263.37   43.30
   8  -8  -1  184.68   35.10
  -8   8  -1  391.16   49.20
   8  -8  -1  299.77   63.89
  -8  -8   1  252.07   43.20
  -9  -8  -1   56.89   34.70
  -9   8   1   26.10   29.20
  -9   8   1   28.60   23.60
  -9  -8  -1   20.40   28.10
  -9  -8   1   12.20   25.70
  -9   8  -1   55.89   27.50
   9  -8  -1    5.00   38.20
  -9  -8   1   35.50   29.90
  -9   8  -1   54.29   24.20
 -10   8   1   58.99   19.80
 -10  -8  -1   49.30   23.60
 -10   8  -1   49.30   24.90
 -10  -8   1   44.20   21.00
 -10  -8   1   38.20   19.50
 -10   8  -1   48.80   25.00
 -11   8   1  118.39   23.10
 -11  -8  -1  184.28   28.10
 -11  -8   1  106.99   30.00
 -11   8  -1  186.38   23.90
   0   9   1  340.57   40.10
   0  -9  -1  356.06   52.29
   0  -9   1  419.26   49.90
   0  -9   1  322.47   52.19
   0   9  -1  416.16   49.80
   0  -9   1  371.96   44.00
   0  -9   1  337.07   45.30
   0   9  -1  376.96   49.30
   0  -9  -1  298.37   50.49
   0   9  -1  356.06   47.80
   0   9   1  413.06   48.60
   0   9  -1  321.87   37.00
   0   9   1  274.07   42.20
   0  -9  -1  359.06   40.80
  -1  -9  -1  859.81   71.59
  -1   9   1  836.42   69.59
   1  -9   1  836.82   70.69
  -1   9   1  878.61   64.99
   1   9  -1  848.92   69.99
   1   9  -1  895.61   69.69
  -1   9   1  892.91   67.29
   1  -9   1  805.02   70.89
  -1  -9  -1  932.51   63.39
   1  -9   1  916.21   76.09
   1  -9   1  873.91   71.59
   1   9  -1  911.01   59.99
  -1  -9  -1  961.40   77.29
  -1   9  -1  879.51   69.59
   1   9   1  791.62   66.19
   1  -9  -1  900.41   68.49
  -1  -9   1  724.63   62.89
   1   9   1  912.61   60.99
   1   9   1  862.61   70.69
  -1  -9   1  878.41   75.09
  -1   9  -1  865.51   73.39
  -1  -9   1  870.11   68.59
  -1   9  -1  876.11   58.89
   1  -9  -1  823.52   76.19
   1  -9  -1  922.31   63.49
  -2  -9  -1  258.57   41.30
  -2  -9  -1  294.17   38.30
   2  -9   1  274.37   37.30
  -2   9   1  280.57   36.20
  -2  -9  -1  296.47   50.89
   2   9  -1  347.27   44.10
   2  -9   1  261.87   48.70
   2   9  -1  288.17   41.30
   2   9  -1  324.37   39.40
   2  -9   1  261.97   49.40
  -2   9   1  353.36   42.20
  -2   9   1  240.88   41.10
   2   9  -1  193.88   40.10
   2  -9   1  169.98   36.20
  -2   9  -1  343.67   47.70
  -2  -9   1  335.07   39.90
   2   9   1  269.37   37.70
   2  -9  -1  251.27   34.10
  -2   9  -1  251.37   33.30
  -2   9  -1  325.87   42.40
  -2   9  -1  270.47   37.80
   2  -9  -1  277.07   44.80
  -2  -9   1  200.08   41.90
  -2  -9   1  145.69   41.20
  -2  -9   1  251.27   41.30
   2   9   1  215.88   36.60
   2   9   1  304.67   44.30
   2  -9  -1  323.67   50.69
  -3  -9  -1    6.00   27.40
  -3   9   1    3.90   14.20
  -3  -9  -1   30.60   21.40
   3  -9   1   -6.40   26.60
   3   9  -1  -32.50   24.60
   3   9  -1   17.60   22.50
   3  -9   1  -10.70   26.50
   3  -9   1    7.00   18.90
  -3  -9  -1    7.40   19.40
   3  -9   1    6.60   19.60
  -3   9   1   25.80   29.80
   3   9  -1   -6.80   23.70
   3   9   1   33.30   22.20
  -3   9  -1   15.80   25.80
  -3   9  -1   22.80   17.20
  -3  -9   1   -5.40   24.80
  -3  -9   1   19.70   21.40
   3  -9  -1    4.10   25.10
   3  -9  -1    0.10   13.90
   3   9   1    0.90   15.90
   3  -9  -1   27.80   22.30
  -3  -9   1   -6.60   18.00
  -3  -9   1   26.60   23.80
   4   9  -1  537.65   68.39
  -4  -9  -1  540.05   63.19
   4  -9   1  512.45   71.49
   4  -9   1  612.34   76.79
  -4  -9  -1  545.05   76.49
  -4  -9  -1  495.65   60.99
  -4  -9  -1  482.45   50.19
   4   9  -1  464.15   47.90
   4  -9   1  426.36   49.20
  -4   9   1  470.55   48.40
  -4   9   1  436.46   50.49
  -4   9  -1  477.75   48.50
   4  -9  -1  541.35   51.89
  -4   9  -1  537.15   58.39
   4  -9  -1  532.65   72.19
  -4  -9   1  501.85   49.90
   4  -9  -1  542.25   73.39
  -4  -9   1  453.75   70.69
  -4  -9   1  436.16   54.49
  -4  -9   1  504.75   57.99
  -5  -9  -1 1168.68   83.79
   5  -9   1 1158.88   99.79
  -5   9   1  993.00   73.99
   5   9  -1 1100.69   92.39
  -5  -9  -1 1316.87   99.69
   5  -9   1  798.52  101.79
  -5  -9  -1 1129.09   79.59
  -5  -9  -1 1099.69  104.39
  -5   9   1 1111.99   81.09
   5  -9   1 1127.69   76.89
   5  -9  -1 1100.69   97.29
  -5   9  -1 1080.79   81.99
  -5  -9   1 1149.39   87.19
   5   9   1 1140.69   92.29
  -5  -9   1 1060.59   75.29
  -5  -9   1 1100.99   81.39
  -5   9  -1 1127.29   79.39
   5  -9  -1 1146.79   76.29
   5  -9  -1 1026.10   97.19
   6  -9   1  798.52   99.19
  -6  -9  -1  619.44   70.49
   6   9  -1  706.23   83.79
  -6  -9  -1  701.03   62.79
  -6   9   1  722.53   64.19
  -6   9   1  609.04   65.09
  -6  -9  -1  634.34   87.99
  -6  -9  -1  654.03   72.09
   6  -9  -1  660.13   60.89
  -6  -9   1  720.83   64.99
  -6   9  -1  727.03   67.09
   6   9   1  564.74   79.39
  -6   9  -1  636.44   64.69
  -6  -9   1  646.74   60.69
   7  -9   1   35.90   40.50
  -7  -9  -1   80.69   31.30
  -7  -9  -1   89.19   31.00
  -7   9   1   71.69   34.60
   7  -9   1   33.00   50.99
  -7  -9  -1  121.39   34.40
   7   9  -1   78.49   40.30
  -7   9   1  116.69   27.40
   7  -9  -1   68.39   70.89
  -7  -9   1  110.29   35.10
  -7   9  -1   93.39   31.50
  -7   9  -1   44.70   31.70
   7  -9  -1   98.69   50.49
  -7  -9   1   68.09   33.50
   7  -9  -1  125.39   33.90
  -8   9   1   13.10   22.00
  -8   9   1  -24.10   27.70
  -8  -9  -1    3.00   21.90
  -8  -9  -1   20.90   32.20
  -8  -9  -1   -2.30   32.20
  -8  -9   1  -11.20   27.40
   8  -9  -1    2.40   47.00
  -8  -9   1   49.40   28.50
   8  -9  -1  -28.30   37.80
  -8   9  -1   27.50   26.30
  -8   9  -1  -25.50   27.10
  -9   9   1   44.80   23.50
  -9  -9  -1   39.60   66.19
  -9  -9  -1   29.40   32.00
  -9  -9   1   29.10   27.80
  -9   9  -1   40.40   19.00
  -9   9  -1    6.90   24.00
  -9  -9   1    9.50   19.40
 -10  -9  -1  103.39   25.70
 -10   9   1   46.30   20.40
 -10  -9  -1  106.39   26.30
 -10   9  -1   64.09   23.60
 -10  -9   1  183.68   38.90
 -10  -9   1   72.09   25.80
 -10   9  -1  134.69   36.00
   0 -10   1  799.52   61.19
   0  10   1  874.21   64.19
   0 -10   1  801.52   72.89
   0  10   1  737.13   66.99
   0  10   1  779.42   66.59
   0  10  -1  836.82   67.69
   0 -10  -1  920.01  102.49
   0 -10  -1  829.92   72.89
   0 -10   1  777.82   68.59
   0 -10  -1  826.02   63.49
   0 -10   1  715.03   83.09
   0  10  -1  748.53   69.09
   0  10  -1  815.62   69.09
   0 -10  -1  762.12   74.99
   1 -10   1  511.05   56.59
   1 -10   1  427.16   59.99
  -1 -10  -1  493.25   62.29
  -1  10   1  528.55   50.19
   1  10  -1  441.06   53.79
  -1  10   1  492.65   60.59
  -1 -10  -1  384.06   60.59
  -1 -10  -1  504.35   48.80
  -1 -10  -1  517.55   58.69
   1  10  -1  463.45   47.30
   1 -10   1  427.26   52.19
   1 -10   1  362.96   59.69
   1  10  -1  379.26   54.69
  -1  10   1  418.96   53.59
   1 -10   1  502.95   49.60
   1  10   1  491.05   59.59
  -1  10  -1  517.65   60.99
   1 -10  -1  508.55   67.79
   1 -10  -1  481.65   58.39
   1  10   1  529.65   49.40
  -1 -10   1  460.05   55.19
  -1  10  -1  523.55   49.99
   1 -10  -1  502.45   49.60
  -1 -10   1  544.85   53.69
  -1  10  -1  473.35   53.09
   1  10   1  513.15   54.49
  -1 -10   1  520.55   71.49
   1 -10  -1  484.45   58.69
  -1 -10   1  464.45   52.79
   2  10  -1  472.25   53.29
  -2  10   1  473.25   50.99
  -2  10   1  434.26   53.99
   2 -10   1  480.55   67.79
   2 -10   1  493.95   57.49
  -2 -10  -1  498.75   49.70
  -2 -10  -1  436.96   59.19
   2  10  -1  486.55   64.39
   2  10  -1  527.15   56.79
  -2 -10  -1  521.25   59.39
   2 -10   1  577.34   51.89
   2  10  -1  419.26   44.80
   2 -10   1  562.74   65.89
  -2 -10  -1  410.06   63.89
   2 -10   1  519.55   71.09
  -2  10  -1  486.55   63.19
   2  10   1  465.35   54.59
   2  10   1  490.85   61.09
   2 -10  -1  469.75   48.90
  -2 -10   1  458.85   48.40
   2 -10  -1  484.45   63.99
  -2 -10   1  529.65   61.09
   2  10   1  535.55   52.59
  -2  10  -1  525.35   56.89
  -2  10  -1  460.85   48.90
  -2 -10   1  504.75   55.49
  -2 -10   1  396.26   65.09
   2 -10  -1  397.76   63.39
   2 -10  -1  609.94   74.19
  -3 -10  -1  266.77   39.90
   3 -10   1  230.78   49.99
  -3 -10  -1  218.68   53.69
   3 -10   1  255.17   38.00
  -3  10   1  227.08   40.20
  -3  10   1  184.48   37.50
   3  10  -1  219.18   39.20
  -3 -10  -1  198.78   42.50
   3  10  -1  226.38   46.20
   3 -10   1  280.27   54.59
  -3  10  -1  224.98   36.90
   3  10   1  173.28   39.80
   3 -10  -1  280.27   41.60
   3 -10  -1  224.08   51.79
  -3 -10   1  365.96   46.40
  -3 -10   1  232.38   36.70
   3 -10  -1  179.48   44.20
  -4 -10  -1  172.68   43.50
  -4 -10  -1  114.09   31.70
  -4  10   1   94.59   34.60
   4  10  -1  116.39   39.30
  -4 -10  -1   95.39   42.70
   4 -10   1  167.68   38.10
   4 -10   1   45.70   50.39
   4 -10   1  161.18   43.90
  -4  10   1  144.99   32.70
   4 -10  -1  115.69   44.00
   4  10   1  122.39   36.90
  -4 -10   1  109.79   30.60
   4 -10  -1   93.69   46.00
  -4 -10   1   21.30   49.70
  -4  10  -1  151.18   31.10
   4 -10  -1   93.49   27.90
  -4 -10   1  138.69   32.40
  -4  10  -1  112.29   34.30
  -4 -10   1  115.59   36.40
   5 -10   1   16.10   29.70
  -5  10   1   -1.30   31.00
  -5  10   1   23.40   24.30
  -5 -10  -1   11.80   25.10
   5  10  -1   30.90   36.60
   5 -10   1   46.60   32.50
  -5 -10  -1  -19.50   42.60
  -5 -10  -1   28.10   26.20
  -5 -10  -1   39.30   32.00
   5  10   1   26.00   43.00
  -5  10  -1   56.69   28.80
  -5 -10   1   43.40   32.00
   5 -10  -1   56.19   49.20
   5 -10  -1   59.39   38.00
  -5 -10   1    0.70   29.00
   5 -10  -1    5.20   23.80
  -5  10  -1   -3.20   27.40
   6 -10   1  204.68   61.69
  -6  10   1  141.39   36.90
  -6 -10  -1  126.59   68.49
  -6 -10  -1  288.27   45.40
  -6  10   1  221.38   37.90
  -6 -10  -1  229.78   37.50
  -6 -10  -1  291.57   50.89
   6  10  -1  245.68   60.99
   6 -10  -1  123.79   52.39
   6 -10  -1  178.08   34.80
   6  10   1  103.89   61.19
  -6 -10   1  146.29   38.40
   6 -10  -1  207.18   60.99
  -6 -10   1  238.08   47.80
  -6  10  -1  208.38   39.10
  -6  10  -1  206.18   41.30
  -7  10   1   82.29   32.70
  -7 -10  -1  146.49   37.20
  -7  10   1  257.07   39.80
   7  10  -1  180.98   67.59
   7 -10   1  355.06   66.69
  -7 -10  -1  297.07   49.70
  -7 -10   1  176.28   39.10
  -7  10  -1  241.38   39.10
   7 -10  -1  165.58   32.60
  -7 -10   1  282.27   41.90
   7 -10  -1  311.07   63.79
  -7  10  -1  153.58   35.20
  -8  10   1  237.78   37.00
  -8 -10  -1  382.66   49.00
  -8 -10  -1  274.77   45.40
  -8 -10   1  287.67   40.70
  -8  10  -1  309.67   38.20
  -8 -10   1  224.88   41.50
  -8  10  -1  312.67   41.20
  -9 -10  -1  140.69   36.70
  -9  10   1   81.09   22.70
  -9 -10  -1  138.89   29.50
  -9 -10   1   37.80   26.30
  -9  10  -1   99.19   23.50
  -9  10  -1   69.59   27.60
  -9 -10   1   57.49   28.50
 -10 -10  -1   53.39   19.60
  10 -10   1   31.80   13.80
 -10  10   1   41.30   17.90
 -10 -10  -1   27.30   20.30
 -10 -10   1   86.19   27.80
 -10 -10   1   30.30   18.30
 -10  10  -1   37.10   14.50
   0 -11   1  229.88   50.39
   0  11  -1  149.79   40.60
   0 -11   1  226.18   52.19
   0 -11   1  220.98   35.80
   0 -11  -1  180.88   40.70
   0  11  -1  194.78   36.70
   0  11   1  191.78   34.70
   0 -11  -1  206.78   46.90
   0 -11   1  247.88   44.40
   0 -11  -1   97.89   42.00
   0  11  -1  158.88   35.60
   0  11   1   84.69   37.60
   0 -11  -1  213.68   37.40
   1 -11   1  387.46   45.80
  -1  11   1  391.16   57.79
  -1 -11  -1  354.56   66.99
   1  11  -1  282.27   44.30
   1 -11   1  267.17   38.10
  -1 -11  -1  292.27   54.19
  -1 -11  -1  305.97   42.30
   1 -11   1  289.37   59.29
  -1 -11  -1  330.17   51.89
   1  11  -1  302.57   44.60
   1  11  -1  273.17   49.99
  -1  11   1  348.17   40.20
   1 -11   1  178.98   45.20
   1 -11  -1  358.36   61.19
   1  11   1  338.77   39.20
  -1  11  -1  346.47   44.10
   1  11   1  334.47   52.89
  -1 -11   1  234.48   59.39
   1 -11  -1  202.58   49.00
   1 -11  -1  217.68   37.30
  -1  11  -1  361.46   50.29
  -1 -11   1  262.27   38.70
  -1  11  -1  396.16   56.89
  -1 -11   1  331.77   43.80
   1 -11  -1  402.86   54.49
   1 -11  -1  308.37   51.99
   2 -11   1  339.57   50.79
  -2 -11  -1  444.86   59.89
   2 -11   1  353.96   65.09
   2  11  -1  331.17   46.80
  -2 -11  -1  467.15   53.29
   2 -11   1  436.66   50.89
   2  11  -1  331.87   48.40
   2 -11   1  316.47   68.59
  -2  11   1  401.56   51.99
  -2  11   1  426.36   49.60
  -2 -11  -1  258.17   57.89
   2 -11   1  405.26   56.99
   2  11  -1  399.96   59.49
  -2  11  -1  396.96   47.00
   2  11   1  380.26   43.00
   2  11   1  381.86   55.39
   2 -11  -1  478.95   71.99
  -2 -11   1  382.86   49.70
   2 -11  -1  357.46   46.90
  -2  11  -1  400.86   57.49
  -2 -11   1  433.86   52.49
  -2 -11   1  458.55   53.59
   2 -11  -1  472.75   77.09
  -2  11  -1  423.46   45.80
   2 -11  -1  455.25   58.99
  -2 -11   1  506.45   71.99
   2 -11  -1  444.06   60.89
  -3 -11  -1   24.80   32.50
   3 -11   1    8.30   35.40
  -3  11   1    2.70   23.60
   3  11  -1    5.90   24.70
   3 -11   1   12.70   56.49
   3 -11   1   27.70   22.70
  -3  11   1   16.00   31.10
  -3 -11  -1   11.10   25.50
  -3 -11  -1   -5.40   40.50
  -3 -11  -1   42.80   34.70
   3  11  -1   -0.10   32.50
  -3 -11   1   18.10   20.10
  -3  11  -1   11.00   25.70
   3 -11  -1   15.30   23.60
   3  11   1   11.10   16.60
   3 -11  -1  -34.20   32.50
  -3 -11   1   14.20   20.50
  -3 -11   1  -54.49   35.80
   3 -11  -1   17.70   38.20
   3  11   1  -24.20   36.50
  -3  11  -1    5.70   20.40
  -3 -11   1   45.90   32.60
   3 -11  -1   22.40   40.80
   3 -11  -1   38.00   26.30
  -4 -11  -1  257.77   59.59
  -4 -11  -1  312.07   51.59
   4 -11   1  199.28   35.10
   4 -11   1  280.47   67.89
  -4  11   1  243.58   40.80
  -4  11   1  389.66   44.90
   4 -11   1  413.76   54.09
  -4 -11  -1  258.97   49.00
  -4 -11  -1  375.76   49.60
  -4  11  -1  362.56   46.10
   4 -11  -1  289.37   41.80
   4 -11  -1  231.68   65.09
   4 -11  -1  247.38   59.39
   4  11   1  109.69   53.99
  -4 -11   1  315.37   51.59
  -4  11  -1  283.27   45.00
  -4 -11   1  311.57   45.80
  -5 -11  -1  498.55   57.49
   5 -11   1  505.35   79.59
  -5 -11  -1  429.46   58.79
  -5 -11  -1  560.24   57.99
  -5  11   1  444.16   56.29
  -5 -11  -1  411.06   89.99
   5  11  -1  423.26   73.49
  -5  11   1  481.45   52.89
  -5  11  -1  489.25   57.59
   5 -11  -1  339.97   86.09
  -5 -11   1  465.35   54.09
   5 -11  -1  404.66   71.39
  -5 -11   1  477.95   63.99
  -5  11  -1  512.05   56.89
   6 -11   1   22.40   42.20
  -6 -11  -1  -38.70   28.00
  -6  11   1  -17.00   26.40
  -6 -11  -1   34.50   28.20
  -6  11   1  -15.30   19.20
  -6 -11  -1   11.60   33.00
   6  11  -1  -32.40   55.09
  -6 -11   1    0.40   18.30
   6 -11  -1   -1.50   24.20
  -6  11  -1    2.10   17.00
  -6 -11   1   -4.40   21.30
  -6  11  -1   27.60   29.40
  -7  11   1  159.08   32.00
  -7 -11  -1  222.38   41.20
  -7 -11  -1  201.68   38.80
  -7  11  -1  189.88   35.60
  -7 -11   1  108.89   34.00
  -7  11  -1  228.58   33.50
  -7 -11   1  201.08   37.30
  -8  11   1  282.47   34.70
   8 -11   1  236.78   34.70
  -8 -11  -1  394.16   51.99
  -8 -11  -1  210.78   35.40
  -8 -11   1  191.38   41.20
  -8  11  -1  279.87   31.30
  -8  11  -1  227.98   37.50
  -9  11   1   -0.80   16.20
  -9 -11  -1    3.80   20.20
   9 -11   1    3.10   14.00
  -9 -11  -1   19.40   19.90
  -9 -11   1   25.20   25.50
  -9  11  -1    6.50   18.20
  -9 -11   1   12.90   16.60
   0 -12   1  257.37   55.99
   0 -12  -1  165.58   44.90
   0 -12  -1  242.78   56.29
   0  12   1  298.47   50.49
   0 -12  -1  409.66   50.79
   0  12   1  261.97   41.50
   0 -12   1  264.07   40.80
   0 -12   1  200.98   94.29
   0 -12  -1  352.36   55.19
   0  12  -1  273.37   43.00
   0  12   1  254.17   38.80
   0  12  -1  352.06   59.59
   0 -12   1  404.86   55.29
   0 -12   1  320.57   48.00
   0  12  -1  250.17   41.40
   1 -12   1  345.17   70.39
   1  12  -1  251.57   54.89
   1 -12   1  212.08   38.50
  -1 -12  -1  295.07   60.19
  -1 -12  -1  382.16   56.29
  -1 -12  -1  260.27   41.60
   1  12  -1  203.98   37.60
  -1  12   1  201.18   37.90
  -1  12   1  336.97   43.20
   1  12  -1  326.37   48.60
   1 -12   1  321.37   46.90
  -1 -12  -1  247.98   47.90
   1 -12   1  222.98   42.20
  -1 -12   1  302.67   47.30
   1  12   1  375.16   64.79
  -1  12  -1  317.77   46.20
   1 -12  -1  270.97   51.09
   1  12   1  334.87   41.60
  -1 -12   1  253.67   62.99
  -1  12  -1  332.77   55.79
  -1 -12   1  261.57   47.70
   1 -12  -1  403.36   47.80
  -1 -12   1  375.26   49.10
  -1  12  -1  266.27   43.60
   1 -12  -1  205.28   58.69
   1 -12  -1  272.27   49.20
  -2 -12  -1   36.00   27.00
  -2 -12  -1   45.30   35.40
  -2  12   1   26.80   17.40
  -2 -12  -1   41.10   27.80
   2  12  -1   31.30   27.60
   2 -12   1   58.29   27.40
   2 -12   1   15.00   40.40
   2 -12   1    6.40   29.00
   2  12  -1   24.70   19.50
   2 -12   1   15.10   32.10
   2  12  -1   19.90   27.80
  -2  12   1   30.50   30.70
   2  12   1   15.60   22.40
   2 -12  -1   15.80   38.10
   2 -12  -1  -20.40   23.70
   2 -12  -1    6.10   21.10
  -2 -12   1   22.10   33.40
  -2  12  -1   36.50   30.80
  -2 -12   1   34.10   31.30
   2 -12  -1   23.10   25.60
  -2  12  -1   13.60   24.50
   2 -12  -1   80.59   37.90
  -2 -12   1   39.80   31.90
   2  12   1  -32.50   41.90
   3  12  -1  179.58   45.70
   3 -12   1  152.58   35.60
  -3 -12  -1  136.99   33.60
  -3 -12  -1  192.38   40.50
   3 -12   1  118.19   36.80
  -3 -12  -1   71.09   61.69
  -3  12   1  266.97   44.50
  -3  12   1  175.18   33.10
   3 -12   1  232.18   54.39
  -3 -12  -1  186.78   39.40
  -3 -12   1  151.68   39.10
   3 -12  -1  285.97   64.49
  -3 -12   1  160.98   40.80
  -3  12  -1  152.58   38.00
   3 -12  -1  133.89   48.60
   3 -12  -1  226.58   41.20
   3 -12  -1  216.38   41.20
  -3  12  -1  192.48   36.10
   3 -12  -1  125.49   40.70
   4  12  -1   65.19   52.39
   4 -12   1    9.10   33.70
   4 -12   1   20.50   27.40
  -4 -12  -1   12.10   27.80
  -4 -12  -1   -5.80   22.90
  -4 -12  -1   20.00   73.49
  -4  12   1   21.90   18.70
   4 -12  -1  -19.00   43.50
   4 -12  -1   36.90   69.09
   4 -12  -1    5.30   24.80
   5 -12   1  196.38   42.40
  -5 -12  -1  198.38   45.50
  -5 -12  -1  194.08   43.70
   5 -12   1  267.17   62.39
  -5 -12  -1  293.07   48.40
  -5  12   1  188.08   35.70
   5 -12  -1  171.68   43.30
   5 -12  -1  237.28   44.60
  -5 -12   1  213.18   40.60
  -5  12  -1  161.58   36.00
  -5  12  -1  228.38   39.60
   5 -12  -1  226.88   57.49
  -5 -12   1  176.18   41.40
   5 -12  -1  310.67   50.69
   6 -12   1  224.98   38.80
  -6 -12  -1  192.78   42.20
  -6 -12  -1  197.48   45.70
  -6  12   1  206.38   32.70
  -6 -12   1  236.78   40.50
  -6  12  -1  225.58   35.80
  -6 -12   1  238.48   39.20
  -6  12  -1  152.78   34.00
   6 -12  -1  199.28   37.80
   6 -12  -1  248.98   41.60
  -7 -12  -1  197.38   37.20
   7 -12   1  108.29   31.30
  -7  12   1  179.38   29.30
  -7 -12  -1  220.68   39.30
   7 -12  -1  176.58   34.20
  -7 -12   1  164.38   32.30
  -7  12  -1  203.98   31.90
   7 -12  -1  215.08   38.70
  -7 -12   1  162.58   50.69
  -7  12  -1  202.08   28.10
  -8  12   1   11.10   12.90
  -8 -12  -1    6.50   31.90
   8 -12   1   20.00   19.70
   8 -12   1   31.60   17.00
  -8 -12  -1   17.30   20.60
   8 -12  -1   32.60   32.60
   8 -12  -1    2.60   17.30
  -8  12  -1   31.40   14.90
  -8 -12   1   50.79   25.60
  -8 -12   1   -2.00   16.80
   0  13   1  351.66   40.60
   0  13  -1  373.76   66.29
   0 -13   1  216.68   63.19
   0  13  -1  269.57   41.40
   0 -13  -1  366.96   45.60
   0 -13   1  406.26   51.29
   0 -13   1  183.88   57.29
   0  13  -1  388.26   49.00
   0 -13  -1  219.48   59.39
   0 -13  -1  394.56   55.49
   1 -13   1  719.93   96.59
  -1 -13  -1  615.04   91.79
  -1 -13  -1  834.92  104.69
  -1  13   1  823.72   62.99
   1  13  -1  580.44   84.19
   1  13  -1  745.23   77.09
   1 -13   1  922.91   74.09
  -1 -13  -1  876.31   71.29
  -1 -13   1  920.11   98.69
   1 -13  -1  924.71  111.49
  -1 -13   1  871.41   74.09
  -1  13  -1  890.61   74.39
  -1  13  -1 1032.40   84.09
   1 -13  -1  770.22   91.79
   1 -13  -1  706.53   97.39
   1 -13  -1  937.61   71.69
   1  13   1  839.62   64.09
   2 -13   1  534.15   80.79
   2  13  -1  469.35   59.89
  -2 -13  -1  487.35   55.19
   2  13  -1  407.96   86.89
   2 -13   1  457.05   54.29
  -2 -13  -1  525.95   57.09
  -2  13  -1  495.05   55.39
  -2  13  -1  439.66   54.49
   2 -13  -1  542.65   56.39
   2 -13  -1  405.46   69.29
  -2 -13   1  656.03   77.59
   2  13   1  531.05   53.69
  -2 -13   1  443.86   56.59
   2 -13  -1  375.06   53.49
   2 -13  -1  532.55   58.39
  -2 -13   1  474.15   76.59
   3 -13   1  212.78   38.80
  -3 -13  -1  188.88   44.00
   3 -13   1   46.60   61.49
  -3 -13  -1  171.68   34.80
   3  13  -1  261.97   73.39
   3 -13   1  244.08   41.20
  -3  13   1  138.79   31.80
  -3 -13  -1  191.88   45.40
   3 -13  -1  183.38   73.39
  -3 -13   1   97.69   69.69
  -3 -13   1  283.47   45.30
   3 -13  -1  165.38   35.10
   3 -13  -1  142.99   41.40
   3 -13  -1  290.97   46.50
  -3 -13   1  239.78   42.10
  -3  13  -1  215.38   38.20
  -3  13  -1  301.77   40.10
   4 -13   1  779.72   70.79
  -4 -13  -1  602.64   59.79
  -4 -13  -1  745.63   72.99
  -4  13   1  650.43   54.39
  -4 -13  -1  727.33   80.39
   4 -13   1  710.53   70.09
  -4 -13   1  669.73   68.89
  -4 -13   1  720.33   63.09
   4 -13  -1  706.43   71.99
   4 -13  -1  606.74   62.59
  -4  13  -1  535.15   53.69
  -4  13  -1  680.73   56.09
   4 -13  -1  686.13   64.09
   5 -13   1   27.70   28.60
  -5 -13  -1   50.79   32.80
  -5  13   1  110.99   23.80
  -5 -13  -1   62.09   35.50
   5 -13   1   44.90   31.60
  -5 -13  -1   75.39   48.80
   5 -13  -1   50.39   33.20
   5 -13  -1  148.09   60.29
   5 -13  -1   69.59   32.10
  -5 -13   1   77.29   31.90
  -5  13  -1   73.89   22.30
  -5  13  -1   89.19   32.40
  -5 -13   1  114.89   36.20
   6 -13   1  124.59   33.30
  -6 -13  -1  155.48   33.70
   6 -13   1   60.89   29.10
  -6  13   1   77.79   23.60
  -6 -13  -1  103.89   38.50
   6 -13  -1   79.19   31.00
  -6  13  -1   84.89   25.70
   6 -13  -1   72.89   27.70
  -6 -13   1  114.59   33.20
  -6 -13   1   82.19   24.10
  -6  13  -1  118.19   28.30
  -7  13   1   89.99   18.90
   7 -13   1   40.70   23.70
  -7 -13  -1   62.59   22.50
  -7 -13  -1   20.90   24.90
   7 -13   1   72.39   29.80
   7 -13  -1   90.69   25.40
  -7 -13   1   40.00   19.70
  -7  13  -1   59.89   21.90
   7 -13  -1   87.39   33.20
  -7 -13   1   86.19   22.60
   8 -13   1  115.79   17.70
   8 -13   1  154.68   23.00
  -8 -13  -1  110.29   25.50
  -8 -13  -1  134.09   38.20
  -8  13   1  124.99   18.00
  -8 -13   1   96.09   17.10
   8 -13  -1   69.89   17.10
  -8  13  -1   68.29   15.60
  -8 -13   1   47.30   16.50
   0  14  -1   53.79   21.80
   0 -14   1   53.39   33.50
   0  14   1   49.50   23.50
   0 -14  -1   32.10   25.30
   0 -14  -1   86.39   40.50
   0 -14  -1   80.69   55.39
   0 -14   1   -7.50   28.00
   0  14  -1   56.79   23.70
   1 -14   1   51.79   24.20
   1 -14   1   43.20   25.90
   1  14  -1   35.90   24.50
  -1 -14  -1   13.50   22.50
  -1  14   1   46.80   23.30
  -1 -14  -1   62.29   30.60
  -1 -14  -1   87.09   31.20
   1 -14  -1   29.60   28.50
   1  14   1   39.80   18.80
   1 -14  -1   23.10   23.90
  -1  14  -1   27.90   28.00
  -1 -14   1   38.00   30.80
  -1  14  -1   34.00   25.10
  -1 -14   1   35.50   30.50
   1 -14  -1  105.29   40.50
  -2  14   1  113.09   27.40
  -2 -14  -1  135.19   32.60
  -2 -14  -1  223.68   41.80
  -2 -14  -1   98.99   39.60
   2 -14   1  226.78   38.30
   2 -14   1  131.09   37.10
   2 -14  -1  105.49   38.50
  -2  14  -1  155.48   29.40
  -2 -14   1  136.69   38.10
   2 -14  -1  215.38   39.50
   2 -14  -1  118.49   32.30
  -2 -14   1  104.69   35.70
  -2  14  -1  114.29   31.90
  -3 -14  -1   20.30   49.00
  -3 -14  -1   11.20   38.00
   3 -14   1   57.69   25.70
  -3  14   1   61.09   22.80
   3 -14   1   95.59   29.70
  -3 -14  -1  110.29   37.60
  -3 -14   1   68.49   26.90
   3 -14  -1   78.39   70.79
  -3  14  -1   71.19   26.30
  -3  14  -1   52.19   26.80
  -3 -14   1   53.39   30.40
   3 -14  -1   87.09   29.80
   3 -14  -1   62.09   31.80
   4 -14   1    1.50   19.80
  -4 -14  -1   56.49   36.50
  -4  14   1    4.30   19.20
  -4 -14  -1   18.10   30.40
   4 -14   1    6.90   39.10
   4 -14  -1   20.40   22.50
   4 -14  -1 -105.29   41.80
  -4 -14   1   19.10   22.00
  -4 -14   1  -18.50   33.10
  -4  14  -1   41.40   23.30
   4 -14  -1   25.80   34.30
  -4  14  -1   -1.50   14.70
  -5  14   1  224.28   48.60
  -5 -14  -1  186.78   63.09
   5 -14   1  229.98   34.40
   5 -14   1  288.27   67.79
  -5 -14   1  233.78   39.80
   5 -14  -1  254.37   36.40
  -5  14  -1  253.57   37.80
  -5 -14   1  144.99   36.50
   5 -14  -1  410.46   76.49
  -6  14   1  489.55   42.30
   6 -14   1  527.85   45.30
  -6 -14  -1  536.45   48.10
   6 -14   1  500.55   42.50
   6 -14  -1  395.96   48.00
  -6 -14   1  493.45   43.50
   6 -14  -1  516.85   51.49
  -6  14  -1  485.05   40.90
  -7  14   1    0.30    9.70
   7 -14   1  -10.70   18.10
   7 -14   1   -6.00   15.00
  -7 -14  -1   18.40   33.50
  -7  14  -1   -0.40   10.60
  -7 -14   1   -5.40   16.10
  -7 -14   1  -23.60   18.60
   7 -14  -1   -9.10   12.10
   0 -15   1   13.40   27.90
   0 -15  -1   51.89   24.40
   0 -15   1   22.90   35.70
   0 -15  -1   44.80   36.10
   0  15   1   36.50   17.10
   0  15  -1   29.40   22.10
   0 -15  -1  -33.40   66.39
  -1 -15  -1   35.20   31.50
   1  15  -1   50.59   19.50
  -1 -15  -1   44.10   27.80
  -1  15   1   32.20   20.80
   1 -15   1   75.39   25.10
   1 -15   1   70.29   26.80
   1 -15  -1   12.60   44.60
  -1  15  -1   58.69   20.20
  -1 -15   1   74.39   25.40
   1 -15  -1   31.00   25.70
  -1 -15   1   34.10   23.30
   1 -15  -1   57.59   32.00
  -2 -15  -1   16.90   22.00
   2 -15   1    0.90   18.10
   2 -15   1   12.00   20.10
  -2  15   1   29.30   20.40
  -2 -15  -1    9.10   26.20
  -2  15  -1   31.90   17.40
  -2 -15   1   11.00   26.40
  -2 -15   1   43.60   22.70
   2 -15  -1   -0.30   25.90
   2 -15  -1  -13.20   25.50
  -3 -15  -1   32.50   23.10
   3 -15   1   82.19   42.60
  -3 -15  -1  -31.00   32.90
   3 -15   1   17.40   25.70
  -3  15   1   25.50   17.40
  -3 -15   1   64.59   29.80
  -3 -15   1   61.69   23.10
   3 -15  -1    2.00   34.70
   3 -15  -1   37.60   37.80
  -3  15  -1   29.00   25.50
   4 -15   1  175.48   28.80
  -4  15   1  111.29   20.00
  -4 -15  -1  188.08   33.30
  -4 -15  -1  180.08   32.40
  -4 -15   1  159.08   29.20
  -4 -15   1  166.18   28.70
  -4  15  -1   83.69   22.90
   4 -15  -1  143.39   27.40
   5 -15   1   58.99   21.50
  -5 -15  -1   41.70   21.20
   5 -15   1   41.80   23.80
  -5 -15  -1   30.20   25.90
  -5  15   1   44.10   16.40
  -5 -15   1   57.79   19.50
  -5 -15   1   14.50   18.10
  -5  15  -1   67.89   17.00
   5 -15  -1    8.40   22.60
   0 -16  -1   -7.90   18.00
   0 -16  -1   15.90   25.30
   0 -16   1   -3.00   17.40
   0 -16   1   18.30   18.70
   1 -16   1    3.10   23.30
  -1  16   1   57.99   16.10
   1 -16   1   72.09   21.00
  -1 -16  -1   34.00   20.20
  -1 -16  -1   15.60   35.90
  -1 -16   1  -28.40   23.60
  -1  16  -1   51.19   20.10
   1 -16  -1   29.20   19.60
   1 -16  -1   58.99   26.00
  -1 -16   1   40.00   18.40
   2 -16   1  156.78   26.60
  -2  16   1  163.98   22.70
   2 -16   1  140.29   41.90
  -2 -16  -1  176.38   29.30
  -2 -16   1  217.68   29.90
  -2 -16   1  251.07   45.30
   2 -16  -1  109.79   36.60
   2 -16  -1  167.08   30.00
   3 -16   1    0.30   16.30
  -3  16   1   -5.50    9.30
  -3 -16  -1    4.20   38.10
   3 -16   1   -9.50   14.70
  -3 -16  -1  -46.70   22.70
  -3  16  -1    5.90   13.30
  -3 -16   1   13.20   23.40
  -3 -16   1    1.10   14.10
   3 -16  -1   -8.10   15.50
   2   0  -2  680.93   41.00
   2   0   2  660.73   45.60
   2   0  -2  692.13   40.40
   2   0   2  700.13   39.10
   2   0   2  635.34   39.60
   3   0   2 1661.23   84.69
   3   0  -2 1611.84   84.79
   3   0   2 1532.65   83.89
  -3   0   2 1697.43   83.29
   3   0   2 1524.15   85.79
   3   0  -2 1546.25   83.89
   4   0   2  251.47   30.80
   4   0  -2  195.38   30.50
   4   0  -2  206.88   30.70
   4   0   2  187.88   27.60
  -4   0   2  251.87   31.00
   5   0  -2  759.82   52.49
   5   0  -2  818.42   61.99
   5   0  -2  927.31   65.49
   5   0   2  794.72   60.99
   5   0   2  801.72   67.89
   6   0  -2   36.80   24.90
   6   0   2   55.99   26.70
  -6   0   2   20.60   25.50
   6   0  -2   35.80   17.80
   6   0   2   39.80   19.30
   6   0  -2   47.20   25.90
  -6   0  -2   38.40   18.50
  -7   0  -2  794.42   60.59
   7   0  -2  845.42   76.99
  -7   0   2  853.81   75.39
  -7   0  -2  662.93   60.99
   7   0   2  821.52   75.19
  -7   0   2  813.82   71.89
   7   0  -2  850.11   60.69
  -7   0  -2  720.83   62.09
  -7   0   2  822.42   66.59
  -7   0   2  837.42   60.19
   8   0  -2 1476.45  117.49
   8   0   2 1300.17  110.39
  -8   0  -2 1558.34   93.99
  -8   0   2 1468.55   97.39
  -8   0   2 1431.66  102.69
   8   0  -2 1527.05  115.39
  -8   0  -2 1432.96  101.59
   8   0  -2 1608.04   95.19
   9   0  -2  252.07   55.99
   9   0  -2  316.57   45.50
  -9   0  -2  230.38   45.80
   9   0   2  214.48   60.79
  -9   0   2  181.68   41.20
  -9   0   2  213.08   42.50
  -9   0  -2  279.07   46.80
  -9   0  -2  225.58   37.80
  -9   0   2  236.18   40.40
  -9   0  -2  233.68   58.19
  10   0  -2 1177.98   80.59
  10   0  -2 1227.78  117.39
 -10   0  -2 1186.48   90.49
 -10   0   2 1215.68   85.09
 -10   0   2 1110.19   84.59
 -10   0  -2 1258.67   89.09
 -11   0   2  286.77   39.00
 -11   0  -2  351.06   44.80
 -11   0  -2  367.36   48.10
 -12   0  -2   38.60   32.30
 -12   0   2   -2.70   13.10
 -12   0  -2    7.00   17.90
   0  -1  -2 1260.27   51.29
   0  -1   2 1034.10   57.79
   0   1  -2 1155.98   55.09
   0   1  -2 1076.69   53.99
   0   1   2 1159.88   58.79
   2  -1   2  329.47   27.50
   2  -1   2  314.17   25.50
   2   1  -2  329.87   27.80
   2  -1   2  298.57   27.00
   2   1  -2  351.86   27.10
  -2   1   2  286.67   18.80
  -2  -1   2  315.37   24.00
   2   1   2  302.27   25.10
   2  -1  -2  301.57   23.30
   2   1   2  369.26   35.90
   2  -1  -2  303.57   24.20
   3  -1   2  418.46   35.30
   3  -1   2  395.86   35.40
  -3   1   2  434.16   24.30
   3   1  -2  462.45   37.40
   3  -1   2  387.46   35.60
   3   1  -2  410.66   33.10
  -3  -1   2  441.56   32.50
   3   1   2  449.56   34.60
   3   1   2  370.46   33.90
   3  -1  -2  409.46   34.60
   3  -1  -2  387.56   32.80
  -4   1   2 1093.29   54.29
   4   1  -2 1109.89   72.09
   4  -1   2 1105.19   69.89
   4  -1   2 1113.09   70.59
   4   1  -2 1160.48   72.19
   4  -1   2 1058.69   67.69
   4   1   2 1101.99   69.79
   4  -1  -2 1186.68   71.19
  -4  -1   2 1113.29   67.29
   4   1   2 1152.38   70.59
   4  -1  -2 1084.49   70.39
   5   1  -2  269.57   30.20
   5  -1   2  187.08   33.70
  -5   1   2  219.48   17.80
   5   1  -2  262.57   39.10
   5   1  -2  248.58   37.50
   5   1   2  235.78   37.00
   5  -1  -2  258.57   31.30
   5   1   2  295.77   39.70
   5  -1  -2  249.28   36.50
  -5  -1   2  304.57   37.90
   5  -1  -2  245.08   38.30
   6  -1   2   48.70   20.80
   6  -1   2   33.60   24.20
   6   1  -2   36.70   18.70
   6   1  -2   66.29   26.80
  -6  -1  -2   34.10   18.80
  -6   1   2   -4.80   25.10
   6   1  -2   73.79   24.80
  -6   1  -2   61.69   21.70
   6   1   2   35.90   22.50
   6  -1  -2   45.00   19.40
   6  -1  -2   42.90   21.40
   6  -1  -2   46.20   21.30
  -6  -1   2   21.40   29.40
   6   1   2   81.99   23.30
  -7   1   2  462.45   50.29
   7   1  -2  501.85   72.99
  -7  -1  -2  515.25   56.69
   7   1  -2  485.55   46.50
  -7   1   2  468.85   60.09
   7  -1   2  497.35   60.49
  -7  -1  -2  488.65   47.40
   7   1  -2  631.54   72.19
  -7  -1  -2  443.96   55.79
  -7   1   2  419.56   52.19
   7  -1   2  491.35   50.89
  -7   1   2  494.55   52.49
  -7  -1   2  501.25   45.20
   7  -1  -2  479.55   46.00
  -7   1  -2  401.46   50.29
  -7  -1   2  484.35   53.99
   7  -1  -2  498.75   64.29
  -7  -1   2  542.85   62.09
   7   1   2  400.16   56.89
  -7   1  -2  479.35   56.99
  -7   1  -2  468.25   46.70
   7  -1  -2  442.76   60.69
  -7  -1   2  490.55   47.00
   8   1  -2  653.73   57.99
  -8  -1  -2  639.94   60.49
   8  -1   2  722.13   80.19
  -8  -1  -2  644.44   64.69
  -8  -1  -2  452.05   70.29
  -8   1   2  623.24   68.69
   8   1  -2  643.84   81.09
  -8  -1  -2  636.34   58.49
   8   1  -2  576.44   77.79
  -8   1   2  672.73   64.89
   8   1   2  547.25   74.49
   8  -1  -2  697.23   57.99
  -8   1  -2  634.44   58.89
  -8   1  -2  583.34   57.49
   8  -1  -2  570.64   76.59
   8  -1  -2  667.33   79.89
  -8  -1   2  718.13   64.39
  -8  -1   2  562.14   69.69
   9  -1   2  430.76   66.49
   9   1  -2  322.37   42.20
  -9  -1  -2  299.37   63.49
   9   1  -2  241.38   59.29
  -9   1   2  219.38   43.60
  -9  -1  -2  326.97   49.30
  -9  -1  -2  230.88   38.70
  -9   1   2  336.97   44.70
  -9   1   2  389.76   50.19
  -9  -1  -2  376.36   54.49
  -9  -1   2  323.47   49.70
   9  -1  -2  332.27   70.89
  -9   1  -2  307.17   46.40
  -9  -1   2  223.58   41.60
   9  -1  -2  439.26   50.19
  -9   1  -2  312.07   41.50
   9   1   2  308.27   66.29
   9  -1  -2  272.07   68.69
  -9   1  -2  310.37   66.09
  -9   1  -2  357.76   48.80
  -9  -1   2  330.87   44.70
  10   1  -2  -44.10   28.80
 -10  -1  -2  -29.80   27.70
  10  -1   2  -26.30   81.39
 -10   1   2   44.50   31.50
 -10  -1  -2   -4.60   19.60
 -10  -1  -2   -0.20   28.30
 -10   1   2   21.60   24.20
  10   1  -2   21.60   27.20
 -10   1  -2  -39.80   26.60
 -10  -1   2   -0.80   23.10
 -10   1  -2   -7.00   28.10
  10  -1  -2    9.10   26.00
  10  -1  -2   77.19   50.99
 -10   1  -2  -50.89   43.50
 -10  -1   2  -14.60   29.50
 -11  -1  -2   -4.40   21.40
 -11   1   2   -2.20   14.80
 -11  -1  -2   -6.00   19.00
 -11   1  -2   14.60   19.50
 -11  -1   2   27.70   18.40
 -11   1  -2   21.20   30.00
 -11  -1   2   62.59   28.50
 -12   1   2   70.39   18.80
 -12  -1  -2  134.69   36.60
 -12  -1  -2  134.09   27.10
 -12   1  -2   62.09   37.80
 -12  -1   2  118.09   23.10
 -12   1  -2  111.19   24.90
   1  -2   2 6805.52  302.37
   1   2  -2 6969.60  303.97
   1  -2   2 6587.84  302.37
   1   2   2 7035.70  300.07
  -1  -2   2 6995.50  302.27
   2   2  -2 1148.99   65.19
   2   2  -2 1144.49   64.49
   2  -2   2 1187.58   65.19
   2  -2   2 1164.48   64.29
   2  -2   2 1141.49   63.89
  -2  -2   2 1180.28   63.39
   2   2   2 1241.78   62.79
   2  -2  -2 1184.08   63.09
  -2   2  -2 1234.78   65.39
   2  -2  -2 1138.99   62.39
   3   2  -2  133.29   24.30
   3  -2   2  170.48   23.40
   3  -2   2  159.68   23.70
   3   2  -2  131.69   23.70
   3  -2   2  100.09   19.40
  -3  -2   2  162.58   24.10
   3  -2  -2  128.49   22.30
   3   2   2  163.98   24.10
   3  -2  -2  110.99   20.00
   4  -2   2  724.73   51.69
   4   2  -2  717.93   54.99
   4  -2   2  733.03   49.80
   4   2  -2  732.23   54.09
   4  -2   2  632.44   52.99
   4  -2  -2  742.33   56.79
   4   2   2  678.93   52.89
   5   2  -2  853.71   66.19
   5  -2   2  835.02   64.89
   5  -2   2  904.71   66.89
   5   2  -2  891.31   65.99
  -5  -2  -2  795.22   54.99
   5   2  -2  799.12   54.99
   5  -2  -2  908.31   68.49
  -5   2  -2  849.72   56.29
   5  -2  -2  802.62   63.29
  -5  -2   2  871.01   64.89
   5  -2  -2  861.31   56.29
   6  -2   2  146.99   31.00
   6   2  -2  115.89   29.70
  -6  -2  -2  147.19   27.40
  -6   2   2  109.59   23.30
  -6  -2  -2  113.69   36.60
   6   2  -2   83.79   30.50
   6  -2   2   99.99   30.60
   6   2  -2  123.89   25.00
   6  -2  -2   86.99   30.30
  -6  -2   2  135.09   26.10
   6   2   2   89.09   25.70
  -6  -2   2   96.19   35.00
   6  -2  -2  149.29   26.10
  -6   2  -2   99.29   24.60
  -6   2  -2  138.99   28.60
  -6  -2   2  135.59   34.10
   6  -2  -2  110.49   33.30
  -7  -2  -2  104.29   26.10
   7   2  -2  117.79   36.90
  -7   2   2  133.29   29.40
  -7  -2  -2  136.29   30.60
  -7  -2  -2   44.00   35.00
   7   2  -2   83.79   24.10
  -7  -2  -2  126.19   39.00
   7  -2   2   94.49   30.40
  -7   2   2  135.49   32.30
   7   2  -2  117.19   38.20
  -7   2   2   66.79   29.40
   7  -2   2   84.59   30.30
   7  -2   2   16.10   33.10
  -7  -2   2  115.29   31.50
   7   2   2   61.79   30.70
  -7   2  -2   83.99   26.80
   7  -2  -2   88.19   24.00
  -7   2  -2   72.99   24.00
  -7  -2   2  107.79   28.90
   7  -2  -2   95.39   35.10
  -7  -2   2  103.29   33.80
   7  -2  -2   87.79   30.70
  -7   2  -2  100.09   31.90
  -8  -2  -2  554.64   53.69
  -8  -2  -2  499.25   72.29
   8   2  -2  507.15   51.29
  -8   2   2  541.95   58.09
   8   2  -2  544.45   74.49
   8   2  -2  495.75   71.09
  -8  -2  -2  409.06   54.79
  -8  -2  -2  494.05   60.29
  -8   2   2  475.85   53.39
   8  -2   2  548.45   71.89
  -8   2  -2  431.86   55.69
  -8  -2   2  459.95   53.29
   8  -2  -2  519.95   50.69
  -8  -2   2  387.96   70.99
  -8   2  -2  533.35   53.19
   8  -2  -2  636.04   79.09
  -8   2  -2  464.85   56.19
   8   2   2  617.94   72.29
   8  -2  -2  385.56   66.69
  -9   2   2  232.18   40.00
   9   2  -2  156.48   52.09
  -9   2   2  224.38   41.60
  -9  -2  -2  145.99   62.19
   9   2  -2  316.87   44.50
   9  -2   2  252.57   63.09
  -9  -2  -2  194.48   44.00
  -9  -2  -2  338.27   50.49
  -9   2   2  303.47   48.00
  -9  -2  -2  284.57   43.00
  -9   2  -2  328.87   48.20
   9  -2  -2  125.19   65.79
   9   2   2  169.68   67.59
  -9   2  -2  306.37   49.10
   9  -2  -2  222.28   37.40
  -9  -2   2  231.38   43.60
  -9   2  -2  194.38   43.30
  -9  -2   2  309.07   42.70
   9  -2  -2  285.87   58.29
 -10   2   2  395.56   52.49
 -10  -2  -2  402.96   51.79
 -10   2   2  360.76   42.60
  10  -2   2   47.50   76.29
 -10  -2  -2  455.65   53.49
  10  -2  -2  258.47   38.40
 -10   2  -2  462.75   53.29
 -10  -2   2  344.67   45.60
 -10   2  -2  384.56   49.99
 -11   2   2  212.78   32.40
 -11  -2  -2  206.88   37.20
 -11  -2  -2  139.99   35.00
 -11  -2   2  271.87   57.69
 -11   2  -2  224.28   36.40
 -11   2  -2  116.39   35.20
 -11  -2   2  201.68   33.60
 -12   2   2  295.07   30.40
 -12  -2  -2  301.87   34.20
 -12  -2  -2  177.98   31.60
 -12  -2   2  164.28   28.40
 -12   2  -2  298.57   31.00
 -12   2  -2  163.18   35.30
   0  -3   2  937.01   52.29
   0   3   2  957.40   49.50
   1  -3   2 2418.86  119.19
   1  -3   2 2593.54  121.49
   1   3  -2 2466.25  119.99
  -1  -3  -2 2414.66  117.49
  -1   3  -2 2437.86  119.39
  -1  -3   2 2525.75  119.49
   1   3   2 2445.26  115.79
   1  -3  -2 2506.05  117.69
   2  -3   2  470.35   36.40
  -2  -3  -2  418.86   32.70
   2  -3   2  391.46   33.80
   2   3  -2  457.95   35.40
   2   3   2  424.06   33.40
   2  -3  -2  402.86   33.60
  -2  -3   2  562.74   37.60
  -2   3  -2  500.75   35.50
   2  -3  -2  380.06   32.00
   3   3  -2  202.18   31.00
  -3  -3  -2  199.88   29.00
   3   3  -2  220.18   29.60
   3  -3   2  279.37   33.70
   3  -3   2  244.48   29.40
   3  -3   2  286.17   35.30
   3  -3  -2  270.57   27.70
  -3  -3   2  202.68   33.40
   3  -3  -2  259.97   32.10
   3   3   2  277.17   31.80
  -4  -3  -2  269.27   37.40
  -4  -3  -2  253.77   31.40
   4   3  -2  311.07   38.60
   4  -3   2  338.67   41.30
   4  -3   2  302.87   32.60
   4  -3  -2  269.97   31.70
  -4  -3   2  332.17   38.40
   4   3   2  376.86   39.50
   4  -3  -2  269.87   35.40
   4  -3  -2  280.77   38.40
  -5  -3  -2  454.45   52.19
  -5  -3  -2  368.56   36.90
   5  -3   2  376.06   46.30
   5   3  -2  440.86   51.09
   5   3  -2  476.75   53.09
   5  -3   2  387.66   46.90
   5   3  -2  366.86   33.90
  -5   3  -2  367.16   38.20
   5  -3  -2  498.65   54.09
   5   3   2  478.25   49.30
   5  -3  -2  453.05   53.49
   5  -3  -2  363.76   36.90
  -5  -3   2  409.66   42.00
   6  -3   2 1020.70   79.69
   6   3  -2  963.30   79.39
   6   3  -2 1063.69   68.99
  -6  -3  -2 1055.19   77.69
  -6  -3  -2 1164.78   84.49
  -6   3   2 1148.09   88.69
   6  -3   2 1063.59   81.29
  -6  -3  -2  882.01   71.29
  -6   3   2 1085.19   81.59
   6   3  -2 1154.08   84.19
  -6   3   2 1022.80   67.79
  -6  -3   2 1103.79   72.99
   6  -3  -2 1086.09   85.59
   6  -3  -2 1246.68   89.39
   6   3   2 1030.20   77.29
  -6  -3   2 1061.19   75.19
  -6   3  -2 1122.19   70.39
  -6  -3   2 1001.60   82.99
  -6  -3   2 1034.70   82.69
  -6   3  -2 1072.99   72.59
  -7  -3  -2  601.24   66.89
  -7  -3  -2  645.74   66.89
  -7   3   2  690.73   68.39
   7  -3   2  601.44   57.09
  -7   3   2  562.44   60.89
   7   3  -2  673.13   54.69
  -7  -3  -2  673.93   56.69
  -7   3   2  630.74   52.39
   7  -3   2  582.74   71.89
  -7  -3  -2  670.73   66.09
   7   3  -2  667.33   74.99
  -7   3  -2  496.85   59.29
   7  -3  -2  596.24   52.69
  -7   3  -2  678.73   54.79
  -7  -3   2  693.33   55.39
   7  -3  -2  749.23   82.39
  -7   3  -2  611.74   60.89
  -7  -3   2  715.43   64.89
  -7  -3   2  613.74   61.59
   7  -3  -2  640.04   88.29
   7   3   2  718.23   74.09
   8   3  -2  243.58   35.90
  -8   3   2  275.87   48.90
  -8  -3  -2  234.18   44.00
  -8  -3  -2  233.38   51.09
  -8   3   2  277.07   49.40
   8   3  -2  227.08   52.29
   8  -3   2  205.38   51.19
  -8  -3  -2  203.08   35.80
  -8  -3  -2  200.38   44.40
  -8   3   2  198.48   35.90
   8  -3  -2  319.87   59.59
  -8  -3   2  265.37   44.90
   8  -3  -2  238.78   39.10
  -8   3  -2  275.87   43.00
   8  -3  -2  308.47   62.29
  -8   3  -2  155.08   32.90
  -8  -3   2  169.38   36.00
   8   3   2  325.87   57.99
   9  -3   2   72.99   39.90
   9   3  -2  115.09   46.60
  -9  -3  -2  133.19   31.40
  -9  -3  -2   72.89   48.10
  -9  -3  -2   72.09   33.50
  -9   3   2   52.19   35.70
  -9   3   2   92.59   29.60
  -9  -3  -2   96.09   37.10
   9   3  -2   99.99   30.30
   9  -3  -2  112.79   42.70
  -9   3  -2  152.88   37.70
  -9  -3   2   73.39   25.50
  -9   3  -2  112.99   33.10
   9  -3  -2  -24.30   48.50
  -9  -3   2  108.79   35.90
   9   3   2  -29.50   49.30
   9  -3  -2  138.49   34.90
 -10   3   2   33.80   31.00
  10   3  -2  -21.00   31.00
 -10  -3  -2   74.39   36.50
  10   3  -2  133.89   46.00
  10  -3   2  124.09   61.39
 -10   3   2   40.80   25.90
 -10  -3  -2   -1.60   29.60
 -10  -3  -2   71.99   34.80
 -10  -3   2   24.50   30.90
 -10  -3   2   41.10   22.70
 -10   3  -2   46.20   32.40
 -10   3  -2   87.79   29.10
  10  -3  -2   85.29   29.30
  10  -3  -2  150.28   56.79
 -11  -3  -2  138.69   69.79
 -11  -3  -2  181.98   38.70
 -11   3   2  165.98   31.80
 -11   3  -2  261.37   37.30
 -11  -3   2  251.77   36.50
 -11  -3   2  236.28   34.80
 -11   3  -2  212.68   37.60
 -12  -3  -2   37.80   32.90
 -12  -3  -2   37.90   19.90
 -12  -3   2   13.50   19.20
 -12   3  -2   23.90   16.00
 -12   3  -2   25.30   28.30
   0  -4   2 2167.18  110.79
   0   4  -2 2423.46  113.19
   0   4   2 2019.00  105.49
   0  -4  -2 2249.47  109.69
   1  -4   2 1642.14   91.79
   1  -4   2 1837.72   92.49
   1   4  -2 1843.52   94.19
  -1  -4  -2 1714.63   90.99
  -1   4   2 1656.43   89.89
  -1   4  -2 1705.83   91.49
   1   4   2 1839.32   89.29
   1  -4  -2 1640.64   89.49
  -1  -4   2 1829.92   93.29
   2  -4   2   17.90   14.20
   2  -4   2   68.49   19.60
  -2  -4  -2   76.69   17.70
   2   4  -2   30.60   17.60
   2  -4   2   55.09   19.20
   2   4   2   40.20   15.80
   2  -4  -2   45.10   16.60
  -2  -4   2   42.30   17.50
  -2   4  -2   83.49   20.40
   3  -4   2  375.56   34.80
   3  -4   2  430.66   39.50
   3  -4   2  390.96   37.60
   3   4  -2  446.76   40.40
  -3  -4   2  379.36   42.20
   3   4   2  396.16   35.50
   3  -4  -2  399.96   42.20
   3  -4  -2  459.95   42.00
   4  -4   2 1886.21  103.89
   4  -4   2 2025.80  115.59
  -4  -4  -2 1946.41  102.99
   4  -4   2 1854.71  113.19
   4   4  -2 2107.39  115.69
  -4  -4  -2 2001.40  115.29
   4  -4  -2 2018.10  108.09
   4  -4  -2 2161.08  116.99
   4   4   2 2129.49  111.49
  -4   4  -2 1942.11  102.49
  -4  -4   2 1894.41  112.79
   4  -4  -2 1917.01  114.49
   5  -4   2  353.56   46.60
  -5  -4  -2  331.07   31.80
   5   4  -2  335.07   45.90
   5   4  -2  291.17   35.40
  -5  -4  -2  305.07   45.50
   5  -4   2  351.66   46.80
   5   4   2  293.57   41.30
  -5   4  -2  303.47   36.20
  -5  -4   2  217.18   37.30
   5  -4  -2  331.27   47.20
   5  -4  -2  299.57   34.70
   5  -4  -2  354.16   46.90
   6  -4   2  886.11   75.79
  -6  -4  -2  829.52   65.39
  -6  -4  -2  882.81   62.09
  -6   4   2  917.31   74.69
   6  -4   2  809.12   58.59
   6   4  -2  837.32   61.49
  -6   4   2  893.01   60.59
   6   4  -2  784.82   71.79
  -6   4   2  782.02   67.69
  -6  -4  -2  961.60   79.39
   6  -4   2  866.41   77.29
  -6   4  -2  841.42   65.69
   6  -4  -2  857.81   78.29
   6  -4  -2  888.41   77.99
  -6   4  -2  854.51   63.59
   6   4   2  846.02   69.09
  -6   4  -2  748.63   60.99
   6  -4  -2  930.81   61.89
  -6  -4   2  845.62   61.59
  -6  -4   2  902.11   69.99
   7  -4   2  570.04   73.79
  -7   4   2  583.44   54.59
   7   4  -2  577.04   72.69
  -7  -4  -2  551.34   54.39
  -7  -4  -2  619.34   64.69
  -7   4   2  580.94   66.29
  -7  -4  -2  537.25   62.69
  -7  -4  -2  597.04   74.69
   7   4  -2  606.44   53.49
  -7   4   2  586.04   61.59
  -7   4  -2  533.05   59.89
   7  -4  -2  649.54   54.39
   7  -4  -2  684.33   81.09
  -7  -4   2  633.64   54.39
  -7  -4   2  515.85   53.39
   7  -4  -2  708.23   81.19
  -7   4  -2  548.85   54.09
  -7   4  -2  600.64   61.49
  -7  -4   2  650.63   67.99
   7   4   2  626.84   72.09
  -8   4   2  608.64   57.69
  -8  -4  -2  606.04   57.99
   8   4  -2  564.54   54.99
  -8  -4  -2  674.73   87.29
   8  -4   2  530.15   79.09
  -8   4   2  613.04   63.19
  -8  -4  -2  464.55   55.39
  -8  -4  -2  650.53   67.29
  -8   4   2  559.44   67.19
   8   4  -2  561.94   77.59
  -8   4  -2  554.94   64.59
  -8  -4   2  529.95   52.69
   8  -4  -2  642.14   88.49
   8  -4  -2  687.23   88.29
   8   4   2  451.85   70.79
  -8   4  -2  575.44   54.29
  -8  -4   2  538.15   60.99
  -8   4  -2  545.25   61.99
  -9   4   2  387.66   47.60
  -9  -4  -2  262.37   41.50
  -9  -4  -2  280.37   49.10
   9  -4   2  266.87   67.99
  -9  -4  -2  206.78   59.69
  -9  -4  -2  264.57   46.60
  -9   4   2  306.07   44.80
   9   4  -2  211.88   57.69
   9  -4  -2  197.38   62.69
  -9   4  -2  330.57   51.19
   9  -4  -2  292.27   72.29
  -9  -4   2  234.88   41.70
  -9  -4   2  284.87   44.10
   9   4   2  256.27   70.19
   9  -4  -2  410.26   49.80
  -9   4  -2  408.66   50.89
 -10  -4  -2  -59.99   34.80
 -10   4   2   28.70   24.30
 -10  -4  -2   58.49   34.30
 -10  -4  -2   53.79   26.00
 -10   4   2  -11.10   26.50
 -10  -4   2   66.19   31.40
 -10  -4   2   26.40   25.50
 -10   4  -2   59.99   25.90
 -10   4  -2   31.50   23.60
 -11  -4  -2   49.70   31.00
 -11  -4  -2   77.39   32.00
 -11   4   2   76.49   20.50
 -11   4  -2   96.99   54.99
 -11  -4   2   64.49   26.20
 -11   4  -2   65.29   28.50
 -11  -4   2   34.60   25.40
 -12   4   2  117.39   19.00
 -12  -4  -2  117.49   32.60
 -12  -4  -2  115.39   22.00
 -12  -4   2  113.69   34.50
 -12   4  -2  125.09   24.90
 -12   4  -2  116.99   22.60
   0  -5   2 2961.20  145.69
   0   5  -2 2988.70  144.99
   0  -5  -2 2685.63  142.69
   0   5   2 2962.20  139.99
  -1  -5  -2 2412.06  123.39
  -1   5   2 2438.76  117.99
   1  -5   2 2296.07  123.79
   1   5  -2 2442.16  124.29
   1  -5   2 2376.86  123.69
  -1   5  -2 2377.36  124.19
  -1  -5   2 2346.17  123.39
   1  -5  -2 2490.05  124.09
   1   5   2 2297.47  118.79
   2   5  -2  924.41   62.79
   2  -5   2  722.93   52.49
  -2  -5  -2  896.51   61.09
   2  -5   2  757.72   56.89
  -2  -5   2  893.31   60.69
   2  -5  -2  893.41   58.29
  -2   5  -2  791.52   59.29
   2   5   2  858.01   56.39
   3  -5   2  111.39   24.90
  -3  -5  -2   54.69   18.90
   3   5  -2   48.80   19.00
   3  -5   2   59.29   23.20
  -3  -5  -2   91.39   25.30
   3  -5   2   68.09   19.70
  -3   5  -2  139.49   23.80
   3  -5  -2   79.39   24.90
   3  -5  -2   88.19   20.90
   3  -5  -2   79.69   24.20
  -3  -5   2   80.09   24.60
  -3   5  -2   73.69   20.50
   3   5   2   34.70   18.30
   4  -5   2   22.90   16.30
   4  -5   2   26.40   22.10
   4  -5   2   58.59   18.60
  -4  -5  -2   35.50   18.40
  -4  -5  -2   45.20   18.40
   4   5  -2   43.50   19.00
   4   5  -2   67.09   27.00
   4  -5   2   34.40   18.80
   4  -5  -2   36.90   18.20
  -4   5  -2   15.50   16.90
  -4  -5   2    9.30   13.70
   4  -5  -2   46.10   23.60
   4  -5  -2   46.30   24.60
  -5   5   2  809.72   56.19
   5  -5   2  825.12   68.49
   5  -5   2  864.61   57.39
   5  -5   2  815.32   68.69
   5   5  -2  962.80   72.29
  -5  -5  -2  781.12   67.19
  -5   5   2  824.42   70.29
  -5  -5  -2  799.72   57.59
   5   5  -2  836.52   58.59
  -5  -5  -2  853.31   73.49
  -5  -5   2  788.42   64.39
  -5  -5   2  678.33   66.99
  -5   5  -2  811.72   58.49
  -5   5  -2  800.92   60.69
   5   5   2  899.01   69.69
   5  -5  -2  830.12   70.19
   5  -5  -2  823.72   73.79
  -5  -5   2  795.12   58.49
   5  -5  -2  851.71   58.59
  -6  -5  -2  449.76   55.89
  -6  -5  -2  459.25   53.39
   6  -5   2  394.06   44.30
  -6  -5  -2  410.56   62.29
   6  -5   2  317.37   53.29
  -6   5   2  467.05   57.09
   6  -5   2  361.66   55.89
   6   5  -2  427.26   45.00
  -6  -5  -2  387.86   43.90
  -6   5   2  517.55   49.40
  -6   5   2  508.65   57.49
  -6   5  -2  424.66   52.29
  -6  -5   2  439.06   51.39
  -6  -5   2  412.46   51.09
   6  -5  -2  405.66   60.39
   6  -5  -2  449.36   43.80
   6  -5  -2  379.46   59.79
   6   5   2  450.75   55.49
  -6   5  -2  407.86   43.80
  -6   5  -2  438.56   52.19
  -6  -5   2  415.16   48.90
   7   5  -2  718.73   80.89
  -7  -5  -2  563.54   75.99
   7  -5   2  585.44   76.39
   7   5  -2  566.94   54.29
  -7   5   2  625.54   62.69
  -7  -5  -2  652.23   70.29
  -7  -5  -2  657.33   58.99
  -7   5   2  756.02   63.19
   7  -5  -2  667.43   82.59
  -7  -5   2  601.34   56.79
  -7  -5   2  578.44   67.89
   7   5   2  653.43   76.09
  -7  -5   2  611.64   60.29
  -7   5  -2  578.54   65.09
   7  -5  -2  597.24   57.29
  -7   5  -2  568.64   54.19
   7  -5  -2  786.62   86.49
  -8  -5  -2  788.62   80.39
  -8  -5  -2  880.21   69.79
   8   5  -2  733.63   64.89
   8  -5   2  869.71   99.09
  -8   5   2  768.42   72.69
  -8  -5  -2  885.31   73.79
  -8  -5  -2  747.43  100.29
   8   5  -2  844.82   94.99
  -8   5   2  780.62   71.69
  -8   5   2  924.01   66.59
   8  -5  -2  902.81  101.29
   8  -5  -2  736.83   92.09
   8   5   2  778.12   94.99
  -8   5  -2  764.92   74.49
   8  -5  -2  823.42   67.69
  -8  -5   2  857.01   72.99
  -8  -5   2  767.52   70.19
  -8   5  -2  854.41   74.99
  -9  -5  -2  843.12   66.49
  -9  -5  -2  734.03   78.99
   9   5  -2  708.23   91.99
  -9   5   2  697.03   65.29
   9  -5   2  800.62   96.69
  -9   5   2  887.81   90.49
  -9  -5   2  744.73   70.39
   9  -5  -2  461.55   89.39
   9  -5  -2  914.21  103.29
  -9   5  -2  948.21   76.59
   9  -5  -2  795.62   65.59
  -9   5  -2  767.92   74.69
 -10  -5  -2  263.97   42.90
 -10   5   2  221.58   36.70
 -10  -5  -2  144.59   39.30
 -10   5  -2  185.28   36.90
 -10   5  -2  319.57   43.70
 -10  -5   2  210.48   38.40
  10  -5  -2  193.78   34.50
 -11   5   2  414.56   40.60
 -11  -5  -2  234.88   41.40
 -11  -5   2  364.66   47.80
 -11  -5   2  353.16   48.30
 -11   5  -2  358.16   45.40
 -11   5  -2  349.17   41.60
 -12  -5  -2  277.37   31.90
 -12  -5  -2  281.47   34.80
 -12   5  -2  180.58   26.70
 -12  -5   2  237.68   27.00
 -12   5  -2  199.58   25.50
   0   6   2  490.65   41.10
   0  -6   2  482.95   46.20
   0   6  -2  482.15   43.20
   0  -6  -2  586.94   47.50
  -1  -6  -2  265.37   31.40
  -1  -6  -2  228.58   34.30
   1   6  -2  223.28   32.70
   1  -6   2  284.57   38.30
  -1   6   2  249.08   31.20
   1  -6   2  244.88   33.70
  -1  -6   2  205.48   34.30
   1  -6  -2  291.67   37.60
  -1   6  -2  308.07   38.60
   1   6   2  252.27   30.10
   1  -6  -2  257.07   29.70
   2  -6   2  523.85   48.40
  -2  -6  -2  688.73   53.69
   2  -6   2  731.63   55.59
   2  -6   2  684.53   57.19
   2   6  -2  737.63   51.69
   2   6  -2  679.73   57.89
  -2  -6   2  696.53   54.19
   2   6   2  623.04   50.79
   2  -6  -2  702.33   54.29
  -2   6  -2  743.13   57.99
   3   6  -2  250.37   30.20
   3  -6   2  308.97   41.20
  -3  -6  -2  267.57   32.10
  -3  -6  -2  225.68   35.50
   3   6  -2  295.87   40.30
   3  -6   2  218.08   27.90
   3  -6   2  278.47   41.10
   3  -6   2  284.47   35.50
   3  -6  -2  209.18   38.30
   3   6   2  234.68   34.50
   3  -6  -2  263.67   32.60
   3  -6  -2  251.57   38.30
  -3   6  -2  256.87   37.80
  -3   6  -2  268.07   33.20
  -3  -6   2  231.58   37.20
   4  -6   2  251.37   34.30
   4   6  -2  293.27   34.20
  -4  -6  -2  311.37   36.60
   4  -6   2  227.48   31.00
  -4  -6  -2  269.37   44.50
   4  -6   2  297.87   46.80
   4  -6   2  318.47   45.20
   4   6  -2  256.57   42.60
   4  -6  -2  299.97   36.60
  -4  -6   2  301.87   43.90
   4  -6  -2  274.97   42.00
  -4   6  -2  347.37   39.60
   4   6   2  233.18   38.30
   4  -6  -2  292.47   44.10
   5  -6   2  104.29   35.50
   5  -6   2   92.79   24.00
   5  -6   2   72.99   34.20
  -5  -6  -2  142.19   31.70
   5   6  -2  144.29   27.00
  -5  -6  -2  129.59   35.60
  -5  -6  -2  142.49   28.00
  -5   6   2  143.19   36.80
  -5   6   2  130.39   36.40
  -5   6   2  156.78   26.10
   5   6  -2  131.69   33.90
  -5  -6   2   87.09   31.30
  -5  -6   2  101.49   31.80
  -5   6  -2  124.89   29.10
  -5   6  -2  162.68   34.40
   5   6   2  152.68   35.20
   5  -6  -2  136.39   28.40
  -5  -6   2   74.69   23.40
  -5  -6   2  150.58   39.30
   5  -6  -2  162.28   39.80
   5  -6  -2  130.59   32.60
  -6  -6  -2  176.48   46.80
   6  -6   2  147.29   35.40
  -6   6   2  288.97   39.20
  -6   6   2  265.37   45.10
  -6  -6  -2  229.28   46.80
   6  -6   2  276.97   50.09
  -6  -6  -2  295.87   46.10
  -6   6   2  322.07   46.90
   6   6  -2  246.98   49.10
   6   6  -2  273.87   37.20
   6  -6   2  266.67   51.59
  -6  -6  -2  257.67   38.30
  -6   6  -2  235.68   43.20
   6  -6  -2  282.57   49.70
   6  -6  -2  184.18   43.60
   6  -6  -2  289.17   39.60
  -6   6  -2  248.18   35.80
  -6  -6   2  181.68   43.80
  -6  -6   2  239.38   36.90
  -6   6  -2  271.07   41.90
   6   6   2  199.68   40.90
  -6  -6   2  309.27   46.20
  -7  -6  -2  226.28   46.10
  -7  -6  -2  318.97   50.99
   7   6  -2  310.47   42.00
  -7  -6  -2  293.07   41.20
  -7   6   2  291.77   41.20
   7  -6   2  261.07   57.19
  -7   6   2  241.98   47.00
   7   6  -2  336.37   59.59
  -7  -6  -2  232.38   51.59
  -7   6  -2  342.57   47.00
  -7  -6   2  173.78   38.90
  -7   6  -2  256.07   45.50
   7  -6  -2  219.08   36.60
   7  -6  -2  217.58   50.79
   7   6   2  243.48   47.20
  -7  -6   2  266.27   44.30
  -7   6  -2  202.18   35.90
   7  -6  -2  249.18   56.69
  -8  -6  -2  713.93   76.19
  -8   6   2  658.13   65.59
  -8  -6  -2  737.63   65.99
  -8   6   2  729.83   59.59
   8   6  -2  660.23   59.59
  -8  -6  -2  777.92   77.19
   8  -6   2  636.74   87.09
   8   6  -2  823.22   98.19
   8  -6  -2  800.02   65.99
  -8  -6   2  755.02   69.99
   8  -6  -2  685.63   91.09
  -8   6  -2  738.63   65.69
  -8   6  -2  705.03   69.39
  -8  -6   2  703.43   67.69
  -9  -6  -2  348.67   52.09
   9  -6   2  216.68   93.19
  -9  -6  -2  271.17   48.20
  -9  -6  -2  338.97   45.90
   9   6  -2  161.68   70.99
  -9   6   2  235.88   38.40
   9  -6  -2  253.57   89.69
  -9   6  -2  194.98   40.10
  -9   6  -2  276.57   47.50
   9  -6  -2  218.88   35.40
   9  -6  -2  319.17   63.89
  -9  -6   2  287.57   44.60
  -9  -6   2  297.57   43.40
 -10   6   2  700.43   55.19
 -10  -6  -2  753.62   74.99
 -10  -6  -2  783.82   65.59
 -10  -6   2  666.73   62.99
 -10   6  -2  718.43   65.99
 -10  -6   2  684.73   60.89
 -10   6  -2  678.13   63.49
 -11  -6  -2   73.89   27.50
 -11  -6  -2   94.99   27.60
 -11   6   2   51.79   15.90
 -11  -6   2   39.30   18.30
 -11   6  -2   55.19   20.00
 -11   6  -2   78.69   22.20
   0   7  -2  772.12   55.39
   0  -7  -2  884.11   56.79
   0   7   2  821.32   57.09
   0   7  -2  909.11   64.39
   0  -7  -2  972.80   68.49
   0  -7   2  894.41   66.39
   0  -7   2  768.52   56.09
  -1  -7  -2  709.53   59.09
   1  -7   2  714.33   59.49
  -1  -7  -2  707.63   50.69
   1   7  -2  655.33   48.80
   1  -7   2  678.93   47.60
   1   7  -2  694.63   56.29
   1  -7   2  674.33   57.59
  -1   7   2  690.83   50.39
  -1  -7   2  654.83   58.19
  -1  -7   2  633.34   47.40
  -1   7  -2  766.52   60.09
   1  -7  -2  688.23   50.69
   1  -7  -2  707.83   59.09
  -1   7  -2  687.53   50.39
   1   7   2  674.03   52.89
   2  -7   2  146.79   31.10
   2  -7   2  106.69   27.00
  -2  -7  -2  131.89   29.50
   2   7  -2   92.49   28.80
   2  -7   2  102.99   22.00
   2   7  -2  152.48   25.50
  -2  -7  -2  122.79   24.10
   2  -7   2  111.09   26.60
   2  -7  -2  130.39   25.40
  -2   7  -2  133.49   28.10
  -2   7  -2  141.39   26.60
  -2  -7   2  137.29   31.60
   2  -7  -2  169.68   34.50
   2   7   2  123.49   27.20
   3  -7   2  553.34   45.50
  -3  -7  -2  541.55   62.09
   3  -7   2  583.34   61.79
  -3  -7  -2  534.75   45.50
  -3   7   2  590.64   47.10
   3  -7   2  586.14   59.39
   3   7  -2  561.24   46.40
   3  -7   2  493.55   47.50
   3   7  -2  509.85   58.69
   3  -7  -2  631.04   56.49
  -3  -7   2  585.14   45.50
  -3   7  -2  572.74   55.19
  -3   7  -2  563.24   57.49
   3   7   2  580.14   47.30
  -3   7  -2  511.85   47.50
  -3  -7   2  554.24   56.29
   3   7   2  531.85   52.39
   3  -7  -2  530.85   53.19
   3  -7  -2  602.74   47.90
  -4  -7  -2  916.31   73.19
  -4   7   2  846.82   70.69
   4  -7   2  859.31   72.59
   4  -7   2  844.22   76.79
   4  -7   2  876.51   66.99
   4   7  -2  981.60   74.59
  -4   7   2  849.52   61.09
   4  -7   2  842.62   58.79
  -4  -7  -2  839.12   60.79
  -4  -7  -2  856.61   75.49
   4  -7  -2  929.01   78.29
   4  -7  -2  910.11   61.99
  -4   7  -2  771.82   62.39
  -4   7  -2  838.72   67.79
  -4  -7   2  762.92   58.29
  -4   7  -2  830.82   59.99
  -4  -7   2  939.61   67.69
   4  -7  -2  850.01   75.79
   4   7   2  914.61   72.19
  -4  -7   2  816.52   79.79
  -5  -7  -2 1043.70   80.29
   5  -7   2  947.91   89.29
   5   7  -2 1033.60   69.49
  -5  -7  -2  895.61   85.49
  -5   7   2 1086.59   71.09
  -5  -7  -2  976.90   86.89
  -5   7   2 1041.50   81.69
  -5   7   2  978.00   75.99
   5   7  -2 1125.49   88.39
  -5  -7  -2  988.50   70.39
   5  -7   2  988.50   88.89
  -5   7  -2  994.30   68.89
  -5  -7   2  997.20   77.19
  -5   7  -2 1014.40   77.19
  -5  -7   2  936.81   70.49
   5  -7  -2 1141.49   93.09
  -5  -7   2  899.61   81.49
  -5  -7   2  944.41   69.09
  -5   7  -2  962.80   72.09
   5   7   2 1131.39   85.09
   5  -7  -2 1045.40   70.89
  -5  -7   2  920.11   80.89
   6  -7   2  904.11   82.69
   6   7  -2  844.92   67.79
   6  -7   2  748.63   64.19
  -6  -7  -2  876.91   67.49
  -6   7   2  848.72   70.49
   6   7  -2  812.12   77.79
  -6  -7  -2  581.14   79.19
  -6  -7  -2  936.21   83.79
   6  -7  -2  859.91   82.49
   6  -7  -2  862.81   65.89
   6   7   2  755.62   82.19
  -6   7  -2  763.12   65.59
  -6   7  -2  830.52   63.39
  -6  -7   2  686.93   70.49
  -6  -7   2  769.32   75.09
   6  -7  -2  902.51   88.89
  -7   7   2 1372.86   91.59
  -7   7   2 1401.46   96.79
  -7  -7  -2 1408.36   94.39
  -7  -7  -2 1287.17  123.59
  -7  -7  -2 1407.36  105.09
   7  -7   2 1410.86  120.79
   7   7  -2 1447.36  113.79
  -7  -7  -2 1635.44  107.29
   7  -7  -2 1484.65  121.69
  -7  -7   2 1416.06   99.89
   7  -7  -2 1500.35   95.09
   7  -7  -2 1664.43  128.09
  -7  -7   2 1537.35   99.99
  -7   7  -2 1353.66   94.29
  -7   7  -2 1445.76  100.89
   8  -7   2  189.28   61.89
  -8  -7  -2  328.27   47.90
  -8   7   2  254.57   39.30
  -8  -7  -2  212.68   56.89
  -8  -7  -2  277.97   47.20
   8   7  -2  219.18   56.59
  -8  -7  -2  270.87   50.89
   8  -7  -2  286.87   67.69
  -8   7  -2  231.08   43.60
  -8   7  -2  275.97   45.30
   8  -7  -2  305.67   68.29
   8  -7  -2  252.07   39.60
  -8  -7   2  274.87   43.20
  -8  -7   2  234.48   42.70
  -9  -7  -2  649.54   71.09
  -9   7   2  579.14   55.49
  -9  -7  -2  583.44   60.29
   9  -7  -2  664.03   88.39
  -9  -7   2  561.14   61.79
  -9  -7   2  476.45   53.59
  -9   7  -2  612.94   57.99
  -9   7  -2  643.84   61.99
 -10  -7  -2  126.79   37.10
 -10   7   2   91.69   25.90
 -10  -7  -2  130.19   33.00
 -10  -7   2  116.79   28.20
 -10   7  -2  100.19   24.90
 -10  -7   2  151.38   36.20
 -10   7  -2  124.89   28.50
 -11   7   2   -5.90   10.60
 -11  -7  -2    1.10   18.40
 -11  -7  -2  -34.90   20.20
 -11  -7   2   -8.30   13.70
 -11   7  -2   25.10   24.40
   0  -8  -2  386.06   39.00
   0   8   2  445.96   52.49
   0  -8   2  324.27   37.60
   0   8  -2  374.16   39.80
   0  -8  -2  453.35   53.29
   0  -8   2  467.95   66.69
   0   8  -2  438.96   50.59
   1   8  -2  763.12   55.59
   1   8  -2  726.03   61.99
   1   8  -2  820.12   67.99
  -1  -8  -2  792.62   67.99
   1  -8   2  864.01   65.39
  -1   8   2  684.73   55.79
  -1  -8  -2  807.12   54.89
   1  -8   2  741.13   54.09
   1  -8   2  658.33   83.89
  -1   8   2  811.32   55.89
   1  -8   2  705.53   61.59
  -1   8  -2  796.42   62.29
  -1  -8   2  775.72   63.69
   1  -8  -2  848.72   57.39
  -1  -8   2  706.83   53.49
  -1   8  -2  772.82   55.69
   1  -8  -2  866.81   67.69
   1   8   2  787.32   55.59
  -1  -8   2  776.32   79.39
  -1   8  -2  797.82   63.79
   1   8   2  829.52   62.29
   2   8  -2  263.07   41.00
   2   8  -2  324.57   45.60
  -2  -8  -2  356.86   50.69
   2  -8   2  332.37   46.70
   2  -8   2  335.77   50.59
  -2  -8  -2  291.27   46.20
  -2   8   2  308.17   36.60
   2  -8   2  309.77   37.30
   2  -8   2  347.97   47.80
  -2  -8  -2  320.77   33.30
   2   8  -2  310.27   36.00
   2  -8  -2  348.87   50.39
   2   8   2  284.07   41.50
  -2  -8   2  312.67   42.10
  -2   8  -2  335.67   43.70
  -2   8  -2  336.07   45.70
   2   8   2  321.27   33.20
  -2  -8   2  287.47   35.30
  -2  -8   2  415.76   53.29
  -2  -8   2  362.96   44.80
   2  -8  -2  299.77   37.00
  -2   8  -2  316.07   36.60
  -3   8   2  782.52   69.59
   3  -8   2  983.60   82.59
  -3  -8  -2  960.00   64.09
  -3   8   2  990.90   63.59
   3   8  -2  942.61   74.49
   3  -8   2  870.71   60.89
  -3  -8  -2  899.71   75.49
   3   8  -2  860.51   71.99
   3  -8   2  998.60   72.29
   3  -8   2  899.31   74.99
   3   8  -2  895.21   69.79
  -3  -8   2  884.31   78.29
   3   8   2  881.11   60.09
   3  -8  -2  882.91   78.39
  -3   8  -2  823.32   69.49
  -3  -8   2  863.11   67.69
  -3   8  -2  902.61   67.29
   3  -8  -2  896.21   75.29
   3  -8  -2  975.50   64.69
  -3  -8   2  869.61   64.09
  -3   8  -2  812.12   69.59
   3   8   2  823.92   69.49
   4  -8   2 1375.66   89.29
   4   8  -2 1445.26  104.99
  -4   8   2 1397.86   85.69
  -4   8   2 1353.66   90.39
  -4  -8  -2 1485.15   99.69
   4  -8   2 1359.96  105.29
   4  -8   2 1388.46  107.99
  -4  -8  -2 1531.25   90.39
  -4  -8  -2 1597.34  116.29
  -4   8   2 1573.04   99.79
  -4  -8  -2 1557.44  126.19
   4   8  -2 1545.45   88.09
  -4   8  -2 1331.27   94.59
  -4  -8   2 1322.87   86.69
  -4  -8   2 1367.36  109.29
   4  -8  -2 1767.82  112.79
  -4  -8   2 1436.06   90.99
   4   8   2 1491.45   99.49
  -4  -8   2 1351.46   93.29
  -4   8  -2 1474.65   95.69
  -4   8  -2 1446.86   87.19
   4  -8  -2 1506.65   88.49
  -5   8   2  235.68   42.90
  -5  -8  -2  227.38   53.69
  -5  -8  -2  304.97   40.00
   5   8  -2  250.17   47.20
   5  -8   2  225.58   34.40
   5   8  -2  283.97   38.10
  -5  -8  -2  294.17   48.50
  -5   8   2  289.67   39.40
  -5  -8  -2  225.78   42.60
   5  -8   2  319.57   53.89
   5  -8  -2  224.68   48.10
  -5   8  -2  232.78   42.40
   5  -8  -2  204.58   34.60
   5   8   2  206.98   45.00
   5  -8  -2  276.47   51.99
  -5   8  -2  242.78   39.90
  -5   8  -2  306.77   39.60
  -5  -8   2  313.67   44.30
  -5  -8   2  291.47   43.20
  -6   8   2  523.05   53.79
  -6  -8  -2  475.55   75.09
  -6   8   2  543.25   60.29
  -6  -8  -2  586.74   68.69
   6  -8   2  612.94   81.89
   6   8  -2  539.25   52.39
   6   8  -2  570.14   78.69
  -6  -8  -2  557.74   56.49
  -6   8  -2  467.25   52.69
  -6   8  -2  528.45   57.99
   6   8   2  374.06   62.79
   6  -8  -2  525.55   77.29
  -6  -8   2  559.74   63.49
  -6  -8   2  470.05   51.79
  -6   8  -2  566.24   55.89
   6  -8  -2  498.45   78.39
  -7   8   2   25.90   17.90
   7   8  -2  -10.60   36.40
  -7  -8  -2   -4.10   37.00
  -7  -8  -2   22.80   35.20
  -7  -8  -2   51.29   28.50
   7  -8   2   62.69   38.50
   7   8  -2  -15.90   24.80
  -7  -8  -2   41.20   27.00
  -7   8   2   29.90   33.60
   7  -8  -2   25.20   28.70
   7  -8  -2   23.70   25.90
  -7  -8   2   19.70   29.50
  -7  -8   2  -10.20   17.80
   7  -8  -2   27.80   48.30
  -7   8  -2   25.20   24.40
  -7   8  -2    1.00   19.70
  -8   8   2  108.59   28.90
  -8  -8  -2   20.30   29.80
  -8  -8  -2  122.69   40.00
   8   8  -2  103.59   40.50
  -8  -8  -2   84.19   36.70
  -8   8  -2  104.99   32.90
  -8  -8   2  146.69   36.00
  -8  -8   2  118.59   31.20
  -8   8  -2  180.68   37.40
   8  -8  -2   59.29   27.80
   8  -8  -2  138.19   56.29
  -9  -8  -2   34.90   35.00
  -9  -8  -2   56.29   29.30
  -9  -8  -2  -44.90   53.59
  -9   8   2   35.00   22.80
  -9  -8   2   14.00   26.10
  -9   8  -2   42.30   30.00
  -9   8  -2   37.40   26.10
   9  -8  -2   37.60   27.40
  -9  -8   2   57.29   30.90
 -10  -8  -2   87.29   39.20
 -10  -8  -2   32.90   41.30
 -10  -8   2   88.39   24.70
 -10   8  -2   41.10   26.20
 -10  -8   2   23.80   25.40
 -10   8  -2   60.19   21.50
 -11  -8  -2  105.49   24.70
 -11   8   2   32.40   17.90
 -11  -8  -2   62.29   20.70
 -11   8  -2  113.89   23.70
 -11  -8   2   83.69   19.40
   0   9   2 1126.99   78.59
   0   9   2 1060.49   74.49
   0  -9  -2 1059.99   87.39
   0  -9   2 1098.79   74.79
   0  -9   2 1123.79   70.29
   0  -9  -2 1129.79   72.89
   0   9  -2 1090.99   78.99
   0   9   2 1108.99   70.99
   0   9  -2  920.41   72.49
   0  -9  -2 1233.98   91.09
   0  -9   2 1087.79   88.99
   0   9  -2 1081.69   81.39
   1   9  -2  354.86   49.80
  -1   9   2  402.26   49.50
   1  -9   2  346.57   52.49
   1  -9   2  427.76   43.90
  -1   9   2  376.16   38.20
   1   9  -2  380.46   40.10
   1  -9   2  431.06   50.59
  -1  -9  -2  435.46   58.99
   1   9  -2  394.46   44.30
   1   9  -2  436.66   49.70
   1  -9   2  424.26   43.10
  -1  -9  -2  383.96   42.70
  -1   9   2  483.75   55.39
   1  -9   2  399.16   56.49
  -1  -9  -2  427.66   55.99
  -1   9  -2  401.86   44.90
   1   9   2  350.16   47.30
   1  -9  -2  352.56   41.10
   1   9   2  431.36   38.70
   1   9   2  447.96   50.79
  -1  -9   2  287.27   50.79
   1  -9  -2  413.16   56.39
  -1   9  -2  423.86   55.49
   1  -9  -2  447.46   56.29
  -1   9  -2  384.86   44.70
  -1  -9   2  403.96   43.20
  -1  -9   2  370.16   42.00
  -1  -9   2  409.06   49.20
   2   9  -2  365.26   41.60
   2   9  -2  340.37   49.20
   2  -9   2  401.56   44.70
  -2   9   2  392.36   42.80
   2  -9   2  437.06   60.69
  -2  -9  -2  446.66   55.39
   2   9  -2  427.96   51.39
  -2   9   2  399.56   52.19
  -2  -9  -2  370.76   54.89
   2  -9   2  415.56   51.59
   2  -9   2  431.86   60.69
   2  -9   2  400.36   54.29
   2   9  -2  359.66   46.90
  -2  -9  -2  395.46   42.40
   2  -9  -2  406.26   39.50
  -2  -9   2  366.66   47.50
   2   9   2  442.66   43.90
  -2   9  -2  371.26   42.00
  -2   9  -2  454.35   55.59
   2   9   2  399.46   50.99
  -2   9  -2  400.96   49.99
  -2  -9   2  241.08   49.40
  -2   9  -2  461.85   53.89
   2  -9  -2  485.15   62.59
  -2  -9   2  404.16   44.20
  -2  -9   2  370.46   42.30
   3  -9   2 1393.76   87.39
  -3  -9  -2 1464.45  108.39
  -3  -9  -2 1398.86   97.99
  -3  -9  -2 1472.45   88.69
  -3   9   2 1422.46   85.39
  -3  -9  -2 1326.87  105.79
   3   9  -2 1369.86   99.59
   3   9  -2 1395.36   83.89
   3   9  -2 1352.96   88.79
   3  -9   2 1243.78   99.49
   3   9  -2 1461.05   90.19
  -3   9   2 1306.67   87.59
   3  -9  -2 1481.45  108.49
  -3  -9   2 1393.76   92.29
   3   9   2 1403.66   95.49
  -3  -9   2 1290.57  102.39
  -3   9  -2 1300.07   84.19
  -3   9  -2 1304.67   98.99
   3   9   2 1396.06   85.99
  -3   9  -2 1274.97   90.49
  -3  -9   2 1358.76   82.89
  -3   9  -2 1423.06   93.29
   3  -9  -2 1482.05  107.49
  -3  -9   2 1302.57   91.59
   3  -9  -2 1452.05   88.19
   4  -9   2  281.07   40.80
  -4  -9  -2  241.38   35.50
  -4   9   2  248.18   34.60
  -4  -9  -2  247.88   43.50
   4  -9   2  199.18   49.99
   4   9  -2  245.18   45.40
  -4  -9  -2  246.18   48.70
  -4  -9  -2  256.97   53.09
   4  -9   2  202.68   56.79
   4   9  -2  252.17   36.30
  -4   9   2  234.08   40.30
  -4   9  -2  253.57   42.30
   4   9   2  192.28   43.40
   4  -9  -2  279.87   41.10
   4  -9  -2  270.87   50.49
  -4  -9   2  192.78   39.10
  -4   9  -2  220.38   47.20
  -4   9  -2  169.48   37.20
  -4  -9   2  192.28   40.10
   4  -9  -2  231.18   48.20
   5   9  -2   68.39   37.90
  -5  -9  -2  159.28   35.70
  -5  -9  -2  109.19   37.60
  -5   9   2  114.19   29.20
   5  -9   2  149.59   44.00
  -5  -9  -2   73.99   28.00
   5   9  -2   99.49   30.40
  -5  -9  -2   68.79   34.50
   5  -9  -2   65.19   34.00
   5  -9  -2  142.09   39.60
  -5  -9   2   59.99   30.20
  -5   9  -2  113.79   37.10
  -5   9  -2  111.29   30.90
   5   9   2  124.49   36.00
  -5  -9   2  121.59   35.90
   5  -9  -2   93.09   29.10
  -5   9  -2   92.69   27.50
  -6   9   2   61.09   33.60
  -6  -9  -2  -21.90   46.40
  -6   9   2   72.59   26.70
  -6  -9  -2   39.40   27.80
  -6  -9  -2   18.30   32.20
  -6  -9  -2   28.70   27.50
   6   9  -2   10.50   30.30
  -6  -9   2   24.20   29.30
   6  -9  -2    9.40   35.90
   6  -9  -2   44.10   26.20
  -6   9  -2   36.80   31.70
   6  -9  -2    8.00   31.50
  -6  -9   2   20.40   27.50
  -6   9  -2   39.00   27.50
  -7   9   2   36.90   24.30
  -7  -9  -2    1.10   21.30
  -7  -9  -2   -0.20   25.30
   7   9  -2   42.50   44.40
  -7  -9  -2   62.39   46.10
  -7  -9  -2  -70.09   62.19
   7  -9   2  -26.10   51.19
  -7   9  -2   41.20   31.50
   7  -9  -2    8.40   23.00
   7  -9  -2   60.49   44.30
  -7  -9   2   24.30   20.20
  -7   9  -2   21.70   20.30
   7  -9  -2  -42.50   37.40
  -8  -9  -2   11.70   30.70
  -8  -9  -2   54.39   38.80
  -8   9   2   91.09   24.20
  -8  -9  -2   52.69   34.50
  -8  -9   2   61.89   25.60
   8  -9  -2   72.99   37.50
  -8   9  -2   36.10   30.30
  -8   9  -2   55.69   28.60
  -8  -9   2   74.89   27.20
  -9  -9  -2   45.00   26.30
  -9  -9  -2   13.60   23.60
  -9   9   2   48.60   18.40
  -9  -9   2   31.60   43.00
  -9   9  -2   -1.10   22.60
  -9   9  -2   40.40   27.70
   9  -9  -2   33.90   29.80
  -9  -9   2   52.69   28.20
 -10   9   2  121.29   20.60
 -10  -9  -2  125.49   26.60
 -10  -9  -2   92.09   29.30
  10  -9   2  157.28   23.30
 -10  -9   2  173.88   25.50
 -10   9  -2   97.59   24.40
 -10   9  -2  103.99   26.80
 -10  -9   2   98.09   24.00
   0  10   2   -5.80   18.10
   0 -10   2   25.50   26.20
   0 -10   2   -9.00   32.80
   0 -10   2  -20.40   24.50
   0 -10   2  -33.20   19.60
   0  10  -2   27.80   20.20
   0  10  -2    2.40   24.30
   0 -10   2    2.00   24.10
   0 -10  -2  -14.90   18.40
   0 -10  -2   -1.00   18.60
   0 -10  -2    4.80   18.60
   0  10   2   21.30   26.20
   0  10  -2    4.70   23.60
   0  10  -2   14.20   26.90
   0  10   2   -0.10   26.70
  -1 -10  -2  176.28   43.30
  -1  10   2   85.69   32.60
  -1  10   2   78.19   25.30
   1 -10   2   97.99   32.10
   1  10  -2  106.59   28.90
   1  10  -2  114.99   30.60
   1  10  -2  141.79   31.80
  -1  10   2  111.69   32.40
  -1 -10  -2   92.59   27.90
   1 -10   2   83.09   26.10
   1 -10   2   80.89   34.70
   1  10  -2  132.79   36.10
  -1 -10  -2   85.89   49.99
  -1 -10  -2  122.19   31.40
   1 -10   2   88.59   25.70
  -1  10  -2  118.79   34.90
  -1 -10   2   79.39   31.30
   1 -10  -2  127.99   29.40
   1 -10  -2   52.49   27.90
  -1 -10   2  110.89   31.40
  -1  10  -2  104.29   25.70
   1 -10  -2  116.89   37.40
   1  10   2   87.79   23.70
   1  10   2   65.49   29.70
  -1  10  -2   56.19   30.00
  -1  10  -2  121.79   30.90
   1  10   2   88.89   32.60
  -1 -10   2   50.09   28.90
  -1 -10   2   31.70   22.50
  -2 -10  -2  211.18   43.10
   2 -10   2  225.18   51.19
  -2 -10  -2  293.37   56.89
   2 -10   2  357.56   50.39
   2 -10   2  288.87   54.29
  -2 -10  -2  231.18   37.30
   2  10  -2  341.87   45.70
  -2  10   2  282.97   37.10
   2 -10   2  265.07   37.90
   2  10  -2  236.18   46.60
  -2 -10  -2  245.08   52.19
   2 -10   2  284.97   51.89
   2  10  -2  217.88   39.00
   2  10  -2  226.68   32.40
  -2  10  -2  358.56   48.90
   2 -10  -2  301.57   41.00
   2 -10  -2  203.28   48.10
   2  10   2  233.08   44.40
   2  10   2  282.17   37.50
   2 -10  -2  273.57   53.59
  -2 -10   2  162.58   31.60
  -2 -10   2  221.38   50.19
  -2  10  -2  267.07   49.10
  -2 -10   2  226.78   41.00
  -2 -10   2  306.17   44.90
  -2  10  -2  238.98   38.90
  -3 -10  -2 1465.35   89.49
   3  10  -2 1419.56   88.59
  -3 -10  -2 1261.47   95.79
  -3  10   2 1313.47   88.29
   3 -10   2 1348.47   95.49
   3  10  -2 1303.17  101.79
   3 -10   2 1437.06   89.19
  -3 -10  -2 1297.97   93.69
  -3  10   2 1452.25   88.39
   3  10  -2 1491.95   95.59
   3 -10   2 1549.24  111.89
   3  10  -2 1317.77   92.79
  -3 -10  -2 1325.67  108.99
  -3  10  -2 1256.47   87.29
   3  10   2 1428.66   85.99
   3 -10  -2 1341.57  110.39
   3  10   2 1103.79  108.99
  -3  10  -2 1261.57   92.79
   3 -10  -2 1538.35   92.69
   3 -10  -2 1514.25  115.19
  -3 -10   2 1370.36   94.49
  -4 -10  -2   47.10   34.40
   4  10  -2   19.70   22.80
  -4  10   2   53.29   24.20
  -4 -10  -2   29.10   36.20
   4  10  -2   24.40   24.90
   4 -10   2   48.70   29.50
   4 -10   2  -52.69   27.60
  -4  10   2   19.20   41.10
  -4 -10   2   14.00   25.60
   4 -10  -2    4.30   32.50
  -4  10  -2   49.80   26.90
  -4  10  -2   33.10   28.80
   4 -10  -2   20.50   25.60
  -4 -10   2   76.99   32.40
   4  10   2   24.00   40.30
  -5 -10  -2 1088.89   93.99
  -5  10   2 1162.08   79.09
  -5 -10  -2 1212.68   85.19
  -5 -10  -2 1201.18   88.49
  -5 -10  -2  885.51  109.79
  -5  10  -2 1013.10   82.79
  -5  10  -2 1084.79   78.99
   5 -10  -2 1117.69  102.49
  -5 -10   2  992.90   80.49
   5 -10  -2 1199.88   84.19
  -5 -10   2 1150.08   88.19
  -6 -10  -2  129.59   40.20
  -6 -10  -2   67.29   30.90
  -6 -10  -2  103.29   42.00
  -6 -10  -2  122.39   61.29
   6 -10   2  211.98   62.59
  -6  10   2  125.99   27.10
   6  10  -2  180.88   48.40
  -6 -10   2   60.99   32.50
   6 -10  -2   10.00   42.00
  -6 -10   2  101.89   29.40
  -6  10  -2  104.39   36.10
  -6  10  -2  154.78   36.80
   6 -10  -2  134.89   61.59
   6 -10  -2   45.90   28.50
  -7 -10  -2  331.77   50.09
  -7 -10  -2  200.28   38.60
   7  10  -2  192.98   55.59
  -7  10   2  225.08   35.70
  -7 -10  -2  140.49   43.80
   7 -10   2  127.09   56.59
  -7 -10   2  187.28   38.50
   7 -10  -2  243.08   57.19
   7 -10  -2  225.68   37.80
  -7  10  -2  204.78   38.40
  -7  10  -2  229.68   37.50
  -7 -10   2  234.38   43.80
  -8 -10  -2    7.60   48.60
  -8  10   2  135.59   25.50
  -8 -10  -2   83.49   30.40
  -8 -10  -2  103.49   36.60
   8 -10  -2   27.50   26.60
  -8 -10   2   83.09   32.30
  -8  10  -2   79.69   28.20
  -8 -10   2   48.60   29.50
  -8  10  -2   67.09   30.00
  -9 -10  -2   10.50   34.70
  -9  10   2   -4.50   19.20
   9 -10   2   -1.10   21.10
  -9 -10  -2   11.80   34.90
  -9 -10   2    9.90   24.60
  -9  10  -2  -10.50   12.80
  -9 -10   2  -12.80   17.20
  -9  10  -2    1.30   16.40
 -10 -10  -2  108.39   28.30
 -10  10   2   76.79   15.30
 -10 -10   2  108.29   22.70
 -10  10  -2   93.69   19.40
   0 -11   2 1119.39   87.49
   0 -11   2 1220.28   90.09
   0  11  -2 1067.49   96.39
   0 -11  -2 1166.58   92.59
   0 -11  -2 1260.07  100.69
   0  11   2 1165.58   79.79
   0  11  -2 1295.77   88.09
   0 -11  -2 1359.66   87.69
   0 -11   2 1245.18  106.69
   0  11  -2 1270.37   89.19
   0 -11  -2 1251.97  109.09
   0  11  -2 1136.59   79.39
   0  11   2 1330.77   82.89
   1  11  -2  636.04   57.79
  -1 -11  -2  752.22   63.29
   1  11  -2  773.62   68.09
  -1  11   2  619.44   56.89
   1 -11   2  693.73   83.79
  -1 -11  -2  758.62   77.49
  -1 -11  -2  657.63   63.59
  -1 -11  -2  679.73   74.49
   1  11  -2  624.34   77.19
  -1  11   2  666.43   60.09
   1  11  -2  627.54   55.19
   1 -11   2  761.42   68.99
   1 -11   2  661.43   67.29
   1 -11   2  662.13   63.99
  -1  11  -2  657.63   65.99
  -1 -11   2  731.43   68.19
  -1  11  -2  691.03   64.89
  -1  11  -2  615.04   60.59
   1  11   2  650.33   53.49
   1 -11  -2  728.43   70.49
   1 -11  -2  747.73   77.69
   1 -11  -2  688.73   62.99
  -1 -11   2  646.54   60.29
  -1  11  -2  717.53   79.29
  -1 -11   2  634.24   83.09
   1 -11  -2  759.52   78.39
  -2 -11  -2  641.84   63.09
   2 -11   2  709.73   66.89
   2 -11   2  661.93   66.09
  -2 -11  -2  531.25   81.09
   2  11  -2  640.94   58.69
  -2  11   2  643.24   66.89
   2 -11   2  741.63   86.19
  -2 -11  -2  604.14   64.79
   2  11  -2  583.04   55.69
   2  11  -2  563.74   75.49
  -2  11   2  670.33   57.69
   2 -11   2  688.13   81.99
  -2  11  -2  621.94   57.79
  -2  11  -2  649.93   62.79
  -2 -11   2  639.34   65.89
   2  11   2  652.33   57.39
   2 -11  -2  684.03   91.59
  -2  11  -2  646.44   75.99
   2 -11  -2  626.04   72.29
   2 -11  -2  672.23   83.19
   2 -11  -2  622.94   70.99
  -2 -11   2  614.54   66.49
   3  11  -2  474.25   59.19
   3  11  -2  502.35   57.69
  -3 -11  -2  574.44   64.09
  -3 -11  -2  586.74   87.49
  -3 -11  -2  546.35   52.19
   3  11  -2  531.15   71.39
   3 -11   2  521.75   61.09
  -3  11   2  509.35   53.29
  -3 -11  -2  584.24   68.59
  -3  11   2  446.66   54.79
   3 -11   2  602.34   78.99
  -3  11  -2  491.25   58.69
  -3  11  -2  508.75   53.29
   3 -11  -2  586.04   58.79
   3 -11  -2  614.24   83.69
   3 -11  -2  534.55   67.09
  -3 -11   2  546.45   62.09
  -3 -11   2  512.05   59.39
   3 -11  -2  366.36   69.59
   4 -11   2  223.28   51.29
  -4 -11  -2  191.88   50.29
  -4 -11  -2  241.08   49.10
   4  11  -2  219.08   53.99
  -4  11   2  229.68   37.70
  -4 -11  -2  243.98   44.80
  -4 -11  -2  241.18   43.30
   4 -11   2  234.08   44.20
   4 -11  -2  191.48   36.70
  -4  11  -2  272.97   43.10
  -4  11  -2  198.08   40.70
  -4 -11   2  166.28   38.40
   4 -11  -2  211.68   56.49
   4 -11  -2  203.08   52.99
   4 -11  -2  160.58   48.50
  -4 -11   2  187.78   38.90
   5  11  -2  117.09   51.89
  -5 -11  -2  233.78   43.80
   5 -11   2  169.38   54.99
  -5 -11  -2  145.59   35.90
  -5  11   2  214.18   34.20
   5 -11   2  118.29   35.60
  -5 -11  -2  217.08   42.60
  -5 -11  -2  259.87   59.89
   5 -11  -2  210.98   40.10
  -5  11  -2  212.18   38.20
  -5 -11   2  161.38   40.70
  -5  11  -2  182.58   40.30
  -5 -11   2  210.78   39.10
   5 -11  -2  182.18   64.99
   5 -11  -2  213.18   51.79
   6  11  -2   93.19   57.09
  -6 -11  -2  101.59   39.40
  -6 -11  -2  116.89   32.20
   6 -11   2  147.29   58.69
   6 -11   2  126.49   35.60
  -6 -11  -2  103.89   33.70
  -6  11   2  115.09   29.80
  -6  11  -2  122.99   30.60
   6 -11  -2   87.99   30.60
   6 -11  -2   97.89   40.70
  -6  11  -2   73.49   30.20
  -6 -11   2   50.89   32.10
  -6 -11   2  124.49   36.70
  -7 -11  -2   86.29   50.19
   7 -11   2   74.09   29.30
  -7 -11  -2  257.87   48.10
  -7 -11  -2  193.08   43.40
  -7 -11   2  235.88   37.50
  -7  11  -2  153.18   34.20
  -7  11  -2  113.29   31.50
  -7 -11   2  148.89   34.40
   7 -11  -2  132.39   30.70
  -8  11   2   67.19   19.00
  -8 -11  -2   22.10   31.20
  -8 -11  -2   -7.50   49.70
  -8  11  -2   92.59   22.60
   8 -11  -2   -0.30   29.60
  -8 -11   2   73.29   27.80
  -8  11  -2   74.49   22.40
  -8 -11   2   62.99   29.30
   9 -11   2  224.38   26.20
  -9 -11  -2  200.38   30.40
  -9 -11  -2  219.98   33.40
  -9 -11   2  185.48   35.40
  -9  11  -2  170.98   26.60
  -9 -11   2  183.08   24.20
  -9  11  -2  191.68   23.90
   0  12  -2   78.39   32.80
   0  12  -2   84.29   30.10
   0 -12  -2  146.19   46.90
   0 -12   2   94.59   48.80
   0  12   2  127.19   29.30
   0 -12  -2  149.79   35.70
   0 -12  -2  104.29   37.20
   0 -12   2  108.69   33.40
   0  12  -2   70.89   36.90
   0 -12  -2  203.08   61.29
   0 -12   2  136.59   32.90
  -1  12   2  360.66   44.80
  -1 -12  -2  381.26   53.09
   1 -12   2  389.06   52.79
   1  12  -2  391.96   46.00
   1 -12   2  389.56   64.09
  -1 -12  -2  319.97   72.29
  -1 -12  -2  467.65   53.69
   1  12  -2  281.97   44.50
   1  12  -2  447.66   72.39
  -1 -12  -2  402.56   56.69
   1 -12   2  361.46   46.70
  -1 -12   2  348.27   72.79
  -1  12  -2  371.16   68.59
  -1 -12   2  337.27   46.70
  -1  12  -2  252.07   43.40
   1 -12  -2  359.56   56.29
   1 -12  -2  423.76   46.80
  -1  12  -2  272.27   45.10
  -1 -12   2  392.16   54.69
   1 -12  -2  231.48   52.29
   1  12   2  385.96   44.80
   2 -12   2  -69.39   38.50
  -2 -12  -2   49.20   37.10
   2  12  -2  -20.90   21.90
  -2 -12  -2   17.70   27.20
   2  12  -2    2.00   18.70
  -2 -12  -2    1.70   42.80
  -2  12   2  -22.90   34.20
   2  12  -2   -4.80   36.80
  -2  12   2    0.30   18.80
  -2 -12  -2   61.59   41.20
   2 -12   2   -7.10   26.30
   2 -12   2    2.00   18.90
   2 -12  -2  -37.20   21.80
   2 -12  -2   35.10   30.00
  -2  12  -2    9.00   20.60
   2  12   2  -15.10   18.20
  -2  12  -2   14.80   18.40
  -2 -12   2   -4.80   26.70
   2 -12  -2   11.40   29.80
   2 -12  -2    2.10   26.00
  -2 -12   2    5.60   20.30
   2 -12  -2   16.30   44.50
  -2 -12   2   33.10   40.60
   3 -12   2  634.24   61.39
   3 -12   2  724.43   69.19
  -3 -12  -2  792.32   67.29
   3  12  -2  547.35   82.19
  -3 -12  -2  663.13   74.09
  -3  12   2  738.33   60.69
  -3 -12  -2  546.95   66.59
   3 -12   2  829.02   96.79
  -3 -12   2  606.24   60.39
  -3 -12   2  708.23   69.59
  -3  12  -2  698.03   60.09
   3 -12  -2  664.93   77.59
   3 -12  -2  615.94   86.99
   3 -12  -2  734.83   66.99
   3 -12  -2  593.14   98.79
   3 -12  -2  650.73   73.59
  -3  12  -2  666.53   60.79
   4 -12   2  -23.80   37.70
   4  12  -2  -27.70   42.60
  -4 -12  -2   44.60   64.69
  -4 -12  -2   34.10   26.60
  -4 -12  -2   26.50   41.10
   4 -12   2   49.80   30.70
  -4  12  -2   20.70   25.90
   4 -12  -2  112.19   64.79
   4 -12  -2   14.00   30.00
   4 -12  -2   28.30   45.20
   4 -12  -2   54.49   29.40
  -5 -12  -2  158.08   46.70
   5 -12   2  132.79   65.39
  -5  12   2   94.99   28.60
  -5 -12  -2  128.69   35.40
   5 -12   2  104.79   30.50
  -5 -12  -2   55.19   32.70
  -5 -12   2  173.18   35.50
  -5  12  -2  155.48   33.30
   5 -12  -2   88.99   33.60
   5 -12  -2  112.09   31.60
   5 -12  -2   17.30   40.20
  -5 -12   2  102.09   34.40
  -5  12  -2  125.19   29.80
   5 -12  -2  119.09   38.40
  -6 -12  -2  133.29   41.10
  -6  12   2  147.29   30.20
   6 -12   2  101.39   31.30
  -6 -12  -2  147.39   50.29
  -6 -12   2   62.69   30.00
  -6 -12   2   75.29   29.90
  -6  12  -2   98.79   29.60
   6 -12  -2   88.69   29.70
   6 -12  -2   45.20   42.20
  -6  12  -2  147.89   30.90
  -7 -12  -2   48.00   85.59
  -7 -12  -2   99.69   28.80
   7 -12   2   94.09   29.80
  -7  12   2   94.29   24.70
  -7  12  -2  198.98   53.59
  -7  12  -2  125.19   25.70
  -7 -12   2  183.88   57.29
   7 -12  -2   59.19   44.50
  -7 -12   2  134.49   38.90
   7 -12  -2   93.39   30.90
  -8 -12  -2   68.89   23.40
  -8  12   2   47.70   17.90
   8 -12   2   85.69   20.10
   8 -12   2   90.59   27.90
  -8 -12  -2   34.50   35.40
  -8  12  -2   59.09   22.00
  -8 -12   2   71.59   25.50
  -8  12  -2   62.09   22.50
  -8 -12   2   75.79   26.80
   8 -12  -2   69.49   20.40
   0 -13   2   78.29   65.79
   0 -13   2   -2.80   32.20
   0 -13  -2    6.10   40.50
   0 -13  -2   39.80   28.40
   0 -13  -2   46.70   30.10
   0  13  -2  -29.50   40.60
   0  13  -2   11.40   26.40
   0 -13  -2   26.30   27.90
   1 -13   2  657.03   87.39
  -1 -13  -2  603.44   87.39
   1  13  -2  481.15   69.49
  -1 -13  -2  567.54   58.69
  -1 -13  -2  535.55   66.69
   1 -13   2  616.54   65.59
   1 -13  -2  686.53   95.49
  -1 -13   2  634.44   65.49
  -1  13  -2  347.27   71.09
   1 -13  -2  676.33   61.99
  -1  13  -2  534.75   64.29
   1  13   2  403.96   64.49
  -1 -13   2  388.36   71.99
   1 -13  -2  420.76   59.39
   1 -13  -2  631.54   87.89
  -2 -13  -2  538.15   66.09
  -2  13   2  550.44   53.49
   2 -13   2  528.95   54.89
   2 -13   2  619.64   66.39
   2  13  -2  542.05   52.09
  -2 -13  -2  411.76   59.89
  -2 -13  -2  530.55   58.09
   2 -13  -2  445.66   78.29
  -2 -13   2  595.94   65.29
  -2  13  -2  500.55   58.49
   2 -13  -2  529.05   65.19
  -2 -13   2  424.06   74.09
  -2 -13   2  553.34   56.39
  -2  13  -2  430.86   53.59
   2 -13  -2  580.54   59.89
   2  13   2  600.34   49.99
   2 -13  -2  483.45   64.89
   3  13  -2   23.10   55.09
   3 -13   2  156.98   68.59
   3 -13   2  113.09   30.50
  -3 -13  -2   23.20   27.80
  -3 -13  -2  143.29   78.99
   3 -13   2   91.99   32.70
  -3  13   2  101.89   27.10
  -3 -13  -2   98.59   36.00
  -3 -13  -2   51.09   35.70
  -3 -13   2   72.69   31.60
  -3  13  -2   73.89   29.60
  -3 -13   2   28.00   59.99
   3 -13  -2   52.19   51.69
  -3  13  -2   33.40   29.30
   3 -13  -2   77.69   34.70
   3 -13  -2   48.20   29.00
  -3 -13   2   70.69   32.50
   3 -13  -2  133.69   34.50
   4 -13   2  362.76   45.20
  -4 -13  -2  296.47   41.20
  -4 -13  -2  303.97   47.10
  -4  13   2  221.28   33.60
  -4 -13  -2  282.27   49.10
   4 -13   2  254.57   43.00
  -4  13  -2  215.98   37.70
  -4 -13   2  394.96   54.29
  -4 -13   2  236.08   40.20
   4 -13  -2  227.38   38.10
   4 -13  -2  353.46   49.90
   4 -13  -2  141.79   47.70
  -4  13  -2  311.37   45.30
  -5 -13  -2   94.29   43.60
  -5 -13  -2  123.99   33.30
   5 -13   2   73.59   30.80
  -5  13   2  100.69   26.80
  -5 -13  -2  109.29   37.80
   5 -13   2  114.29   31.00
  -5  13  -2  128.89   32.80
  -5 -13   2   95.99   26.10
   5 -13  -2    2.20   39.80
  -5  13  -2  106.19   32.30
   5 -13  -2  119.99   30.60
  -5 -13   2  164.58   34.10
   5 -13  -2   81.79   30.20
  -6 -13  -2  211.88   35.90
  -6 -13  -2  255.67   41.00
  -6  13   2  213.98   29.30
   6 -13   2  228.18   34.60
   6 -13  -2  310.57   43.90
  -6 -13   2  304.27   41.30
   6 -13  -2  207.58   36.80
  -6  13  -2  221.58   34.70
  -7 -13  -2  102.89   30.40
  -7 -13  -2   96.09   40.30
   7 -13   2  115.19   29.50
  -7  13  -2  145.79   24.50
   7 -13  -2   98.49   27.30
  -7  13  -2  193.68   34.30
  -7 -13   2  173.28   30.90
  -7 -13   2  177.48   32.70
   0  14   2   19.10   15.60
   0 -14   2   13.00   21.20
   0 -14   2   33.00   30.20
   0 -14  -2  -67.49   40.10
   0 -14  -2    9.20   30.80
   0  14  -2   65.09   29.70
   0 -14  -2    8.00   49.60
   0  14  -2   31.00   18.90
  -1 -14  -2  233.68   45.60
  -1 -14  -2  160.98   49.60
   1 -14   2  386.76   48.20
   1  14  -2  384.36   44.90
   1 -14   2  269.67   43.50
  -1 -14  -2  435.86   48.30
   1  14  -2  276.97   42.00
  -1  14   2  299.27   37.80
  -1  14  -2  347.57   41.20
  -1  14  -2  208.88   37.80
  -1 -14   2  357.06   47.60
   1 -14  -2  242.58   54.49
   1  14   2  343.47   39.50
   1 -14  -2  326.27   44.90
  -1 -14   2  291.07   41.70
   1 -14  -2  329.17   48.30
   2 -14   2  151.88   37.50
   2 -14   2  216.08   39.60
  -2 -14  -2  108.89   67.69
  -2 -14  -2  304.37   46.80
  -2  14   2  264.47   33.90
  -2 -14  -2  289.07   43.80
   2 -14  -2  214.38   39.50
  -2  14  -2  231.38   37.60
  -2 -14   2  251.87   39.20
  -2 -14   2  300.47   45.70
  -2  14  -2  323.47   42.20
   2 -14  -2  219.98   43.50
   2 -14  -2  261.67   49.10
   3 -14   2  488.25   49.00
  -3 -14  -2  531.45   55.19
  -3 -14  -2  475.15   60.19
   3 -14   2  473.65   55.69
  -3  14   2  477.55   47.70
  -3 -14  -2  512.75   63.49
   3 -14  -2  413.26   51.89
  -3  14  -2  498.35   52.49
   3 -14  -2  506.15   52.99
  -3 -14   2  368.26   48.90
  -3 -14   2  514.75   56.49
  -3  14  -2  425.66   49.40
  -4 -14  -2  199.48   41.60
  -4  14   2  193.18   28.20
  -4 -14  -2  151.08   37.10
  -4 -14  -2  158.68   38.60
   4 -14   2  142.89   29.70
  -4 -14   2  204.38   34.10
   4 -14  -2   77.69   33.60
  -4  14  -2  167.68   33.10
   4 -14  -2  158.58   44.40
  -4 -14   2  155.28   34.10
  -4  14  -2  212.28   34.10
  -5 -14  -2   25.70   55.79
  -5 -14  -2    9.40   30.80
  -5  14   2   17.20   31.70
   5 -14   2   -0.10   22.00
   5 -14   2   20.60   17.90
  -5  14  -2   33.30   21.60
  -5 -14   2   15.10   18.00
   5 -14  -2   30.50   24.80
   5 -14  -2  -39.40   29.60
  -5  14  -2   -6.90   20.60
  -5 -14   2   33.90   19.70
   6 -14   2   95.69   23.70
   6 -14   2   75.29   30.00
  -6 -14  -2   79.29   23.80
  -6  14   2   58.89   14.90
  -6  14  -2   43.60   21.30
  -6 -14   2   41.10   22.90
  -6  14  -2   17.20   19.10
   6 -14  -2   98.79   25.00
  -6 -14   2   89.99   24.40
   0 -15  -2   97.49   35.60
   0 -15   2  160.28   33.10
   0 -15   2  165.98   32.20
   0 -15  -2  149.09   37.50
   0  15  -2  101.59   23.90
   0  15   2  174.08   25.90
  -1  15   2   77.89   22.70
   1  15  -2   29.00   23.20
   1 -15   2    6.70   25.90
   1 -15   2   19.90   31.60
  -1 -15  -2  141.49   48.60
  -1 -15  -2   83.59   33.50
  -1  15  -2  128.59   47.00
  -1  15  -2   33.70   23.00
   1 -15  -2   90.39   29.90
   1 -15  -2   66.79   31.50
  -1 -15   2   35.90   21.80
  -2 -15  -2   34.90   32.50
  -2 -15  -2  -13.30   40.70
  -2  15   2   57.49   20.70
   2 -15   2   64.69   22.00
   2 -15  -2   50.99   25.00
   2 -15  -2   39.50   35.00
  -2 -15   2   45.00   21.60
  -2 -15   2   51.29   34.80
  -2  15  -2   46.00   26.10
  -2  15  -2    8.30   24.60
  -3  15   2  225.88   28.30
  -3 -15  -2  325.97   42.80
   3 -15   2  229.58   36.60
  -3 -15   2  267.67   34.00
  -3  15  -2  224.58   32.20
   3 -15  -2  416.46   71.59
  -3 -15   2  269.07   37.00
   3 -15  -2  239.78   44.30
  -3  15  -2  250.47   28.90
  -4  15   2   -2.50   10.40
   4 -15   2    2.70   15.30
  -4 -15  -2   15.80   19.10
   4 -15   2   10.40   24.90
  -4 -15   2    4.90   16.00
  -4 -15   2   -4.10   23.20
  -4  15  -2    0.90   28.10
   4 -15  -2   10.60   25.00
  -4  15  -2    5.90   14.00
  -5 -15  -2   29.70   20.00
   5 -15   2   10.00   20.00
  -5  15   2   -1.70   14.20
   5 -15   2    5.10   20.00
  -5  15  -2   33.40   20.60
  -5 -15   2   -1.80   23.80
   5 -15  -2   11.30   17.30
  -5 -15   2   55.69   19.60
   0 -16   2  410.76   37.50
   0 -16  -2  393.56   42.30
  -1 -16  -2  172.88   28.10
  -1  16   2  257.17   26.10
  -1 -16   2  204.88   34.60
   1 -16  -2  157.78   26.60
  -1  16  -2  278.27   29.70
   2 -16   2  123.29   27.60
  -2  16   2  145.99   19.90
  -2 -16  -2  154.08   25.70
   2 -16  -2  236.28   32.50
  -2 -16   2  202.48   29.60
  -2 -16   2  180.78   26.70
  -2  16  -2  210.28   26.30
   3 -16   2   48.10   24.90
  -3  16   2  115.69   21.50
  -3 -16  -2   78.69   23.70
   3 -16   2  142.69   29.20
  -3  16  -2   75.99   16.80
  -3 -16   2  127.49   26.60
  -3 -16   2  111.29   22.10
   0   0  -3   -1.70    2.00
   0   0  -3    2.40    1.90
   0   0   3    8.80   12.60
  -1   0   3 4175.68  190.38
   1   0   3 4445.16  195.88
   1   0  -3 4089.39  184.08
   1   0  -3 4337.17  181.88
   1   0  -3 4149.18  181.68
  -1   0  -3 4018.60  183.38
   2   0   3   39.60   20.00
   2   0   3   25.80    9.90
  -2   0   3   43.60   12.70
   2   0  -3   28.90   11.60
   2   0  -3   32.40    9.10
   3   0  -3  451.25   34.80
   3   0   3  444.66   42.50
   3   0   3  474.05   34.30
  -3   0   3  545.75   34.30
   3   0  -3  399.06   36.60
   4   0   3  362.36   41.50
  -4   0   3  342.57   28.50
   4   0  -3  321.57   39.30
   4   0   3  328.47   37.20
   4   0  -3  375.26   38.30
   4   0   3  329.67   33.70
   5   0  -3   96.59   24.30
   5   0   3  114.69   24.10
   5   0   3   69.09   26.40
  -5   0   3  124.09   27.40
   5   0  -3  121.99   22.90
   5   0  -3   92.79   27.00
  -5   0  -3   68.79   20.50
   6   0   3  255.57   41.80
   6   0  -3  231.08   38.90
  -6   0   3  187.88   29.90
   6   0  -3  181.38   35.20
   6   0  -3  246.68   32.30
   6   0   3  166.18   39.60
  -6   0  -3  221.48   32.30
  -6   0   3  219.08   38.90
  -7   0   3   81.79   33.20
  -7   0   3   92.69   34.20
  -7   0   3   91.29   26.30
   7   0  -3  117.79   36.90
  -7   0  -3  114.79   31.00
  -7   0   3  131.09   35.50
   7   0  -3  127.49   27.60
   7   0   3   90.99   29.60
  -7   0  -3   89.59   39.40
  -7   0  -3   97.99   27.00
   7   0  -3  131.09   36.70
  -8   0   3  266.67   48.40
  -8   0  -3  318.27   42.80
  -8   0  -3  376.16   48.70
  -8   0   3  326.77   41.10
  -8   0   3  265.37   41.20
  -8   0   3  392.16   54.39
   8   0   3  239.08   51.79
  -8   0  -3  330.07   51.09
   8   0  -3  294.27   57.59
   8   0  -3  374.76   59.69
   8   0  -3  301.57   41.40
  -9   0  -3   12.20   27.80
  -9   0  -3   26.40   57.49
  -9   0   3   26.00   32.70
   9   0  -3   35.10   39.90
  -9   0   3   42.60   25.80
  -9   0  -3   53.49   34.90
   9   0   3   72.69   57.19
  -9   0  -3   61.69   33.60
  -9   0   3   71.99   28.50
   9   0  -3   53.99   25.60
 -10   0  -3  615.14   60.79
 -10   0  -3  577.34   59.09
  10   0  -3  602.04   92.49
 -10   0   3  496.75   55.09
  10   0  -3  539.85   53.99
 -11   0  -3   26.20   35.10
 -11   0  -3   45.30   25.10
 -11   0   3   33.00   18.00
  11   0  -3   12.30   47.20
 -12   0   3    9.20   18.30
 -12   0  -3   51.09   20.60
 -12   0  -3   40.80   29.60
   0   1   3   28.90   11.30
   0   1  -3   27.10    8.40
   0  -1  -3   39.80    3.30
   0   1  -3   27.90    5.80
   0  -1   3    9.80   13.40
   1  -1   3 7011.20  317.87
  -1   1  -3 7198.48  320.57
   1   1   3 7845.02  329.87
   2  -1   3 3579.34  169.28
  -2   1   3 3505.45  167.58
   2  -1   3 3871.21  178.38
   2   1  -3 4047.89  172.38
   2   1  -3 3777.22  171.28
   2  -1  -3 3673.53  168.98
   2   1   3 3608.44  167.38
  -2  -1   3 3527.65  172.58
   2  -1  -3 3828.92  170.88
   2   1   3 3900.21  180.68
   3  -1   3  483.65   34.20
   3   1  -3  377.06   36.00
   3   1  -3  407.26   35.70
  -3   1   3  432.46   28.00
   3  -1   3  437.96   36.30
   3  -1   3  436.76   37.70
   3  -1  -3  436.46   35.50
   3   1   3  454.45   40.30
   3   1   3  504.55   40.60
   3  -1  -3  413.16   33.70
   4  -1   3  112.09   20.90
   4   1  -3  109.89   22.60
  -4   1   3   77.79   12.50
   4  -1   3  131.89   28.30
   4  -1   3  112.39   22.00
   4   1  -3  115.49   23.60
   4  -1  -3   99.59   21.40
  -4  -1   3   93.49   19.60
   4  -1  -3   85.69   23.80
   4   1   3  115.79   23.70
  -5   1   3  367.96   23.20
  -5  -1  -3  398.66   35.30
   5  -1   3  449.26   42.00
   5   1  -3  391.16   46.30
   5   1  -3  467.85   39.60
   5  -1   3  448.96   49.00
   5   1  -3  474.35   44.50
  -5   1  -3  425.66   39.10
  -5  -1   3  444.06   44.10
   5  -1  -3  439.26   38.50
   5  -1  -3  382.66   48.00
   5   1   3  467.95   49.99
   5  -1  -3  433.36   49.50
  -6  -1  -3  304.47   50.29
  -6   1   3  352.96   47.00
  -6   1   3  302.47   36.30
   6   1  -3  309.27   47.70
   6   1  -3  303.17   35.90
   6   1  -3  303.47   45.30
  -6  -1  -3  325.07   39.10
   6  -1   3  277.97   42.20
   6  -1  -3  366.36   51.29
  -6   1  -3  296.17   38.90
   6   1   3  285.37   45.30
  -6   1  -3  318.87   38.10
  -6  -1   3  273.97   32.60
   6  -1  -3  259.97   45.00
   6  -1  -3  343.77   39.40
  -6  -1   3  343.77   44.80
  -7   1   3  448.36   46.60
  -7  -1  -3  476.65   47.40
   7   1  -3  397.96   43.10
   7   1  -3  401.36   60.39
   7  -1   3  491.75   62.69
  -7  -1  -3  412.76   51.69
  -7   1   3  420.66   55.89
  -7   1   3  415.66   56.29
  -7  -1  -3  416.06   48.70
   7   1  -3  497.85   65.49
   7  -1  -3  463.85   45.00
  -7   1  -3  514.85   60.59
  -7  -1   3  442.16   53.69
   7  -1  -3  453.55   62.79
   7   1   3  434.86   58.59
  -7  -1   3  476.35   53.29
  -7   1  -3  504.15   57.69
   7  -1  -3  438.66   77.29
  -7   1  -3  452.65   46.70
  -7  -1   3  414.46   46.10
   8  -1   3  592.04   74.99
  -8  -1  -3  687.13   59.79
   8   1  -3  597.34   55.79
   8   1  -3  597.44   79.89
   8   1  -3  599.74   77.69
  -8   1   3  530.55   60.79
  -8  -1  -3  575.14   64.79
  -8   1   3  540.95   54.39
  -8  -1  -3  625.34   60.49
  -8   1  -3  595.34   65.49
  -8  -1   3  673.83   71.69
  -8  -1   3  580.74   60.19
   8  -1  -3  634.74   56.99
  -8  -1   3  626.74   58.19
   8  -1  -3  628.54   80.69
  -8   1  -3  524.35   61.69
  -8   1  -3  629.04   57.09
   8   1   3  646.24   75.99
  -8  -1   3  475.05   64.79
   8  -1  -3  567.04   76.89
   9   1  -3  -13.00   33.90
  -9   1   3   18.60   22.00
  -9   1   3   60.79   34.60
  -9  -1  -3    5.80   30.70
   9   1  -3   35.00   25.50
   9  -1   3   54.09   54.49
  -9   1   3    3.50   30.40
  -9  -1  -3   49.00   28.40
  -9  -1  -3   22.60   24.20
  -9  -1   3    5.60   31.50
  -9   1  -3   12.10   27.60
  -9   1  -3    0.80   24.30
   9  -1  -3   77.79   44.40
   9  -1  -3  -43.00   38.50
   9   1   3  -18.40   58.19
  -9  -1   3   43.00   24.90
   9  -1  -3   26.60   24.50
  -9  -1   3    5.00   31.10
  -9   1  -3   -7.50   29.50
 -10  -1  -3  189.48   37.90
 -10  -1  -3  220.58   39.10
  10   1  -3  158.28   33.10
 -10  -1  -3  166.88   36.80
 -10   1   3  174.78   30.80
 -10   1  -3  111.69   37.80
 -10   1  -3  174.58   35.40
  10  -1  -3  243.88   36.00
  10  -1  -3  133.59   65.99
 -10  -1   3  119.19   30.60
 -11  -1  -3  512.25   53.39
 -11  -1  -3  490.45   70.59
 -11   1   3  363.06   44.20
 -11   1  -3  496.65   51.29
 -11  -1   3  440.26   44.40
 -11   1  -3  521.95   61.79
 -12  -1  -3  308.17   36.00
 -12   1   3  279.27   30.90
 -12  -1  -3  374.56   39.30
 -12   1  -3  261.17   37.20
 -12   1  -3  303.67   34.50
   1   2  -3  528.25   33.50
   1  -2   3  503.75   42.70
   1  -2   3  455.15   30.40
  -1   2   3  517.25   34.30
   1   2  -3  484.55   33.30
   1   2   3  490.55   38.90
  -1   2  -3  552.74   37.90
  -1  -2   3  508.55   39.40
   1  -2  -3  510.15   28.30
   2   2  -3 4962.50  232.48
   2  -2   3 4989.60  236.28
   2  -2   3 4992.50  235.98
  -2   2   3 5383.06  225.58
   2   2  -3 5168.78  232.78
  -2   2  -3 5204.28  232.28
   2  -2  -3 4921.91  228.78
   2  -2  -3 4864.01  229.28
   2   2   3 5022.70  239.58
  -2  -2   3 4951.20  227.88
   2   2   3 5517.35  228.08
   3   2  -3 6125.19  293.37
   3   2  -3 6528.85  293.67
   3  -2   3 6422.16  294.87
   3  -2   3 6381.76  298.67
   3   2   3 6494.95  288.87
   3  -2  -3 6433.06  291.67
   3  -2  -3 6404.16  292.27
   4   2  -3  376.46   36.20
   4   2  -3  304.17   31.80
   4   2  -3  356.26   43.10
   4  -2   3  290.47   35.80
   4  -2   3  328.47   37.40
   4  -2   3  374.86   41.10
  -4  -2   3  329.47   37.00
   4  -2  -3  338.87   39.50
   4  -2  -3  267.97   35.30
   4   2   3  381.06   40.10
  -4   2  -3  287.27   31.30
   5  -2   3  667.03   55.79
  -5  -2  -3  690.73   50.39
   5   2  -3  690.13   57.19
   5   2  -3  753.12   63.29
   5  -2   3  590.34   55.89
   5   2  -3  654.13   48.90
  -5   2  -3  664.03   49.20
   5   2   3  698.33   56.59
   5  -2  -3  632.84   58.49
   5  -2  -3  767.52   61.59
   5  -2  -3  654.33   49.50
  -6   2   3  650.83   51.49
  -6  -2  -3  699.23   64.59
  -6   2   3  620.14   62.69
  -6  -2  -3  848.72   66.99
   6  -2   3  537.65   65.09
   6   2  -3  840.52   71.69
  -6   2   3  666.83   58.99
   6  -2   3  612.24   64.99
   6   2  -3  588.74   62.29
  -6   2  -3  781.12   59.49
  -6  -2   3  689.43   60.89
  -6  -2   3  556.74   48.30
   6  -2  -3  517.75   54.09
  -6   2  -3  587.44   52.79
   6   2   3  674.83   57.89
   6  -2  -3  773.92   65.79
   6  -2  -3  661.43   61.49
  -7  -2  -3  708.93   77.49
  -7   2   3  842.22   57.79
   7  -2   3  788.22   81.39
  -7   2   3  680.53   64.79
   7   2  -3  790.12   74.59
  -7   2   3  666.73   66.09
  -7  -2  -3  760.62   59.69
  -7   2   3  715.53   70.89
   7   2  -3  797.92   59.79
  -7  -2  -3  765.32   64.19
  -7   2  -3  674.73   66.49
  -7  -2   3  700.93   64.69
   7  -2  -3  830.82   75.69
   7  -2  -3  858.71   80.29
  -7   2  -3  675.53   58.59
  -7  -2   3  872.81   76.69
  -7  -2   3  746.23   71.89
   7  -2  -3  782.22   59.39
   7   2   3  729.43   67.39
  -7  -2   3  730.13   60.19
   8   2  -3  625.44   79.79
   8   2  -3  652.53   59.39
  -8   2   3  594.74   60.89
  -8   2   3  650.93   63.49
  -8   2   3  637.24   56.39
  -8  -2  -3  747.13   87.99
   8   2  -3  463.35   73.99
   8  -2   3  573.44   71.69
  -8  -2  -3  600.54   66.69
  -8  -2  -3  567.14   52.69
  -8  -2  -3  518.65   64.99
  -8  -2   3  598.14   57.39
   8  -2  -3  728.03   85.59
  -8  -2   3  488.35   67.89
  -8   2  -3  645.34   66.49
  -8  -2   3  712.23   68.29
  -8   2  -3  617.94   56.99
  -8   2  -3  633.04   58.99
   8  -2  -3  577.54   55.79
   8   2   3  557.04   77.19
   8  -2  -3  647.44   82.09
  -9  -2  -3   67.79   40.20
  -9  -2  -3  127.79   39.70
   9  -2   3   86.19   57.79
  -9  -2  -3   66.89   29.30
   9   2  -3   51.39   32.80
  -9   2   3   22.40   33.90
  -9   2   3   37.90   33.90
  -9  -2  -3   82.29   30.90
   9   2  -3   33.50   25.60
  -9   2   3   92.89   24.40
  -9  -2   3   44.60   33.00
  -9  -2   3   82.49   30.40
   9  -2  -3   70.99   39.20
   9  -2  -3   90.29   31.20
  -9   2  -3   88.59   29.70
  -9   2  -3  112.09   31.80
   9  -2  -3  116.89   41.40
  -9   2  -3  108.29   32.80
 -10  -2  -3  218.78   44.50
  10   2  -3  145.09   54.79
 -10  -2  -3  144.39   36.80
  10   2  -3  114.39   31.20
 -10   2   3  184.18   34.80
 -10  -2  -3  234.68   41.80
 -10   2  -3  227.78   40.30
  10  -2  -3  179.88   69.49
  10  -2  -3  184.28   36.40
 -10  -2   3  181.68   34.90
 -10   2  -3  149.19   37.40
 -11  -2  -3  554.24   54.59
 -11   2   3  432.16   48.30
 -11  -2  -3  559.14   54.39
 -11   2  -3  532.45   60.99
 -11   2  -3  344.47   77.79
 -11  -2   3  462.95   50.09
 -12  -2  -3  462.65   42.30
 -12  -2  -3  384.16   41.40
 -12   2   3  370.86   37.80
 -12  -2   3  382.96   36.10
 -12   2  -3  519.45   41.40
 -12   2  -3  295.07   50.29
   0   3  -3 2686.43  128.39
   0  -3   3 2537.65  131.39
   0  -3  -3 2744.03  123.69
   1  -3   3 1699.83   91.69
  -1  -3  -3 1557.84   83.19
   1   3  -3 1740.53   88.99
   1  -3   3 1869.61   93.09
   1  -3   3 1722.73   85.19
  -1   3  -3 1681.63   88.09
   1   3   3 1735.13   80.19
   1  -3  -3 1615.04   82.99
   2  -3   3   91.29   18.60
   2  -3   3  106.19   20.60
   2  -3   3   92.59   18.90
   2   3  -3  107.29   21.80
  -2   3  -3  110.19   19.80
   2   3   3   82.99   15.60
   2  -3  -3   88.19   17.90
   2  -3  -3   82.19   15.10
  -2  -3   3  107.09   18.90
   3   3  -3  109.89   27.00
   3  -3   3  164.28   27.90
   3  -3   3  123.69   23.00
   3   3  -3  137.49   26.50
   3  -3   3   98.69   23.60
   3  -3  -3  145.99   23.00
  -3  -3   3  118.89   21.90
   3   3   3  109.19   21.20
   4  -3   3 1387.36   83.69
   4  -3   3 1477.95   85.49
   4  -3   3 1296.07   83.09
  -4  -3  -3 1426.26   78.09
   4   3  -3 1481.35   90.09
   4   3  -3 1504.95   90.69
   4  -3  -3 1344.77   77.99
  -4  -3   3 1322.47   81.69
   4  -3  -3 1449.95   87.19
   4   3   3 1442.86   83.49
   4  -3  -3 1256.37   83.89
   5   3  -3  163.68   32.10
   5   3  -3  226.98   30.70
   5  -3   3  147.09   32.80
   5  -3   3  182.68   35.60
  -5  -3  -3  202.58   29.70
   5   3  -3  133.79   33.30
   5  -3   3  206.98   34.50
   5  -3  -3  159.38   31.40
  -5  -3   3  142.29   32.30
   5   3   3  196.58   34.30
   5  -3  -3  179.78   28.20
  -5   3  -3  197.78   29.50
   5  -3  -3  160.08   34.80
  -6   3   3  103.59   33.00
  -6  -3  -3   82.19   35.20
  -6  -3  -3   43.60   28.20
   6  -3   3  105.09   32.70
  -6   3   3   89.19   30.50
  -6  -3  -3   60.39   21.50
   6   3  -3   62.79   29.10
  -6   3   3   92.99   24.40
   6   3  -3   93.19   24.50
   6   3  -3   86.49   31.50
  -6   3  -3   78.99   23.40
   6  -3  -3   88.49   28.70
   6  -3  -3   87.69   23.10
  -6  -3   3  112.19   31.90
  -6  -3   3  125.19   34.90
   6  -3  -3  118.59   30.60
  -6  -3   3   99.29   27.30
   6   3   3  118.39   28.10
  -7  -3  -3  223.38   44.60
   7   3  -3  232.78   47.90
   7   3  -3  289.97   38.10
  -7   3   3  296.67   46.00
  -7   3   3  295.57   38.30
   7  -3   3  263.97   51.29
  -7  -3  -3  241.68   37.90
  -7  -3  -3  218.98   49.10
  -7   3   3  197.38   40.90
   7  -3  -3  339.47   54.09
  -7   3  -3  332.37   41.50
  -7  -3   3  297.27   38.20
   7   3   3  199.88   46.10
  -7  -3   3  254.57   47.40
   7  -3  -3  212.18   47.40
  -7   3  -3  337.27   50.29
  -7  -3   3  218.58   39.20
  -7   3  -3  341.17   46.90
   7  -3  -3  275.77   36.50
  -8  -3  -3   12.40   22.60
  -8   3   3  -20.20   11.80
  -8  -3  -3   13.80   31.00
   8   3  -3   -7.70   21.30
  -8  -3  -3   35.80   29.10
   8   3  -3    6.20   22.40
  -8   3   3  -13.10   17.10
   8  -3   3  -38.20   33.40
  -8   3  -3  -12.20   21.20
   8  -3  -3    5.30   20.70
  -8   3  -3   17.10   27.60
  -8   3  -3  -19.80   20.50
  -8  -3   3   -2.50   21.30
  -8  -3   3   30.50   31.80
  -8  -3   3   -8.80   34.90
   8  -3  -3  -69.69   22.80
  -8  -3   3   -9.30   28.70
   8   3   3  -37.00   38.60
   8  -3  -3   42.80   31.00
  -9  -3  -3  270.67   50.99
  -9   3   3  203.28   37.10
   9  -3   3  196.28   61.99
  -9  -3  -3  133.79   49.20
  -9   3   3  175.48   42.60
  -9  -3  -3   97.09   38.80
  -9  -3  -3  121.69   34.00
   9   3  -3  141.29   32.90
   9   3  -3  200.58   49.20
   9  -3  -3  236.98   39.90
   9  -3  -3  159.48   50.09
  -9   3  -3  138.19   33.10
  -9   3  -3  279.67   44.80
  -9  -3   3  165.48   37.50
  -9   3  -3  189.88   41.80
  -9  -3   3  240.68   40.60
   9  -3  -3  171.48   55.29
  10   3  -3   25.40   48.20
  10   3  -3  263.27   59.39
 -10   3   3  119.89   25.90
 -10  -3  -3  132.99   32.90
 -10  -3  -3  150.58   36.60
 -10  -3   3   72.99   32.20
 -10   3  -3   85.09   36.50
 -10  -3   3  142.19   29.40
 -10   3  -3  108.49   35.40
  10  -3  -3   59.59   41.80
 -10   3  -3  -26.60   57.59
  10  -3  -3   87.69   29.20
 -11  -3  -3  108.09   30.00
 -11  -3  -3   45.80   30.50
 -11   3   3   87.99   21.60
 -11  -3   3   85.49   23.50
  11  -3  -3   -5.20   34.40
 -11   3  -3  140.89   32.10
 -11   3  -3   83.99   30.40
 -12  -3  -3   42.30   21.40
 -12   3   3    4.80   11.00
 -12  -3  -3   10.20   17.30
 -12   3  -3   10.10   19.50
 -12  -3   3    8.90   12.20
 -12   3  -3    2.00   16.50
   0  -4  -3   96.19   17.50
   0   4  -3   95.99   20.30
   0  -4   3   99.59   19.30
   0  -4   3   94.59   20.60
   0   4   3  102.99   14.20
  -1  -4  -3  552.74   39.60
   1  -4   3  587.24   39.60
   1  -4   3  485.95   43.60
   1   4  -3  529.45   43.30
  -1  -4   3  567.54   40.50
  -1   4  -3  600.94   44.20
   1   4   3  515.15   34.40
   1  -4  -3  522.95   37.10
   2  -4   3  378.96   35.80
   2  -4   3  419.76   41.30
   2   4  -3  403.06   41.70
  -2  -4  -3  367.16   35.00
   2  -4   3  360.96   36.90
   2   4   3  408.96   30.80
  -2  -4   3  426.16   37.10
   2  -4  -3  418.46   35.80
  -2   4  -3  416.06   39.90
   3   4  -3  322.67   34.30
   3  -4   3  344.57   39.80
   3   4  -3  316.27   40.00
   3  -4   3  333.67   37.90
   3  -4   3  319.27   39.50
  -3  -4  -3  398.76   35.90
   3  -4  -3  343.57   39.30
  -3   4  -3  328.67   32.40
   3   4   3  331.77   34.70
  -3   4  -3  287.47   37.30
   3  -4  -3  348.07   39.00
  -3  -4   3  319.27   32.70
   4   4  -3 1110.99   77.89
   4   4  -3 1073.69   65.09
  -4  -4  -3 1027.00   64.59
   4  -4   3 1045.20   71.39
   4  -4   3 1056.99   70.19
   4  -4   3 1019.20   74.39
  -4  -4  -3 1155.78   77.29
   4   4   3 1063.79   70.19
   4  -4  -3 1122.19   76.29
   4  -4  -3 1112.69   66.29
  -4   4  -3  992.70   63.99
   4  -4  -3 1054.09   72.99
  -4  -4   3 1080.59   73.59
  -5  -4  -3   50.79   21.80
  -5  -4  -3   69.29   20.80
   5   4  -3   64.79   27.10
   5  -4   3  104.19   29.70
   5   4  -3   48.70   20.20
   5  -4   3   50.09   21.60
   5  -4  -3   65.19   26.10
  -5   4  -3   52.19   19.80
   5  -4  -3   70.49   29.20
   5  -4  -3   64.79   21.40
   5   4   3   50.59   26.70
   6  -4   3 1118.49   84.99
   6   4  -3 1155.18   72.29
  -6  -4  -3 1081.19   81.69
  -6   4   3 1002.00   70.39
  -6   4   3 1004.00   79.39
  -6  -4  -3 1000.50   83.59
  -6   4   3 1050.99   82.39
  -6  -4  -3 1029.40   70.99
   6   4  -3  936.01  102.49
  -6   4   3 1010.70   77.79
  -6  -4   3 1047.20   83.19
   6   4   3 1007.40   81.99
   6  -4  -3 1126.49  102.39
   6  -4  -3 1085.99   71.49
  -6   4  -3 1075.59   71.49
  -6   4  -3 1087.29   78.99
   6  -4  -3 1202.68   89.59
  -6   4  -3 1053.49   83.29
  -6  -4   3 1119.09   71.69
  -7  -4  -3 1321.77  104.39
  -7  -4  -3 1145.59   98.59
   7   4  -3 1288.77  102.19
   7  -4   3 1217.48   97.69
  -7   4   3 1251.97   86.69
  -7  -4  -3 1379.06   96.59
   7   4  -3 1382.06   85.49
  -7   4   3 1360.06   81.19
  -7  -4  -3 1300.47   85.59
  -7   4   3 1402.06   97.59
  -7   4  -3 1194.48   86.29
   7  -4  -3 1400.26  105.89
   7   4   3 1135.99   98.09
  -7  -4   3 1393.16   84.79
   7  -4  -3 1255.57   80.89
   7  -4  -3 1188.68  103.79
  -7  -4   3 1271.17   88.99
  -7   4  -3 1188.78   82.39
  -7  -4   3 1312.97   94.79
  -7   4  -3 1233.58   91.79
   8   4  -3  390.86   49.10
  -8  -4  -3  424.06   66.19
   8  -4   3  376.46   68.59
  -8  -4  -3  392.46   45.10
  -8   4   3  347.87   42.00
   8   4  -3  380.56   62.99
  -8   4   3  247.98   46.50
  -8  -4  -3  293.07   51.39
  -8  -4  -3  258.57   52.39
  -8  -4   3  380.26   58.99
  -8   4  -3  331.17   52.09
   8  -4  -3  273.67   59.69
  -8  -4   3  308.57   42.50
  -8   4  -3  375.06   52.09
   8  -4  -3  473.65   72.49
   8   4   3  396.06   67.39
   8  -4  -3  363.16   48.40
  -8  -4   3  288.87   44.70
   9   4  -3   38.30   26.90
  -9  -4  -3   66.29   28.20
  -9  -4  -3   18.10   31.90
  -9   4   3   31.50   28.40
  -9   4   3   11.70   22.00
   9   4  -3   63.79   45.30
  -9   4   3  -44.00   31.40
  -9  -4  -3   28.50   27.90
  -9  -4  -3   18.90   60.69
   9  -4   3   43.50   61.49
  -9  -4   3   56.39   27.00
   9  -4  -3   41.50   28.30
   9  -4  -3   75.89   55.19
  -9  -4   3   39.00   34.80
  -9   4  -3   15.10   23.00
  -9   4  -3   60.69   31.60
   9  -4  -3   32.10   43.50
  -9   4  -3   61.29   29.10
 -10  -4  -3  172.38   45.30
 -10  -4  -3  167.08   37.70
 -10   4   3  182.08   30.30
 -10  -4  -3  157.98   41.80
 -10   4  -3  129.69   37.30
 -10   4  -3  158.88   33.70
 -10  -4   3  127.69   32.10
  10  -4  -3   89.29   30.00
 -11  -4  -3   47.70   31.30
 -11   4   3   54.69   22.00
 -11  -4  -3   37.50   25.50
 -11  -4   3   49.00   19.20
 -11   4  -3   85.29   25.00
  11  -4  -3  -62.29   40.30
 -11   4  -3   95.59   25.90
 -12  -4  -3   32.30   32.20
 -12   4  -3  130.49   21.50
 -12  -4   3  138.59   24.70
   0   5   3  125.19   18.90
   0  -5   3  169.48   29.00
   0  -5   3  153.58   24.50
   1  -5   3  180.18   28.10
  -1  -5  -3  166.88   26.10
   1   5  -3  165.58   26.40
   1  -5   3  161.58   27.00
  -1  -5   3  156.98   27.00
   1   5   3  193.48   26.00
  -1   5  -3  183.28   27.50
   1  -5  -3  182.68   27.90
   2  -5   3 2109.69  122.69
   2   5  -3 2188.78  115.49
   2   5  -3 2389.96  127.69
   2  -5   3 2340.87  125.09
  -2  -5  -3 2656.43  127.59
  -2   5  -3 2443.86  125.69
   2  -5  -3 2430.86  125.09
  -2   5  -3 2395.16  123.99
   2   5   3 2340.17  118.49
  -2  -5   3 2245.98  123.79
   3  -5   3  392.16   44.60
   3   5  -3  392.56   36.10
  -3  -5  -3  449.06   49.60
   3   5  -3  343.17   43.30
   3  -5   3  338.97   42.70
   3  -5   3  446.16   56.39
  -3   5  -3  433.46   46.90
   3  -5  -3  349.17   42.10
  -3   5  -3  370.16   35.00
   3  -5  -3  282.27   39.30
   3   5   3  353.66   33.90
   3  -5  -3  324.87   35.60
   4  -5   3 1670.43  102.19
   4  -5   3 1776.22  110.99
   4   5  -3 1886.41   98.69
  -4  -5  -3 1791.42  111.79
  -4  -5  -3 1851.11   98.69
   4   5  -3 2060.69  116.09
   4  -5  -3 1792.62  109.39
   4  -5  -3 1791.82  111.09
  -4  -5   3 1726.93  108.69
  -4   5  -3 1772.02   97.99
   4  -5  -3 1766.52   97.59
   4   5   3 1800.12  104.69
  -5  -5  -3 1022.70   81.29
   5  -5   3 1015.40   77.09
   5  -5   3  937.51   75.89
  -5   5   3  939.21   71.59
   5   5  -3 1097.79   82.59
  -5   5   3  883.01   63.19
  -5  -5  -3 1024.00   82.29
   5  -5  -3 1025.50   80.79
  -5  -5   3  900.71   63.79
  -5  -5   3  965.00   70.59
  -5   5  -3  990.20   73.99
   5  -5  -3  901.91   75.89
   5   5   3  898.61   71.89
   6  -5   3 1798.82  122.59
  -6   5   3 1699.93  106.99
  -6  -5  -3 2244.48  137.59
   6   5  -3 1902.41  108.39
   6   5  -3 1886.91  126.29
  -6   5   3 1931.61  117.99
  -6  -5  -3 1909.41  119.49
  -6   5   3 1756.82  105.69
  -6  -5  -3 2022.80  109.49
   6  -5  -3 1985.90  128.89
  -6  -5   3 1975.20  111.39
  -6   5  -3 1888.41  107.79
   6  -5  -3 1908.51  108.29
  -6  -5   3 2033.00  115.29
  -6   5  -3 1955.30  122.49
  -6   5  -3 1746.53  114.49
   6   5   3 1938.01  123.09
   6  -5  -3 1909.91  129.29
  -6  -5   3 1859.61  121.29
  -7  -5  -3  656.43   82.99
  -7  -5  -3  573.44   55.69
  -7   5   3  595.54   67.39
  -7  -5  -3  435.06   66.59
   7   5  -3  568.84   75.39
  -7   5   3  515.25   61.29
  -7   5   3  468.75   49.40
   7  -5   3  568.14   77.09
  -7  -5  -3  382.36   59.59
   7   5  -3  581.84   54.49
  -7   5  -3  564.24   55.19
  -7   5  -3  493.25   51.49
   7  -5  -3  562.64   73.59
  -7  -5   3  361.66   47.20
   7  -5  -3  527.65   51.09
  -7   5  -3  464.65   52.49
   7  -5  -3  391.26   63.69
  -8  -5  -3  916.61   81.89
   8   5  -3  768.72   66.09
  -8   5   3  831.62   66.79
  -8  -5  -3  915.61   76.99
  -8  -5  -3  840.42   71.69
  -8  -5  -3  806.02   96.49
  -8   5   3  875.81   76.59
   8  -5   3  832.72  101.89
  -8  -5   3  741.33   68.69
  -8   5  -3  722.83   72.19
  -8   5  -3  917.41   77.49
   8  -5  -3  679.13   91.59
  -8   5  -3  793.62   64.89
  -8  -5   3  789.82   70.69
   8  -5  -3  840.42   69.99
  -9   5   3  221.38   50.89
  -9  -5  -3  250.97   43.20
   9   5  -3  186.98   35.60
   9   5  -3  182.78   56.79
   9  -5   3  226.98   77.99
  -9  -5  -3  147.79   74.49
  -9  -5  -3  233.08   41.20
  -9  -5   3  170.68   36.00
   9  -5  -3  270.57   61.99
   9  -5  -3  266.17   65.49
  -9   5  -3  194.98   37.10
   9  -5  -3  318.77   41.70
 -10   5   3  226.38   31.20
 -10  -5  -3  166.18   35.80
 -10  -5  -3  170.38   40.00
 -10  -5  -3  189.68   39.30
  10  -5  -3  109.99   30.50
 -10  -5   3  115.79   31.20
 -10   5  -3  164.48   36.70
 -10   5  -3  168.58   33.30
 -11   5   3  210.28   44.50
 -11  -5  -3  206.88   41.10
 -11  -5  -3  197.48   43.50
 -11   5  -3  190.08   33.70
 -11  -5   3  304.97   36.60
   0   6  -3  508.55   47.30
   0   6   3  461.95   37.40
   0  -6  -3  433.16   42.20
   0  -6   3  444.06   43.90
   0  -6   3  435.16   44.30
   1   6  -3  917.01   64.39
  -1  -6  -3  927.01   62.59
  -1   6   3  872.11   55.29
   1  -6   3  847.22   65.39
  -1  -6  -3  883.11   56.39
   1  -6   3  829.12   63.49
   1  -6  -3  895.81   56.39
   1   6   3  886.91   56.99
   1  -6  -3  912.41   63.89
  -1   6  -3  933.01   63.79
  -1  -6   3  836.92   63.29
  -2  -6  -3  344.07   42.10
   2  -6   3  391.26   45.90
   2   6  -3  341.57   31.20
   2  -6   3  363.16   43.80
   2  -6   3  359.16   43.60
   2   6  -3  358.36   45.20
  -2  -6  -3  380.46   36.10
   2  -6  -3  287.27   37.90
  -2   6  -3  306.47   34.40
   2   6   3  392.26   39.90
  -2  -6   3  284.77   39.80
  -2   6  -3  359.16   41.90
   3  -6   3 1201.48   83.09
  -3  -6  -3 1235.38   84.09
   3   6  -3 1343.77   84.89
   3  -6   3 1111.99   81.19
  -3  -6  -3 1138.69   69.69
   3  -6   3 1212.38   83.49
   3   6  -3 1131.69   70.79
  -3   6  -3 1227.78   86.69
   3  -6  -3 1247.88   73.29
  -3  -6   3 1174.28   80.79
  -3   6  -3 1101.79   70.79
   3  -6  -3 1216.88   82.89
   3  -6  -3 1273.17   84.19
   3   6   3 1174.18   75.39
  -4  -6  -3  396.26   40.40
   4  -6   3  275.97   45.40
   4   6  -3  380.26   39.30
   4   6  -3  443.66   56.29
   4  -6   3  448.16   56.29
   4   6  -3  377.66   48.30
  -4   6   3  349.07   43.00
  -4   6   3  414.06   40.30
  -4  -6  -3  382.06   50.39
   4  -6  -3  363.46   50.59
  -4  -6   3  367.16   37.70
  -4   6  -3  423.66   50.79
   4   6   3  374.56   46.20
   4  -6  -3  412.66   40.80
   4  -6  -3  420.96   54.69
  -4   6  -3  437.06   41.20
  -5  -6  -3  319.27   40.10
  -5  -6  -3  301.67   47.80
   5   6  -3  259.67   50.29
  -5  -6  -3  309.27   50.99
  -5   6   3  266.97   35.80
  -5   6   3  250.37   41.80
   5   6  -3  334.17   38.40
   5  -6   3  284.47   42.80
   5  -6   3  311.67   50.49
   5   6   3  351.66   48.30
  -5  -6   3  256.47   38.70
  -5  -6   3  325.87   48.90
  -5   6  -3  300.97   42.40
  -5   6  -3  300.57   37.50
   5  -6  -3  327.17   40.60
  -5  -6   3  284.57   39.90
   5  -6  -3  299.57   50.69
  -5   6  -3  278.17   43.40
  -6  -6  -3  129.29   41.90
   6  -6   3  183.88   45.30
  -6   6   3  274.07   48.80
   6   6  -3  167.08   31.00
   6   6  -3   89.99   37.50
  -6   6   3  172.88   29.10
  -6  -6  -3  192.48   34.50
  -6  -6  -3  213.98   40.60
  -6   6   3  171.28   38.60
  -6  -6   3  195.58   39.70
   6  -6  -3  208.18   35.70
   6  -6  -3  196.28   46.10
   6  -6  -3  123.79   41.40
  -6   6  -3  212.88   36.10
  -6   6  -3  192.28   39.50
  -6  -6   3  202.88   39.60
   6   6   3  222.38   45.40
  -6  -6   3  175.58   31.60
  -6   6  -3  172.38   31.70
  -7   6   3  139.59   36.90
  -7  -6  -3  169.38   40.40
  -7   6   3  183.38   29.80
  -7  -6  -3  205.68   37.50
   7   6  -3  142.09   47.40
  -7  -6  -3  143.39   47.60
   7   6  -3  147.79   31.80
  -7  -6  -3  126.09   48.10
   7  -6   3  123.99   49.10
   7  -6  -3  153.98   48.00
  -7  -6   3   90.09   37.60
  -7   6  -3  180.68   35.70
  -7   6  -3  157.98   38.70
   7   6   3   61.69   45.10
   7  -6  -3  139.69   33.90
  -7  -6   3  189.28   37.30
  -7  -6   3   94.19   34.50
   7  -6  -3  254.97   50.29
  -7   6  -3  193.48   35.80
  -8   6   3  462.65   55.79
  -8   6   3  480.65   50.89
   8  -6   3  473.25   75.19
   8   6  -3  458.25   51.59
  -8  -6  -3  454.05   55.79
  -8  -6  -3  470.35   83.29
   8   6  -3  468.75   77.49
  -8  -6  -3  500.25   59.39
  -8  -6  -3  571.24   66.69
  -8  -6   3  499.35   58.89
   8  -6  -3  535.85   77.79
  -8   6  -3  492.35   52.79
  -8   6  -3  392.76   53.79
  -8  -6   3  428.26   52.59
  -8   6  -3  437.16   58.19
   8  -6  -3  496.15   87.59
   8  -6  -3  526.25   56.19
  -9   6   3  143.99   27.40
  -9  -6  -3  211.28   40.60
  -9  -6  -3  142.69   35.90
   9   6  -3   86.69   49.30
  -9  -6  -3  188.68   45.80
   9  -6  -3  198.48   66.19
  -9   6  -3  135.39   38.70
  -9   6  -3  172.18   39.20
  -9  -6   3  101.39   32.70
  -9  -6   3   85.89   30.00
   9  -6  -3  114.09   63.79
   9  -6  -3  159.18   33.00
 -10  -6  -3  116.69   30.80
 -10  -6  -3   93.59   43.00
 -10   6   3  117.49   23.70
 -10  -6   3   78.29   23.40
 -10   6  -3   93.39   31.00
 -10   6  -3   85.79   33.90
  10  -6  -3  108.59   29.90
 -10  -6   3  -16.30   39.90
 -11  -6  -3  201.78   33.70
 -11   6   3  127.99   23.80
 -11  -6  -3  209.48   34.40
 -11   6  -3  162.88   30.70
 -11  -6   3  175.08   29.30
 -11   6  -3  139.99   35.50
   0   7  -3   95.79   28.20
   0   7   3   69.39   19.30
   0  -7  -3  113.39   24.50
   0  -7   3  116.19   29.50
   0   7  -3  135.69   25.10
   0  -7  -3  110.69   27.70
   0  -7   3  112.49   28.70
  -1  -7  -3  892.11   59.69
   1  -7   3  879.01   69.69
  -1  -7  -3  953.50   68.09
  -1   7   3  829.12   58.59
   1  -7   3  812.82   68.59
   1   7  -3  961.40   68.69
  -1   7  -3  885.41   59.29
  -1  -7   3  789.82   67.29
   1   7   3  871.61   60.39
  -1   7  -3 1010.40   69.59
   1  -7  -3  918.51   59.99
   1  -7  -3  988.90   70.79
  -2  -7  -3  391.66   49.50
   2  -7   3  328.87   45.80
  -2  -7  -3  353.26   38.00
   2   7  -3  447.66   51.99
   2   7  -3  378.76   38.60
   2  -7   3  382.66   47.30
   2  -7   3  396.36   48.30
  -2   7  -3  368.16   40.40
   2  -7  -3  419.96   49.10
   2  -7  -3  383.46   38.70
  -2   7  -3  429.56   51.69
   2   7   3  412.96   42.90
  -2  -7   3  293.97   43.40
   3  -7   3  164.98   34.30
   3   7  -3  115.29   31.50
  -3  -7  -3  113.19   24.70
   3  -7   3  147.09   31.30
   3   7  -3  107.49   33.30
   3  -7   3   91.19   32.10
   3   7  -3  167.88   25.90
  -3  -7  -3  109.29   28.20
  -3   7   3  121.59   23.20
  -3  -7   3   57.19   33.00
  -3   7  -3  169.28   29.20
  -3  -7   3  130.79   28.60
   3  -7  -3  133.19   26.90
  -3   7  -3  167.38   35.80
   3  -7  -3  134.29   30.70
   3   7   3  132.99   25.60
   3   7   3   64.59   23.20
  -3   7  -3  131.79   29.40
   3  -7  -3  130.29   30.80
  -3  -7   3  109.19   30.90
   4  -7   3   27.90   23.40
  -4   7   3   13.80   19.40
  -4   7   3   51.59   27.50
   4  -7   3   32.30   30.60
   4  -7   3   10.50   26.30
   4  -7   3   61.59   28.40
   4   7  -3   33.20   27.90
   4   7  -3   42.40   20.40
  -4  -7  -3   32.00   21.60
  -4  -7  -3   58.79   22.90
   4   7  -3   35.80   21.60
  -4   7  -3   25.40   20.80
   4  -7  -3   24.40   19.20
   4   7   3   20.70   21.50
   4  -7  -3   50.19   27.30
  -4  -7   3   59.89   24.90
   4  -7  -3   31.70   22.00
  -4  -7   3   51.39   26.70
  -4   7  -3   51.39   28.30
  -4  -7   3  -27.20   33.10
  -4   7  -3   42.80   32.40
  -5   7   3  975.20   66.69
   5  -7   3 1027.60   88.99
  -5   7   3  955.90   77.19
   5   7  -3  952.10   84.09
  -5  -7  -3  961.30   68.39
  -5  -7  -3  833.42   76.19
  -5   7   3  826.22   81.49
  -5  -7  -3  975.40   86.09
   5   7  -3  974.30   67.69
  -5   7  -3  930.51   67.69
   5   7   3  953.00   74.79
  -5  -7   3  826.12   71.69
  -5   7  -3  938.81   75.69
  -5   7  -3  916.71   71.09
   5  -7  -3 1100.69   91.89
   5  -7  -3  813.72   81.99
  -5  -7   3  939.81   67.49
   5  -7  -3 1023.80   70.09
   6   7  -3  259.57   49.20
   6   7  -3  253.37   38.20
  -6  -7  -3  269.77   46.40
  -6   7   3  258.27   37.60
  -6  -7  -3  257.27   39.00
   6  -7   3  229.68   52.19
  -6   7   3  293.37   49.00
  -6   7   3  184.58   41.20
  -6  -7  -3  336.27   60.79
  -6  -7  -3  207.18   53.69
  -6  -7   3  278.47   45.60
  -6   7  -3  370.86   45.90
   6  -7  -3  286.67   39.60
   6  -7  -3  313.47   56.39
  -6   7  -3  285.37   44.10
  -6   7  -3  262.17   44.90
   6  -7  -3  327.17   60.79
  -6  -7   3  248.28   41.00
  -7  -7  -3  288.87   66.59
   7  -7   3  240.28   54.39
  -7  -7  -3  190.28   37.70
  -7  -7  -3  163.58   41.90
  -7   7   3  222.68   35.20
  -7  -7  -3  220.48   51.09
  -7   7   3  212.58   41.60
   7   7  -3  166.28   42.90
  -7   7   3   80.49   64.39
   7  -7  -3  291.37   59.39
  -7   7  -3  273.37   45.80
   7  -7  -3  188.48   49.10
  -7   7  -3  253.77   41.10
  -7   7  -3  291.47   44.90
   7  -7  -3  221.18   37.90
  -7  -7   3  232.38   40.30
  -7  -7   3  169.08   38.90
  -7  -7   3  155.68   40.10
   8   7  -3   27.80   26.90
  -8   7   3   15.50   16.40
  -8  -7  -3   47.20   27.70
  -8  -7  -3   56.59   30.80
   8   7  -3  -19.50   39.20
  -8  -7  -3   74.99   61.79
   8  -7   3   39.70   43.90
  -8   7  -3   42.90   24.90
   8  -7  -3  -34.90   49.50
   8  -7  -3   37.80   35.90
   8  -7  -3   36.90   26.90
  -8  -7   3   30.70   34.80
  -8   7  -3    1.80   28.60
  -8  -7   3   61.49   28.10
  -9  -7  -3  130.99   34.70
  -9  -7  -3  133.59   46.80
  -9  -7  -3   98.39   38.30
  -9   7   3   99.69   24.40
  -9  -7   3  125.69   33.30
  -9   7  -3   80.39   34.70
   9  -7  -3  173.28   40.40
  -9  -7   3  108.39   27.20
  -9   7  -3   99.09   34.00
 -10   7   3  155.28   26.20
 -10  -7  -3  164.68   38.80
 -10  -7  -3  102.19   32.50
 -10   7  -3  142.29   30.70
 -10  -7   3  132.19   31.20
 -10   7  -3  137.39   33.70
  10  -7  -3  128.29   38.50
 -11  -7  -3   45.60   47.10
 -11   7   3   58.89   15.10
 -11  -7  -3   85.49   24.40
 -11   7  -3  107.79   23.80
 -11   7  -3   58.99   18.70
 -11  -7   3   80.99   19.30
   0  -8   3  834.42   71.89
   0  -8  -3  923.11   62.09
   0   8  -3  893.51   69.49
   0   8   3  834.72   59.19
   0  -8   3  747.13   65.89
   0   8  -3 1049.30   77.19
   0  -8   3  850.01   60.69
   0  -8   3  951.10   62.99
   0   8  -3  936.81   62.19
   0  -8   3 1022.90   77.69
   0  -8  -3 1024.30   74.69
   1  -8   3  822.12   67.89
  -1  -8  -3  838.32   58.59
  -1  -8  -3  893.11   71.19
   1  -8   3  777.32   62.39
   1  -8   3  694.23   63.89
   1   8  -3  813.92   57.29
   1   8  -3  793.92   69.09
  -1   8   3  784.92   53.39
   1   8  -3  789.62   65.79
   1  -8  -3  908.51   71.49
   1   8   3  762.02   52.19
   1  -8  -3  870.21   58.79
  -1   8  -3  833.82   69.59
  -1   8  -3  779.82   63.29
  -1  -8   3  820.42   61.29
  -1  -8   3  749.23   70.59
  -1  -8   3  711.03   59.39
  -1  -8   3  710.63   57.29
   1   8   3  760.72   59.59
  -1   8  -3  758.92   56.09
  -2  -8  -3  195.88   40.30
  -2  -8  -3  127.29   35.30
  -2  -8  -3  230.98   33.40
   2  -8   3  203.88   36.60
   2  -8   3  208.48   40.30
   2   8  -3  193.28   39.00
   2  -8   3  255.47   35.70
   2  -8   3  186.98   36.50
   2   8  -3  178.08   31.60
   2  -8   3  241.48   42.70
  -2   8  -3  234.18   41.00
   2   8   3  207.58   34.40
   2  -8  -3  255.77   42.90
  -2  -8   3  261.07   38.30
  -2  -8   3  143.99   40.30
  -2  -8   3  201.98   36.10
   3   8  -3  280.17   44.20
  -3  -8  -3  219.08   33.00
  -3  -8  -3  201.88   42.20
  -3  -8  -3  288.07   46.10
   3   8  -3  206.78   40.40
  -3   8   3  199.78   32.50
   3  -8   3  228.28   48.80
  -3   8   3  235.18   42.10
   3  -8   3  265.37   46.80
   3   8  -3  300.37   37.00
   3   8  -3  161.98   39.80
   3  -8   3  279.47   46.80
   3  -8  -3  215.18   33.00
  -3   8  -3  251.77   44.80
  -3   8  -3  222.68   36.10
   3   8   3  242.88   40.20
  -3  -8   3  229.88   37.60
   3  -8  -3  207.28   42.80
  -3   8  -3  157.78   29.70
  -3  -8   3  217.98   37.60
   3   8   3  219.38   32.80
  -3   8  -3  246.38   43.70
   4   8  -3  519.55   65.39
   4   8  -3  395.66   46.30
  -4  -8  -3  438.16   45.90
   4   8  -3  474.35   45.80
  -4   8   3  466.65   56.39
   4  -8   3  542.65   66.29
   4  -8   3  479.85   66.19
  -4  -8  -3  365.76   48.70
  -4   8   3  542.75   57.69
  -4   8   3  463.55   46.10
  -4  -8  -3  480.75   64.69
   4  -8  -3  452.55   46.70
  -4  -8   3  403.76   44.20
   4   8   3  387.36   54.19
  -4   8  -3  385.36   51.39
   4  -8  -3  445.06   62.69
   4  -8  -3  457.65   64.59
  -4   8  -3  377.16   46.40
  -4   8  -3  452.85   54.59
  -4  -8   3  385.46   51.69
  -5   8   3  179.88   40.50
  -5   8   3  274.67   44.00
   5   8  -3  232.08   48.30
   5   8  -3  327.47   42.20
  -5  -8  -3  310.57   53.29
  -5  -8  -3  274.57   51.99
   5  -8   3  256.17   54.39
  -5   8   3  307.57   41.80
  -5  -8  -3  284.77   39.90
  -5   8  -3  340.27   44.60
  -5  -8   3  307.47   46.90
   5  -8  -3  359.76   62.69
   5  -8  -3  264.77   39.70
  -5   8  -3  268.57   42.90
   5  -8  -3  238.88   53.69
  -6  -8  -3  624.74   72.89
  -6  -8  -3  688.13   64.39
  -6  -8  -3  773.52   93.59
   6   8  -3  618.54   82.69
   6  -8   3  744.23   86.79
  -6   8   3  716.33   73.09
  -6   8   3  695.63   54.99
  -6   8  -3  766.02   69.39
  -6   8  -3  591.94   67.99
  -6  -8   3  538.75   71.89
   6  -8  -3  596.74   84.69
  -6   8  -3  701.63   65.59
  -6  -8   3  653.33   58.59
   6  -8  -3  729.33   63.19
   6  -8  -3  745.53   88.89
  -6  -8   3  695.03   67.09
  -7  -8  -3  668.03   66.89
  -7  -8  -3  729.03   65.39
  -7  -8  -3  576.84   65.99
   7  -8   3  619.84   89.69
   7   8  -3  526.55   55.39
  -7  -8  -3  483.45   82.49
  -7   8   3  611.14   58.09
   7   8  -3  619.44   85.29
  -7   8  -3  584.14   67.69
   7  -8  -3  600.04   89.39
  -7   8  -3  587.24   58.59
   7  -8  -3  655.13   93.09
   7  -8  -3  615.44   59.99
  -7  -8   3  638.14   66.49
  -7  -8   3  653.53   57.99
   8  -8   3  168.98   85.79
  -8   8   3  131.19   30.40
  -8  -8  -3   97.09   60.09
  -8  -8  -3  119.19   45.30
   8   8  -3   87.69   46.30
  -8  -8  -3  120.69   40.40
  -8  -8  -3  156.98   37.20
  -8  -8   3  127.09   36.00
  -8   8  -3  115.19   36.80
  -8  -8   3  122.09   33.10
  -8   8  -3  131.69   36.10
   8  -8  -3  131.79   31.80
   8  -8  -3   97.99   66.19
  -9  -8  -3   60.99   36.40
  -9  -8  -3   44.80   33.00
  -9  -8  -3   33.20   41.90
  -9   8   3   48.90   23.10
  -9  -8   3   13.40   24.10
  -9   8  -3   51.49   24.00
  -9   8  -3   48.40   29.20
   9  -8  -3    9.90   24.80
  -9  -8   3   57.29   22.30
 -10  -8  -3  162.98   42.40
 -10  -8  -3  184.48   33.70
 -10   8   3  135.99   25.10
 -10  -8   3  156.68   28.50
  10  -8  -3  149.69   42.30
 -10   8  -3  147.99   30.90
 -10   8  -3  230.78   31.10
   0  -9   3  101.29   28.70
   0   9   3   65.69   23.30
   0  -9  -3   64.09   31.30
   0   9  -3   83.99   33.30
   0  -9  -3   54.19   28.70
   0   9  -3   76.99   26.00
   0  -9   3   34.20   33.80
   0  -9   3   32.60   24.60
   0  -9   3   48.40   21.40
   0  -9   3   57.49   26.80
   0  -9  -3   80.69   24.40
   0   9  -3   48.90   21.80
   0   9  -3   69.89   25.50
  -1   9   3  107.39   23.90
  -1  -9  -3   38.00   31.70
   1  -9   3   43.20   23.30
   1   9  -3   53.79   21.70
  -1  -9  -3   75.89   24.70
   1   9  -3   46.40   28.90
   1  -9   3   87.89   23.70
   1  -9   3   65.09   28.30
   1  -9   3   46.50   28.40
  -1  -9   3  -18.90   21.20
   1   9   3   34.90   22.90
   1  -9  -3   45.90   20.90
  -1   9  -3   76.79   24.80
   1   9   3   58.69   21.20
  -1   9  -3  124.49   33.80
  -1  -9   3   45.30   29.10
  -1  -9   3   51.29   21.10
  -1  -9   3   61.49   26.30
   2  -9   3  159.28   36.20
  -2  -9  -3  262.37   46.60
   2   9  -3  235.78   41.10
   2   9  -3  209.38   32.90
  -2   9   3  245.68   34.20
   2   9  -3  205.78   38.90
  -2  -9  -3  205.58   34.80
   2   9  -3  231.78   44.90
   2  -9   3  225.58   37.10
  -2  -9  -3  191.68   40.10
   2  -9   3  214.58   45.50
   2  -9   3  214.08   40.70
   2  -9  -3  235.38   48.30
   2  -9  -3  214.98   35.40
  -2  -9   3  189.88   35.50
  -2  -9   3  253.87   38.00
  -2   9  -3  160.88   39.30
  -2   9  -3  277.07   41.40
   2   9   3  161.28   34.20
   2   9   3  219.58   33.90
  -2   9  -3  271.17   37.30
  -2   9  -3  219.88   40.60
  -3   9   3  104.09   26.30
  -3  -9  -3   97.69   27.20
  -3  -9  -3  128.19   39.70
  -3  -9  -3   74.59   36.60
   3  -9   3  127.79   38.20
   3   9  -3  102.39   27.10
   3   9  -3  120.99   33.10
   3   9  -3  138.09   35.80
   3  -9   3   65.69   28.40
   3  -9   3  117.89   35.20
   3   9  -3  106.99   27.20
  -3   9  -3   69.79   29.00
   3  -9  -3   92.79   27.90
  -3   9  -3   72.09   27.00
   3   9   3  103.99   26.20
   3  -9  -3   51.59   32.20
  -3  -9   3  104.79   31.80
  -3  -9   3  111.89   26.50
  -3   9  -3  111.79   32.20
   3  -9  -3  107.59   38.80
  -3   9  -3   91.89   30.50
   4   9  -3  251.47   36.60
  -4  -9  -3  246.68   38.20
  -4  -9  -3  353.36   56.79
   4  -9   3  228.28   48.20
   4   9  -3  353.46   56.79
  -4   9   3  301.37   34.60
   4  -9  -3  248.48   52.49
  -4   9  -3  202.18   47.10
  -4   9  -3  325.07   42.30
   4  -9  -3  277.57   39.20
   4  -9  -3  312.67   56.59
  -4   9  -3  238.08   42.00
  -5  -9  -3   58.79   35.00
  -5  -9  -3   75.69   31.90
  -5   9   3   60.49   23.70
   5  -9   3   24.80   40.20
   5   9  -3   -2.30   27.70
  -5  -9  -3   62.59   28.90
   5   9  -3   67.19   27.90
  -5   9  -3   60.79   25.40
  -5  -9   3   40.80   30.90
  -5  -9   3   47.40   27.10
  -5   9  -3   52.39   28.10
   5  -9  -3   44.60   27.20
  -5   9  -3   84.69   32.70
   5  -9  -3   56.59   41.00
  -6   9   3  275.77   38.00
   6  -9   3  326.17   81.19
  -6  -9  -3  333.77   44.90
  -6  -9  -3  236.18   47.00
   6   9  -3  233.18   58.09
  -6  -9  -3  255.27   47.50
  -6  -9  -3  248.28   61.49
   6   9  -3  206.58   34.60
   6  -9  -3  288.87   61.19
   6  -9  -3  235.98   61.59
  -6   9  -3  164.18   35.10
   6  -9  -3  242.28   39.90
  -6   9  -3  352.36   51.49
  -6  -9   3  257.87   43.00
  -6   9  -3  330.27   48.40
  -6  -9   3  250.97   39.10
   7  -9   3  281.07   59.79
  -7  -9  -3  254.77   40.10
  -7  -9  -3  253.27   52.19
   7   9  -3  137.89   53.09
  -7  -9  -3  163.18   41.10
  -7  -9  -3  262.17   80.59
   7  -9  -3  210.08   37.10
   7  -9  -3  191.88   63.89
   7  -9  -3  173.88   50.59
  -7  -9   3  172.28   39.70
  -7   9  -3  198.28   38.70
  -7  -9   3  233.58   45.10
  -8   9   3  156.28   29.90
  -8  -9  -3  138.99   35.50
  -8  -9  -3   78.49   36.70
  -8  -9  -3   32.60   42.50
  -8  -9   3   77.69   32.00
  -8   9  -3  160.48   35.10
  -8   9  -3  120.49   34.80
   8  -9  -3  109.09   55.79
  -8  -9   3  113.49   33.40
  -9  -9  -3   11.50   31.20
  -9  -9  -3   64.79   44.40
  -9   9   3   36.50   16.60
  -9  -9  -3   31.10   31.80
   9  -9  -3   27.50   26.00
  -9   9  -3   16.70   42.10
  -9  -9   3   24.70   23.70
  -9   9  -3   -5.30   17.80
  -9  -9   3  -24.40   23.50
 -10   9   3  326.37   28.40
 -10  -9  -3  301.27   36.10
 -10   9  -3  234.78   31.20
 -10  -9   3  223.28   31.30
 -10   9  -3  354.56   44.30
   0  10   3 1164.88   74.69
   0 -10   3 1141.59   82.99
   0 -10   3 1058.29   95.89
   0  10  -3 1055.89   74.49
   0 -10  -3 1187.88   95.59
   0 -10  -3 1174.78   80.09
   0  10  -3 1190.58   91.69
   0  10  -3 1222.98   85.79
   0  10  -3 1016.00   82.79
   0 -10  -3 1139.59   84.59
   0 -10   3 1193.18   84.09
   1 -10   3  860.51   90.29
   1  10  -3  703.83   81.09
   1 -10   3  905.21   83.79
  -1 -10  -3  897.71   66.69
   1  10  -3  786.42   71.49
  -1 -10  -3  748.03   73.69
   1  10  -3  853.71   62.99
  -1 -10  -3  924.31   85.59
   1  10  -3  885.21   72.79
   1 -10   3  877.21   71.99
   1 -10   3  815.32   70.59
  -1  10   3  833.22   62.19
  -1  10  -3  789.32   66.29
  -1 -10   3  918.81   71.89
  -1 -10   3  818.82   69.89
  -1  10  -3  777.82   73.69
  -1  10  -3  791.72   62.29
   1  10   3  786.02   60.39
   1 -10  -3  845.72   82.99
  -1  10  -3  806.52   64.89
   1 -10  -3  921.21   67.39
   1 -10  -3  842.42   70.49
  -1 -10   3  821.42   95.29
   2  10  -3  690.63   67.39
   2 -10   3  845.52   88.49
  -2 -10  -3  718.93   85.59
  -2 -10  -3  813.52   64.29
   2  10  -3  604.64   75.49
  -2 -10  -3  823.12   73.79
   2  10  -3  807.12   60.59
   2 -10   3  678.93   82.59
   2 -10  -3  750.82   75.99
  -2 -10   3  745.63   67.19
  -2  10  -3  659.23   61.09
  -2  10  -3  734.53   71.59
  -2 -10   3  667.83   63.59
   2 -10  -3  766.22   62.59
   2 -10  -3  898.31   80.09
   3 -10   3  423.96   66.09
  -3 -10  -3  514.55   64.19
  -3 -10  -3  448.06   68.69
   3  10  -3  490.95   55.69
   3  10  -3  435.46   53.69
   3 -10   3  480.45   57.09
  -3 -10  -3  445.06   50.49
   3 -10   3  414.06   66.79
  -3  10   3  522.75   49.80
   3  10  -3  402.96   59.49
  -3 -10   3  491.35   58.19
  -3  10  -3  488.75   56.09
  -3 -10   3  494.35   56.49
  -3  10  -3  487.35   55.89
   3 -10  -3  557.64   76.59
   3 -10  -3  457.55   46.70
   3 -10  -3  450.75   68.19
   4  10  -3  972.40   87.29
  -4 -10  -3  892.01   85.49
  -4 -10  -3  930.21   96.19
   4 -10   3 1021.40   75.29
   4 -10   3  880.31   98.39
  -4 -10  -3  994.50   73.69
  -4  10   3  946.11   69.19
  -4  10  -3  937.01   70.89
  -4  10  -3  955.30   79.69
  -4 -10   3  896.31   76.49
   4 -10  -3 1002.30   93.19
  -4 -10   3  977.50   73.39
  -4  10  -3  950.40   74.29
   4 -10  -3 1034.20   76.09
   4 -10  -3 1076.39  103.09
  -5 -10  -3  207.88   48.80
   5 -10   3  210.18   73.79
   5  10  -3  165.58   33.70
   5  10  -3  315.57   61.09
  -5 -10  -3  132.09   55.09
  -5  10   3  256.37   36.50
  -5 -10  -3  222.98   39.60
   5 -10   3  154.18   39.00
   5 -10  -3  275.47   44.10
  -5 -10   3  227.38   38.80
   5 -10  -3  283.97   58.59
   5 -10  -3  264.57   59.29
  -5 -10   3  330.27   46.00
  -5  10  -3  286.17   41.60
  -5  10  -3  307.37   46.10
  -6  10   3  219.68   35.50
  -6 -10  -3  203.98   42.50
   6 -10   3   84.99   48.70
  -6 -10  -3  159.88   54.59
  -6 -10  -3  214.88   48.30
  -6 -10  -3  245.08   74.19
   6  10  -3  143.89   46.40
   6 -10  -3  203.88   35.70
   6 -10  -3  196.98   50.89
  -6 -10   3  226.28   37.90
  -6  10  -3  181.88   43.90
   6 -10  -3  158.88   53.69
  -7 -10  -3   -3.50   30.20
  -7  10   3    3.90   20.70
  -7 -10  -3   12.30   44.40
  -7 -10  -3  -12.40   24.50
   7 -10  -3  -20.30   24.60
   7 -10  -3   63.99   52.29
  -7  10  -3  -15.30   16.90
  -7 -10   3   22.20   29.00
  -7 -10   3  -11.50   38.00
  -7 -10   3   -0.80   25.00
  -7  10  -3  -19.00   16.80
  -8 -10  -3  118.89   52.29
  -8 -10  -3   79.89   30.10
  -8  10   3   94.39   22.30
   8 -10   3   98.09   28.90
  -8 -10  -3   65.89   33.80
   8 -10  -3   59.29   26.10
  -8 -10   3  177.88   51.89
  -8 -10   3   65.89   27.80
  -8  10  -3  135.89   29.60
  -8  10  -3   89.19   29.10
  -9  10   3  120.99   22.90
   9 -10   3   90.39   23.80
  -9 -10  -3  163.18   32.90
  -9 -10   3  148.29   27.30
  -9  10  -3  153.28   26.60
   9 -10  -3  174.78   45.40
  -9  10  -3   86.49   21.80
 -10  10   3  179.28   20.60
 -10  10  -3  244.98   29.80
 -10  10  -3  181.78   23.90
   0 -11  -3  396.06   66.29
   0 -11  -3  482.05   63.79
   0  11  -3  458.05   57.69
   0  11  -3  338.27   49.50
   0 -11   3  404.86   66.09
   0  11  -3  277.17   49.70
   0 -11   3  334.57   46.80
   0  11  -3  249.18   36.10
   0  11   3  321.47   40.60
   0 -11   3  341.27   48.20
   0 -11  -3  273.47   47.90
   1 -11   3   90.29   33.10
  -1 -11  -3   61.89   40.30
   1 -11   3   -9.50   36.90
   1 -11   3   35.90   28.50
  -1  11   3   23.80   17.20
   1  11  -3   48.10   29.10
  -1 -11  -3   54.09   28.40
   1  11  -3   61.69   30.80
   1  11  -3   36.90   28.00
   1  11  -3   54.39   28.80
   1 -11   3   54.99   29.10
  -1 -11   3   42.50   28.10
  -1  11  -3   45.60   34.50
   1 -11  -3   49.99   34.00
  -1  11  -3   67.29   26.10
  -1 -11   3   14.00   28.60
   1  11   3   54.29   19.40
  -1  11  -3   25.30   28.90
   1 -11  -3   55.99   33.20
  -1 -11   3   55.89   39.50
  -1  11  -3   13.90   23.80
   2 -11   3  655.83   64.49
   2  11  -3  769.62   70.79
   2  11  -3  609.54   79.19
   2 -11   3  430.46   73.39
   2  11  -3  638.84   65.19
  -2  11   3  658.73   55.29
  -2 -11  -3  627.84   64.09
   2 -11   3  703.53   84.19
  -2 -11  -3  732.53   62.39
   2  11  -3  677.83   60.09
  -2 -11  -3  458.85   75.29
   2 -11   3  556.54   62.49
  -2 -11   3  681.53   65.29
   2 -11  -3  656.63   61.39
   2 -11  -3  529.85   68.39
   2 -11  -3  504.85   76.29
   2  11   3  587.34   50.49
  -2  11  -3  625.44   78.49
  -2 -11   3  596.04   56.99
  -2 -11   3  530.45   82.79
   2 -11  -3  646.84   84.79
  -2  11  -3  588.24   57.39
  -2  11  -3  625.94   65.69
   3  11  -3   63.09   25.70
  -3 -11  -3   35.70   27.60
   3 -11   3   54.69   46.70
   3 -11   3   72.19   31.60
   3  11  -3   54.49   30.10
   3 -11   3   14.20   26.70
   3  11  -3   36.70   26.20
   3  11  -3   42.70   29.70
  -3  11   3   70.09   24.20
  -3 -11  -3   27.20   34.20
  -3 -11  -3   94.49   49.10
  -3 -11   3   50.69   27.80
  -3 -11   3   12.60   47.20
  -3  11  -3   59.99   25.80
   3 -11  -3   52.59   22.40
   3 -11  -3   41.10   31.40
  -3  11  -3   47.20   26.80
  -3 -11   3   29.60   29.80
  -3  11  -3   51.69   25.80
   4  11  -3    5.30   26.00
  -4 -11  -3    0.80   25.30
   4  11  -3  -30.90   24.70
  -4 -11  -3    3.30   30.90
  -4 -11  -3   39.10   34.90
   4 -11   3   32.70   50.29
   4 -11   3   41.70   31.10
  -4  11   3   -3.70   19.80
  -4  11  -3   36.80   29.80
  -4  11  -3   17.20   28.70
  -4 -11   3    1.90   26.20
   4 -11  -3   22.70   25.60
  -4  11  -3  -48.80   31.90
  -4 -11   3   29.90   28.00
   4 -11  -3   24.60   26.30
   4 -11  -3  -23.10   35.90
   5  11  -3   75.19   36.40
   5 -11   3  108.79   63.69
  -5 -11  -3   69.49   41.70
   5  11  -3   46.10   28.10
  -5 -11  -3   74.39   26.70
  -5  11   3   76.39   24.90
  -5 -11   3  -11.20   34.20
   5 -11  -3   83.89   42.50
  -5 -11   3   51.99   48.20
   5 -11  -3   77.09   37.80
   5 -11  -3   30.00   25.30
   6  11  -3   16.60   58.59
   6 -11   3   35.90   27.10
  -6 -11  -3   76.39   38.50
  -6  11   3   81.39   22.60
  -6 -11  -3   91.89   32.80
  -6 -11   3   72.19   31.10
   6 -11  -3   89.79   25.40
  -6 -11   3   84.69   47.60
  -6 -11   3   23.90   27.90
   6 -11  -3   31.10   51.79
  -6  11  -3  112.59   33.30
  -6  11  -3   65.09   32.20
  -7 -11  -3  757.92   67.49
   7 -11   3  833.52   60.89
  -7 -11  -3  817.22   70.69
  -7  11   3  819.52   58.19
  -7  11  -3  815.32   63.39
   7 -11  -3  855.41   66.59
  -7  11  -3  817.32   69.09
  -7 -11   3  814.82   64.49
  -8  11   3  421.66   52.59
  -8 -11  -3  278.57   67.09
   8 -11   3  231.98   29.70
  -8  11  -3  272.47   35.20
   8 -11  -3  187.88   43.00
  -8 -11   3  276.27   40.30
  -8 -11   3  261.07   31.40
  -8  11  -3  255.77   33.90
  -9 -11  -3  112.89   25.30
  -9  11   3   71.39   17.60
  -9  11  -3  131.39   31.10
  -9  11  -3   37.80   21.50
  -9 -11   3  115.09   24.40
   0  12   3  704.83   57.19
   0 -12  -3  781.22   67.99
   0  12  -3  553.14   64.69
   0  12  -3  641.74   81.59
   0 -12   3  693.63   96.59
   0 -12   3  620.04   66.49
   0 -12   3  613.04   64.59
   0  12  -3  787.42   70.19
   0 -12   3  619.94   88.29
   0 -12  -3  617.14   90.09
   0 -12  -3  751.12   76.09
  -1 -12  -3   28.10   23.40
  -1 -12  -3    1.90   23.90
   1  12  -3   -3.20   26.40
   1 -12   3   -0.40   18.20
  -1 -12  -3   -1.50   38.10
  -1  12   3   16.40   18.60
   1 -12   3  -44.60   42.20
   1  12  -3   10.60   38.10
   1  12  -3   28.90   28.30
   1  12  -3  -23.10   28.50
   1 -12   3  -18.90   25.10
   1 -12   3   -4.80   37.00
   1 -12  -3  -22.50   25.70
   1 -12  -3   23.30   26.30
  -1  12  -3    7.80   25.20
  -1  12  -3    0.20   25.70
  -1 -12   3    2.60   17.00
   1  12   3  -13.50   11.70
  -1  12  -3   48.30   31.80
  -1 -12   3   -9.60   43.10
  -1  12  -3   16.60   28.70
  -1 -12   3  -12.50   19.20
   1 -12  -3   16.80   32.00
  -2  12   3  464.75   48.60
   2 -12   3  466.85   57.09
  -2 -12  -3  359.46   64.59
   2  12  -3  435.96   49.70
   2  12  -3  432.56   52.49
  -2 -12  -3  357.46   47.50
  -2 -12  -3  434.46   62.59
   2 -12   3  484.05   57.79
   2 -12   3  447.36   70.49
   2  12  -3  406.86   64.29
  -2  12  -3  412.06   52.89
  -2 -12   3  341.37   72.59
   2  12   3  449.46   47.60
   2 -12  -3  481.25   50.69
   2 -12  -3  281.77   68.79
  -2 -12   3  317.77   48.60
  -2 -12   3  328.57   49.10
   2 -12  -3  342.77   54.59
   2 -12  -3  408.86   67.29
  -2  12  -3  433.26   68.79
  -2  12  -3  407.46   54.79
   3 -12   3  569.84   62.49
  -3 -12  -3  511.35   67.19
  -3  12   3  565.94   52.39
  -3 -12  -3  645.74   62.59
  -3 -12  -3  462.95   74.49
   3  12  -3  445.26   69.29
   3 -12   3  445.86   57.99
   3 -12   3  437.96   82.59
  -3  12  -3  515.15   62.99
   3 -12  -3  644.54   62.49
  -3 -12   3  458.85   80.79
  -3  12  -3  543.45   61.19
  -3 -12   3  460.85   52.29
   3 -12  -3  674.03   86.59
   3 -12  -3  444.16   60.89
   3 -12  -3  490.35   78.69
  -3 -12   3  552.14   60.99
  -4 -12  -3  439.86   59.49
   4 -12   3  298.97   44.10
   4  12  -3  138.69   64.09
  -4  12   3  393.46   44.50
  -4 -12  -3  416.36   49.80
   4 -12   3  336.17   49.20
  -4 -12   3  358.66   72.79
   4 -12  -3  363.16   49.00
   4 -12  -3  316.87   53.79
   4 -12  -3  302.77   60.99
  -4 -12   3  341.47   46.30
  -4 -12   3  280.57   45.30
  -4  12  -3  336.27   45.70
   4 -12  -3  332.17   71.69
  -4  12  -3  368.26   47.00
   5 -12   3   32.00   21.00
  -5 -12  -3   37.80   27.80
  -5 -12  -3  -46.40   26.00
   5 -12   3   17.70   27.50
  -5  12   3   20.90   20.10
  -5  12  -3   31.10   21.40
  -5 -12   3   13.10   28.60
   5 -12  -3  -12.40   29.20
  -5  12  -3   18.30   21.00
   5 -12  -3    4.00   25.80
  -5 -12   3   35.10   23.20
  -6 -12  -3  106.39   37.40
   6 -12   3  158.38   30.70
  -6  12   3  100.29   25.40
  -6 -12  -3  177.58   36.80
  -6 -12   3  125.59   27.10
  -6 -12   3  111.69   33.00
  -6  12  -3  152.28   32.30
   6 -12  -3  106.19   31.10
  -6  12  -3  130.39   32.50
  -7  12   3  192.28   26.40
  -7 -12  -3  292.57   44.00
   7 -12   3  272.07   33.40
  -7 -12  -3  159.18   36.70
   7 -12  -3  259.07   41.50
  -7  12  -3  250.87   33.70
  -7  12  -3  178.18   31.90
  -7 -12   3  217.38   39.50
  -8  12   3  107.49   17.80
   8 -12   3  197.98   28.40
   8 -12   3  138.59   20.00
  -8 -12  -3  184.68   31.70
   8 -12  -3  111.29   29.10
  -8  12  -3  101.99   24.60
  -8 -12   3   99.09   25.70
   0  13  -3  136.99   37.20
   0 -13   3  132.99   38.60
   0 -13  -3  139.09   36.70
   0  13  -3   81.49   39.40
   0 -13   3  149.29   34.00
   0  13   3  140.79   30.10
   0 -13  -3  182.88   55.09
   0 -13   3   66.69   61.69
   0  13  -3  109.39   33.20
   0 -13  -3  158.98   38.40
  -1 -13  -3  373.26   56.59
   1 -13   3  266.47   42.90
   1 -13   3  358.56   50.49
  -1 -13  -3  253.27   72.89
   1  13  -3  315.77   67.19
   1  13  -3  357.96   49.90
   1  13  -3  345.57   45.40
  -1  13   3  363.16   38.40
  -1 -13  -3  311.87   45.10
   1 -13  -3  332.37   69.89
  -1 -13   3  249.48   63.49
  -1 -13   3  411.16   51.19
   1 -13  -3  177.48   67.29
  -1 -13   3  413.46   83.19
   1 -13  -3  381.26   55.29
  -1  13  -3  279.47   43.90
   1  13   3  357.06   37.80
   1 -13  -3  271.97   43.50
  -1  13  -3  257.77   42.10
  -1 -13   3  336.07   48.00
  -1  13  -3  320.07   64.29
   2  13  -3  129.99   34.20
  -2 -13  -3  200.68   46.10
  -2  13   3  141.29   29.10
   2 -13   3  177.48   36.60
  -2 -13  -3  175.98   38.00
   2 -13   3  146.19   37.50
   2  13  -3  129.29   34.60
   2 -13   3  231.38   80.89
   2  13  -3  143.69   46.30
  -2 -13  -3  153.18   54.69
   2 -13  -3  248.38   43.40
  -2  13  -3  137.79   35.50
  -2 -13   3  163.78   53.59
   2 -13  -3  187.08   56.79
  -2 -13   3  216.78   42.60
  -2  13  -3  151.38   35.80
   2 -13  -3  162.88   41.80
  -3 -13  -3   74.39   37.70
  -3  13   3   68.79   24.60
   3 -13   3   46.60   27.90
   3 -13   3   98.69   29.60
  -3 -13  -3   82.99   27.50
  -3  13  -3   12.00   26.30
  -3  13  -3   71.19   31.60
   3 -13  -3   79.09   31.40
  -3 -13   3   50.79   29.40
   3 -13  -3   80.99   35.70
   3 -13  -3   36.90   50.49
  -3 -13   3  110.69   49.80
  -3 -13   3   65.39   31.50
  -4 -13  -3   36.00   29.30
   4 -13   3   13.40   25.20
   4 -13   3   43.20   29.10
  -4  13   3   -2.50   17.80
  -4 -13  -3   36.10   32.80
   4 -13  -3   36.00   25.20
  -4  13  -3   47.80   30.50
   4 -13  -3   25.00   27.50
  -4  13  -3   45.70   21.00
  -4 -13   3   15.10   28.40
  -4 -13   3  -10.30   25.40
   5 -13   3  542.15   50.69
  -5 -13  -3  570.94   56.59
  -5  13   3  548.45   48.40
  -5 -13   3  487.55   49.90
  -5 -13   3  484.65   47.50
   5 -13  -3  574.44   54.69
   5 -13  -3  472.15   52.79
  -5  13  -3  502.15   49.20
  -5  13  -3  527.35   48.90
  -6  13   3  101.69   42.40
   6 -13   3   87.29   21.80
  -6 -13  -3   30.70   33.20
  -6 -13  -3   81.19   32.80
   6 -13   3  100.29   29.20
  -6  13  -3   48.50   18.90
  -6  13  -3   15.60   24.30
   6 -13  -3   89.19   44.90
  -6 -13   3   62.29   23.00
  -6 -13   3   52.49   24.70
   7 -13   3  148.09   24.70
  -7  13   3  170.58   21.10
   7 -13   3  128.69   22.60
  -7 -13  -3   92.99   24.50
  -7 -13   3  156.88   28.00
   7 -13  -3  131.29   29.40
  -7  13  -3  174.58   26.90
   0  14   3   32.70   20.60
   0 -14  -3   44.50   34.70
   0  14  -3   18.90   28.20
   0 -14   3   18.70   20.60
   0 -14   3   69.99   30.70
   0  14  -3   -6.30   23.50
   0 -14  -3   17.90   26.80
   1  14  -3  291.17   41.80
  -1  14   3  182.48   31.00
  -1 -14  -3  212.38   38.70
  -1 -14  -3  221.68   47.00
   1 -14   3  320.77   43.40
   1 -14  -3  334.47   49.00
  -1  14  -3  306.87   42.60
   1  14   3  274.97   36.30
  -1 -14   3  286.27   40.30
  -1 -14   3  288.87   45.00
   1 -14  -3  198.08   36.70
  -1  14  -3  208.78   40.20
  -2 -14  -3   23.40   28.40
   2 -14   3   21.30   20.50
  -2 -14  -3   13.40   23.60
   2 -14   3   17.80   26.80
  -2  14   3    3.40   18.90
  -2  14  -3   34.30   21.70
  -2 -14   3   29.20   26.70
   2 -14  -3   13.90   25.50
   2 -14  -3   29.80   31.20
  -2 -14   3    6.00   24.50
  -2  14  -3    7.90   16.50
  -3 -14  -3   38.40   32.90
  -3  14   3   13.00   19.10
  -3 -14  -3   18.30   27.20
   3 -14   3   -8.30   14.70
   3 -14   3   20.70   18.20
  -3 -14   3   30.40   20.80
   3 -14  -3   46.70   29.10
  -3  14  -3   38.00   24.60
  -3  14  -3  -15.00   23.80
   3 -14  -3    8.60   20.10
  -3 -14   3   19.50   27.30
   4 -14   3   37.90   21.70
  -4 -14  -3   16.80   28.80
   4 -14   3   62.89   25.40
  -4 -14  -3   49.99   31.90
  -4  14   3   34.80   19.40
   4 -14  -3   88.49   28.60
   4 -14  -3   52.49   31.00
  -4 -14   3   29.40   24.50
  -4  14  -3   59.89   37.70
  -4  14  -3   71.49   25.70
  -4 -14   3   69.19   22.10
  -5  14   3   16.30   16.50
   5 -14   3    9.40   16.00
  -5 -14  -3    9.60   21.70
   5 -14   3   -4.60   14.90
  -5 -14  -3   -2.10   28.30
  -5  14  -3   -4.10   14.70
   5 -14  -3  -23.00   27.50
  -5 -14   3   19.30   18.10
  -5  14  -3   30.70   22.50
  -5 -14   3   28.90   17.00
   5 -14  -3   20.90   21.00
   6 -14   3   50.49   29.80
   6 -14   3    5.90   19.10
  -6  14   3    4.50    9.60
  -6 -14  -3   25.60   20.20
  -6  14  -3   17.10   20.00
   6 -14  -3    7.10   17.90
  -6 -14   3   13.10   17.10
  -6  14  -3   48.50   24.60
   0 -15  -3   -1.50   21.10
   0 -15   3    8.10   26.60
   0 -15   3   13.90   20.70
   0 -15  -3   -4.60   28.80
   0  15   3   -3.90   12.30
   0  15  -3   44.10   39.60
   0  15  -3    4.50   20.20
  -1 -15  -3   32.30   29.80
   1 -15   3   49.10   24.90
  -1 -15  -3   36.50   28.90
  -1  15   3   39.10   16.10
   1 -15   3   31.00   19.20
  -1  15  -3   60.79   24.80
   1 -15  -3   35.90   29.60
  -1 -15   3   36.70   22.30
  -1 -15   3   47.00   23.90
   1 -15  -3   47.30   25.20
  -1  15  -3   40.90   19.80
   2 -15   3  141.79   29.00
  -2 -15  -3  143.49   47.30
   2 -15   3  109.59   28.20
  -2  15   3  239.88   40.60
  -2 -15  -3  148.39   40.20
   2 -15  -3  125.99   38.50
  -2  15  -3  190.78   30.50
  -2 -15   3  152.58   28.90
  -2  15  -3   98.29   27.00
   2 -15  -3  149.59   29.90
   3 -15   3    7.80   15.60
  -3  15   3   21.70   17.00
   3 -15   3   30.40   25.30
  -3 -15  -3   31.10   21.90
  -3 -15  -3    9.40   30.50
   3 -15  -3    8.70   26.40
  -3 -15   3   35.30   24.60
  -3  15  -3   39.60   22.90
   3 -15  -3   28.30   28.10
  -3 -15   3    7.10   17.90
  -3  15  -3    9.20   22.60
   4 -15   3  236.28   29.40
   4 -15   3  149.09   29.40
  -4  15   3  154.68   22.10
   4 -15  -3  193.98   30.50
  -4 -15   3  166.58   26.50
   4 -15  -3  123.59   29.50
  -4  15  -3  188.28   27.10
  -4 -15   3  130.59   28.90
  -5  15   3   33.20   11.40
  -5 -15  -3   18.30   23.50
   5 -15   3   11.70   15.20
  -5  15  -3   24.40   19.70
   5 -15  -3   52.49   28.40
  -5 -15   3   29.60   21.70
   0 -16   3    2.50   33.30
   0 -16  -3   45.20   21.00
  -1 -16  -3  277.37   36.30
  -1  16  -3  316.77   45.90
   1 -16  -3  262.27   34.80
  -1 -16   3  273.17   31.00
  -2 -16  -3  358.66   38.60
  -2  16   3  343.17   29.00
   2 -16   3  392.46   31.70
  -2 -16   3  415.36   47.10
   2 -16  -3  370.46   38.80
  -2 -16   3  368.06   36.80
   3 -16   3  144.09   40.80
  -3 -16  -3   52.89   20.20
  -3  16   3   92.19   13.70
  -3  16  -3  101.49   34.50
   3 -16  -3  108.39   22.90
   0   0   4 3053.09  147.29
   0   0  -4 3030.00  132.09
   2   0   4   58.09   22.20
  -2   0  -4   84.29   17.30
   2   0  -4   68.69   13.00
  -2   0   4   69.69   16.90
   2   0  -4   85.29   14.50
   3   0  -4 1612.84   83.59
   3   0   4 1515.35   79.69
   3   0  -4 1513.45   82.89
   3   0   4 1424.16   91.39
   4   0   4  828.32   55.29
  -4   0   4  792.12   50.59
   4   0  -4  875.31   57.99
   4   0   4  754.02   63.99
   4   0  -4  719.63   56.99
   5   0  -4    6.80   14.00
   5   0   4   31.90   14.80
   5   0  -4   12.00   16.40
  -5   0  -4   21.70   17.90
  -5   0   4    9.90   11.00
   5   0  -4   39.30   21.40
   6   0  -4 1718.03  109.99
  -6   0  -4 1485.05   98.99
  -6   0  -4 1744.43  110.99
   6   0   4 1557.94  104.89
  -6   0   4 2014.30  126.39
   6   0  -4 1653.13  111.69
  -6   0   4 1612.54  105.39
  -7   0   4 1783.42  115.19
   7   0  -4 1729.13  121.49
   7   0  -4 1814.12  122.49
  -7   0  -4 1724.63  110.69
  -7   0   4 1515.85  105.19
   7   0   4 1520.95  113.49
  -7   0   4 1688.73   98.39
   7   0  -4 1785.52  101.39
  -7   0  -4 1674.33  100.19
   8   0   4  251.07   55.99
  -8   0   4  268.67   48.40
  -8   0  -4  286.37   51.89
   8   0  -4  221.88   53.99
  -8   0   4  230.68   36.80
  -8   0  -4  225.78   37.60
  -8   0   4  317.07   54.69
  -8   0  -4  277.97   46.10
   8   0  -4  265.27   56.19
   8   0  -4  256.37   41.00
  -9   0  -4  344.27   73.69
  -9   0   4  497.15   52.79
   9   0  -4  419.36   78.59
  -9   0  -4  447.16   55.99
   9   0  -4  542.15   84.09
   9   0  -4  581.94   56.79
  -9   0   4  502.25   56.09
  -9   0  -4  630.74   62.19
  -9   0  -4  495.75   56.79
 -10   0  -4  152.88   36.00
  10   0  -4  141.59   32.10
 -10   0   4  167.38   35.50
 -10   0  -4  145.39   39.50
  10   0  -4  117.79   54.99
 -10   0  -4  125.69   32.10
 -10   0   4  114.39   29.30
  11   0  -4  761.42   60.49
 -11   0  -4  649.93   73.69
 -11   0   4  789.42   57.39
 -11   0  -4  873.21   67.19
 -12   0   4  392.56   37.40
 -12   0  -4  386.96   42.60
 -12   0  -4  454.55   41.50
   1   1  -4  458.95   27.00
  -1  -1  -4  504.75   27.90
  -1   1   4  385.16   34.40
   1   1  -4  477.55   28.90
   1   1  -4  413.76   26.80
   1  -1   4  393.66   39.60
   1   1   4  404.36   40.30
   1  -1  -4  521.05   27.00
  -1   1  -4  397.56   28.00
  -1  -1   4  424.46   34.60
  -1   1  -4  427.76   28.50
   2   1  -4 1741.63   89.79
  -2  -1  -4 1729.43   90.09
  -2   1   4 1870.81   91.09
   2  -1   4 1733.43   99.19
   2   1  -4 1807.12   91.99
   2   1  -4 1826.72   89.49
   2   1   4 1741.73  100.79
   2  -1  -4 1788.72   86.39
  -2  -1   4 1775.12   94.79
   2  -1  -4 1772.82   87.99
   3  -1   4  485.45   49.50
   3  -1   4  449.06   35.20
   3   1  -4  421.76   37.80
   3   1  -4  455.05   37.80
  -3   1   4  400.06   32.10
  -3  -1   4  420.06   37.30
   3  -1  -4  424.76   36.20
   3   1   4  444.16   33.00
   3   1   4  454.95   43.30
   3  -1  -4  410.86   35.00
   4   1  -4  757.42   55.39
   4   1  -4  726.63   56.79
   4  -1   4  811.72   54.89
   4  -1  -4  715.83   55.49
  -4   1  -4  749.62   50.79
   4  -1  -4  786.22   56.89
   4   1   4  687.83   51.49
  -4  -1   4  734.43   52.09
  -5  -1  -4 1031.00   66.09
   5   1  -4 1073.49   75.29
   5  -1   4 1187.58   74.99
   5  -1   4 1039.10   77.99
   5   1  -4 1135.19   76.69
   5   1  -4 1134.49   66.49
  -5   1   4  924.91   51.79
   5  -1  -4 1094.49   77.69
  -5   1  -4 1042.90   66.29
   5  -1  -4 1175.88   79.19
   5  -1  -4 1008.30   64.89
  -5  -1   4 1015.80   67.29
   5   1   4 1137.39   73.69
  -6  -1  -4  252.07   31.00
  -6   1   4  309.77   46.50
  -6   1   4  227.58   39.20
   6   1  -4  230.18   42.60
  -6  -1  -4  274.17   45.90
   6  -1   4  249.78   41.60
   6   1  -4  252.57   33.50
   6   1  -4  181.98   40.00
   6   1   4  211.28   38.00
   6  -1  -4  281.37   45.90
  -6  -1   4  283.17   48.10
   6  -1  -4  257.47   44.80
  -6   1  -4  245.48   42.80
  -6   1  -4  252.97   33.20
   7   1  -4   41.10   30.50
  -7  -1  -4   58.59   22.80
  -7   1   4   52.59   24.70
  -7   1   4   99.79   22.10
   7   1  -4   65.49   23.60
  -7   1   4   37.00   46.40
   7  -1   4   57.49   26.50
  -7   1   4   31.40   29.50
  -7  -1  -4   26.50   31.50
   7   1  -4   61.99   32.30
  -7   1  -4   48.80   43.50
  -7   1  -4   42.80   22.60
  -7  -1   4   79.89   41.90
   7  -1  -4   82.29   31.10
   7  -1  -4   68.39   21.50
   7   1   4   41.30   24.70
  -7   1  -4   36.40   30.50
  -7  -1   4   87.89   27.80
   7  -1  -4   58.79   25.80
  -7  -1   4   76.39   23.30
  -7  -1   4   52.29   31.50
  -8  -1  -4 1126.99   82.09
   8   1  -4 1309.77  109.19
  -8  -1  -4 1036.00   93.89
  -8   1   4 1079.49   84.59
   8   1  -4 1179.28   80.79
   8   1  -4 1073.79  103.49
  -8   1   4 1141.89   88.79
  -8   1   4 1102.59   76.29
   8  -1   4 1094.19  102.69
  -8  -1  -4 1084.89   89.09
  -8  -1   4 1111.49   77.59
  -8   1  -4 1187.08   81.39
   8  -1  -4 1173.18   99.39
  -8  -1   4  907.51   84.39
  -8   1  -4 1061.59   82.49
   8  -1  -4 1007.90   98.79
  -8  -1   4 1065.09   82.89
  -8   1  -4 1064.29   92.09
  -8  -1   4 1196.48   95.69
   8  -1  -4 1250.07   81.89
   9   1  -4   69.69   34.80
  -9   1   4   31.80   18.70
   9   1  -4   37.80   21.90
  -9  -1  -4   16.60   25.60
   9   1  -4   42.20   47.30
  -9  -1  -4   98.89   42.50
  -9  -1  -4   34.90   35.80
  -9   1   4   12.30   32.70
  -9  -1  -4   38.70   28.80
  -9   1  -4   67.39   29.40
   9  -1  -4   43.80   31.80
   9  -1  -4   13.70   44.40
  -9   1  -4   10.70   32.60
  -9  -1   4   18.50   25.70
  -9  -1   4  -21.40   33.40
  -9  -1   4   42.60   18.70
  -9   1  -4   49.50   34.30
   9  -1  -4   42.90   21.50
 -10  -1  -4   85.69   30.60
  10   1  -4  105.59   29.90
 -10   1   4   88.69   27.30
  10   1  -4   31.80   36.30
 -10  -1  -4  120.39   33.90
 -10   1   4   82.39   28.50
 -10  -1  -4   85.79   31.20
  10  -1  -4   96.49   56.99
  10  -1  -4  111.09   30.90
 -10   1  -4  114.49   37.60
 -10   1  -4    9.90   30.50
 -10  -1   4   82.49   28.30
 -10   1  -4  131.79   33.90
 -11  -1  -4  258.27   42.10
 -11  -1  -4    4.90   63.39
 -11   1   4  185.98   28.60
 -11  -1  -4  129.99   41.00
  11   1  -4  159.48   41.20
 -11  -1   4  223.68   31.00
 -11   1  -4  161.68   32.60
  11  -1  -4  122.99   40.20
 -11   1  -4  195.88   35.40
 -12   1   4  137.19   21.90
 -12  -1  -4  113.19   36.30
 -12   1  -4  115.69   31.00
 -12  -1   4  108.09   20.90
 -12   1  -4  190.38   28.50
   0  -2   4  768.12   55.79
   0  -2  -4  922.71   43.50
   0   2  -4  812.72   48.10
   0   2   4  833.92   55.39
   0   2  -4  840.62   47.80
  -1   2   4  376.76   32.60
   1   2  -4  470.95   31.10
   1   2  -4  409.56   34.90
   1  -2   4  382.96   35.30
   1  -2   4  422.06   27.10
   1   2  -4  398.86   29.10
   1  -2  -4  365.56   22.70
  -1   2  -4  448.96   31.60
  -1  -2   4  421.56   35.70
   1   2   4  394.06   40.30
   2   2  -4  186.18   24.20
   2  -2   4  251.37   34.50
   2  -2   4  198.18   22.90
   2   2  -4  164.48   23.70
  -2   2   4  208.48   21.60
  -2  -2  -4  243.88   28.30
  -2  -2   4  262.57   32.70
   2   2   4  164.08   31.20
   2  -2  -4  200.98   19.90
  -2   2  -4  186.28   25.10
   2  -2  -4  187.98   21.90
   3  -2   4  552.24   38.90
   3   2  -4  503.95   40.10
   3  -2   4  438.76   46.20
   3   2  -4  463.85   40.10
  -3   2   4  521.45   31.50
   3  -2  -4  506.45   44.70
  -3  -2   4  568.14   44.30
   3  -2  -4  480.55   40.40
   3   2   4  473.55   35.00
   4  -2   4  888.01   58.59
   4   2  -4  897.81   55.69
   4   2  -4  878.11   61.59
  -4  -2  -4  833.32   54.29
   4   2  -4  753.72   62.39
   4   2   4  813.02   56.39
  -4   2  -4  825.42   54.39
  -4  -2   4  807.02   59.09
   4  -2  -4  882.91   62.49
   4  -2  -4  912.31   62.89
   5   2  -4   33.80   18.00
   5  -2   4   40.90   18.40
   5  -2   4   34.30   23.00
   5   2  -4   34.70   18.50
  -5  -2  -4   32.10   18.00
   5   2  -4   21.50   21.40
   5  -2  -4   -8.50   16.40
   5   2   4    6.20   16.40
   5  -2  -4   41.80   21.40
  -5   2  -4    2.60   16.30
  -5  -2   4   39.90   19.80
   5  -2  -4    9.90   16.10
   6  -2   4  900.71   69.29
   6   2  -4  887.21   62.59
  -6   2   4  862.91   60.99
   6   2  -4 1008.20   80.89
  -6  -2  -4  924.81   63.59
   6   2  -4 1003.90   81.79
  -6  -2  -4  997.80   77.59
  -6   2   4  876.31   68.79
  -6  -2   4  909.71   77.79
  -6   2  -4  860.31   61.89
   6  -2  -4  901.81   74.09
  -6  -2   4  841.82   61.39
  -6  -2   4  806.42   65.29
   6  -2  -4  756.22   60.19
   6  -2  -4  949.31   76.19
   6   2   4  796.42   68.79
  -7  -2  -4  391.06   54.49
   7   2  -4  497.15   47.80
  -7   2   4  440.96   52.19
  -7   2   4  488.55   47.00
   7   2  -4  475.35   68.29
  -7   2   4  468.65   60.49
  -7  -2  -4  495.65   49.50
   7   2  -4  453.55   65.39
   7  -2   4  495.05   61.29
  -7  -2   4  525.45   61.59
   7  -2  -4  524.55   72.09
  -7   2  -4  537.65   53.29
   7   2   4  449.76   60.49
   7  -2  -4  480.35   48.60
  -7   2  -4  509.55   49.50
   7  -2  -4  540.05   72.79
  -7  -2   4  450.95   56.29
  -7  -2   4  461.45   60.99
  -7  -2   4  486.25   43.50
   8   2  -4  170.18   48.20
  -8  -2  -4  223.58   51.59
  -8  -2  -4  215.18   41.50
  -8   2   4  150.18   31.40
   8   2  -4  177.48   47.90
   8  -2   4  182.98   55.99
  -8  -2  -4  157.08   49.70
  -8   2   4  188.08   40.00
  -8   2   4  137.19   40.00
   8  -2  -4  204.28   49.60
  -8  -2   4  251.37   51.49
  -8  -2   4  123.29   38.90
  -8  -2   4  160.28   32.40
  -8   2  -4  196.88   39.80
   8  -2  -4  238.68   53.59
  -8  -2   4  209.58   50.49
  -9   2   4  226.38   44.20
   9   2  -4  150.68   50.39
  -9  -2  -4  145.69   59.49
  -9   2   4  175.38   32.60
   9   2  -4  147.89   33.20
  -9  -2  -4  204.38   39.40
  -9  -2  -4  223.08   46.30
  -9  -2  -4  237.08   49.70
   9  -2  -4  216.58   49.70
  -9   2  -4  178.48   44.60
  -9   2  -4  264.47   48.10
  -9   2  -4  199.48   36.80
   9  -2  -4  143.09   32.40
   9  -2  -4  267.27   58.69
  -9  -2   4  135.19   39.60
  -9  -2   4  146.59   33.60
 -10  -2  -4  333.47   50.39
 -10  -2  -4  252.47   49.00
 -10   2   4  321.07   41.40
  10   2  -4  436.06   71.09
 -10  -2  -4  171.78   59.89
  10   2  -4  256.57   38.40
 -10   2   4  251.47   43.90
 -10   2  -4  426.76   59.59
 -10   2  -4  320.17   46.70
 -10   2  -4  399.06   53.49
 -10  -2   4  305.27   42.80
  10  -2  -4  299.87   69.69
  10  -2  -4  236.18   38.20
 -11  -2  -4   38.30   30.40
 -11   2   4    2.30   19.30
  11   2  -4   52.39   46.90
 -11  -2  -4   25.20   39.50
 -11  -2  -4    7.30   37.30
 -11  -2   4   35.40   21.30
 -11   2  -4    7.10   28.40
  11  -2  -4   16.20   27.50
 -11   2  -4   14.00   24.40
 -12   2   4    0.50    9.80
 -12  -2  -4   19.70   24.20
 -12  -2   4   17.50   12.30
 -12   2  -4    3.70   16.90
 -12   2  -4  -15.20   19.00
   0   3  -4 6717.53  294.37
   0  -3  -4 6120.69  286.47
   0   3   4 6809.32  299.87
   0  -3   4 6517.25  301.37
  -1   3   4    6.10   13.50
   1   3  -4    8.80   12.70
   1  -3   4   -0.50   16.10
   1  -3   4   18.80   12.00
   1   3   4   29.60   21.30
  -1  -3   4   14.00   13.60
  -1   3  -4   30.10   14.60
   1  -3  -4   18.30    8.50
   2  -3   4  873.21   64.29
   2   3  -4  959.50   61.49
   2  -3   4  987.30   59.09
  -2   3  -4 1017.90   60.19
   2  -3  -4  849.81   54.39
   2  -3  -4 1020.60   56.59
  -2  -3   4  989.60   63.49
   3  -3   4 2334.27  125.19
   3   3  -4 2290.17  122.19
   3   3  -4 2358.26  123.19
   3  -3   4 2207.88  117.89
   3  -3  -4 2261.27  117.69
   3   3   4 2215.68  111.49
   3  -3  -4 2197.38  124.09
   4   3  -4 1455.35   82.39
   4   3  -4 1642.44   96.99
   4  -3   4 1440.76   89.39
   4   3  -4 1561.64   95.19
   4  -3   4 1483.75  100.79
   4  -3  -4 1638.34   93.59
  -4   3  -4 1490.25   83.19
   4  -3  -4 1322.87   80.39
   4  -3  -4 1561.14   93.29
   4   3   4 1506.05   85.39
   5  -3   4   27.90   21.00
   5   3  -4   39.40   23.40
   5   3  -4   12.60   16.20
   5   3  -4   17.60   17.20
  -5  -3  -4  -16.60   15.20
   5  -3   4   -4.90   19.40
   5  -3  -4    3.30   16.80
  -5   3  -4   12.40   17.00
   5  -3  -4   12.40   15.20
   5  -3  -4   18.90   20.00
   5   3   4   21.40   19.10
  -6  -3  -4   83.89   25.00
  -6   3   4   72.99   22.90
   6   3  -4   60.59   29.00
   6   3  -4  111.49   27.00
   6  -3   4  117.19   29.80
  -6   3   4   90.69   28.30
  -6  -3  -4   53.49   33.80
   6  -3  -4  106.09   34.10
  -6  -3   4   63.59   39.40
  -6  -3   4  113.49   37.00
  -6   3  -4  108.89   34.90
   6  -3  -4   95.89   28.50
  -6  -3   4   96.89   24.80
  -6   3  -4  105.39   23.10
   6   3   4  108.19   27.80
   6  -3  -4   75.59   23.40
  -7   3   4   41.00   22.70
  -7  -3  -4   34.50   31.10
  -7   3   4   51.99   25.50
   7   3  -4   17.10   19.50
  -7  -3  -4    5.60   22.40
  -7  -3  -4    2.00   20.30
   7  -3   4  -50.79   27.40
  -7   3   4   40.50   20.60
   7   3  -4   27.80   23.70
  -7  -3   4   30.90   20.60
  -7   3  -4   -5.00   21.30
  -7  -3   4   21.60   29.90
   7  -3  -4   83.29   36.40
   7  -3  -4   24.90   20.70
  -7  -3   4   12.60   26.20
  -7  -3   4   19.60   30.70
   7  -3  -4   15.80   20.30
  -7   3  -4    1.80   35.70
  -7   3  -4   47.70   29.50
  -7  -3   4   26.40   27.40
   7   3   4   21.40   35.50
   8  -3   4  420.56   62.19
   8   3  -4  342.77   40.90
  -8  -3  -4  321.47   50.49
  -8   3   4  332.07   41.10
   8   3  -4  294.97   62.59
  -8   3   4  292.57   50.79
  -8  -3  -4  325.37   46.40
  -8  -3  -4  316.67   59.69
   8  -3  -4  338.07   62.09
  -8  -3   4  334.67   44.60
  -8   3  -4  425.46   56.19
  -8   3  -4  232.68   50.59
  -8  -3   4  278.27   51.69
   8  -3  -4  355.26   46.70
   8  -3  -4  292.07   60.29
  -8   3  -4  372.06   48.50
   9   3  -4 1068.29   78.19
  -9  -3  -4 1006.80   88.89
  -9  -3  -4  846.52   89.89
   9   3  -4  979.90  110.39
  -9   3   4 1050.29   83.99
  -9  -3  -4  980.70   78.99
  -9  -3  -4 1111.19  108.89
  -9   3   4 1070.69   75.19
   9  -3  -4 1095.69   78.99
   9  -3  -4 1017.40  102.59
  -9   3  -4 1003.20   81.49
  -9   3  -4  996.90   87.59
   9  -3  -4 1049.20   99.69
  -9   3  -4 1002.60   76.59
  -9  -3   4 1047.60   73.89
 -10  -3  -4  132.59   36.80
  10   3  -4  149.19   38.50
 -10  -3  -4  138.39   39.50
 -10   3   4  139.19   27.30
 -10  -3  -4   97.19   38.00
 -10   3  -4   74.69   30.30
 -10   3  -4   92.29   36.40
 -10  -3   4  118.69   29.50
 -10   3  -4   94.19   37.30
 -11  -3  -4  -45.90   24.20
 -11   3   4   -5.50   12.50
 -11  -3  -4    5.20   20.50
 -11  -3   4  -18.40   11.40
  11  -3  -4   -5.60   27.60
 -11   3  -4   39.20   31.20
 -11   3  -4    5.90   20.50
 -12   3  -4  437.66   37.90
   0  -4  -4  817.62   49.90
   0  -4   4  875.91   60.19
   0   4  -4  835.12   54.49
  -1  -4  -4  933.31   56.89
   1   4  -4 1023.30   63.49
   1  -4   4  981.80   64.99
   1  -4   4  980.90   59.49
   1  -4  -4  865.01   55.19
  -1   4  -4  942.41   62.19
  -1  -4   4 1071.49   76.19
   2  -4   4  450.15   41.30
  -2  -4  -4  552.94   41.00
   2  -4   4  452.05   42.20
   2   4  -4  452.15   43.40
   2  -4  -4  448.66   39.20
   2   4   4  479.85   33.60
   2  -4  -4  498.75   39.20
  -2   4  -4  522.35   44.60
   3   4  -4 1298.67   74.49
  -3  -4  -4 1458.25   83.19
   3   4  -4 1264.37   83.09
   3  -4   4 1270.87   78.39
   3  -4   4 1284.37   90.89
   3  -4   4 1397.76   82.49
   3   4   4 1329.77   73.29
  -3   4  -4 1295.17   82.49
   3  -4  -4 1218.28   78.79
   3  -4  -4 1214.98   77.49
   4  -4   4  305.67   41.20
   4  -4   4  277.97   38.70
   4   4  -4  253.67   38.20
  -4  -4  -4  249.28   31.40
   4  -4   4  220.78   36.30
   4   4  -4  285.07   33.20
  -4  -4  -4  271.07   37.90
  -4   4  -4  286.57   33.90
   4  -4  -4  262.27   37.10
   4  -4  -4  202.48   28.80
   4  -4  -4  337.77   42.90
   5   4  -4  333.47   46.80
   5   4  -4  258.17   33.60
  -5   4   4  255.67   32.80
  -5   4   4  350.56   47.10
  -5  -4  -4  307.77   48.90
   5  -4   4  255.17   41.00
  -5  -4  -4  262.47   34.50
   5  -4   4  285.37   43.30
   5  -4  -4  306.37   36.10
   5   4   4  232.98   37.90
  -5  -4   4  285.47   36.00
  -5  -4   4  329.97   45.70
   5  -4  -4  306.37   46.10
  -5   4  -4  385.86   48.90
   5  -4  -4  254.67   44.70
  -6   4   4  396.76   48.30
   6   4  -4  416.36   42.60
  -6  -4  -4  360.96   43.80
   6   4  -4  365.76   54.19
  -6  -4  -4  341.47   46.20
   6  -4   4  340.77   53.19
  -6   4   4  366.26   41.50
  -6  -4  -4  412.26   57.89
  -6   4   4  432.56   56.19
  -6  -4   4  527.95   64.29
  -6  -4   4  462.65   54.29
   6  -4  -4  367.86   56.09
   6   4   4  384.66   53.79
  -6   4  -4  350.36   44.20
   6  -4  -4  375.56   56.89
   6  -4  -4  386.66   42.50
  -6   4  -4  375.56   41.90
  -6   4  -4  343.47   57.69
  -6  -4   4  374.46   43.60
   7   4  -4  839.72   90.99
  -7  -4  -4  719.93   75.19
  -7  -4  -4  789.72   62.99
   7   4  -4  787.62   62.69
   7  -4   4  830.52   84.69
   7  -4  -4  672.73   82.29
   7  -4  -4  712.93   85.09
  -7   4  -4  606.14   73.49
  -7  -4   4  713.73   72.49
  -7  -4   4  568.04   62.39
  -7   4  -4  775.12   62.19
  -7  -4   4  520.95   62.89
   7  -4  -4  761.02   60.89
   8   4  -4 1058.49   75.39
   8  -4   4  921.41   97.29
  -8  -4  -4  867.31   76.89
   8   4  -4  977.70  104.99
  -8  -4  -4  964.40   95.99
  -8  -4  -4  980.00   72.59
  -8   4   4  927.31   66.39
  -8   4   4  876.11   78.89
  -8  -4  -4  946.01   95.29
  -8   4  -4  908.41   82.09
   8  -4  -4  973.50   73.39
   8  -4  -4 1329.97  121.79
  -8  -4   4  908.01   81.79
  -8  -4   4  731.03   86.09
  -8  -4   4  937.21   74.69
   8  -4  -4  911.61   93.19
  -8   4  -4  998.40   83.69
  -8  -4   4 1000.70   73.89
  -8   4  -4  919.81   72.69
  -9  -4  -4  427.26   51.69
   9   4  -4  326.57   70.89
   9   4  -4  377.66   48.10
  -9  -4  -4  409.06   65.89
  -9  -4  -4  373.76   60.39
  -9   4   4  379.56   63.49
   9  -4  -4  348.57   49.50
   9  -4  -4  194.88   65.99
  -9   4  -4  438.26   50.09
   9  -4  -4  381.56   72.29
  -9   4  -4  385.16   61.39
 -10  -4  -4  183.18   37.60
 -10  -4  -4  314.57   48.40
 -10  -4  -4  339.97   51.29
  10   4  -4  343.67   45.90
 -10   4   4  313.97   36.80
 -10   4  -4  204.08   41.50
 -10  -4   4  250.87   39.10
 -10   4  -4  344.57   46.10
  10  -4  -4  254.27   39.10
 -11   4   4  222.68   35.00
 -11  -4  -4  248.58   49.20
  11  -4  -4  245.08   34.00
 -11   4  -4  328.97   44.60
 -11  -4   4  171.28   32.80
 -12  -4  -4   -1.60   16.20
 -12   4   4   12.60   10.50
 -12   4  -4   29.60   18.60
 -12   4  -4   12.10   20.70
 -12  -4   4   13.90   11.50
   0   5  -4   12.40   12.90
   0  -5   4   19.40   15.80
   0  -5   4   10.00   15.00
   0  -5  -4    9.90   12.20
   1  -5   4  434.16   40.80
   1  -5   4  324.57   43.20
  -1  -5  -4  361.86   33.60
   1   5  -4  386.66   35.80
   1  -5   4  357.76   36.10
   1   5  -4  350.06   41.60
  -1  -5   4  437.06   50.29
   1  -5  -4  437.16   37.20
  -1   5  -4  412.56   38.60
  -1  -5   4  421.46   42.60
  -1   5  -4  393.66   32.60
   2  -5   4  780.12   60.49
   2   5  -4  720.63   58.29
  -2  -5  -4  769.22   54.79
   2  -5   4  789.52   57.99
   2   5   4  719.23   46.70
  -2   5  -4  827.82   57.89
   2  -5  -4  698.03   53.89
   3   5  -4 1005.10   63.89
   3  -5   4 1029.70   73.89
   3  -5   4 1028.00   69.69
   3   5  -4 1085.59   76.39
  -3  -5  -4  874.51   61.29
  -3  -5  -4 1098.09   73.59
  -3  -5   4 1024.20   76.49
  -3   5  -4 1037.30   73.49
   3  -5  -4 1169.78   73.99
   3  -5  -4 1114.39   72.89
  -3   5  -4  996.70   63.59
   3   5   4  964.20   62.29
  -4  -5  -4 1312.47   88.09
   4   5  -4 1255.27   74.79
   4  -5   4 1275.27   86.29
   4  -5   4 1224.18   83.99
  -4  -5  -4 1184.58   73.99
   4   5  -4 1337.17   90.29
   4   5   4 1168.48   76.99
   4  -5  -4 1121.49   81.79
   4  -5  -4 1244.38   86.39
   4  -5  -4 1127.09   73.09
  -4   5  -4 1234.78   74.49
  -5  -5  -4  216.28   44.30
   5  -5   4  290.47   45.40
  -5  -5  -4  255.07   35.80
  -5  -5  -4  309.57   49.80
  -5   5   4  298.37   43.30
   5   5  -4  287.37   46.20
   5   5  -4  271.27   35.40
   5  -5   4  299.47   48.30
  -5   5   4  294.27   36.10
   5  -5  -4  312.37   48.20
  -5  -5   4  285.07   44.20
  -5   5  -4  342.47   48.90
  -5  -5   4  318.57   37.90
   5  -5  -4  239.58   35.10
  -5  -5   4  304.67   44.10
  -5   5  -4  343.57   40.40
   5   5   4  228.18   36.90
   5  -5  -4  292.47   46.60
  -6   5   4  559.04   51.29
  -6  -5  -4  671.83   67.99
  -6   5   4  664.93   59.59
   6   5  -4  622.94   53.39
   6  -5   4  526.35   68.29
  -6  -5  -4  599.14   58.39
   6   5  -4  588.24   72.59
  -6  -5  -4  601.54   54.59
  -6   5  -4  600.04   63.19
   6  -5  -4  598.44   53.09
  -6  -5   4  516.45   63.39
  -6  -5   4  566.24   54.29
  -6  -5   4  574.94   59.99
   6  -5  -4  638.54   75.69
  -6   5  -4  569.14   53.19
  -6   5  -4  633.44   67.79
   6  -5  -4  701.73   78.19
  -7   5   4  807.92   75.29
   7   5  -4  765.82   65.69
  -7  -5  -4  816.22   63.19
  -7   5   4  806.32   62.19
   7  -5   4  724.03   87.49
   7   5  -4  842.32   92.69
  -7  -5  -4  761.72   92.49
  -7  -5  -4  753.02   74.69
  -7   5  -4  727.63   63.39
   7  -5  -4  738.93   63.29
   7  -5  -4  873.71   82.89
  -7  -5   4  784.72   60.89
  -7  -5   4  724.33   70.59
  -7  -5   4  772.62   79.99
  -7   5  -4  794.02   74.79
   7  -5  -4  778.12   81.39
  -7   5  -4  716.63   73.69
  -8  -5  -4  134.79   41.00
   8   5  -4  218.58   38.40
  -8  -5  -4  148.69   58.19
   8   5  -4  205.68   50.69
  -8   5   4  173.58   33.00
  -8   5   4  141.69   38.70
  -8  -5  -4  192.28   40.60
  -8  -5   4  108.19   34.70
  -8   5  -4  198.58   38.80
  -8  -5   4  183.28   33.30
   8  -5  -4  256.57   39.90
   8  -5  -4  199.08   49.20
  -8   5  -4  123.39   36.80
  -8   5  -4  199.38   42.00
   8  -5  -4  168.18   55.69
  -8  -5   4  211.88   44.10
  -9  -5  -4  214.38   39.20
  -9   5   4  147.49   38.20
   9   5  -4  259.57   41.10
  -9  -5  -4  140.49   42.80
   9   5  -4  138.09   65.59
  -9   5   4  193.38   33.90
  -9  -5  -4  242.58   45.60
   9  -5  -4  158.28   50.89
  -9   5  -4  239.68   43.10
  -9   5  -4  343.87   49.10
   9  -5  -4  205.78   37.60
  -9  -5   4  210.88   34.80
  -9   5  -4  188.28   41.30
 -10   5   4  165.48   26.40
 -10  -5  -4  168.18   36.10
 -10  -5  -4  204.68   40.10
 -10  -5  -4  191.78   39.50
  10   5  -4  283.17   57.29
 -10   5  -4  146.19   37.60
 -10  -5   4  185.88   31.00
 -10   5  -4  141.59   38.50
  10  -5  -4  245.78   33.90
 -11  -5  -4    7.90   18.90
 -11   5   4    8.70   11.70
 -11   5  -4   12.70   19.30
 -11   5  -4   -9.20   18.80
 -11  -5   4   -1.10   13.70
  11  -5  -4    7.30   41.10
   0  -6   4  152.18   28.80
   0   6  -4  163.68   28.80
   0  -6  -4  226.08   32.00
   0  -6   4  154.88   34.40
   1   6  -4  234.88   30.50
   1  -6   4  199.28   33.80
  -1  -6  -4  200.98   27.30
   1  -6   4  130.29   30.50
   1  -6   4  173.58   35.20
  -1  -6  -4  218.48   31.30
   1   6  -4  162.28   32.50
   1  -6  -4  167.68   27.80
   1   6   4  137.99   21.00
  -1   6  -4  190.58   31.10
  -1   6  -4  246.28   31.00
  -1  -6   4  181.88   37.00
  -1  -6   4  198.08   32.40
   1  -6  -4  170.48   26.30
  -2  -6  -4 1676.03   94.89
   2   6  -4 1581.64   84.59
   2  -6   4 1274.97   89.79
  -2  -6  -4 1302.17   80.99
   2  -6   4 1410.56   91.69
   2  -6   4 1398.86   98.59
   2   6  -4 1611.54   95.69
   2  -6  -4 1295.47   86.49
  -2   6  -4 1605.24   94.29
   2  -6  -4 1569.74   92.99
  -2   6  -4 1488.75   83.09
   3  -6   4  586.14   61.09
   3  -6   4  638.04   59.19
  -3  -6  -4  585.14   48.70
   3   6  -4  688.13   50.39
   3  -6   4  538.65   55.69
   3   6  -4  801.42   65.19
  -3  -6  -4  671.33   59.19
   3  -6  -4  612.24   57.09
   3  -6  -4  696.43   50.39
   3  -6  -4  715.33   57.59
  -3   6  -4  646.04   49.99
  -3   6  -4  677.23   60.69
   4  -6   4 1213.68   89.69
   4   6  -4 1356.96   80.39
  -4   6   4 1338.97   87.69
   4   6  -4 1255.07   92.79
  -4  -6  -4 1436.36   95.79
  -4   6   4 1501.05   84.29
   4  -6   4 1155.88   88.39
   4   6  -4 1296.27   88.69
  -4   6  -4 1444.16   96.09
   4  -6  -4 1393.46   95.99
   4  -6  -4 1161.78   91.29
   4  -6  -4 1313.07   80.39
  -4   6  -4 1243.98   77.39
   4   6   4 1160.68   82.89
  -5   6   4  704.53   55.09
   5  -6   4  614.04   71.89
  -5  -6  -4  741.13   58.39
  -5   6   4  793.12   69.09
   5  -6   4  761.62   67.39
   5   6  -4  709.63   56.19
  -5  -6  -4  690.53   62.89
  -5  -6  -4  710.83   71.89
   5   6  -4  743.73   80.69
  -5   6  -4  640.14   73.99
  -5  -6   4  622.34   70.29
   5  -6  -4  707.93   56.99
   5  -6  -4  827.82   75.19
  -5   6  -4  705.63   65.79
  -5  -6   4  780.82   56.49
  -5   6  -4  694.03   57.59
   5  -6  -4  698.33   76.89
  -5  -6   4  736.03   62.79
  -6  -6  -4  366.36   53.89
  -6   6   4  300.97   58.39
  -6  -6  -4  379.16   46.90
  -6   6   4  301.97   36.10
   6   6  -4  426.16   48.70
   6  -6   4  336.47   58.29
  -6  -6  -4  409.36   63.59
   6   6  -4  415.76   60.79
  -6  -6   4  464.35   53.19
  -6   6  -4  423.36   56.09
   6  -6  -4  375.26   62.49
  -6   6  -4  386.06   47.10
   6  -6  -4  416.86   46.90
  -6  -6   4  380.76   54.69
   6  -6  -4  466.05   68.79
  -6  -6   4  399.86   53.89
  -7  -6  -4 1049.79   98.29
  -7  -6  -4 1025.20   75.59
   7   6  -4 1094.59   79.19
  -7  -6  -4  981.60   81.99
  -7   6   4 1049.59   70.39
  -7   6   4 1011.80   86.29
   7  -6   4 1017.00  107.69
   7   6  -4 1232.08  102.49
  -7   6  -4 1048.10   85.89
  -7   6  -4  962.30   75.49
  -7   6  -4 1080.09   86.19
  -7  -6   4 1074.09   79.79
  -7  -6   4 1088.29   99.19
   7  -6  -4 1035.90  104.39
   7  -6  -4 1098.49  102.59
   7  -6  -4 1157.28   81.09
  -7  -6   4 1118.49   79.89
  -7  -6   4 1000.40   89.89
  -8  -6  -4  175.28   46.10
  -8  -6  -4  182.98   40.90
  -8   6   4  144.59   38.70
   8   6  -4  205.68   37.40
   8   6  -4  239.88   52.39
  -8   6   4  164.58   31.60
  -8  -6  -4  113.19   52.99
  -8   6  -4  149.29   34.10
  -8   6  -4  190.58   37.30
  -8  -6   4  147.89   58.09
   8  -6  -4  203.08   49.40
  -8   6  -4  223.88   44.90
   8  -6  -4  129.19   58.09
  -8  -6   4  184.48   33.20
  -8  -6   4  185.38   45.50
   8  -6  -4  149.29   33.90
  -9  -6  -4  298.57   56.69
   9   6  -4  356.96   76.39
  -9  -6  -4  331.97   53.69
   9   6  -4  606.34   82.99
  -9   6   4  416.96   42.20
  -9  -6  -4  469.35   56.09
  -9   6  -4  343.87   50.89
  -9  -6   4  386.26   43.80
  -9   6  -4  417.96   55.09
   9  -6  -4  437.26   52.19
   9  -6  -4  377.86   66.29
 -10   6   4  168.38   26.00
 -10  -6  -4  163.38   49.99
 -10  -6  -4  153.28   34.40
 -10  -6   4  126.29   29.90
  10  -6  -4   86.19   28.90
 -10   6  -4  128.69   36.70
 -10   6  -4  192.28   34.70
 -11  -6  -4   17.20   20.50
 -11   6   4   49.80   14.80
 -11   6  -4   62.19   21.50
 -11   6  -4   55.89   21.20
 -11  -6   4   39.30   16.70
   0  -7   4  450.25   58.39
   0   7  -4  563.94   51.89
   0  -7   4  536.65   58.89
   0  -7  -4  669.73   54.59
   0  -7  -4  473.05   43.50
   0   7  -4  527.85   44.50
   1  -7   4  422.06   54.39
   1   7  -4  449.26   51.29
   1  -7   4  413.36   49.10
   1  -7   4  432.36   53.59
   1   7  -4  394.16   39.30
  -1  -7  -4  429.06   42.50
  -1  -7  -4  349.07   37.30
   1  -7  -4  392.86   47.40
  -1  -7   4  349.96   52.99
  -1  -7   4  252.97   42.00
   1  -7  -4  393.66   38.40
  -1   7  -4  366.06   39.20
  -1   7  -4  419.06   48.90
  -2   7   4  201.18   28.90
   2   7  -4  163.08   32.90
   2  -7   4  161.68   34.70
   2  -7   4  110.79   31.30
   2  -7   4  216.38   38.00
  -2  -7  -4  161.48   31.70
   2   7  -4  217.68   31.00
  -2  -7  -4  174.18   28.50
   2  -7  -4  169.68   33.60
  -2   7  -4  181.08   28.80
   2   7   4  172.68   28.00
   2   7   4  149.88   23.60
   2  -7  -4  161.98   27.20
  -2   7  -4  175.78   36.30
  -2  -7   4  151.48   28.30
   3   7  -4   11.80   16.70
   3  -7   4   -5.70   22.20
   3   7  -4   -6.60   14.70
   3  -7   4   14.90   23.40
  -3  -7  -4   21.40   16.80
   3   7  -4   16.10   21.70
  -3   7   4   -1.60   25.00
  -3   7  -4   15.30   18.50
   3  -7  -4    7.90   14.20
   3  -7  -4   12.10   15.80
  -3  -7   4    2.00   24.30
  -3   7  -4  -17.10   17.90
   3   7   4  -18.60   19.50
  -4  -7  -4  140.39   34.80
   4   7  -4  182.68   34.90
  -4  -7  -4  155.58   30.10
  -4   7   4  145.39   27.60
   4   7  -4  199.98   42.00
   4  -7   4  137.29   35.80
  -4  -7  -4  171.78   40.30
   4  -7   4  182.38   41.80
   4   7  -4  149.09   28.50
  -4   7   4  203.08   40.30
   4  -7  -4  166.48   37.10
  -4  -7   4   79.79   31.80
   4  -7  -4  164.78   31.10
  -4   7  -4  176.38   38.60
  -4   7  -4  153.98   42.80
  -4   7  -4  173.38   32.20
   4  -7  -4  174.98   40.50
  -4  -7   4  122.29   39.20
  -4  -7   4  172.48   31.10
   5  -7   4 1183.98  102.99
  -5  -7  -4 1485.05   89.89
  -5   7   4 1445.46   84.19
  -5  -7  -4 1496.35  110.79
   5   7  -4 1376.46   86.29
  -5   7   4 1336.97   97.49
   5   7  -4 1399.96  104.19
  -5  -7  -4 1277.97   91.89
   5  -7  -4 1346.37  107.19
  -5   7  -4 1323.07   86.59
  -5   7  -4 1373.86   96.19
   5  -7  -4 1408.46   88.79
  -5  -7   4 1234.48   90.19
  -5   7  -4 1283.67   98.69
  -5  -7   4 1424.96   89.69
   5  -7  -4 1383.06  108.19
  -5  -7   4 1257.67   97.69
   6   7  -4  318.27   43.70
   6  -7   4  132.39   48.20
  -6  -7  -4  212.18   52.29
  -6   7   4  232.68   35.10
  -6  -7  -4  189.88   35.90
  -6  -7  -4  254.87   49.90
  -6   7   4  277.97   44.90
   6   7  -4  289.47   58.59
  -6   7  -4  370.46   49.40
   6  -7  -4  324.37   60.89
  -6  -7   4  274.27   41.50
  -6   7  -4  243.58   38.30
   6  -7  -4  269.37   54.99
  -6  -7   4  185.18   39.40
   6  -7  -4  250.77   38.80
  -7  -7  -4 1129.59  109.79
  -7   7   4  926.61   70.29
  -7  -7  -4  979.20   87.09
   7  -7   4  885.21  104.79
   7   7  -4  878.71   71.49
   7   7  -4  876.71  101.29
  -7  -7  -4 1050.09   78.49
  -7   7   4 1022.60   81.29
  -7   7  -4 1018.30   78.29
   7  -7  -4  983.60   72.79
  -7   7  -4  908.91   82.59
   7  -7  -4  978.30  107.29
  -7  -7   4 1012.90   72.69
  -7  -7   4  805.92   81.19
   7  -7  -4  927.91  108.19
  -7   7  -4  869.01   71.79
   8   7  -4   75.69   39.10
  -8   7   4   40.80   29.70
  -8  -7  -4   67.09   46.30
  -8   7   4  125.59   25.50
  -8  -7  -4   78.29   32.80
   8   7  -4  125.49   34.40
  -8  -7   4   18.30   53.29
   8  -7  -4   87.89   30.70
  -8   7  -4  110.19   32.80
  -8   7  -4   92.79   35.80
  -8   7  -4   63.69   26.80
   8  -7  -4   67.59   40.30
  -8  -7   4   90.19   32.80
   8  -7  -4   64.99   54.69
  -8  -7   4   94.49   25.10
  -9  -7  -4  363.16   44.20
  -9   7   4  288.27   38.50
  -9  -7  -4  414.76   55.99
  -9  -7   4  278.97   40.40
  -9   7  -4  235.98   45.60
   9  -7  -4  248.38   39.00
  -9   7  -4  312.67   44.10
 -10  -7  -4  261.87   39.30
 -10  -7  -4  367.56   47.00
 -10   7   4  267.07   49.70
 -10   7  -4  296.37   38.20
 -10  -7   4  254.07   33.80
 -10   7  -4  380.16   47.40
 -11  -7  -4  181.78   29.40
  11  -7   4  207.28   30.70
 -11  -7   4  298.97   38.90
 -11   7  -4  205.18   27.00
 -11   7  -4  248.18   29.40
   0   8  -4  185.68   29.30
   0   8  -4  105.79   28.90
   0  -8  -4  108.79   32.00
   0   8   4  184.48   29.90
   0  -8  -4  170.48   29.90
   0  -8   4  171.28   37.00
   0  -8   4  128.79   30.80
   1  -8   4  621.24   58.99
   1  -8   4  854.01   66.99
   1   8  -4  861.01   71.89
  -1  -8  -4  749.42   67.39
   1  -8   4  740.43   70.99
   1  -8  -4  734.23   64.19
  -1  -8   4  794.92   59.59
  -1  -8   4  680.23   59.79
  -1   8  -4  677.83   54.59
  -1   8  -4  796.32   68.89
  -1  -8   4  844.22   78.29
  -2  -8  -4  351.66   47.30
  -2  -8  -4  298.47   39.90
  -2   8   4  382.96   39.20
   2   8  -4  332.77   39.20
   2  -8   4  256.57   45.30
   2  -8   4  363.06   51.29
   2   8  -4  367.56   51.09
  -2  -8  -4  324.17   47.80
   2   8  -4  380.66   50.49
  -2   8  -4  407.56   51.89
  -2   8  -4  388.16   43.10
   2  -8  -4  347.17   51.79
   2   8   4  379.86   39.70
   2  -8  -4  271.07   36.50
  -2  -8   4  277.97   54.99
  -2  -8   4  323.57   39.50
  -2   8  -4  245.28   44.40
   3   8  -4  653.13   63.89
   3   8  -4  625.64   71.39
  -3  -8  -4  663.03   55.49
  -3   8   4  600.34   50.49
   3   8  -4  695.83   54.89
   3  -8   4  695.43   73.79
   3  -8   4  487.85   61.99
  -3   8   4  660.53   63.29
   3   8  -4  797.12   69.29
  -3  -8  -4  707.03   66.99
   3  -8   4  582.54   61.59
  -3  -8  -4  607.04   64.29
   3  -8  -4  757.42   71.09
  -3   8  -4  771.32   67.29
  -3  -8   4  716.03   54.09
   3  -8  -4  690.83   64.09
  -3   8  -4  684.33   58.79
  -3   8  -4  590.24   66.79
   3  -8  -4  685.53   55.39
  -3   8  -4  657.13   56.49
  -3  -8   4  678.83   59.59
   4  -8   4 1163.08   93.29
  -4  -8  -4 1347.47  103.09
  -4  -8  -4 1324.87   83.89
  -4  -8  -4 1123.29   90.49
  -4   8   4 1231.88   89.59
   4  -8   4 1226.68  101.99
   4   8  -4 1230.98   80.59
   4   8  -4 1220.68   87.49
   4   8  -4 1326.47   98.99
  -4   8   4 1172.28   73.69
  -4  -8   4 1163.08   81.19
  -4   8  -4 1093.69   82.19
  -4   8  -4 1247.38   80.39
   4  -8  -4 1207.98   81.19
  -4   8  -4 1232.68   85.39
  -4  -8   4 1178.28   85.09
   4  -8  -4 1302.37   97.89
   4  -8  -4 1248.68   98.59
   5  -8   4  398.56   66.99
  -5   8   4  501.05   49.30
  -5  -8  -4  459.25   51.29
  -5  -8  -4  447.06   67.89
  -5  -8  -4  432.76   59.09
   5   8  -4  481.65   50.99
   5   8  -4  494.95   70.99
  -5   8   4  480.25   60.49
   5  -8  -4  471.85   70.79
  -5   8  -4  501.25   53.89
  -5  -8   4  449.16   46.80
   5  -8  -4  492.55   51.89
  -5   8  -4  463.95   50.59
   5  -8  -4  536.35   71.49
  -5   8  -4  457.45   56.99
  -6  -8  -4  301.47   64.59
  -6  -8  -4  454.25   54.39
  -6  -8  -4  483.95   67.69
   6   8  -4  341.37   45.90
   6  -8   4  425.76   66.89
  -6   8   4  377.26   56.09
  -6   8   4  456.65   47.70
   6   8  -4  431.16   65.59
  -6   8  -4  303.87   50.39
   6  -8  -4  450.15   72.89
  -6  -8   4  433.96   54.79
  -6  -8   4  449.06   52.79
   6  -8  -4  355.76   67.19
  -6   8  -4  468.75   51.79
   6  -8  -4  459.35   51.19
  -6   8  -4  391.96   55.29
  -6  -8   4  473.65   60.39
   7   8  -4  660.63   60.49
  -7   8   4  667.23   73.39
  -7  -8  -4  756.62   76.49
   7  -8   4  711.03  146.59
   7   8  -4  566.54   82.99
  -7  -8  -4  809.62   70.79
  -7   8   4  712.93   55.99
  -7  -8  -4  627.94   88.69
  -7  -8   4  525.15   83.09
  -7  -8   4  639.14   63.79
  -7   8  -4  733.73   72.89
  -7   8  -4  743.53   67.69
   7  -8  -4  833.42   99.09
  -7   8  -4  769.62   71.19
   7  -8  -4  553.04   87.19
  -7  -8   4  763.52   67.09
   7  -8  -4  721.83   65.39
  -8  -8  -4  182.78   38.80
   8   8  -4  239.18   63.39
  -8   8   4  177.88   31.80
   8   8  -4  101.19   53.49
  -8  -8  -4  232.58   43.50
  -8   8  -4  160.48   39.50
  -8  -8   4  137.59   32.60
   8  -8  -4  169.78   35.80
   8  -8  -4   77.89   54.89
  -8  -8   4  200.68   79.89
  -8   8  -4  192.38   36.00
  -9   8   4   14.40   20.00
  -9  -8  -4   36.20   29.40
  -9  -8  -4  -24.80   19.70
  -9   8  -4   20.10   22.60
  -9  -8   4    7.70   15.90
  -9   8  -4   24.50   20.80
   9  -8  -4  -10.00   24.20
 -10   8   4   86.19   17.40
 -10  -8  -4   68.69   24.10
  10  -8   4   85.79   27.70
 -10   8  -4  102.99   29.20
 -10  -8   4  108.79   22.20
 -10   8  -4  153.48   27.10
  10  -8  -4  129.09   24.00
   0  -9  -4    6.20   15.40
   0  -9   4   31.10   25.70
   0   9  -4   -4.30   25.40
   0  -9   4   30.60   23.00
   0   9  -4   25.40   18.70
   0  -9  -4   17.60   31.10
   0   9   4   23.90   18.30
   0  -9  -4    1.80   18.40
   0   9  -4   -1.40   26.40
   0  -9   4   18.20   21.60
   1   9  -4 1695.33  111.29
   1  -9   4 1625.64   98.39
   1   9  -4 1580.94   93.69
   1   9  -4 1559.04  102.99
  -1  -9  -4 1791.12  114.99
  -1  -9  -4 1524.05   99.79
  -1  -9  -4 1537.75   95.59
   1  -9   4 1572.64   94.59
  -1   9   4 1571.44   88.09
   1  -9   4 1629.74  112.09
  -1   9  -4 1576.34  108.49
  -1   9  -4 1531.25   98.29
  -1   9  -4 1534.25   91.39
  -1  -9   4 1485.65   95.49
   1  -9  -4 1489.05  104.89
   1  -9  -4 1673.43  112.19
  -1  -9   4 1376.66  114.39
   1   9   4 1603.14   88.49
  -1  -9   4 1587.04   97.79
   1  -9  -4 1468.95   94.29
  -2  -9  -4   59.79   27.50
  -2  -9  -4   55.59   23.80
   2  -9   4   62.39   35.40
   2   9  -4    9.50   33.30
   2   9  -4   50.29   23.00
  -2   9   4   68.29   19.40
   2   9  -4   51.09   25.40
   2  -9   4   74.89   36.90
   2  -9   4   39.80   29.50
  -2  -9  -4    1.40   23.20
   2   9  -4   58.79   24.80
  -2  -9   4   38.00   27.10
  -2   9  -4   64.69   30.70
   2  -9  -4   67.29   27.50
  -2   9  -4   31.50   25.80
  -2   9  -4   56.19   23.90
   2  -9  -4   23.00   21.50
   2  -9  -4   77.09   33.20
  -2   9  -4   94.59   34.80
  -2  -9   4   61.49   35.60
  -2  -9   4   70.69   21.50
   2   9   4   37.50   20.30
  -3  -9  -4 1225.08   78.79
   3   9  -4 1096.09   91.99
  -3   9   4 1044.20   72.59
   3  -9   4 1145.29   94.19
  -3   9   4 1151.88   86.19
   3  -9   4 1101.69   81.89
  -3  -9  -4 1083.59   83.89
   3   9  -4 1037.70   86.29
  -3  -9  -4 1151.78   94.79
   3   9  -4 1226.48   79.39
   3   9  -4 1120.69   85.69
  -3  -9   4 1111.69   81.69
  -3   9  -4 1132.19   90.69
   3  -9  -4 1269.37  101.49
  -3  -9   4 1206.58   81.59
  -3   9  -4 1266.37   88.89
  -3   9  -4 1159.18   78.89
  -3   9  -4 1126.39   81.49
   3  -9  -4 1298.67   83.09
   3  -9  -4 1218.88   98.69
   4   9  -4  990.10   74.79
   4   9  -4  887.51   83.69
  -4   9   4 1011.00   82.89
  -4  -9  -4  887.71   86.49
  -4   9   4 1042.70   67.59
   4  -9   4  903.41   75.19
   4   9  -4  985.40   70.39
   4  -9   4  929.41   99.49
  -4  -9  -4  977.40   73.09
  -4  -9  -4  898.51   82.39
   4  -9  -4  913.41   91.19
  -4   9  -4  933.81   78.49
   4  -9  -4 1006.80   93.79
  -4   9  -4  880.11   71.19
   4  -9  -4  892.51   71.69
  -4   9  -4  900.01   70.39
  -4  -9   4  861.61   71.59
  -5   9   4  951.90   67.09
  -5  -9  -4  903.51   84.09
   5  -9   4  782.62   95.19
  -5   9   4  876.41   79.89
   5   9  -4  955.50  101.09
  -5  -9  -4  959.10  109.49
  -5  -9  -4  990.60   75.99
   5   9  -4  895.01   69.69
   5  -9  -4  623.24   88.49
  -5   9  -4  877.61   77.69
  -5   9  -4  828.52   69.49
   5  -9  -4 1007.90   73.99
  -5   9  -4  844.12   78.29
  -5  -9   4  853.31   67.89
  -5  -9   4  925.61   75.89
   5  -9  -4 1084.09   94.39
  -6  -9  -4   14.00   25.80
   6  -9   4  -63.09   61.29
   6   9  -4   34.40   26.90
  -6   9   4   73.79   25.40
  -6  -9  -4   36.70   27.70
  -6  -9  -4   10.80   33.10
   6   9  -4   94.39   36.40
  -6   9  -4   24.90   29.50
   6  -9  -4   41.90   20.50
  -6  -9   4   68.19   29.30
  -6  -9   4   56.49   26.00
  -6  -9   4   45.80   37.30
   6  -9  -4   51.69   46.80
  -6   9  -4   68.79   29.20
  -6   9  -4   17.60   27.60
   6  -9  -4  100.49   50.69
  -7  -9  -4  248.08   48.20
   7  -9   4  323.97   52.29
  -7   9   4  324.87   40.90
  -7  -9  -4  425.36   54.89
  -7  -9  -4   47.80   72.39
   7   9  -4  319.97   61.69
   7   9  -4  297.47   40.70
   7  -9  -4  281.07   63.69
  -7   9  -4  277.07   45.30
  -7  -9   4  305.57   44.40
  -7  -9   4  208.48   96.39
  -7   9  -4  431.46   54.89
  -7  -9   4  394.66   49.60
   7  -9  -4  293.47   45.30
  -8  -9  -4    8.60   28.80
  -8  -9  -4   13.20   24.90
  -8   9   4   35.20   17.10
   8  -9   4   42.10   26.80
  -8   9  -4   19.50   22.40
  -8  -9   4    8.10   23.80
  -8   9  -4    8.60   20.90
   8  -9  -4   23.10   25.40
  -8  -9   4   14.60   25.60
  -9   9   4   32.10   18.20
  -9  -9  -4   22.70   28.50
  -9  -9  -4   57.09   27.20
   9  -9   4   18.40   20.30
   9  -9  -4   67.69   22.00
  -9  -9   4   59.69   24.50
  -9   9  -4   37.00   19.40
  -9   9  -4  114.79   51.89
 -10  -9  -4  155.38   28.80
 -10   9   4   87.49   15.90
 -10  -9   4  136.89   22.80
 -10   9  -4  106.59   20.30
 -10   9  -4  168.18   24.20
   0 -10  -4 1601.64  110.39
   0 -10  -4 1618.24   98.29
   0 -10  -4 1529.45  114.79
   0  10  -4 1617.54  113.79
   0 -10   4 1696.83  104.09
   0  10  -4 1526.25   95.99
   0  10  -4 1627.44  105.59
   0  10   4 1577.04   96.19
   0 -10   4 1407.36  114.69
  -1 -10  -4  717.43   72.49
  -1 -10  -4  690.13   61.19
   1  10  -4  657.53   57.19
  -1 -10  -4  699.53   72.99
  -1  10   4  799.82   63.59
   1 -10   4  495.75   70.69
   1 -10   4  680.13   78.09
   1  10  -4  744.63   70.59
   1 -10   4  683.23   62.49
   1  10  -4  636.24   77.59
  -1  10  -4  605.24   75.69
   1 -10  -4  694.23   81.29
   1 -10  -4  722.83   61.69
   1  10   4  715.83   60.69
   1 -10  -4  609.04   70.79
  -1 -10   4  719.53   64.89
  -1 -10   4  623.74   81.99
  -1  10  -4  650.63   61.69
   2  10  -4   49.50   34.30
   2 -10   4   49.20   31.80
  -2 -10  -4   81.09   32.70
   2  10  -4   79.89   26.70
  -2 -10  -4   36.60   25.10
  -2  10   4   27.50   21.40
   2 -10   4   71.29   40.80
   2 -10   4   49.80   34.50
   2  10  -4   96.49   33.30
   2  10  -4   59.99   34.00
  -2 -10  -4   93.39   40.80
   2 -10   4   48.00   21.70
  -2  10  -4   69.69   29.30
   2 -10  -4   76.69   38.10
   2 -10  -4   51.79   33.80
  -2 -10   4   65.99   31.70
  -2 -10   4   65.49   23.40
  -2  10  -4   40.80   25.10
  -2  10  -4   72.79   35.00
  -2 -10   4   84.39   40.60
  -2  10  -4   60.69   26.20
   2 -10  -4   71.99   22.80
   2  10   4   72.09   24.00
   3  10  -4   28.40   23.10
   3 -10   4   61.29   43.80
   3  10  -4   37.10   32.40
   3 -10   4   18.50   40.00
   3  10  -4    0.90   20.80
  -3 -10  -4   76.99   36.20
  -3 -10  -4   26.10   33.30
  -3  10   4   18.10   21.40
   3  10  -4   38.10   23.20
   3 -10   4   66.79   31.60
   3 -10  -4   41.90   35.00
  -3 -10   4   26.20   38.60
  -3  10  -4   29.50   32.20
   3 -10  -4   52.29   29.20
  -3 -10   4   30.40   18.60
  -3 -10   4   40.10   29.20
  -3  10  -4   20.60   25.70
  -3  10  -4    7.40   26.70
   4 -10   4   58.89   31.00
   4  10  -4   64.09   26.30
   4  10  -4   22.70   34.70
  -4 -10  -4   68.49   35.40
  -4 -10  -4   58.19   38.00
   4 -10   4   50.89   48.60
  -4 -10  -4   70.89   28.80
  -4  10   4   59.89   24.10
  -4  10  -4   48.80   31.50
   4 -10  -4   60.29   26.90
   4 -10  -4   40.80   36.60
  -4  10  -4   63.29   32.20
  -4 -10   4   58.89   27.80
  -4  10  -4   94.59   30.40
   4 -10  -4  105.99   44.60
  -4 -10   4   83.89   35.10
   5  10  -4  168.68   36.20
   5 -10   4  110.99   64.49
   5 -10   4   87.49   32.50
  -5  10   4  134.29   25.70
  -5 -10  -4  151.18   37.80
  -5 -10  -4  174.08   48.90
   5  10  -4   80.09   35.40
  -5 -10  -4  109.79   32.80
  -5 -10   4  121.99   32.90
  -5  10  -4   74.69   30.00
   5 -10  -4  131.29   34.10
  -5 -10   4  111.89   55.19
  -5  10  -4  105.49   36.10
   5 -10  -4   90.89   39.30
   5 -10  -4  149.69   53.49
  -5  10  -4  122.99   35.40
  -5 -10   4   54.39   31.00
   6  10  -4  164.88   54.69
  -6  10   4  219.18   31.80
  -6 -10  -4  203.98   41.30
  -6 -10  -4  186.68   50.49
   6  10  -4  236.78   37.30
  -6 -10  -4  282.37   53.49
  -6  10  -4  154.58   35.50
  -6 -10   4  123.89   33.50
  -6 -10   4  215.48   39.50
   6 -10  -4  220.58   40.20
  -6 -10   4  172.18   54.99
   6 -10  -4  287.27   67.19
  -6  10  -4  186.98   41.90
   6 -10  -4  209.48   57.69
  -7  10   4  535.55   44.30
  -7 -10  -4  485.65   56.89
  -7 -10   4  426.56   51.79
  -7 -10   4  375.86   48.80
  -7  10  -4  510.35   57.19
  -7  10  -4  471.75   59.49
  -8 -10  -4  375.56   47.30
  -8 -10  -4  187.18   43.60
  -8  10   4  334.17   38.50
  -8 -10   4  244.18   36.20
  -8  10  -4  293.07   39.00
   8 -10  -4  347.97   40.70
  -9 -10  -4  138.09   34.60
  -9  10   4  204.18   23.60
  -9  10  -4  142.59   28.30
   9 -10  -4  136.69   26.90
  -9 -10   4  132.19   23.00
  -9  10  -4  185.68   27.50
   0 -11   4  409.76   51.69
   0 -11   4  457.25   54.69
   0 -11  -4  429.46   67.79
   0  11  -4  364.56   51.49
   0 -11   4  255.67   59.59
   0 -11  -4  423.66   58.09
   0  11  -4  369.86   51.49
   0 -11  -4  349.37   47.60
   0  11  -4  469.85   65.59
   0  11   4  373.66   37.70
   0 -11   4  186.38   53.79
   1 -11   4  545.35   53.09
  -1 -11  -4  468.95   63.39
  -1 -11  -4  628.14   82.29
   1  11  -4  634.34   78.09
   1 -11   4  540.35   75.99
  -1 -11  -4  538.35   57.19
   1 -11   4  614.34   76.59
   1 -11   4  547.15   53.09
  -1  11   4  473.85   48.10
   1  11  -4  567.94   64.69
   1  11  -4  606.04   63.99
   1  11  -4  509.45   52.49
   1 -11  -4  521.95   55.89
  -1  11  -4  576.04   54.09
  -1 -11   4  579.84   58.89
   1 -11  -4  588.04   60.29
  -1 -11   4  512.55   78.59
   1 -11  -4  506.95   78.79
  -1 -11   4  563.74   60.49
   1  11   4  566.24   50.29
  -1  11  -4  512.35   70.69
  -1  11  -4  500.95   61.79
  -1  11  -4  620.44   65.69
  -2 -11  -4  995.80   88.99
   2 -11   4  996.70   81.39
   2  11  -4  958.40   72.99
   2  11  -4 1011.30   82.79
   2 -11   4  987.40   78.59
   2  11  -4 1077.69   99.99
  -2 -11  -4 1096.99   98.69
   2 -11   4  808.12   96.79
   2  11  -4 1105.89   85.29
  -2 -11  -4 1051.99   76.79
  -2  11   4 1103.79   73.39
  -2  11  -4  985.70   74.89
  -2  11  -4  968.90   94.59
   2 -11  -4 1161.28   99.79
   2 -11  -4 1022.20  100.29
  -2  11  -4 1046.10   84.89
   2  11   4 1143.29   74.59
  -2  11  -4 1065.49   83.69
   2 -11  -4 1176.88   85.89
  -2 -11   4  929.61   78.19
  -2 -11   4  922.31  128.49
  -2 -11   4 1117.19   81.19
   2 -11  -4 1177.28   79.39
  -3 -11  -4  618.54   60.99
   3  11  -4  595.84   62.59
   3  11  -4  527.65   58.29
   3  11  -4  417.46   67.19
   3 -11   4  599.24   54.89
  -3  11   4  589.64   52.39
  -3 -11  -4  501.25   60.59
   3 -11   4  533.15   54.29
  -3 -11  -4  480.55   73.49
  -3 -11   4  654.13   90.09
   3 -11  -4  624.34   59.69
   3 -11  -4  489.25   65.99
  -3  11  -4  545.45   56.49
   3 -11  -4  590.04   83.09
   3 -11  -4  609.74   83.69
  -3  11  -4  565.84   61.69
  -3 -11   4  482.45   50.99
  -3  11  -4  500.45   54.59
   4 -11   4   66.09   29.60
   4  11  -4  100.09   47.20
   4 -11   4  -76.99   61.59
  -4 -11  -4  104.89   41.10
  -4 -11  -4   76.69   49.10
  -4  11   4   84.49   26.50
   4  11  -4  131.29   32.20
  -4 -11  -4  111.09   34.40
   4 -11  -4   87.39   30.90
  -4 -11   4  108.59   29.20
  -4 -11   4   84.59   42.90
  -4 -11   4  102.59   27.80
  -4  11  -4   88.09   32.80
  -4  11  -4  139.49   33.50
   4 -11  -4   74.59   49.00
   4 -11  -4   66.09   42.00
   5 -11   4  110.29   31.20
  -5  11   4  132.99   31.10
  -5 -11  -4  148.19   37.90
  -5 -11  -4  120.39   60.99
   5  11  -4  250.37   61.19
  -5 -11  -4  144.59   42.40
   5  11  -4  188.38   33.00
  -5  11  -4  242.08   39.00
   5 -11  -4  215.88   59.09
   5 -11  -4  189.28   48.80
  -5 -11   4  196.28   34.90
  -5  11  -4  154.28   38.20
   5 -11  -4  185.78   37.00
  -5 -11   4  233.68   58.39
  -6 -11  -4  122.79   35.00
  -6 -11  -4   93.49   60.79
   6  11  -4    3.10   39.60
  -6  11   4   53.39   23.10
   6 -11   4   13.70   25.00
  -6  11  -4   93.09   28.90
  -6  11  -4   50.89   28.90
  -6 -11   4   90.99   25.90
   6 -11  -4   70.09   31.70
  -6 -11   4   -1.20   26.40
  -7  11   4  380.56   40.10
  -7 -11  -4  359.76   41.20
  -7 -11  -4  215.08   43.00
   7 -11  -4  292.07   40.10
  -7 -11   4  283.97   41.00
  -7  11  -4  296.17   42.40
  -7  11  -4  179.48   36.40
  -8 -11  -4   44.50   32.20
  -8 -11  -4   23.90   22.30
  -8  11   4   26.40   17.00
   8 -11  -4   12.10   17.90
  -8  11  -4   13.80   18.10
  -8 -11   4    7.20   16.40
  -8  11  -4   46.70   19.30
  -9  11   4   -6.80    7.40
  -9 -11  -4   14.60   21.80
  -9  11  -4    3.60   13.40
  -9  11  -4   23.30   13.70
  -9 -11   4   12.80   13.00
   0 -12  -4  394.66   57.49
   0 -12  -4  418.56   52.79
   0  12  -4  381.86   53.59
   0 -12   4  275.77   69.19
   0 -12   4  307.07   47.70
   0  12   4  356.36   38.20
   0  12  -4  391.56   47.20
   0  12  -4  437.06   50.19
   0 -12  -4  340.27   63.89
   0  12  -4  358.66   64.29
   0 -12   4  381.66   50.79
   0 -12   4  168.38   58.79
   1  12  -4 1100.79   87.09
  -1  12   4 1227.58   76.19
   1 -12   4 1159.48   88.29
  -1 -12  -4 1238.98   98.59
   1 -12   4  989.70  112.99
  -1 -12  -4 1349.56   90.79
   1 -12   4 1037.60  102.99
   1  12  -4 1191.58   83.19
  -1 -12  -4 1069.59  103.79
   1  12  -4 1241.98   87.09
   1 -12   4 1264.97   87.59
   1 -12  -4 1093.29   94.59
   1 -12  -4 1348.07  110.19
   1 -12  -4 1242.98  116.19
  -1 -12   4 1166.78   87.19
  -1  12  -4 1162.58   79.59
  -1  12  -4 1018.00  102.09
   1  12   4 1189.18   78.59
  -1 -12   4  970.40  104.59
  -1  12  -4 1144.19   87.19
  -1 -12   4 1150.18  121.39
  -1  12  -4 1255.17   87.49
   1 -12  -4 1310.97   90.49
   2 -12   4  319.37   44.60
   2 -12   4  264.07   62.99
  -2 -12  -4  220.98   58.09
   2  12  -4  276.27   43.90
  -2  12   4  303.07   37.70
   2 -12   4  304.17   46.20
  -2 -12  -4  268.97   43.80
  -2 -12  -4  295.57   53.39
   2  12  -4  264.07   38.70
   2  12  -4  291.07   56.19
   2  12  -4  295.97   42.80
  -2 -12   4  294.37   64.19
  -2 -12   4  281.07   41.70
  -2  12  -4  359.86   47.10
   2 -12  -4  151.48   56.39
   2 -12  -4  408.46   51.19
   2 -12  -4  220.18   57.09
  -2  12  -4  249.97   52.29
  -2  12  -4  315.77   49.30
  -2 -12   4  277.27   43.80
   2 -12  -4  342.47   51.49
   3 -12   4  580.84  101.79
  -3 -12  -4  756.62   68.19
   3  12  -4  594.34   81.69
   3  12  -4  653.73   56.89
  -3 -12  -4  498.85   86.69
   3 -12  -4  799.62   68.59
   3 -12  -4  532.85   81.39
  -3 -12   4  703.83   95.99
  -3 -12   4  758.52   65.59
  -3  12  -4  593.74   73.59
   3 -12  -4  520.55   82.29
  -3  12  -4  725.83   89.69
  -4  12   4  176.78   28.80
   4  12  -4  105.29   53.79
  -4 -12  -4  263.07   49.20
   4 -12   4  193.78   38.70
  -4 -12  -4  205.58   41.90
  -4 -12  -4  154.98   54.79
   4 -12  -4  235.98   44.10
  -4  12  -4  215.58   37.80
  -4 -12   4  176.48   37.80
  -4 -12   4   75.49   63.59
  -4  12  -4  152.78   37.00
   4 -12  -4  230.38   37.70
   4 -12  -4  124.99   51.29
  -4 -12   4  110.39   32.00
   4 -12  -4   97.39   47.60
   5 -12   4   13.20   18.70
  -5  12   4    4.20   18.10
  -5 -12  -4  -13.80   30.60
  -5 -12  -4    1.10   31.60
   5 -12   4   -4.80   15.90
   5 -12  -4    4.30   21.70
   5 -12  -4   -3.90   44.80
  -5 -12   4   -1.90   18.10
  -5  12  -4    5.80   21.20
  -5  12  -4   -9.80   17.70
  -5 -12   4   -0.70   17.60
  -6 -12  -4   53.19   30.20
  -6  12   4   73.79   21.70
   6 -12   4   89.99   28.80
   6 -12   4   40.80   23.60
  -6 -12  -4   86.09   31.90
   6 -12  -4   59.19   27.60
  -6  12  -4   89.09   29.60
  -6  12  -4   46.10   29.50
  -6 -12   4   61.89   23.40
  -6 -12   4   41.10   24.00
  -7 -12  -4   87.19   44.00
   7 -12   4   33.60   21.20
  -7 -12  -4   16.50   33.10
  -7  12   4   63.79   18.60
   7 -12   4   81.89   21.90
   7 -12  -4   72.69   24.90
  -7 -12   4   96.99   27.20
  -7  12  -4   97.69   22.60
  -7  12  -4   29.70   25.30
   7 -12  -4   64.59   31.90
   8 -12   4   63.99   25.30
  -8  12   4   57.09   20.20
   8 -12  -4   54.49   21.00
  -8  12  -4   55.79   17.00
  -8 -12   4   84.19   19.70
  -8  12  -4   46.10   22.70
   0  13   4   -2.90   18.40
   0 -13   4   -2.60   22.00
   0 -13  -4    8.00   30.10
   0 -13  -4  -12.40   31.20
   0  13  -4    6.40   34.10
   0 -13  -4  -30.90   23.20
   0 -13   4   90.89   74.79
   0  13  -4   22.10   29.60
   0 -13   4  -13.60   27.70
   0  13  -4   18.20   27.80
   1  13  -4   34.10   41.30
   1  13  -4   -1.40   26.00
   1  13  -4    9.70   46.60
   1 -13   4   39.60   24.00
  -1 -13  -4   10.90   26.10
   1  13  -4   45.10   30.10
  -1  13   4   16.40   20.40
   1 -13   4   36.90   29.30
  -1 -13  -4   41.80   42.70
  -1 -13  -4   40.20   36.20
   1 -13   4   18.30   19.60
   1 -13  -4   25.70   28.40
  -1  13  -4   43.60   23.40
  -1 -13   4   -0.20   28.10
  -1  13  -4   17.20   30.70
  -1  13  -4   15.60   27.60
  -1 -13   4   10.60   43.40
   1  13   4   13.60   19.60
   1 -13  -4    1.50   49.30
   1 -13  -4    2.30   29.40
  -1 -13   4   10.20   24.60
   1 -13  -4   -0.90   32.00
   2 -13   4  278.47   43.20
   2 -13   4  310.47   46.50
   2  13  -4  288.17   61.09
  -2 -13  -4  381.06   49.40
  -2 -13  -4  237.78   60.89
   2  13  -4  405.36   48.10
  -2  13   4  392.46   38.30
  -2 -13  -4  400.06   57.89
   2 -13  -4  197.28   62.39
  -2 -13   4  322.77   47.00
  -2  13  -4  400.96   48.80
  -2 -13   4  414.56   88.49
   2 -13  -4  276.77   64.39
   2 -13  -4  407.26   51.79
   2 -13  -4  413.56   46.80
  -2  13  -4  291.47   45.30
  -2 -13   4  415.46   50.69
  -3  13   4  801.72   57.39
   3 -13   4  795.12   69.89
  -3 -13  -4  827.22   73.99
   3 -13   4  810.62   67.09
  -3  13  -4  816.82   74.59
  -3  13  -4  926.21   74.29
   3 -13  -4  935.71  108.69
  -3 -13   4  840.72   66.59
   3 -13  -4  774.12   69.69
  -3 -13   4  847.72   68.79
  -4 -13  -4  180.08   39.10
   4 -13   4  143.69   32.30
  -4  13   4  128.69   26.50
  -4 -13  -4  194.98   39.10
   4 -13   4  136.29   31.70
  -4 -13   4   98.59   29.10
   4 -13  -4   81.39   35.10
  -4 -13   4   98.19   31.50
  -4  13  -4  179.18   34.30
  -4  13  -4  141.09   31.90
   4 -13  -4  172.88   35.10
  -5 -13  -4  447.46   52.49
   5 -13   4  430.46   37.70
  -5 -13  -4  423.76   51.89
  -5  13   4  419.56   40.50
   5 -13   4  322.37   42.10
  -5  13  -4  277.17   41.60
   5 -13  -4  403.66   53.79
  -5  13  -4  594.14   82.19
   5 -13  -4  440.96   49.70
  -5 -13   4  343.47   42.10
  -5 -13   4  327.67   43.50
  -6 -13  -4  161.18   33.60
  -6  13   4  166.38   24.30
   6 -13   4  187.78   30.00
  -6 -13  -4  135.79   35.40
  -6 -13   4  127.79   29.80
   6 -13  -4  114.29   39.60
  -6  13  -4  196.18   30.70
   6 -13  -4  135.09   29.00
  -6  13  -4  243.28   32.70
  -7  13   4   96.39   16.90
   7 -13   4  157.58   42.80
  -7 -13  -4   74.69   24.30
  -7  13  -4   79.99   23.70
  -7 -13   4  132.79   23.40
  -7  13  -4   97.79   26.20
   7 -13  -4  125.49   25.40
   0 -14   4  315.87   42.90
   0 -14  -4  298.77   43.10
   0  14   4  357.76   35.10
   0 -14   4  354.56   47.00
   0  14  -4  343.97   46.50
   0 -14  -4  348.07   50.09
   0  14  -4  339.17   43.00
  -1 -14  -4  126.09   34.10
   1 -14   4  101.39   28.70
   1  14  -4  115.09   32.30
  -1 -14  -4  111.69   32.20
   1  14  -4   93.19   30.10
   1 -14   4   87.69   29.80
  -1  14   4  124.39   23.90
   1 -14  -4   74.89   33.80
  -1 -14   4   74.29   27.50
  -1  14  -4  170.38   36.70
  -1  14  -4   70.29   30.10
  -1 -14   4   89.39   28.90
   1 -14  -4   90.99   31.20
   2 -14   4   58.79   27.80
  -2 -14  -4   20.80   31.80
  -2 -14  -4   37.20   27.10
  -2  14   4   21.40   14.80
   2 -14   4   13.40   24.10
  -2  14  -4    2.50   24.40
  -2  14  -4   25.90   20.10
   2 -14  -4   33.10   28.40
  -2 -14   4   36.90   20.50
  -2 -14   4   24.10   26.10
   2 -14  -4    5.60   20.90
   3 -14   4   51.49   19.20
  -3 -14  -4   36.60   25.30
   3 -14   4   24.50   24.60
  -3  14   4   13.10   16.80
  -3 -14  -4   60.09   29.30
  -3 -14   4   14.50   24.20
  -3 -14   4   14.20   18.20
   3 -14  -4   37.00   26.90
   3 -14  -4   -3.90   26.70
  -3  14  -4   57.19   23.10
   4 -14   4  102.49   24.50
  -4 -14  -4  116.09   31.50
   4 -14   4  247.68   59.59
  -4  14   4  128.99   26.00
  -4 -14  -4  155.78   42.80
  -4 -14   4  197.98   36.40
   4 -14  -4   69.89   31.60
  -4  14  -4  127.19   45.90
  -4  14  -4  143.19   30.60
  -4 -14   4  118.99   38.50
   5 -14   4  124.19   25.10
  -5 -14  -4  144.39   30.60
   5 -14   4  151.88   26.20
  -5 -14  -4  124.39   31.00
  -5 -14   4  134.39   28.90
  -5  14  -4  124.19   24.30
   5 -14  -4  141.49   32.90
  -5  14  -4  156.48   25.90
   5 -14  -4  126.59   29.10
  -6 -14  -4   70.19   32.20
   6 -14   4   64.29   18.90
  -6  14   4   50.19   12.00
  -6  14  -4   12.70   19.10
   6 -14  -4   18.40   26.40
  -6 -14   4   45.40   19.00
  -6  14  -4   32.90   15.10
   0  15  -4  112.59   29.50
   0  15  -4  192.38   51.09
   0 -15   4  144.79   27.80
   0 -15  -4  172.08   31.40
   0 -15  -4   50.49   39.00
   0 -15   4   87.49   42.70
  -1 -15  -4  364.86   46.70
   1 -15   4  312.17   39.60
  -1 -15  -4  344.97   39.20
   1 -15   4  284.27   35.90
  -1  15  -4  308.07   38.00
  -1  15  -4  335.97   38.30
   1 -15  -4  307.37   54.59
  -1 -15   4  292.27   40.40
  -1 -15   4  275.37   32.20
  -2 -15  -4  130.69   29.10
  -2 -15  -4  115.59   36.60
  -2  15   4  126.09   19.30
   2 -15   4  137.99   29.30
   2 -15   4  121.99   24.40
   2 -15  -4  178.38   51.29
  -2  15  -4  123.09   28.30
  -2 -15   4  166.78   28.40
  -2 -15   4  105.49   31.40
   2 -15  -4  124.39   33.70
  -2  15  -4  142.59   30.00
   3 -15   4  380.56   38.30
   3 -15   4  342.87   38.10
  -3 -15  -4  451.25   48.20
  -3  15   4  420.16   34.80
  -3 -15  -4  401.56   43.60
  -3 -15   4  435.56   46.20
   3 -15  -4  420.06   39.90
   3 -15  -4  360.66   41.20
  -3  15  -4  534.95   51.99
  -3  15  -4  430.76   42.50
  -4  15   4   49.70   17.20
  -4 -15  -4   45.60   20.50
   4 -15   4   68.39   20.10
   4 -15  -4    3.10   34.50
  -4  15  -4   53.69   20.90
  -4 -15   4   86.29   20.50
   4 -15  -4   79.99   23.30
  -4  15  -4   69.59   19.60
   0 -16   4   68.19   28.00
   0 -16  -4  122.89   27.20
   0 -16  -4   55.09   41.60
  -1 -16  -4  112.79   34.60
  -1 -16   4  221.28   41.40
   1 -16  -4  119.09   34.40
  -2 -16  -4   11.40   16.80
   2 -16   4   36.10   16.00
  -2 -16   4   37.80   20.10
  -2  16  -4   13.70   14.90
   2 -16  -4   49.00   18.60
   0   0  -5    1.50    4.00
   0   0   5    9.50   17.10
  -1   0  -5 1158.08   58.69
  -1   0   5 1129.39   68.49
   1   0  -5 1127.69   55.29
  -1   0  -5 1142.49   54.79
   1   0   5 1102.19   70.89
  -2   0   5 3401.46  161.28
   2   0  -5 3188.08  152.38
   2   0  -5 3291.07  153.38
   2   0   5 3540.55  170.28
   2   0  -5 3093.09  151.18
   3   0  -5  819.52   53.69
   3   0   5  780.62   65.49
   3   0  -5  814.52   52.89
  -3   0   5  794.02   53.79
  -4   0   5  318.47   31.90
   4   0   5  344.77   48.40
   4   0   5  255.27   30.30
   4   0  -5  303.47   38.50
   4   0  -5  294.57   37.60
  -4   0  -5  303.17   32.00
   5   0  -5  166.28   27.00
   5   0  -5  164.28   32.20
   5   0   5  153.98   30.40
  -5   0  -5  119.99   26.20
   5   0  -5  172.58   34.60
  -5   0   5  135.39   25.70
   6   0  -5   77.09   23.10
  -6   0   5   90.29   28.40
  -6   0   5   75.59   21.90
   6   0  -5   61.69   28.20
   6   0  -5   56.69   27.10
  -6   0  -5   73.49   22.70
  -6   0   5   85.09   27.80
   6   0   5   78.99   24.90
  -7   0   5  666.83   68.89
  -7   0  -5  639.74   68.69
  -7   0  -5  720.13   59.59
   7   0  -5  821.62   61.19
   7   0  -5  732.13   83.19
   7   0  -5  792.32   77.99
  -7   0   5  726.33   67.19
  -7   0   5  674.93   55.79
   8   0  -5 1644.54  123.59
  -8   0  -5 1712.73  104.49
   8   0  -5 1675.93  103.09
  -8   0   5 1625.44   97.59
  -8   0  -5 1556.04  111.49
   8   0  -5 1484.05  120.79
  -8   0   5 1644.44  113.19
  -8   0   5 1395.56  108.79
  -9   0  -5   19.90   32.30
  -9   0   5    9.70   30.60
   9   0  -5   17.50   25.30
   9   0  -5   39.10   40.70
  -9   0  -5   14.30   25.70
   9   0  -5   61.39   38.10
  -9   0   5   34.00   22.90
 -10   0   5   26.60   31.80
 -10   0  -5  -11.30   41.50
 -10   0  -5   63.79   28.70
  10   0  -5  112.39   39.10
 -10   0   5   88.79   26.30
 -10   0  -5  112.19   40.80
 -11   0   5   17.20   19.70
 -11   0  -5   72.19   30.50
 -11   0  -5    5.60   29.40
  11   0  -5  -21.00   25.40
 -12   0   5  320.27   37.50
 -12   0  -5  328.57   41.00
   0   1  -5  119.09   14.70
   0  -1   5  143.19   24.40
   0   1  -5  120.49   13.00
   0   1   5  137.49   26.70
   1  -1   5 4218.58  227.08
  -1  -1  -5 4770.12  212.48
   1   1  -5 4495.35  213.68
  -1   1   5 5147.79  225.98
   1   1  -5 4980.20  213.58
   1   1  -5 5004.70  212.98
  -1   1  -5 4635.94  214.38
  -1   1  -5 4783.62  215.08
   1  -1  -5 4810.72  209.58
  -1  -1   5 4982.10  226.98
   1   1   5 4797.32  228.78
  -2   1   5 1017.20   61.29
   2   1  -5  978.60   55.69
   2   1  -5  934.81   57.89
   2  -1   5  886.01   65.19
  -2  -1  -5 1048.70   58.09
   2   1  -5  926.21   55.99
   2  -1  -5 1081.99   54.79
   2  -1  -5  900.71   51.59
  -2   1  -5  966.30   61.39
  -2  -1   5  957.50   61.99
   2   1   5 1032.60   72.29
   3   1  -5 2798.52  145.09
  -3   1   5 3088.59  143.69
   3  -1   5 2959.00  156.58
   3  -1   5 2954.20  138.49
   3   1   5 2772.72  157.08
   3  -1  -5 2780.02  143.09
  -3  -1   5 3063.39  148.89
   3  -1  -5 2986.10  144.59
   4  -1   5 1149.08   68.19
  -4  -1  -5  973.50   62.59
   4  -1   5 1030.90   78.79
   4   1  -5 1123.69   73.69
   4   1  -5 1175.78   73.99
   4   1  -5  982.00   62.49
   4   1   5 1077.19   82.99
   4   1   5 1121.49   65.29
   4  -1  -5 1116.09   72.09
  -4  -1   5 1193.18   72.29
   4  -1  -5 1095.49   70.29
  -4   1  -5  950.40   67.59
   5   1  -5  765.62   63.19
   5   1  -5  633.14   50.19
   5  -1   5  682.63   65.59
   5   1  -5  720.73   62.59
  -5  -1  -5  619.44   50.59
   5  -1   5  665.73   55.39
   5   1   5  667.93   54.39
   5  -1  -5  799.92   63.69
  -5   1  -5  722.13   52.49
  -5  -1   5  747.93   65.29
   5  -1  -5  701.13   58.49
   5  -1  -5  648.94   49.99
   6   1  -5  158.98   39.40
   6   1  -5  170.88   29.90
  -6   1   5  190.78   29.40
   6   1  -5  137.39   33.70
  -6  -1  -5  106.19   26.40
  -6   1   5  148.69   37.00
  -6   1   5  166.68   35.00
  -6   1  -5  116.19   26.10
  -6  -1   5  156.78   27.90
   6  -1  -5  145.49   34.10
   6  -1  -5  181.88   30.80
  -6  -1   5  207.38   42.40
  -6   1  -5  177.58   40.00
   6  -1  -5  121.09   34.70
  -6  -1   5  138.29   30.00
  -7   1   5   40.40   20.70
  -7   1   5   23.50   29.80
  -7   1   5   71.29   27.60
  -7  -1  -5   43.20   31.60
   7  -1   5   73.59   39.00
  -7  -1  -5   35.00   22.30
   7   1  -5   57.69   32.80
   7   1  -5   29.70   22.90
   7   1  -5   15.00   20.90
   7  -1  -5   48.20   32.50
  -7  -1   5   40.60   30.10
  -7   1  -5   39.10   22.30
   7  -1  -5   44.90   31.00
   7  -1  -5   35.20   21.40
  -7  -1   5   28.40   31.80
  -7   1  -5   59.69   34.00
  -7  -1   5   42.40   20.90
   8   1  -5   30.70   27.30
   8   1  -5   25.60   34.30
  -8   1   5   57.29   28.50
  -8   1   5   43.20   32.20
  -8  -1  -5   38.50   34.50
   8   1  -5   76.09   26.30
  -8  -1  -5   26.90   20.50
  -8   1   5   53.09   24.40
   8  -1  -5   49.60   25.50
   8  -1  -5   30.80   27.80
  -8  -1   5   31.50   21.90
  -8  -1   5   55.19   35.20
  -8   1  -5   39.70   26.10
  -8  -1   5    9.50   32.40
  -8   1  -5   23.60   31.30
   8  -1  -5   53.49   34.10
   9   1  -5  175.78   45.30
  -9  -1  -5  145.29   44.20
  -9   1   5  131.99   39.50
   9   1  -5  142.59   48.30
   9   1  -5  167.38   36.40
  -9  -1  -5  188.28   35.80
  -9  -1  -5  249.08   60.59
  -9   1   5  204.18   32.30
  -9  -1   5  135.69   27.80
  -9   1  -5  171.18   38.00
  -9   1  -5  149.88   36.10
   9  -1  -5  192.98   50.59
   9  -1  -5  206.58   52.09
  -9   1  -5  182.88   47.00
   9  -1  -5   61.39   48.10
  -9  -1   5  198.68   41.20
  -9  -1   5  193.78   43.90
 -10   1   5  478.45   59.69
 -10  -1  -5  513.15   77.69
 -10   1   5  511.55   45.80
 -10  -1  -5  464.35   55.29
 -10  -1   5  459.15   51.99
 -10   1  -5  414.06   59.39
  10  -1  -5  613.84   73.59
 -10  -1   5  494.65   52.29
 -10   1  -5  487.55   54.89
 -11  -1  -5  475.55   52.29
 -11  -1  -5  581.94   54.39
 -11   1   5  659.13   50.19
  11   1  -5  504.25   56.79
 -11   1  -5  535.45   53.89
  11  -1  -5  485.05   50.89
 -11  -1   5  559.14   44.70
 -11   1  -5  504.35   71.19
 -12   1   5   20.30   12.50
 -12   1  -5    9.80   19.00
 -12  -1   5    9.80   17.00
   0  -2   5 4204.88  206.28
   0   2  -5 4023.50  194.58
   0  -2  -5 4440.66  188.88
   0   2   5 4414.66  206.18
   1   2  -5   62.29   14.70
  -1   2   5   69.19   19.30
   1   2  -5   52.39   15.30
   1  -2   5   68.99   25.00
  -1   2  -5   85.09   18.90
  -1  -2   5   62.59   18.70
   1  -2  -5   74.79   12.70
  -1   2  -5   78.89   14.40
   1   2   5   58.39   24.10
   1  -2  -5   62.49    7.90
   2   2  -5 2270.77  115.99
   2  -2   5 1976.70  123.89
  -2   2   5 2457.25  116.69
  -2  -2   5 2492.85  125.59
   2  -2  -5 2153.88  109.69
   2  -2  -5 2390.76  111.89
   2   2   5 2216.08  126.99
  -2   2  -5 2403.66  116.99
   3   2  -5  568.64   45.20
   3  -2   5  536.15   49.40
   3  -2   5  534.25   39.40
   3   2  -5  514.85   42.60
  -3   2   5  539.75   36.80
   3  -2  -5  511.45   40.60
   3   2   5  562.94   57.29
  -3  -2   5  573.94   54.09
   4  -2   5  565.14   45.60
   4   2  -5  526.05   49.80
  -4  -2  -5  432.46   39.40
   4   2  -5  589.34   50.39
  -4   2   5  489.25   30.20
   4  -2   5  450.55   53.99
  -4   2  -5  482.15   41.90
   4  -2  -5  456.45   45.20
   4  -2  -5  506.55   40.50
   4  -2  -5  554.14   45.40
  -4  -2   5  567.44   49.30
   5   2  -5  626.24   58.29
   5   2  -5  653.83   50.19
   5  -2   5  620.24   55.39
  -5   2   5  693.13   62.79
  -5  -2  -5  728.63   52.79
   5   2  -5  680.33   62.59
   5  -2   5  582.14   60.89
  -5  -2   5  666.03   62.89
  -5  -2   5  698.33   55.09
   5  -2  -5  732.63   62.19
  -5  -2   5  604.24   48.20
  -5   2  -5  706.43   52.19
   5  -2  -5  665.13   49.99
   5  -2  -5  603.84   55.49
   6   2  -5  294.57   39.00
   6  -2   5  269.87   44.80
   6   2  -5  339.97   54.29
  -6  -2  -5  357.66   48.30
  -6   2   5  329.17   48.50
  -6   2   5  355.36   50.39
  -6  -2  -5  276.87   38.40
  -6   2   5  353.26   38.00
  -6   2  -5  354.26   50.29
  -6  -2   5  298.47   36.90
  -6  -2   5  383.96   51.59
  -6   2  -5  323.37   41.80
   6  -2  -5  334.17   58.39
  -6  -2   5  294.47   41.70
   6  -2  -5  263.97   48.10
   6  -2  -5  297.37   39.20
   7   2  -5  474.75   66.29
  -7   2   5  425.66   58.49
  -7   2   5  397.86   49.30
  -7  -2  -5  463.75   58.99
  -7  -2  -5  447.06   49.90
   7   2  -5  356.76   62.19
   7   2  -5  427.76   46.60
  -7   2   5  419.76   44.30
  -7  -2   5  361.06   39.50
   7  -2  -5  479.95   48.20
  -7  -2   5  501.45   56.89
  -7   2  -5  410.46   47.20
   7  -2  -5  405.76   61.09
   7  -2  -5  381.06   61.69
  -7  -2   5  391.96   49.10
  -7   2  -5  343.27   50.69
   8   2  -5  268.77   56.79
  -8   2   5  225.68   34.90
   8   2  -5  252.57   40.60
  -8  -2  -5  207.98   57.99
  -8  -2  -5  278.27   53.49
  -8   2   5  223.28   46.20
  -8  -2  -5  232.28   39.20
   8   2  -5  123.29   44.40
  -8   2   5  251.27   45.90
   8  -2  -5  172.08   50.29
  -8   2  -5  169.38   41.30
  -8  -2   5  229.08   35.40
  -8   2  -5  206.28   37.80
   8  -2  -5  274.87   41.80
   8  -2  -5  279.07   53.19
  -8  -2   5  240.98   42.70
  -8  -2   5  283.57   49.10
  -8   2  -5  203.08   51.19
  -9   2   5  254.97   37.30
  -9  -2  -5  123.19   57.99
   9   2  -5  240.48   40.60
  -9  -2  -5  250.87   50.09
  -9   2   5  132.29   39.30
  -9  -2  -5  218.38   41.10
   9   2  -5  172.78   55.09
  -9   2  -5  127.79   33.70
  -9  -2   5  192.08   41.90
   9  -2  -5  221.48   38.40
   9  -2  -5  232.78   62.49
  -9  -2   5  163.28   32.80
   9  -2  -5  245.48   55.09
  -9   2  -5  229.88   42.20
  10   2  -5  893.51   67.89
 -10   2   5  834.82   63.19
 -10  -2  -5  834.52   69.19
 -10   2   5  732.13   66.09
 -10  -2  -5  787.82   70.59
 -10   2  -5  871.91   67.49
 -10   2  -5  771.42   81.09
 -10   2  -5  750.72   76.09
 -10  -2   5  802.12   65.49
 -11   2   5  300.17   34.00
  11   2  -5  324.37   54.19
 -11  -2  -5  375.46   49.10
 -11   2  -5  457.65   90.49
 -11  -2   5  237.88   34.50
 -11   2  -5  333.67   45.90
 -12  -2  -5   41.00   21.40
 -12   2   5   21.00    9.60
 -12  -2   5   18.10   11.10
 -12   2  -5   21.60   16.70
   0   3   5 1190.78   72.09
   0  -3  -5 1079.29   55.79
   0   3  -5 1043.60   64.09
   0  -3   5 1195.28   79.69
   1  -3   5  837.22   49.10
  -1   3   5  901.71   59.19
   1   3  -5  892.91   56.29
   1   3   5  962.60   68.49
  -1   3  -5  929.21   56.99
   1  -3  -5  818.72   47.30
   2  -3   5  712.53   61.09
   2   3  -5  799.92   54.39
   2  -3   5  774.12   48.10
  -2  -3  -5  743.33   55.69
  -2  -3   5  761.52   59.89
   2   3   5  866.81   68.19
   2  -3  -5  627.64   44.70
   2  -3  -5  731.73   47.20
  -2   3  -5  755.72   53.19
   3   3  -5  386.86   44.30
   3   3  -5  406.56   38.30
   3  -3   5  425.46   49.90
   3  -3   5  485.95   39.40
   3   3  -5  512.15   45.00
  -3   3  -5  432.46   37.60
   3  -3  -5  398.66   37.20
  -3  -3   5  412.36   41.20
   3  -3  -5  378.96   40.60
  -4  -3  -5  358.16   36.80
   4  -3   5  394.46   43.00
   4   3  -5  381.76   46.00
   4   3  -5  359.26   36.70
   4   3  -5  369.76   44.50
   4  -3   5  410.46   49.90
   4   3   5  391.86   38.10
  -4  -3   5  469.95   46.80
   4  -3  -5  318.77   42.40
   4  -3  -5  449.95   41.20
  -4   3  -5  379.76   38.20
   5   3  -5  134.59   32.90
  -5   3   5  171.78   31.80
   5  -3   5  205.68   41.10
   5   3  -5  125.09   25.50
   5   3  -5  172.78   35.50
  -5  -3  -5  139.19   27.20
  -5   3   5  146.49   24.60
   5  -3   5  116.29   31.00
   5  -3  -5   84.19   28.00
  -5  -3   5  136.99   36.20
  -5  -3   5  121.39   30.70
   5  -3  -5  134.79   25.70
  -5  -3   5  176.98   28.60
   5  -3  -5  136.49   30.00
  -6  -3  -5  424.26   45.90
  -6   3   5  451.45   44.30
  -6   3   5  396.26   54.69
  -6  -3  -5  475.65   59.99
   6  -3   5  428.06   53.49
   6   3  -5  477.65   62.49
   6   3  -5  490.05   64.09
   6   3  -5  468.15   46.00
  -6   3   5  508.15   58.79
  -6   3  -5  463.45   57.09
   6  -3  -5  410.26   58.49
  -6  -3   5  508.85   60.09
   6  -3  -5  455.85   45.50
   6  -3  -5  477.75   62.79
  -6   3  -5  440.76   46.70
  -6  -3   5  392.66   43.00
  -6  -3   5  433.16   53.09
  -7   3   5  247.48   56.99
  -7   3   5  255.97   46.50
   7   3  -5  317.37   56.49
  -7   3   5  290.07   38.00
  -7  -3  -5  325.77   56.29
   7   3  -5  309.17   40.70
  -7  -3  -5  351.76   44.00
  -7  -3   5  312.37   39.60
   7  -3  -5  305.67   53.59
  -7  -3   5  330.07   51.99
  -7  -3   5  259.57   47.60
   7  -3  -5  354.96   58.59
   7  -3  -5  265.57   39.30
  -7   3  -5  301.27   43.30
   8   3  -5  434.26   51.29
  -8  -3  -5  402.36   71.89
  -8  -3  -5  374.36   58.29
  -8  -3  -5  475.85   54.89
  -8   3   5  520.75   50.29
  -8   3   5  428.76   55.19
  -8  -3   5  516.65   59.99
   8  -3  -5  471.55   47.90
  -8   3  -5  528.95   67.29
  -8   3  -5  350.46   53.99
  -8  -3   5  364.76   54.09
   8  -3  -5  433.16   90.09
  -8  -3   5  498.95   46.00
  -8   3  -5  531.05   55.69
   9   3  -5  933.61  109.59
   9   3  -5 1021.90   75.39
  -9  -3  -5  828.22   73.09
  -9   3   5  882.61   97.19
  -9  -3  -5  814.12  108.69
  -9   3  -5  777.12   82.09
   9  -3  -5  672.93   93.99
  -9  -3   5  785.12  132.19
  -9   3  -5  949.40   72.09
   9  -3  -5  912.51   68.19
   9  -3  -5  889.61  101.39
  -9  -3   5  768.62   74.79
 -10  -3  -5  164.08   43.90
 -10   3   5  140.49   38.00
 -10   3   5  189.38   32.30
  10   3  -5  167.68   31.50
 -10  -3  -5  238.98   40.90
 -10   3  -5   76.69   43.70
 -10  -3   5  105.79   28.00
 -10   3  -5  153.78   40.20
 -10   3  -5  194.98   35.20
  10  -3  -5  162.48   35.40
 -11  -3  -5  500.05   49.40
  11   3  -5  486.35   48.70
  11  -3  -5  431.66   49.20
 -11  -3   5  520.35   43.20
   0   4  -5  942.11   60.29
   0  -4   5  969.30   66.79
   0  -4   5  836.72   52.49
   0  -4  -5  828.12   51.49
   1  -4   5  341.97   32.20
   1   4  -5  409.56   41.60
   1  -4   5  380.86   45.00
  -1  -4  -5  324.27   29.40
  -1   4  -5  351.96   38.30
  -1  -4   5  399.96   48.70
   1  -4  -5  321.37   28.50
  -2  -4  -5 1940.81  103.09
   2  -4   5 1902.01  102.99
   2  -4   5 1969.50  115.19
   2   4  -5 1939.31  107.49
   2  -4  -5 1963.10  102.29
  -2   4  -5 1887.21  106.19
   2  -4  -5 1818.12  100.49
  -2  -4   5 2135.89  115.49
  -2   4  -5 1859.01   98.69
   3   4  -5  268.87   33.40
   3  -4   5  347.07   48.00
  -3  -4  -5  284.87   32.20
   3   4  -5  292.17   38.00
   3  -4   5  357.16   39.60
  -3  -4  -5  284.87   36.80
   3  -4  -5  306.87   37.60
   3  -4  -5  252.47   33.60
  -3  -4   5  317.17   43.70
  -3   4  -5  343.17   35.40
   4  -4   5  107.59   27.50
   4   4  -5  139.09   26.30
  -4  -4  -5   85.09   22.40
   4   4  -5   87.39   27.50
  -4  -4  -5  106.39   28.00
   4  -4   5  130.79   29.50
  -4  -4   5  125.99   29.20
  -4   4  -5  118.99   24.40
   4  -4  -5  109.29   25.60
   4  -4  -5  108.09   22.80
   4  -4  -5  104.49   26.90
   5   4  -5  328.07   50.99
   5   4  -5  433.56   43.10
  -5   4   5  496.45   42.70
  -5  -4  -5  427.96   63.49
  -5  -4  -5  413.26   43.20
   5  -4   5  480.95   58.29
   5  -4   5  412.86   51.59
  -5   4   5  534.15   56.89
  -5  -4  -5  540.15   53.79
   5  -4  -5  586.64   65.29
  -5   4  -5  510.25   46.80
   5  -4  -5  455.45   56.29
  -5  -4   5  433.46   54.79
  -5  -4   5  602.54   68.99
  -5  -4   5  465.15   43.70
  -6  -4  -5  209.48   35.60
   6  -4   5  180.18   41.90
  -6  -4  -5  180.08   38.00
  -6   4   5  201.08   41.40
   6   4  -5  223.58   36.30
   6  -4   5  187.78   44.60
  -6   4   5  212.48   40.50
   6   4  -5  237.98   44.20
  -6   4   5  186.38   29.90
  -6  -4  -5  195.68   44.30
  -6  -4   5  182.18   44.90
   6  -4  -5  146.09   36.40
  -6  -4   5  200.08   42.50
  -6  -4   5  187.88   31.60
  -6  -4   5  188.88   39.70
  -6   4  -5  166.18   31.80
   6  -4  -5  205.38   34.50
  -6   4  -5  116.09   36.20
   6  -4  -5  249.08   48.40
  -7  -4  -5  681.13   86.19
  -7   4   5  706.23   70.89
  -7  -4  -5  641.94   59.09
  -7  -4  -5  580.24   61.29
   7   4  -5  666.93   59.59
  -7   4   5  521.15   70.89
  -7   4   5  612.14   52.99
   7   4  -5  692.43   83.19
  -7   4  -5  571.54   65.79
  -7  -4   5  515.25   66.29
  -7  -4   5  634.84   56.29
  -7  -4   5  572.14   71.29
   7  -4  -5  670.23   58.19
  -7   4  -5  608.64   58.39
   7  -4  -5  644.44   82.39
  -7  -4   5  550.64   68.69
  -7   4  -5  710.13   80.99
   7  -4  -5  647.64   79.89
  -8  -4  -5  510.45   58.69
   8   4  -5  385.06   68.29
  -8   4   5  333.77   53.99
  -8  -4  -5  392.26   73.39
   8   4  -5  518.65   55.69
  -8   4   5  502.25   50.99
  -8  -4  -5  439.46   57.09
  -8  -4   5  397.16   60.29
  -8  -4   5  520.55   52.49
   8  -4  -5  519.65   78.89
   8  -4  -5  509.25   78.99
  -8   4  -5  468.15   60.99
  -8   4  -5  469.05   48.80
  -8   4  -5  363.46   55.69
   8  -4  -5  489.85   52.59
   9   4  -5  248.08   63.79
  -9  -4  -5  158.18   37.90
  -9   4   5  262.87   45.50
  -9   4   5  261.47   35.20
  -9  -4  -5  139.79   85.89
   9   4  -5  180.18   36.00
  -9  -4  -5  190.58   40.60
   9  -4  -5  232.58   42.20
  -9   4  -5  168.68   39.60
   9  -4  -5  167.38   51.29
  -9   4  -5  205.08   37.10
  -9   4  -5  285.77   43.30
  -9  -4   5  259.07   37.20
  -9  -4   5  154.48   41.30
   9  -4  -5  167.38   54.79
 -10  -4  -5 1080.69   77.09
 -10   4   5 1094.49   70.89
 -10  -4  -5  950.70   77.79
  10   4  -5 1030.80   71.79
 -10  -4   5  970.40   73.39
  10  -4  -5 1050.69   75.39
 -10   4  -5 1063.29   76.99
 -10   4  -5 1123.49   80.39
 -10   4  -5  868.31   69.39
 -11  -4  -5    1.00   28.20
 -11   4   5   11.60   15.80
 -11  -4  -5   37.40   33.10
 -11   4  -5    2.10   18.40
 -11  -4   5  -11.90   11.20
  11  -4  -5   18.20   18.80
 -11   4  -5  -18.60   23.10
   0  -5   5 1171.08   70.19
   0   5  -5 1119.39   72.69
   0   5  -5 1146.89   67.19
   0  -5   5 1053.29   80.39
   0  -5  -5 1145.59   68.39
   1   5  -5 2593.84  133.79
   1   5  -5 2764.02  138.29
  -1  -5  -5 2355.86  128.89
   1  -5   5 2360.56  140.19
   1  -5  -5 2483.55  129.49
  -1  -5   5 2680.83  145.69
  -1   5  -5 2541.05  135.89
   2   5  -5  164.68   25.70
   2  -5   5  112.19   31.20
  -2  -5  -5  133.49   25.90
   2  -5   5  177.78   29.70
   2   5  -5   90.29   24.90
  -2   5  -5  137.39   25.10
  -2   5  -5  119.79   27.50
   2  -5  -5  131.89   24.40
  -2  -5   5  119.79   29.20
   2  -5  -5   99.59   22.80
   3   5  -5   52.99   20.70
   3   5  -5  116.29   24.90
  -3  -5  -5   71.29   23.80
   3  -5   5   81.49   24.90
   3  -5   5  101.49   28.00
  -3  -5  -5   76.69   23.70
  -3   5  -5   82.79   25.50
  -3   5  -5   99.19   23.20
   3  -5  -5   96.89   23.00
   3  -5  -5   77.49   24.00
   3  -5  -5   53.39   19.50
  -3  -5   5   58.89   24.00
   4  -5   5  747.13   60.69
   4  -5   5  768.22   69.09
  -4   5   5  755.42   53.09
  -4  -5  -5  698.53   54.59
  -4   5   5  782.32   62.89
  -4  -5  -5  883.61   68.89
   4   5  -5  819.22   70.29
  -4   5  -5  719.23   65.69
   4  -5  -5  809.62   66.89
   4  -5  -5  765.62   66.19
  -4  -5   5  760.02   54.59
  -4  -5   5  753.72   70.29
   4  -5  -5  744.43   55.59
  -4  -5   5  937.21   80.89
   5   5  -5  182.48   37.90
  -5  -5  -5   77.89   30.70
   5  -5   5  179.98   37.50
  -5   5   5  159.98   26.60
  -5   5   5  170.98   39.00
  -5  -5  -5  126.69   27.60
   5   5  -5  143.39   28.00
   5  -5   5  181.48   40.70
   5  -5  -5  144.39   37.30
  -5  -5   5  177.48   40.40
   5  -5  -5  144.99   36.70
  -5   5  -5  160.38   30.00
  -5  -5   5  156.08   39.40
  -5   5  -5  129.09   36.90
   5  -5  -5  163.58   29.80
  -5  -5   5  138.09   27.90
   6   5  -5  219.78   35.30
  -6   5   5  123.39   36.50
   6  -5   5  177.58   46.80
  -6   5   5  193.68   30.70
  -6  -5  -5  188.08   34.30
  -6  -5  -5  157.18   37.80
   6   5  -5  182.38   43.80
   6  -5   5  164.98   40.00
  -6  -5  -5  179.58   45.30
  -6   5   5  200.58   41.80
  -6   5  -5  204.58   44.10
  -6  -5   5  185.78   46.40
  -6  -5   5  184.88   32.00
   6  -5  -5  218.38   44.90
  -6  -5   5  236.58   44.50
   6  -5  -5  131.89   29.50
  -6   5  -5  202.38   51.99
  -6  -5   5  189.98   40.70
  -6  -5   5  175.68   42.50
  -6   5  -5  190.48   32.90
   6  -5  -5  165.58   45.20
  -7   5   5   75.79   24.70
   7  -5   5  -29.40   53.79
   7   5  -5   78.29   28.30
  -7   5   5   48.70   31.00
   7   5  -5   56.79   30.40
  -7  -5  -5   54.59   30.40
  -7  -5  -5   70.79   39.50
  -7  -5  -5   55.19   28.60
  -7   5  -5   66.09   35.60
  -7  -5   5   65.99   34.60
   7  -5  -5   66.69   36.60
  -7  -5   5    8.80   33.70
   7  -5  -5   64.49   40.60
  -7  -5   5   37.70   36.70
  -7  -5   5   69.49   25.00
  -7   5  -5   43.00   27.90
   7  -5  -5   45.20   22.90
  -8  -5  -5  262.27   52.19
  -8   5   5  327.87   40.20
  -8   5   5  382.96   57.19
  -8  -5  -5  364.06   68.09
  -8  -5  -5  325.57   48.60
   8   5  -5  292.87   61.19
   8   5  -5  294.27   42.10
  -8   5  -5  253.37   49.40
  -8   5  -5  379.26   43.20
  -8  -5   5  328.97   43.90
   8  -5  -5  406.06   50.19
   8  -5  -5  321.17   61.99
  -8  -5   5  176.38   61.49
  -8   5  -5  436.06   56.59
  -8  -5   5  308.97   54.69
   8  -5  -5  380.96   70.59
   9   5  -5  243.08   37.50
  -9  -5  -5  402.76   51.69
   9   5  -5  275.27   57.79
  -9   5   5  400.06   39.70
  -9  -5  -5  278.37   49.40
   9  -5  -5  318.57   71.39
  -9   5  -5  270.17   47.10
  -9   5  -5  289.67   50.29
  -9   5  -5  304.27   42.60
  -9  -5   5  345.57   39.40
   9  -5  -5  305.87   43.60
   9  -5  -5  210.58   68.49
  10   5  -5   72.09   44.30
 -10  -5  -5   58.79   27.90
 -10   5   5   43.60   20.90
 -10  -5  -5   70.29   24.80
 -10   5  -5   24.50   44.50
 -10   5  -5   75.59   27.20
  10  -5  -5   52.79   27.40
 -10   5  -5   49.50   35.70
 -10  -5   5   73.09   22.00
 -11   5   5   57.89   14.00
 -11  -5  -5   58.49   21.30
 -11  -5   5   71.49   16.80
 -11   5  -5   41.00   20.90
  11  -5  -5   -4.40   23.30
 -11   5  -5   43.90   32.90
   0  -6   5  120.69   30.30
   0   6  -5  107.09   24.30
   0  -6  -5  137.39   24.60
   0   6  -5  151.88   30.20
   0  -6  -5  133.09   24.60
   1  -6   5  799.02   57.99
   1  -6   5  660.63   63.69
  -1  -6  -5  780.32   56.49
   1   6  -5  694.03   50.99
   1   6  -5  691.73   59.59
  -1  -6  -5  606.74   48.90
   1  -6  -5  710.03   54.69
  -1  -6   5  687.13   62.59
   1  -6  -5  622.04   49.10
  -1   6  -5  695.13   59.09
  -1   6  -5  763.62   52.29
   2  -6   5 1742.93  104.49
   2  -6   5 1653.73  110.49
   2   6  -5 1767.92  107.19
  -2  -6  -5 1777.42  105.09
  -2  -6  -5 1634.04   94.39
   2  -6  -5 1871.01  105.69
  -2  -6   5 1886.61  115.79
  -2   6  -5 1839.52  109.59
  -2   6  -5 1734.23   95.79
   2  -6  -5 1602.04   92.99
   3  -6   5  184.28   34.60
   3  -6   5  103.29   29.30
  -3  -6  -5  120.79   25.50
  -3  -6  -5  120.39   27.40
   3   6  -5  112.49   24.10
   3   6  -5   81.49   28.30
  -3   6   5  121.79   21.30
   3  -6  -5   89.29   26.80
  -3   6  -5  119.39   28.60
  -3  -6   5  126.19   36.60
  -3   6  -5   98.09   34.00
   3  -6  -5  127.79   27.50
  -3  -6   5  121.09   22.70
   3  -6  -5  140.49   30.70
  -4   6   5  817.12   65.09
   4  -6   5  822.72   68.59
  -4  -6  -5  885.31   76.89
  -4   6   5  856.61   56.89
  -4  -6  -5  795.32   60.09
   4   6  -5  821.12   63.79
   4   6  -5  917.11   61.89
   4  -6   5  858.21   74.79
  -4   6  -5  779.32   69.09
   4  -6  -5  765.62   70.19
  -4   6  -5  820.82   57.99
  -4  -6   5  863.71   60.69
  -4  -6   5  822.22   74.19
   4  -6  -5  776.22   58.89
  -4  -6   5  680.33   64.59
  -5  -6  -5  543.55   52.09
  -5   6   5  570.64   49.30
   5   6  -5  517.75   50.19
  -5  -6  -5  651.53   75.09
  -5   6   5  577.34   57.59
   5   6  -5  498.55   67.39
   5  -6   5  467.35   63.49
  -5  -6  -5  542.05   58.39
  -5   6  -5  645.14   57.39
  -5   6  -5  659.83   82.79
  -5  -6   5  580.44   66.89
  -5  -6   5  606.74   48.20
   5  -6  -5  596.24   70.89
  -5   6  -5  605.14   49.70
  -5  -6   5  673.13   77.59
  -5  -6   5  493.05   60.39
   5  -6  -5  635.74   63.79
   5  -6  -5  584.54   51.59
  -6   6   5 1119.79   74.49
  -6   6   5 1243.08   89.59
  -6  -6  -5 1074.59  100.39
   6   6  -5 1153.98   77.09
  -6  -6  -5 1168.28   82.09
   6   6  -5 1355.86  102.19
  -6   6  -5  983.80   92.09
  -6   6  -5 1043.10   87.09
   6  -6  -5 1121.59   79.89
  -6  -6   5 1127.99   78.09
  -6  -6   5 1085.29   85.09
   6  -6  -5 1138.29   98.29
  -6  -6   5 1210.08  102.39
   6  -6  -5 1287.97  105.89
  -6   6  -5 1227.28   82.49
  -7   6   5   31.00   28.20
   7   6  -5   19.80   26.40
  -7  -6  -5   51.59   27.50
  -7   6   5   33.10   22.30
  -7  -6  -5   78.19   30.50
   7   6  -5   29.20   29.90
  -7   6  -5   87.69   38.80
  -7  -6   5   54.59   25.20
  -7  -6   5   81.99   36.10
   7  -6  -5   74.09   24.90
  -7  -6   5   37.10   34.60
  -7   6  -5   77.29   31.20
  -7  -6   5  -30.10   30.90
  -7   6  -5   82.39   28.60
   7  -6  -5   34.00   44.60
   7  -6  -5   96.49   49.30
   8   6  -5   -9.60   27.80
  -8  -6  -5   24.20   37.30
   8   6  -5   45.90   27.30
  -8   6   5   28.60   17.10
  -8  -6  -5   35.30   31.00
  -8  -6   5   18.10   42.20
  -8   6  -5   38.50   27.60
   8  -6  -5   10.30   23.10
   8  -6  -5    4.60   31.20
   8  -6  -5   29.90   28.80
  -8  -6   5   12.30   21.20
  -8   6  -5   24.60   27.40
  -8   6  -5   59.09   29.70
  -9   6   5  229.28   41.80
  -9   6   5  200.98   31.70
  -9  -6  -5  227.28   46.30
  -9  -6  -5  385.96   75.19
   9   6  -5  344.07   44.70
  -9   6  -5  282.67   43.40
  -9   6  -5  205.18   35.40
  -9   6  -5  271.47   48.00
  -9  -6   5  283.27   37.90
 -10   6   5   82.49   21.40
 -10  -6  -5  116.39   33.30
  10   6  -5  100.39   30.10
 -10  -6  -5  134.09   32.00
 -10   6  -5  113.09   31.50
  10  -6  -5   64.49   30.10
 -10   6  -5  124.89   32.00
 -10  -6   5  104.19   27.50
 -11  -6  -5   22.30   19.30
 -11   6  -5    5.30   28.20
 -11   6  -5   73.29   30.80
 -11  -6   5   32.90   17.50
   0  -7   5 1387.46   80.89
   0   7  -5 1383.26   80.49
   0  -7  -5 1168.28   77.79
   0  -7   5 1351.46  100.59
   0   7  -5 1442.76   94.89
   0  -7  -5 1371.26   89.29
  -1  -7  -5  580.14   54.19
  -1  -7  -5  523.55   47.50
   1   7  -5  566.04   54.29
   1  -7   5  537.85   66.09
   1   7  -5  609.34   49.30
   1  -7   5  521.85   50.29
   1  -7  -5  665.93   55.09
  -1   7  -5  601.54   49.80
   1  -7  -5  566.04   47.50
  -1  -7   5  551.74   67.09
  -1  -7   5  600.14   49.20
  -1   7  -5  602.24   63.69
   1   7   5  646.94   48.50
   2  -7   5  635.64   63.69
  -2  -7  -5  452.35   44.90
  -2   7   5  487.85   42.30
   2   7  -5  582.64   48.40
   2   7  -5  598.44   58.69
   2   7  -5  595.74   56.59
  -2  -7  -5  592.94   55.59
   2  -7   5  622.74   69.29
   2   7   5  514.25   43.30
  -2  -7   5  429.66   46.90
  -2  -7   5  537.25   67.39
  -2   7  -5  467.75   59.39
  -2   7  -5  601.44   55.49
  -2   7  -5  612.64   48.90
   2  -7  -5  599.14   55.29
   2  -7  -5  474.45   45.30
  -3   7   5   29.50   16.90
   3   7  -5    7.60   26.60
   3  -7   5   33.90   28.20
   3   7  -5   11.50   17.70
   3  -7   5   56.89   30.10
   3  -7   5   61.99   30.30
  -3   7   5   41.20   31.10
  -3  -7  -5   26.20   19.60
  -3  -7  -5   43.50   34.40
  -3   7  -5    0.80   18.60
  -3   7  -5   23.20   21.20
   3  -7  -5    9.90   20.90
  -3  -7   5   10.50   28.80
   3  -7  -5   -0.10   17.20
  -3   7  -5   38.10   22.70
  -3  -7   5   38.30   20.20
   4  -7   5  553.84   69.09
  -4   7   5  466.95   46.20
  -4  -7  -5  485.55   62.99
   4   7  -5  525.35   67.99
   4   7  -5  581.64   54.39
  -4  -7  -5  542.85   50.89
  -4   7   5  595.14   60.59
   4   7  -5  524.95   48.90
   4  -7   5  450.15   62.79
  -4  -7  -5  473.35   54.59
  -4  -7   5  501.75   65.09
  -4   7  -5  572.54   54.79
  -4   7  -5  559.84   51.89
  -4  -7   5  579.24   49.80
  -4   7  -5  489.15   66.69
   4  -7  -5  469.65   63.29
  -4  -7   5  565.84   74.19
  -4  -7   5  536.65   58.09
   4  -7  -5  520.05   49.99
   4  -7  -5  644.74   65.79
  -5   7   5  295.97   51.79
   5  -7   5  233.88   49.90
   5  -7   5  313.57   53.29
  -5  -7  -5  301.07   53.49
  -5  -7  -5  340.17   50.99
   5   7  -5  283.87   51.59
  -5  -7  -5  303.57   42.50
   5   7  -5  274.57   39.40
  -5   7  -5  259.97   38.40
   5  -7  -5  287.87   51.79
   5  -7  -5  365.26   58.19
  -5  -7   5  191.18   39.20
  -5   7  -5  276.57   51.19
  -5  -7   5  200.28   43.20
   5  -7  -5  239.48   37.80
  -5  -7   5  239.98   56.29
  -5  -7   5  318.57   43.60
   6  -7   5  460.45   73.39
  -6  -7  -5  277.77   43.50
   6   7  -5  353.16   63.79
  -6   7   5  365.16   42.20
  -6  -7  -5  347.37   54.79
   6   7  -5  281.27   41.10
  -6  -7  -5  363.36   67.09
  -6   7   5  358.76   53.89
   6  -7  -5  372.86   65.19
  -6  -7   5  308.97   62.49
   6  -7  -5  261.07   41.70
  -6   7  -5  309.87   43.40
   6  -7  -5  297.67   60.19
  -6   7  -5  316.57   52.59
  -6   7  -5  366.56   54.79
  -6  -7   5  364.26   44.40
  -6  -7   5  273.07   49.90
   7   7  -5  576.04   58.89
  -7  -7  -5  574.44   84.09
  -7   7   5  642.24   63.99
   7   7  -5  561.74   83.79
  -7   7   5  624.14   51.49
  -7  -7  -5  628.24   63.59
  -7  -7  -5  569.94   63.59
  -7   7  -5  692.03   72.19
   7  -7  -5  621.54   94.19
  -7  -7   5  604.84   68.89
   7  -7  -5  729.13   88.49
   7  -7  -5  635.74   56.49
  -7   7  -5  466.65   60.59
  -7   7  -5  582.34   53.69
  -7  -7   5  502.25   76.79
  -7  -7   5  584.34   58.69
  -8  -7  -5  121.39   37.90
  -8   7   5   75.79   34.40
  -8  -7  -5  115.59   40.90
  -8   7   5   72.89   24.60
  -8  -7  -5   -4.60   61.99
   8   7  -5  109.39   28.60
  -8   7  -5   77.49   37.30
  -8   7  -5   79.69   35.20
  -8   7  -5   91.69   30.00
  -8  -7   5   98.69   24.60
   8  -7  -5  170.08   55.29
   8  -7  -5   58.19   27.20
  -8  -7   5  125.89   71.39
  -9   7   5   -5.10   12.90
   9   7  -5   11.70   26.30
  -9  -7  -5   14.20   24.10
  -9  -7  -5   54.79   30.20
  -9   7  -5   30.00   22.80
  -9   7  -5   -8.60   27.50
   9  -7  -5   31.10   25.60
  -9  -7   5   -5.10   20.50
  -9   7  -5  -33.00   28.60
 -10   7   5   26.10   13.80
 -10  -7  -5   25.40   29.40
 -10  -7  -5   48.70   29.30
 -10  -7   5   22.70   15.70
 -10   7  -5   20.90   21.20
 -10   7  -5   28.80   27.40
   0  -8   5   65.29   19.40
   0  -8   5   39.70   24.10
   0  -8   5   42.60   28.30
   0  -8   5   57.09   28.40
   0   8   5   94.39   21.00
   0   8  -5   29.10   18.90
   0  -8  -5   35.90   20.80
   0   8  -5   90.29   32.40
   1   8  -5  799.12   70.79
  -1  -8  -5  769.22   67.99
  -1   8   5  734.53   51.29
   1  -8   5  778.82   64.49
   1  -8   5  702.13   79.29
  -1  -8  -5  648.94   54.19
   1  -8   5  634.94   57.29
   1  -8   5  715.53   56.89
   1   8  -5  691.73   65.79
  -1  -8  -5  686.53   68.69
   1  -8  -5  657.03   54.29
  -1  -8   5  711.83   55.69
  -1  -8   5  630.64   59.19
   1  -8  -5  828.82   66.69
  -1   8  -5  670.13   63.49
  -1   8  -5  696.13   54.49
  -1   8  -5  705.23   65.09
   1   8   5  753.92   51.19
   2   8  -5 1047.50   81.79
  -2  -8  -5 1064.39   72.49
   2  -8   5 1033.50   76.09
   2  -8   5  968.70   83.19
  -2   8   5 1101.69   82.49
   2   8  -5 1147.39   88.69
  -2  -8  -5 1181.98   87.89
  -2   8   5 1115.49   67.29
   2  -8   5 1112.19   87.29
   2   8  -5 1108.69   72.89
  -2  -8   5 1027.20   68.39
  -2   8  -5 1177.58   88.79
   2  -8  -5 1123.79   85.99
   2  -8  -5 1053.79   83.09
  -2   8  -5  977.60   71.79
  -2  -8   5 1046.80   96.29
   2   8   5 1106.09   67.39
  -2  -8   5  943.71   75.59
   2  -8  -5 1002.80   70.69
  -2   8  -5 1100.19   77.19
  -3   8   5  233.58   32.00
   3  -8   5  257.87   51.19
  -3  -8  -5  237.28   47.10
   3   8  -5  254.57   36.00
   3  -8   5  284.57   42.30
   3   8  -5  228.38   43.90
   3  -8   5  160.18   48.30
  -3   8   5  190.08   38.30
   3  -8   5  268.37   51.99
  -3  -8  -5  266.27   47.00
   3   8  -5  245.38   44.70
  -3  -8  -5  252.37   38.10
   3  -8  -5  228.28   47.10
   3  -8  -5  225.78   44.90
  -3  -8   5  224.68   34.50
  -3   8  -5  229.58   34.80
  -3  -8   5  221.58   52.59
  -3   8  -5  251.17   46.20
  -3   8  -5  299.17   48.20
   3  -8  -5  231.28   36.20
  -4   8   5 1538.85   98.59
   4  -8   5 1373.46  106.69
   4   8  -5 1573.54  114.29
   4  -8   5 1480.05   94.89
   4   8  -5 1524.25   92.39
  -4   8   5 1560.14   87.79
  -4  -8  -5 1494.55   94.69
  -4  -8  -5 1591.34  112.59
   4  -8   5 1248.98   99.69
  -4  -8  -5 1440.76  104.79
   4  -8  -5 1595.04   95.09
   4  -8  -5 1533.35  114.49
  -4   8  -5 1271.17   93.59
  -4  -8   5 1501.75  117.69
  -4  -8   5 1457.55   94.49
  -4  -8   5 1396.56   97.19
  -4   8  -5 1434.26   92.29
   4  -8  -5 1418.16  110.39
  -5   8   5 1219.98   79.49
   5   8  -5 1174.38  106.19
  -5  -8  -5 1480.55  111.19
   5  -8   5 1218.08   87.69
  -5   8   5 1329.47   92.99
   5  -8   5 1247.68  113.29
  -5  -8  -5 1143.29   95.89
  -5  -8   5 1280.07   91.89
  -5  -8   5 1460.35  106.49
   5  -8  -5 1114.09  105.89
  -5  -8   5 1359.76   87.79
  -5   8  -5 1187.48   89.19
  -5  -8   5 1257.67  109.39
   5  -8  -5 1224.18  104.19
   6   8  -5  265.87   55.89
  -6  -8  -5  230.08   51.89
  -6  -8  -5  242.18   46.40
  -6   8   5  126.29   37.00
  -6   8   5  217.08   34.50
  -6  -8  -5  203.08   38.50
   6   8  -5  221.38   38.80
  -6   8  -5  251.67   41.00
   6  -8  -5  222.08   51.89
   6  -8  -5  218.18   39.60
  -6  -8   5  179.38   43.70
  -6  -8   5  202.98   45.20
   6  -8  -5  209.18   53.19
  -6  -8   5  200.18   34.40
  -6   8  -5  133.19   39.20
  -6  -8   5  304.27   62.09
  -6   8  -5  191.68   43.70
  -7  -8  -5  131.29   49.60
  -7   8   5   23.60   42.30
   7   8  -5   79.69   28.90
   7   8  -5  198.48   55.99
  -7  -8  -5  128.89   35.90
  -7  -8   5  159.68   35.90
   7  -8  -5  117.39   53.49
  -7   8  -5  157.48   33.80
  -7   8  -5  110.29   37.70
   7  -8  -5   99.19   30.70
  -7  -8   5  134.69   44.10
   7  -8  -5  105.89   44.30
  -7  -8   5   58.29   55.69
   8  -8   5   -1.90   22.20
  -8  -8  -5   54.99   30.10
   8   8  -5   53.59   30.20
  -8  -8  -5   81.49   60.59
  -8   8   5   39.40   16.90
  -8   8  -5   29.10   32.20
  -8  -8   5   51.39   26.20
   8  -8  -5   12.00   27.70
  -8   8  -5   48.10   29.90
  -8   8  -5   58.89   35.20
  -9   8   5   92.39   21.90
  -9  -8  -5   72.19   36.00
   9   8  -5   10.70   56.39
   9  -8   5   29.40   28.10
  -9  -8  -5  163.68   44.50
  -9  -8   5   93.19   22.90
   9  -8  -5   89.49   27.50
  -9   8  -5   95.29   28.00
  -9   8  -5  116.09   29.40
 -10   8   5 1234.48   61.29
 -10  -8  -5  939.71   70.69
 -10   8  -5 1172.08   70.79
 -10   8  -5 1048.10   68.79
 -10  -8   5 1065.69   65.89
  10  -8  -5 1094.79   65.69
   0  -9   5  883.31   66.79
   0   9  -5  846.02   65.19
   0  -9   5  880.61   68.79
   0   9   5  930.51   59.59
   0   9  -5  896.01   74.29
   0  -9  -5  809.52   70.89
   0  -9   5  907.31   82.59
   0  -9  -5  822.82   65.39
   0  -9  -5  929.81   78.49
   0  -9   5  850.01   87.19
   0   9  -5  901.31   80.79
  -1  -9  -5   22.30   21.60
  -1  -9  -5   13.30   17.70
   1   9  -5   26.60   24.60
  -1   9   5   21.90   18.40
  -1  -9  -5    2.70   32.20
   1   9  -5   -1.10   27.20
   1  -9   5   11.10   20.90
   1  -9   5  -20.70   18.80
   1   9  -5    4.30   18.20
   1   9  -5  -69.09   40.50
   1  -9   5   -1.50   26.00
   1  -9   5   28.50   31.00
  -1  -9   5  -41.70   24.50
  -1   9  -5    3.30   22.80
  -1   9  -5  -16.50   16.00
   1  -9  -5   21.30   21.00
   1  -9  -5    0.50   34.20
  -1   9  -5   -1.50   18.90
  -1  -9   5   -3.00   19.40
   1   9   5   25.70   18.00
  -1  -9   5    5.60   21.60
   1  -9  -5   -5.40   13.20
  -1   9  -5   26.00   39.10
  -1  -9   5    1.10   18.60
  -2  -9  -5 1380.46  107.69
   2   9  -5 1363.36   96.69
   2   9  -5 1488.15   95.29
  -2   9   5 1453.25   84.09
   2   9  -5 1506.55   90.79
  -2  -9  -5 1510.05   93.19
  -2   9   5 1380.86   97.49
   2  -9   5 1426.86  109.79
   2   9  -5 1502.65  110.19
  -2  -9  -5 1228.18   99.49
   2  -9   5 1467.85   94.29
   2  -9   5 1438.56  112.09
  -2   9  -5 1482.35   88.89
  -2  -9   5 1804.62  127.69
  -2  -9   5 1433.16   95.19
  -2   9  -5 1330.57   92.89
   2  -9  -5 1358.06  107.99
   2   9   5 1485.55   82.89
  -2   9  -5 1338.47  101.69
  -2  -9   5 1502.05   91.49
   2  -9  -5 1475.75  108.59
  -2   9  -5 1492.35  108.69
  -2  -9   5 1304.17   98.69
   2  -9  -5 1382.96   91.49
   3  -9   5  313.17   43.00
   3  -9   5  214.58   49.80
   3   9  -5  379.46   45.00
   3   9  -5  373.06   60.49
  -3  -9  -5  432.26   60.89
  -3   9   5  306.37   46.60
  -3  -9  -5  355.76   58.59
  -3   9   5  421.06   42.40
  -3  -9  -5  374.56   45.60
   3  -9   5  328.87   62.39
   3   9  -5  365.46   51.39
   3  -9  -5  313.07   55.59
  -3   9  -5  323.37   53.99
  -3   9  -5  413.46   48.30
   3  -9  -5  340.47   57.09
  -3   9  -5  364.36   53.29
  -3  -9   5  367.86   40.10
  -3   9  -5  360.76   51.69
   3  -9  -5  301.97   41.80
  -3  -9   5  374.66   70.29
  -4   9   5  685.23   53.09
  -4  -9  -5  651.63   81.19
  -4  -9  -5  574.64   72.09
   4  -9   5  595.24   84.89
   4  -9   5  579.64   61.89
   4  -9   5  494.85   77.29
   4   9  -5  593.84   58.19
  -4   9   5  597.54   65.69
   4   9  -5  647.24   81.19
  -4  -9   5  636.94   58.29
  -4  -9   5  743.63   93.29
   4  -9  -5  781.82   88.59
   4  -9  -5  595.44   80.59
  -4  -9   5  607.74   61.89
  -4   9  -5  426.16   64.79
  -4   9  -5  639.84   68.59
  -5  -9  -5  510.05   57.49
   5   9  -5  504.25   54.99
  -5  -9  -5  527.95   77.79
   5  -9   5  485.55   56.49
  -5   9   5  485.85   49.30
  -5  -9  -5  447.46   63.19
   5   9  -5  507.55   74.09
   5  -9   5  462.65   92.39
  -5   9   5  452.25   60.09
   5  -9  -5  612.14   81.39
  -5   9  -5  501.15   64.19
  -5  -9   5  624.64   88.89
   5  -9  -5  616.24   80.89
  -5  -9   5  513.25   55.99
  -5  -9   5  453.75   56.59
  -5  -9   5  553.24   67.29
  -5   9  -5  496.65   57.09
   5  -9  -5  547.65   55.69
  -5   9  -5  475.75   54.09
  -6   9   5  106.39   26.20
  -6   9   5   66.19   32.00
  -6  -9  -5  127.19   35.10
  -6  -9  -5   94.69   34.40
  -6  -9  -5  122.89   43.70
   6   9  -5  101.99   44.80
   6  -9   5   53.19   31.50
   6   9  -5  119.89   31.00
  -6   9  -5  133.89   37.40
  -6   9  -5  137.99   33.40
   6  -9  -5  104.59   46.70
  -6  -9   5   28.50   46.60
  -6  -9   5   83.39   44.50
   6  -9  -5   66.89   37.40
   6  -9  -5  135.69   34.70
  -6  -9   5  142.29   29.30
  -6   9  -5  122.79   34.20
   7  -9   5  196.08   41.60
   7   9  -5  109.49   53.69
  -7   9   5  200.08   28.60
  -7  -9  -5  135.89   36.90
  -7  -9  -5  124.59   41.80
   7   9  -5  148.29   33.30
  -7  -9  -5  221.68   76.19
   7  -9  -5  192.98   51.49
  -7  -9   5   41.70   59.39
   7  -9  -5  144.49   51.29
  -7  -9   5  154.68   30.60
   7  -9  -5  141.09   33.40
  -7   9  -5  175.28   41.80
  -7   9  -5  169.08   35.30
   8  -9   5   93.39   34.10
  -8  -9  -5  120.89   34.30
   8   9  -5   39.40   41.00
  -8  -9  -5   97.39   28.50
  -8   9   5   44.10   20.90
   8  -9  -5   52.19   27.70
  -8  -9   5   28.70   22.40
  -8   9  -5   92.99   29.80
  -8   9  -5  -56.89   48.60
  -9  -9  -5   92.69   27.70
  -9   9   5   87.79   19.40
  -9  -9  -5   65.89   34.70
  -9  -9   5  101.69   22.00
   9  -9  -5  114.69   27.90
  -9   9  -5   93.89   25.40
  -9   9  -5   85.39   25.40
 -10   9   5   51.09   11.80
 -10  -9   5   76.49   20.00
 -10   9  -5   81.79   20.00
   0  10  -5   38.80   24.90
   0  10  -5   39.90   23.60
   0 -10  -5   46.40   26.70
   0  10   5   64.89   21.20
   0  10  -5   64.69   29.20
   0 -10   5   69.49   39.40
   0  10  -5   41.20   32.70
   0 -10   5   79.89   41.90
   0 -10  -5   36.80   24.00
   0 -10   5   43.30   26.10
   1  10  -5   39.80   24.00
  -1  10   5   77.79   22.80
   1 -10   5   43.90   30.50
   1  10  -5  112.39   40.40
   1  10  -5   79.29   31.50
   1  10  -5   61.49   32.10
  -1 -10  -5   74.39   28.50
   1 -10   5   49.70   43.30
   1 -10   5   17.40   26.60
   1 -10   5   75.29   29.20
  -1 -10  -5   82.49   31.50
  -1  10  -5   46.10   31.40
   1 -10  -5   66.59   35.40
  -1 -10   5   81.39   23.50
  -1 -10   5   41.90   40.00
  -1  10  -5   54.39   38.40
  -1  10  -5   43.50   27.00
   1 -10  -5   70.69   26.10
  -1 -10   5   59.99   38.80
   1  10   5   91.69   23.50
   2  10  -5  180.18   43.20
  -2 -10  -5  183.68   44.50
   2 -10   5  183.68   38.20
  -2 -10  -5  255.07   45.50
   2  10  -5  213.88   38.90
   2 -10   5  201.68   34.50
   2 -10   5  222.78   58.49
  -2  10   5  298.27   36.40
   2 -10   5  212.68   56.79
   2  10  -5  193.18   41.10
  -2 -10   5  269.07   41.50
  -2  10  -5  208.78   42.20
  -2 -10   5  151.48   34.20
  -2 -10   5  264.87   59.49
   2 -10  -5  200.38   46.90
   2 -10  -5  234.48   50.49
   2 -10  -5  294.47   54.99
  -2  10  -5  200.08   44.30
  -2  10  -5  316.47   51.39
   3  10  -5   93.59   36.70
  -3 -10  -5   67.19   37.40
   3  10  -5   88.09   37.00
   3 -10   5  113.59   33.50
   3  10  -5   71.39   27.70
  -3 -10  -5  101.19   38.50
  -3 -10  -5   70.69   27.90
   3 -10   5   36.40   39.20
   3 -10   5   70.19   48.90
  -3  10   5   88.69   23.90
  -3 -10   5  146.99   37.40
   3 -10  -5   93.59   26.10
  -3  10  -5   70.19   28.00
  -3 -10   5   20.40   38.40
   3 -10  -5  140.59   40.70
  -3 -10   5   84.39   23.60
   3 -10  -5   51.39   36.60
  -3  10  -5   77.09   39.00
  -3  10  -5   70.89   33.20
   4  10  -5  165.38   34.60
  -4 -10  -5  125.19   42.80
   4  10  -5   94.29   37.70
  -4 -10  -5  130.89   35.70
  -4 -10  -5   39.50   40.80
  -4  10   5  102.59   26.20
   4 -10   5  224.18   40.90
  -4  10  -5  185.28   38.90
   4 -10  -5  135.89   51.29
  -4 -10   5  171.78   31.70
  -4  10  -5  163.18   35.70
   4 -10  -5  100.49   38.10
   4 -10  -5  102.59   30.20
  -4  10  -5  154.88   41.80
  -4 -10   5  101.59   45.10
   5 -10   5  506.15   63.39
  -5  10   5  603.24   52.29
  -5 -10  -5  560.54   59.59
  -5 -10  -5  490.25   67.19
  -5 -10  -5  505.55   75.09
   5  10  -5  354.26   67.29
   5  10  -5  498.55   53.79
  -5 -10   5  517.55   52.59
  -5 -10   5  743.03  100.19
   5 -10  -5  584.04   59.49
   5 -10  -5  500.75   80.89
  -5  10  -5  609.24   58.79
  -5  10  -5  498.95   55.69
  -5  10  -5  494.45   56.79
  -6 -10  -5  -17.30   53.79
  -6 -10  -5   33.40   38.90
   6  10  -5   21.30   27.80
   6  10  -5   48.30   33.20
  -6  10   5   47.90   18.10
   6 -10   5   18.20   24.60
  -6 -10  -5   29.20   28.80
   6 -10  -5   43.80   36.20
  -6  10  -5   47.20   27.70
  -6  10  -5   26.20   29.70
   6 -10  -5   -6.70   47.80
  -6  10  -5   -0.70   21.90
  -6 -10   5  -20.20   26.60
   6 -10  -5   28.50   25.40
  -6 -10   5   -2.80   21.80
  -6 -10   5   -4.00   35.40
  -7 -10  -5  146.49   42.10
   7  10  -5  108.89   30.00
  -7  10   5  176.28   28.40
  -7 -10  -5  185.88   38.30
  -7  10  -5  134.09   32.40
  -7 -10   5  164.98   33.90
   7 -10  -5  142.09   33.80
  -7  10  -5  130.49   37.50
  -8  10   5   56.59   21.70
  -8 -10  -5  123.29   50.59
  -8 -10  -5    6.30   33.50
  -8  10  -5   79.89   25.50
   8 -10  -5  123.39   33.40
  -8  10  -5   62.79   24.30
  -8 -10   5  110.89   23.30
  -9  10   5   75.49   13.90
  -9 -10  -5   51.19   22.30
  -9 -10  -5   54.39   42.90
  -9  10  -5   28.60   25.80
   9 -10  -5   75.39   24.70
  -9  10  -5   74.19   21.30
  -9 -10   5   55.79   16.50
   0 -11   5  827.72   64.59
   0 -11   5  821.22   69.39
   0  11  -5  709.03   73.69
   0  11  -5  783.82   73.39
   0  11  -5  763.62   64.49
   0 -11  -5  786.32   78.69
   0  11   5  775.82   58.49
   0 -11   5  607.64   87.19
   0 -11  -5  789.62   69.39
  -1 -11  -5  604.04   57.39
   1 -11   5  512.65   86.29
   1  11  -5  665.63   68.29
   1 -11   5  737.33   59.69
   1  11  -5  677.13   90.59
   1  11  -5  637.64   59.09
  -1 -11  -5  671.03   86.29
  -1  11   5  620.44   51.29
  -1 -11  -5  655.23   74.29
   1  11  -5  579.64   68.69
   1 -11   5  701.23   62.49
  -1 -11   5  659.63   55.89
  -1  11  -5  642.44   59.49
  -1  11  -5  618.44   78.19
   1  11   5  677.83   50.59
   1 -11  -5  576.34   60.49
  -1  11  -5  666.63   70.39
  -1 -11   5  424.56   80.49
  -1 -11   5  692.23   63.29
   1 -11  -5  598.24   72.69
  -1  11  -5  656.13   68.89
   2 -11   5   -2.60   50.59
   2  11  -5  106.89   31.10
   2  11  -5   93.59   43.90
   2  11  -5   99.89   29.10
   2  11  -5  122.09   37.00
  -2 -11  -5  138.79   43.50
  -2  11   5  102.29   25.30
   2 -11   5   58.49   30.20
  -2 -11  -5   67.39   29.30
  -2 -11  -5  137.29   42.30
   2 -11   5  120.19   33.70
   2 -11  -5   44.40   36.30
  -2 -11   5  106.99   26.50
   2 -11  -5   85.89   36.30
  -2  11  -5  109.19   30.60
  -2  11  -5  168.78   47.00
  -2 -11   5  127.79   46.20
   2 -11  -5   62.79   28.70
  -2  11  -5   96.19   30.40
   2 -11  -5   68.09   33.40
  -2 -11   5  134.29   35.30
  -2  11  -5  112.69   36.80
  -3  11   5  710.83   55.09
   3  11  -5  612.34   58.59
   3 -11   5  634.24   61.99
   3 -11   5  672.93   58.49
   3  11  -5  576.54   78.49
  -3 -11  -5  822.02   68.19
  -3 -11  -5  703.73   90.49
  -3 -11  -5  603.94   71.59
   3  11  -5  667.33   68.19
  -3 -11   5  700.53   58.59
   3 -11  -5  608.54   61.39
   3 -11  -5  520.05   68.49
  -3 -11   5  571.54   60.89
   3 -11  -5  592.04   86.99
  -3  11  -5  609.84   68.59
  -3 -11   5  856.01  105.09
  -3  11  -5  704.03   69.89
   3 -11  -5  769.32   92.59
  -4 -11  -5 1505.65  101.49
   4  11  -5 1414.16   91.99
   4  11  -5 1487.25  118.59
  -4 -11  -5 1396.96  127.09
  -4 -11   5 1550.74  108.69
  -4  11  -5 1454.75   98.49
   4 -11  -5 1408.36  122.89
  -4 -11   5 1615.84  139.59
   4 -11  -5 1540.55   97.29
   4 -11  -5 1410.06  126.69
   5 -11   5   48.30   27.90
  -5 -11  -5   41.50   29.10
  -5  11   5   56.79   21.80
   5  11  -5   99.49   39.70
   5  11  -5    7.50   26.40
  -5 -11  -5  -29.90   50.19
  -5 -11  -5   65.09   36.00
  -5 -11   5  101.39   54.59
   5 -11  -5   89.99   45.20
  -5 -11   5   65.89   28.60
  -5 -11   5   10.60   26.60
   5 -11  -5    7.60   51.29
  -5  11  -5   36.20   29.90
  -5  11  -5  112.79   36.90
   5 -11  -5   61.59   28.60
  -6 -11  -5 1046.40   85.89
  -6 -11  -5 1275.67   89.39
  -6  11   5 1136.99   72.19
   6 -11  -5 1204.28   79.79
  -6  11  -5 1195.88   83.19
  -6 -11   5 1064.09   76.69
  -6  11  -5 1173.48   82.09
  -7 -11  -5  115.19   31.50
  -7 -11  -5  126.59   37.00
  -7  11   5  110.69   22.20
  -7  11  -5   72.59   32.50
  -7 -11   5  110.99   25.10
  -7  11  -5   64.59   29.50
   7 -11  -5   75.49   26.60
  -8 -11  -5  197.58   37.10
  -8  11   5  185.68   20.70
  -8 -11  -5  173.38   33.20
  -8 -11   5  116.69   21.80
  -8  11  -5  214.68   30.00
  -8  11  -5  141.09   27.20
   8 -11  -5  146.39   29.40
   0  12  -5  107.39   35.80
   0 -12  -5   60.69   41.30
   0  12  -5   35.10   25.80
   0 -12   5   -0.10   28.60
   0 -12  -5   -6.50   24.00
   0 -12   5   37.30   22.10
   0  12   5   63.39   21.50
   0 -12  -5   47.20   35.50
   0  12  -5   22.00   27.40
   0 -12   5   -5.40   39.90
   0  12  -5   91.99   29.40
   0 -12   5   44.20   55.49
   1 -12   5  315.07   66.29
  -1 -12  -5  192.28   36.20
   1  12  -5  224.28   43.80
  -1 -12  -5  114.69   48.90
   1  12  -5  166.68   46.20
  -1  12   5  199.98   29.90
   1 -12   5  219.28   39.70
   1  12  -5  109.59   30.60
   1  12  -5  212.78   39.50
  -1 -12  -5  203.68   49.70
   1 -12  -5  207.68   46.50
   1  12   5  177.98   29.40
   1 -12  -5  138.79   42.00
  -1  12  -5  145.39   43.30
  -1 -12   5  157.88   62.69
   1 -12  -5  156.98   45.90
  -1  12  -5  212.98   48.60
  -1  12  -5  102.89   28.00
   1 -12  -5  148.79   33.20
  -1 -12   5  141.39   35.30
  -1  12  -5  223.48   42.00
   2 -12   5 1150.18   80.19
   2  12  -5 1072.99   86.79
   2  12  -5 1259.17  109.29
   2  12  -5 1221.48   79.99
  -2 -12  -5 1135.19  111.39
  -2 -12  -5 1227.98   86.19
   2 -12   5  925.31  104.29
  -2  12  -5 1010.80  108.99
  -2  12  -5  803.92  109.19
   2 -12  -5  988.70  100.59
  -2  12  -5 1049.49   86.39
   2 -12  -5 1003.50  109.89
   2 -12  -5 1127.09   83.69
  -2  12  -5 1063.39   75.59
  -3  12   5  774.52   57.99
   3  12  -5  735.03   61.29
   3 -12   5  761.72   68.69
  -3 -12  -5  810.62   81.19
  -3 -12  -5  783.62   70.39
   3  12  -5  837.02   69.49
  -3 -12   5  713.83   66.59
  -3  12  -5  775.52   75.39
   3 -12  -5  822.62   69.89
  -3  12  -5  767.12   61.59
  -3 -12   5  660.03   62.49
  -3  12  -5  820.22   68.29
   3 -12  -5  715.13   74.09
   4 -12   5  157.08   31.30
   4 -12   5   99.99   29.40
  -4 -12  -5  189.88   40.20
  -4  12   5  142.49   24.70
   4  12  -5  157.88   39.30
  -4 -12  -5  153.48   43.60
  -4 -12   5  133.89   55.69
   4 -12  -5  102.29   53.49
   4 -12  -5  131.09   34.00
  -4  12  -5  149.49   37.70
   4 -12  -5  132.89   39.80
  -4  12  -5  186.48   40.30
  -4 -12   5  160.48   31.40
  -5 -12  -5  488.25   50.19
  -5 -12  -5  368.26   55.59
  -5  12   5  465.55   38.60
   5 -12   5  477.95   47.80
  -5 -12   5  455.75   47.00
  -5  12  -5  472.05   50.89
  -5  12  -5  382.66   52.39
   5 -12  -5  480.05   61.39
   5 -12  -5  434.06   46.50
  -6  12   5  434.66   38.10
  -6 -12  -5  528.35   55.09
   6 -12   5  345.47   40.80
  -6 -12  -5  450.65   50.99
  -6  12  -5  324.57   46.30
  -6 -12   5  416.56   42.80
  -6  12  -5  386.66   45.20
   6 -12  -5  427.76   48.90
   6 -12  -5  414.36   48.60
  -7  12   5  373.66   32.90
   7 -12   5  385.36   38.90
  -7 -12  -5  326.77   45.70
  -7 -12  -5  504.35   51.49
   7 -12  -5  399.96   49.60
   7 -12  -5  372.76   55.89
  -7  12  -5  476.15   47.60
  -7 -12   5  432.56   40.00
  -8  12   5  238.48   20.60
   8 -12   5  261.07   28.50
  -8 -12  -5  302.07   34.30
  -8  12  -5  309.37   32.70
  -8  12  -5  296.47   39.10
   8 -12  -5  278.57   32.30
  -8 -12   5  278.77   29.00
   0  13  -5  189.28   62.79
   0  13  -5  227.88   41.20
   0 -13  -5  292.87   50.29
   0  13  -5  278.27   46.20
   0 -13  -5  338.97   49.00
   0 -13  -5  216.18   66.29
   0 -13  -5  143.09   58.29
   0 -13   5  181.68   34.20
   0 -13   5  291.27   42.40
   0  13   5  183.18   28.80
   1 -13   5   14.40   26.80
   1  13  -5  -11.00   49.20
   1 -13   5   68.29   29.20
  -1  13   5   55.49   20.90
  -1 -13  -5  110.69   40.80
   1  13  -5   98.79   35.80
  -1 -13  -5   74.29   29.40
   1  13  -5   37.20   25.20
   1  13  -5   77.69   32.10
   1 -13   5  104.29   39.40
  -1  13  -5  101.89   30.60
  -1 -13   5   48.20   26.00
  -1  13  -5   76.39   27.60
   1 -13  -5   73.09   37.80
   1 -13  -5   87.59   27.50
  -1 -13   5  100.69   27.60
   1 -13  -5   20.60   36.10
  -2  13   5  382.36   40.10
  -2 -13  -5  366.96   56.79
   2  13  -5  442.36   55.89
   2 -13   5  273.07   42.70
  -2 -13   5  316.67   43.50
   2 -13  -5  284.77   48.90
   2 -13  -5  450.55   53.19
  -2  13  -5  412.66   50.59
  -2  13  -5  397.96   50.09
   3 -13   5   43.10   27.70
  -3 -13  -5   37.70   29.00
   3  13  -5   65.49   56.79
   3 -13   5   27.90   24.30
  -3 -13  -5   46.30   28.50
  -3  13   5   66.39   19.70
  -3 -13   5   57.29   23.10
   3 -13  -5   82.19   26.50
  -3  13  -5   30.50   30.80
   3 -13  -5   43.80   35.00
  -3  13  -5   48.70   24.70
  -3 -13   5   14.50   25.50
  -4  13   5  555.14   44.90
  -4 -13  -5  579.64   58.49
  -4 -13  -5  668.73   61.79
   4 -13   5  504.75   49.90
  -4 -13   5  540.35   54.99
  -4  13  -5  613.44   55.89
   4 -13  -5  617.34   53.99
   4 -13  -5  584.74   57.39
   5 -13   5    9.60   22.90
  -5 -13  -5    6.80   42.50
  -5 -13  -5   73.29   34.80
  -5  13  -5   19.70   20.20
   5 -13  -5   29.20   19.20
  -5  13  -5    8.20   27.90
  -5 -13   5   40.70   23.90
  -6  13   5 1547.05   77.39
  -6 -13  -5 1561.64   97.89
  -6 -13  -5 1612.74   88.79
   6 -13   5 1502.35   86.39
   6 -13  -5 1607.64   92.39
   6 -13  -5 1389.56   85.49
  -6  13  -5 1394.26   85.09
  -6  13  -5 1559.14   88.19
  -6 -13   5 1424.46   88.69
  -7  13   5   15.60    9.30
  -7 -13  -5   19.10   28.90
   7 -13   5   17.20   13.70
   7 -13  -5   17.40   20.30
  -7  13  -5   -8.00   14.20
  -7 -13   5   32.60   14.60
  -7  13  -5  -20.50   20.20
   7 -13  -5   -4.10   14.90
   0 -14   5   40.80   25.60
   0 -14  -5   93.89   30.00
   0  14  -5   49.50   30.60
   0  14  -5   19.80   26.30
   0 -14  -5   58.19   27.90
   0 -14   5   -6.70   21.30
  -1  14   5  202.48   24.30
  -1 -14  -5  226.78   40.60
   1  14  -5  126.69   33.70
   1 -14   5  142.89   31.90
  -1 -14  -5  188.28   33.20
   1 -14  -5  168.98   39.40
   1 -14  -5  178.48   33.40
  -1  14  -5  152.78   45.60
  -1 -14   5  119.79   30.90
  -1  14  -5  140.59   34.90
  -2 -14  -5  181.38   32.30
  -2 -14  -5  112.29   37.30
   2 -14   5  132.19   32.40
  -2  14   5   78.39   19.90
  -2  14  -5  108.29   32.00
   2 -14  -5  136.89   30.00
  -2 -14   5  128.89   29.40
  -2 -14   5   46.30   27.40
  -2  14  -5  130.79   34.80
   2 -14  -5  190.08   37.10
   3 -14   5  721.53   60.09
  -3 -14  -5  921.31   79.29
  -3  14   5  793.02   61.69
  -3  14  -5  729.43   58.29
   3 -14  -5  685.13   62.69
  -3  14  -5  769.52   59.29
  -3 -14   5  706.43   56.89
  -4  14   5   75.59   15.30
  -4 -14  -5   84.49   27.90
   4 -14   5   63.69   26.00
  -4 -14  -5   60.99   32.60
  -4  14  -5   56.39   22.30
   4 -14  -5   65.39   21.40
  -4  14  -5   62.49   25.90
  -4 -14   5   33.50   25.20
   4 -14  -5   82.19   26.70
   5 -14   5  438.96   39.40
  -5 -14  -5  484.25   47.10
  -5  14  -5  495.05   41.00
   5 -14  -5  363.76   41.30
  -5 -14   5  448.26   40.30
   5 -14  -5  442.96   45.80
  -6 -14  -5   56.29   21.60
   6 -14   5   19.10   14.40
  -6  14   5   32.00   14.10
  -6 -14   5   14.90   12.80
  -6  14  -5    1.40   15.20
  -6  14  -5   42.10   19.50
   6 -14  -5   42.20   23.60
   0  15  -5  408.36   41.40
   0 -15  -5  392.46   47.90
   0 -15  -5  434.56   46.40
   0 -15   5  428.16   46.50
   1 -15   5  267.47   34.00
  -1 -15  -5  339.97   43.00
  -1 -15  -5  343.57   54.49
  -1  15  -5  348.17   38.90
   1 -15  -5  256.77   36.80
  -1  15  -5  353.16   37.90
  -1 -15   5  312.77   36.60
   1 -15  -5  285.87   35.70
  -2 -15  -5   -7.70   24.10
  -2 -15  -5    0.20   25.70
   2 -15   5    5.80   21.30
  -2  15  -5   13.70   17.40
   2 -15  -5   17.50   19.30
  -2  15  -5    1.20   22.40
  -2 -15   5    9.10   16.10
   2 -15  -5   17.50   23.80
   3 -15   5   33.20   17.60
  -3 -15  -5   39.40   21.30
  -3 -15  -5   18.80   19.20
  -3  15  -5   14.50   34.50
   3 -15  -5   38.80   20.70
   3 -15  -5   24.30   23.10
  -3 -15   5   16.80   21.10
  -3  15  -5   33.30   22.30
  -4 -15  -5  205.68   30.50
   4 -15   5  177.88   26.60
  -4 -15  -5  132.89   31.70
  -4  15  -5  183.48   24.60
   4 -15  -5  204.28   28.70
  -4  15  -5  186.48   24.90
   4 -15  -5  189.38   40.10
  -4 -15   5  219.88   27.30
   0 -16   5  169.48   24.40
   0 -16  -5  209.18   29.80
   0 -16  -5  212.58   34.80
  -1 -16  -5   87.69   20.80
   1 -16   5  122.99   19.70
  -1 -16   5   67.99   22.30
   1 -16  -5  104.99   23.30
   0   0   6   32.20   21.30
   0   0  -6   21.50    5.50
  -1   0  -6   19.00    8.90
  -1   0  -6    2.40    6.50
   1   0   6   16.50   16.30
   1   0  -6    4.10    4.40
   1   0  -6   10.00    4.60
  -1   0   6   -0.40   18.20
   2   0  -6 1189.78   66.09
   2   0   6 1158.58   82.89
   2   0  -6 1182.88   64.29
  -2   0   6 1274.57   77.69
  -2   0  -6 1155.48   68.79
   3   0  -6   -1.50   10.70
   3   0  -6    1.80   11.60
  -3   0   6  -13.60   14.00
   3   0   6   13.90   23.20
   4   0  -6 3048.09  162.08
   4   0   6 3318.87  186.48
  -4   0   6 3555.84  171.98
   4   0  -6 3562.74  175.58
   4   0  -6 3681.33  175.18
  -5   0   6  311.97   53.99
  -5   0   6  235.78   27.50
  -5   0   6  199.38   28.80
  -5   0  -6  260.67   35.60
   5   0  -6  271.17   33.00
   5   0   6  286.27   48.10
  -5   0   6  281.57   44.90
   5   0  -6  293.57   42.40
   5   0  -6  270.07   41.60
   6   0  -6   -0.40   22.00
  -6   0   6   15.10   26.10
  -6   0  -6   -9.70   28.30
   6   0  -6    4.70   16.10
  -6   0   6    6.10   25.70
  -6   0   6    1.00   16.20
   6   0  -6   12.40   18.90
  -6   0  -6   -1.40   17.20
  -7   0   6 2063.59  128.49
   7   0  -6 1956.70  134.59
   7   0  -6 1805.52  114.09
  -7   0  -6 2098.69  119.49
   7   0  -6 2003.80  139.59
  -7   0   6 1956.40  135.19
  -7   0   6 2131.79  112.89
  -8   0   6 1017.30   88.89
  -8   0   6 1111.49   72.89
  -8   0   6 1262.57   98.39
   8   0  -6  684.23  138.39
  -8   0  -6 1279.47   86.29
  -8   0  -6 1006.20   84.19
   8   0  -6 1367.76  126.29
   8   0  -6 1121.69   81.99
   9   0  -6  -15.60   29.90
  -9   0   6  -13.50   53.89
  -9   0  -6   -0.60   24.80
   9   0  -6   15.30   29.50
  -9   0   6    2.20   21.60
   9   0  -6  -17.80   22.30
  10   0  -6  159.48   33.90
 -10   0  -6  179.98   38.00
 -10   0   6  137.59   36.00
 -10   0   6  210.28   29.80
 -10   0  -6  142.79   34.50
 -11   0   6    0.30   11.80
 -11   0  -6   30.30   19.30
  11   0  -6    5.20   25.70
 -11   0  -6   23.50   34.60
   0   1  -6  177.18   16.80
   0   1   6  193.18   33.10
   0  -1   6  182.38   37.00
   0   1  -6  182.58   18.70
   1   1  -6  963.30   50.49
  -1  -1  -6 1001.30   46.50
  -1   1   6  957.00   63.39
   1   1  -6  972.40   51.89
   1  -1   6  953.40   68.29
   1   1  -6  839.42   50.99
  -1  -1  -6  858.51   49.50
   1  -1  -6  933.51   46.10
  -1   1  -6  968.40   52.49
   1   1   6  973.90   70.69
  -1  -1   6  948.11   70.89
  -1   1  -6  945.11   54.19
  -2   1   6  897.31   61.99
   2  -1   6  877.21   67.49
  -2  -1  -6  880.21   56.49
   2   1  -6  860.71   53.79
   2   1  -6  860.01   56.49
   2   1  -6  938.61   54.29
   2  -1  -6 1016.00   54.99
   2  -1  -6  907.01   51.09
   2   1   6  934.41   72.19
  -2   1  -6  850.71   60.09
  -3   1   6 2317.67  121.39
   3   1  -6 2318.37  121.79
   3   1  -6 2321.77  121.89
   3  -1   6 2138.19  132.89
   3  -1  -6 2450.85  120.29
   3   1   6 2288.07  135.09
   3  -1  -6 2225.08  118.89
  -3  -1   6 2574.74  130.39
   4   1  -6  540.65   49.50
   4   1  -6  521.25   47.80
   4  -1   6  524.65   53.79
  -4   1   6  460.95   39.40
   4  -1  -6  508.95   46.30
   4  -1  -6  488.95   43.90
   4  -1  -6  605.24   49.50
  -4   1  -6  486.45   42.60
   4   1   6  496.95   62.79
  -4  -1   6  538.45   48.20
  -5   1   6  443.06   39.30
   5   1  -6  400.96   51.29
   5  -1   6  430.86   61.29
  -5  -1  -6  400.66   40.30
  -5   1   6  395.26   51.39
   5   1  -6  383.96   39.10
   5   1  -6  410.76   52.79
   5  -1  -6  444.26   52.59
  -5  -1   6  437.06   55.49
  -5  -1   6  421.96   38.60
  -5  -1   6  346.87   43.90
   5  -1  -6  387.76   50.49
  -5   1  -6  397.76   40.40
   5  -1  -6  358.56   39.20
  -6  -1  -6  297.27   48.10
  -6   1   6  326.77   37.80
   6   1  -6  310.17   51.39
   6   1  -6  274.57   37.20
  -6   1   6  312.27   47.80
  -6   1   6  323.57   50.99
   6   1  -6  252.97   48.60
  -6  -1  -6  250.07   37.20
  -6  -1   6  328.67   47.90
   6  -1  -6  276.77   46.50
  -6  -1   6  322.37   36.90
   6  -1  -6  282.17   47.10
  -6  -1   6  299.67   43.80
  -6  -1   6  275.67   45.90
  -6   1  -6  253.37   46.50
   6  -1  -6  286.57   39.10
  -6   1  -6  270.37   37.00
   7   1  -6  339.97   59.59
   7   1  -6  368.66   59.09
  -7   1   6  360.16   51.99
  -7   1   6  312.27   39.00
  -7   1   6  338.77   52.49
  -7  -1  -6  286.67   40.80
   7   1  -6  239.08   38.60
  -7  -1   6  289.47   38.40
  -7  -1   6  381.76   54.19
   7  -1  -6  238.88   37.40
   7  -1  -6  268.77   48.80
  -7   1  -6  295.77   44.10
   7  -1  -6  261.37   53.09
  -8   1   6  178.98   30.00
  -8  -1  -6  186.38   35.50
   8   1  -6  125.59   31.70
  -8   1   6  160.88   42.70
  -8   1   6  175.68   42.70
   8   1  -6  184.58   44.60
  -8  -1  -6  187.88   44.50
  -8  -1   6  200.08   42.70
   8  -1  -6  229.58   51.69
  -8   1  -6  190.18   43.70
  -8   1  -6  225.38   37.00
   8  -1  -6  160.88   34.80
  -8  -1   6  213.58   34.80
  -8  -1   6  153.08   43.90
   8  -1  -6  186.18   49.99
  -9  -1  -6  328.87   52.39
  -9   1   6  244.08   36.20
  -9  -1  -6  374.76   50.69
  -9   1   6  237.38   45.60
  -9  -1  -6  377.66   70.99
   9   1  -6  360.96   45.20
   9   1  -6  274.77   66.69
   9   1  -6  279.37   61.99
  -9  -1   6  368.96   56.29
   9  -1  -6  238.28   60.09
  -9  -1   6  255.17   46.80
  -9   1  -6  319.57   49.40
   9  -1  -6  372.66   46.40
  -9   1  -6  262.97   44.30
   9  -1  -6  289.17   67.49
  -9  -1   6  303.77   39.60
 -10  -1  -6  608.24   60.39
  10   1  -6  614.04   58.49
 -10   1   6  661.93   52.29
 -10  -1  -6  595.64   60.19
 -10   1   6  574.74   63.49
 -10   1  -6  599.34   60.39
 -10   1  -6  619.94   60.29
  10  -1  -6  638.44   59.19
 -10  -1   6  616.74   49.20
 -10  -1   6  580.64   62.39
 -11  -1  -6  327.77   47.50
  11   1  -6  492.25   60.09
 -11  -1  -6  417.06   46.90
 -11   1   6  426.76   37.40
 -11   1  -6  310.07   45.40
 -11  -1   6  462.05   35.40
 -11   1  -6  400.26   46.30
   0   2  -6 2341.47  114.79
   0   2  -6 2200.78  116.19
   0  -2  -6 2301.17  106.39
   0  -2   6 2464.05  130.79
   0   2   6 2562.94  129.99
   1   2  -6 3692.03  164.88
   1  -2   6 3830.72  183.78
  -1   2   6 3597.84  172.88
  -1  -2  -6 3235.78  158.88
   1   2  -6 3234.78  166.08
  -1   2  -6 3332.67  167.28
   1  -2  -6 3321.57  154.88
   1  -2  -6 3258.37  152.18
  -1  -2   6 3565.04  178.68
  -1   2  -6 3705.73  165.08
   1  -2  -6 3493.65  156.58
   1   2   6 3632.24  179.68
   2  -2   6 1048.60   76.99
  -2   2   6 1158.28   69.89
  -2  -2  -6 1091.49   66.39
   2   2  -6 1112.89   67.09
   2  -2  -6 1120.79   61.99
  -2   2  -6 1118.99   67.39
   2   2   6 1152.38   83.19
   2  -2  -6 1106.59   60.19
  -2  -2   6 1193.78   78.19
   3   2  -6 1261.47   77.59
   3  -2   6 1221.38   88.59
   3   2  -6 1184.18   77.09
  -3   2   6 1198.98   72.19
   3  -2  -6 1299.17   73.99
   3  -2  -6 1310.17   74.19
  -3  -2   6 1293.37   83.99
   3   2   6 1208.28   91.39
  -4  -2  -6   91.59   21.90
   4   2  -6  113.59   27.50
   4  -2   6   63.59   28.50
   4   2  -6  110.79   27.20
  -4   2   6   52.69   16.00
   4   2  -6   93.19   21.20
   4  -2  -6  101.89   24.10
  -4  -2   6  114.09   28.40
  -4   2  -6   64.19   20.20
   4  -2  -6  110.99   28.60
   4  -2  -6  140.49   27.20
  -5   2   6  313.77   43.20
   5  -2   6  305.37   52.49
   5   2  -6  206.08   36.90
   5   2  -6  296.77   46.60
  -5   2   6  316.57   34.10
  -5  -2  -6  227.88   32.30
  -5   2   6  268.47   43.50
   5  -2  -6  301.67   45.60
  -5  -2   6  284.47   46.50
   5  -2  -6  281.17   42.80
   5  -2  -6  303.17   36.60
  -5  -2   6  271.37   42.20
  -5  -2   6  326.97   48.40
  -6  -2  -6  491.25   48.50
   6   2  -6  553.34   69.69
  -6  -2  -6  485.15   61.49
   6   2  -6  529.75   66.39
  -6   2   6  566.14   46.40
  -6   2   6  504.35   53.29
  -6   2   6  503.35   59.09
   6   2  -6  435.96   46.30
   6  -2  -6  442.16   46.70
  -6  -2   6  479.15   41.70
  -6  -2   6  561.64   62.49
  -6   2  -6  450.55   47.60
   6  -2  -6  515.15   65.49
  -6   2  -6  481.65   60.09
   6  -2  -6  445.26   60.49
  -6  -2   6  539.35   62.19
   7   2  -6 1144.79   98.09
  -7   2   6 1028.10   86.49
  -7   2   6  966.90   84.19
  -7   2   6 1154.38   72.19
   7   2  -6 1009.40   74.59
   7   2  -6 1062.89   98.09
  -7  -2  -6 1013.50   77.29
  -7   2  -6 1112.89   78.39
   7  -2  -6 1063.09   95.79
   7  -2  -6 1130.99   94.19
  -7  -2   6 1031.80   70.69
  -7  -2   6 1167.38   88.39
   7  -2  -6  945.71   73.89
  -7   2  -6  931.61   81.99
   8   2  -6  356.76   45.40
  -8   2   6  359.66   52.89
  -8   2   6  216.08   43.70
  -8  -2  -6  295.77   66.19
   8   2  -6  321.67   59.59
  -8   2   6  246.08   36.30
  -8  -2  -6  371.96   54.79
  -8  -2  -6  282.37   42.80
  -8  -2   6  225.78   35.80
   8  -2  -6  286.77   62.59
   8  -2  -6  300.47   60.19
  -8   2  -6  257.47   42.30
  -8  -2   6  314.77   52.29
   8  -2  -6  323.67   46.00
  -8  -2   6  170.98   41.60
  -8   2  -6  216.78   46.10
  -9   2   6  152.18   39.40
  -9  -2  -6  144.29   62.29
   9   2  -6  205.48   52.29
  -9  -2  -6  154.18   43.80
   9   2  -6  134.59   32.90
  -9   2   6  128.19   27.40
  -9  -2  -6  107.09   33.50
  -9  -2   6  170.08   36.90
  -9  -2   6  190.98   29.90
   9  -2  -6  183.18   63.99
   9  -2  -6  106.99   49.20
  -9  -2   6  167.78   40.30
   9  -2  -6  138.19   33.30
  -9   2  -6   90.39   32.40
  -9   2  -6  154.18   40.60
 -10   2   6  436.46   55.29
 -10  -2  -6  325.37   44.40
 -10  -2  -6  387.86   52.49
 -10   2   6  397.66   42.30
  10   2  -6  412.16   48.60
  10  -2  -6  447.86   50.19
 -10   2  -6  304.97   48.40
 -10  -2   6  371.16   38.20
 -10   2  -6  420.26   50.99
 -11  -2  -6  100.59   23.60
  11   2  -6   72.19   27.90
 -11  -2  -6  108.69   28.20
 -11   2   6   98.79   18.20
 -11   2  -6  106.59   27.80
 -11  -2   6  114.59   23.60
 -11   2  -6   81.29   29.60
  11  -2  -6  123.99   35.40
   0   3   6    3.70   15.40
   0  -3  -6    3.10    5.40
   0  -3  -6  -15.60   11.70
   0  -3   6    8.10   15.60
   1   3  -6 3260.77  167.98
   1  -3   6 3455.95  181.48
  -1   3   6 3474.95  174.68
  -1  -3   6 3703.13  181.88
   1   3   6 3545.65  182.78
  -1   3  -6 3482.55  169.28
   2   3  -6   33.70   14.30
  -2   3   6   56.39   18.70
  -2  -3  -6   47.30   22.20
   2  -3   6    6.60   21.10
   2  -3  -6   28.10   11.80
  -2  -3   6   40.60   23.60
   2   3   6    5.20   22.20
  -2   3  -6   41.00   16.50
   2  -3  -6   42.50   12.50
   3  -3   6 1151.48   68.79
   3   3  -6 1120.79   75.59
   3  -3   6 1054.69   80.79
  -3   3  -6 1067.99   70.69
   3  -3  -6 1168.88   71.49
  -3  -3   6 1265.87   84.49
   3  -3  -6 1237.18   72.49
  -4   3   6 1749.62  104.49
   4   3  -6 1651.43  101.59
   4   3  -6 1524.45   90.09
   4   3  -6 1815.92  106.09
  -4  -3  -6 1507.95   89.19
   4  -3   6 1541.55  107.89
   4  -3  -6 1656.53   99.99
   4  -3  -6 1592.74   88.29
   4  -3  -6 1574.84   97.89
  -4   3  -6 1528.15   90.49
  -4  -3   6 1746.53  106.09
  -4  -3   6 1700.93  105.89
   5   3  -6   88.59   27.60
  -5   3   6   82.49   21.80
  -5  -3  -6   59.59   22.10
   5   3  -6   59.79   23.10
  -5   3   6   91.49   31.60
  -5   3   6  104.99   31.90
   5  -3   6  107.99   36.00
   5   3  -6   55.79   21.10
  -5  -3   6  109.79   33.70
  -5  -3   6   75.79   22.70
  -5  -3   6   90.59   33.50
  -5  -3   6   77.39   26.00
  -5   3  -6   70.39   23.40
   5  -3  -6   65.69   26.00
  -5   3  -6   41.40   32.00
  -6  -3  -6  502.75   66.29
  -6  -3  -6  511.25   52.29
  -6   3   6  602.94   64.39
   6   3  -6  568.84   52.69
   6   3  -6  682.53   74.89
   6  -3   6  595.74   82.59
  -6   3   6  638.04   59.49
  -6   3   6  688.83   50.49
  -6  -3   6  608.14   61.49
   6  -3  -6  650.63   73.49
  -6  -3   6  538.45   65.99
  -6  -3   6  503.45   61.99
  -6  -3   6  607.44   51.09
  -6   3  -6  678.93   59.49
  -6   3  -6  689.63   56.59
   6  -3  -6  512.95   51.29
   6  -3  -6  600.44   62.79
   7   3  -6  591.44   78.49
   7   3  -6  594.04   59.99
  -7  -3  -6  560.84   58.19
  -7   3   6  619.04   60.99
  -7  -3  -6  616.24   80.59
  -7  -3  -6  568.04   68.69
  -7   3   6  588.04   68.39
  -7   3   6  633.04   53.59
   7  -3  -6  670.03   78.39
  -7  -3   6  611.34   66.19
  -7   3  -6  634.74   59.69
  -7  -3   6  632.44   76.79
  -7  -3   6  599.24   64.19
   7  -3  -6  589.54   56.09
  -7  -3   6  634.14   54.49
  -7   3  -6  608.44   59.69
   7  -3  -6  687.83   82.09
   8   3  -6  920.41  100.49
  -8   3   6  773.92   60.59
  -8  -3  -6  801.02  100.99
  -8   3   6  776.22   71.19
  -8   3   6  670.83   68.99
   8   3  -6  761.82   65.59
  -8  -3  -6  709.33   69.49
  -8  -3  -6  840.22   70.39
  -8   3  -6  757.32   75.59
   8  -3  -6  719.83   65.19
  -8  -3   6  821.12   76.39
  -8   3  -6  729.83   66.99
   8  -3  -6  797.62   94.89
  -8  -3   6  788.52   63.39
   8  -3  -6  930.11  107.49
  -8  -3   6  693.53   74.59
  -9   3   6   89.79   32.90
  -9  -3  -6  123.89   36.70
  -9   3   6  104.49   26.70
   9   3  -6  110.79   32.50
  -9  -3  -6   74.19   39.80
  -9  -3  -6  -69.89   55.49
  -9   3  -6  113.49   37.40
   9  -3  -6  132.19   62.49
  -9  -3   6  125.59   36.90
   9  -3  -6   86.49   28.20
   9  -3  -6   12.50   60.19
  -9  -3   6  138.19   33.80
  -9  -3   6  129.49   26.40
  -9   3  -6  109.99   34.10
 -10   3   6  150.28   27.10
 -10   3   6  172.08   35.50
 -10  -3  -6  149.29   34.80
  10   3  -6   94.59   28.90
 -10  -3  -6  128.09   38.50
 -10   3  -6  184.18   37.50
 -10  -3   6  191.48   29.00
  10  -3  -6  157.38   35.40
 -10   3  -6   99.59   31.10
 -11   3   6   72.29   15.70
 -11  -3  -6   84.29   24.50
  11   3  -6   23.50   25.80
 -11  -3  -6   61.59   28.40
  11  -3  -6   93.79   25.90
 -11   3  -6   52.59   28.80
 -11  -3   6   54.49   15.90
   0   4  -6 1040.70   65.39
   0  -4  -6  976.00   56.99
   0  -4   6 1015.50   74.39
   1   4  -6  517.25   44.60
  -1  -4  -6  470.45   36.90
   1  -4   6  502.85   57.29
  -1  -4   6  548.05   51.59
  -1   4  -6  500.25   44.70
   1  -4  -6  483.45   35.70
   2   4  -6  477.45   42.10
   2  -4   6  424.16   55.69
  -2  -4  -6  416.56   37.30
   2  -4   6  437.36   37.70
  -2  -4   6  456.35   53.49
   2  -4  -6  403.26   36.30
  -2   4  -6  501.25   42.80
   2  -4  -6  444.46   36.90
   3  -4   6 1691.33  105.09
  -3  -4  -6 1554.24   93.09
   3   4  -6 1624.24   98.29
   3   4  -6 1539.85   87.09
  -3  -4  -6 1435.96   84.79
  -3   4  -6 1358.96   85.29
   3  -4  -6 1598.44   91.89
  -3  -4   6 1677.33  105.09
   3  -4  -6 1658.43   92.99
  -4   4   6  221.78   28.60
  -4   4   6  234.38   40.20
   4   4  -6  204.28   38.60
  -4  -4  -6  211.38   31.40
  -4  -4  -6  230.38   37.70
   4   4  -6  217.18   31.70
   4  -4   6  266.27   46.30
  -4  -4   6  231.98   40.60
  -4  -4   6  236.68   28.80
  -4  -4   6  301.17   46.70
   4  -4  -6  245.58   33.20
   4  -4  -6  214.98   36.70
  -4   4  -6  245.98   33.40
   4  -4  -6  266.57   41.00
  -5  -4  -6 1143.59   84.99
   5   4  -6  971.20   81.19
   5  -4   6 1119.09   90.39
  -5   4   6 1148.59   83.89
  -5   4   6 1006.60   66.19
   5   4  -6 1116.29   72.39
  -5  -4  -6 1054.49   72.09
  -5  -4   6 1124.29   86.99
  -5   4  -6  937.71   79.69
   5  -4  -6 1018.30   70.59
  -5   4  -6 1049.79   72.99
   5  -4  -6 1255.47   89.59
  -5  -4   6 1066.39   69.79
  -5  -4   6 1170.58   83.29
   6  -4   6  459.65   73.19
   6   4  -6  735.73   57.69
  -6   4   6  609.74   58.89
  -6   4   6  595.44   49.90
  -6  -4  -6  626.64   56.59
  -6  -4  -6  504.35   66.69
  -6  -4  -6  715.13   72.99
   6   4  -6  624.14   75.99
   6  -4  -6  585.84   53.99
   6  -4  -6  703.73   72.19
  -6   4  -6  647.74   56.29
  -6   4  -6  487.35   61.59
  -6  -4   6  535.95   65.69
  -6  -4   6  616.34   52.59
  -6  -4   6  625.24   69.59
   6  -4  -6  689.03   75.59
  -6  -4   6  618.94   70.19
  -7  -4  -6  231.78   49.60
  -7  -4  -6  293.07   43.20
  -7   4   6  241.58   47.70
   7   4  -6  257.27   40.50
  -7   4   6  217.48   43.30
  -7  -4  -6  204.78   48.20
   7   4  -6  182.18   44.60
[truncated: 318,924 more chars]
