# Supplementary material for: closo‐Carboranyl Analogs of β‐Arylethylamines: Direct Synthesis from Alkenes via EnT‐Catalysis
Source: Angew Chem Int Ed Engl. 2025 May 19;64(27):e202504793. doi: 10.1002/anie.202504793 (PMC12207362; doi:10.1002/anie.202504793)
Supplement: Supplementary file 2 — Supporting Information [file ANIE-64-e202504793-s001.zip › 5o.cif]

#==============================================================================

# 1. SUBMISSION DETAILS

data_global

_publ_contact_author
;
        Constantin G. Daniliuc
        Organisch-Chemisches Institut 
        Universit\"at M\"unster
        48149 M\"unster
        Germany
;
_publ_contact_author_phone        '049 251 83-36522'
_publ_contact_author_fax          '049 251 83-39772'
_publ_contact_author_email        'constantin.daniliuc@uni-muenster.de' 
_publ_requested_journal           '.'

#==============================================================================

# 3. TITLE AND AUTHOR LIST

_publ_section_title
;
EnT-Catalyzed closo-Carboranylaminations of Alkenes toward Analogs of 
β-Arylethylamines.
;

loop_
 _publ_author_name
 _publ_author_address
     'Paulus, Fritz'
;     Organisch-Chemisches Institut
      Universit\"at M\"unster
      Corrensstrasse 36
      48149 M\"unster
      Germany
;     
     'Heusel, Corinna'
;     Organisch-Chemisches Institut
      Universit\"at M\"unster
      Corrensstrasse 36
      48149 M\"unster
      Germany
;     
     'Jaspers, Marc'
;     Organisch-Chemisches Institut
      Universit\"at M\"unster
      Corrensstrasse 36
      48149 M\"unster
      Germany
;     
     'Amrehn, Milli M.'
;     Organisch-Chemisches Institut
      Universit\"at M\"unster
      Corrensstrasse 36
      48149 M\"unster
      Germany
;     
     'Daniliuc, Constantin G.'
;     Organisch-Chemisches Institut
      Universit\"at M\"unster
      Corrensstrasse 36
      48149 M\"unster
      Germany
;     
     'Glorius, Frank'
;     Organisch-Chemisches Institut
      Universit\"at M\"unster
      Corrensstrasse 36
      48149 M\"unster
      Germany
;     


#=============================================================================
#  cif data for "glo10781" (compound 5o)
#============================================================================= 

data_glo10781_5o

_audit_creation_method
;FinalCif 2024.9-0 by Daniel Kratzert, Freiburg 2025, 
https://dkratzert.de/finalcif.html
;
_publ_section_references          ?
_shelx_SHELXL_version_number      '2019/3'
_chemical_name_systematic         ?
_chemical_name_common             ?
_chemical_formula_sum             'C10 H21 B10 Cl F N, 0.5 (H2O)'
_chemical_formula_moiety          'C10 H21 B10 Cl F N, 0.5 (H2O)'
_chemical_formula_weight          326.83
_chemical_melting_point           ?
_space_group_crystal_system       triclinic
_space_group_IT_number            2
_space_group_name_H-M_alt         'P -1'
_space_group_name_Hall            '-P 1'
_shelx_space_group_comment
;
The symmetry employed for this shelxl refinement is uniquely defined
by the following loop, which should always be used as a source of
symmetry information in preference to the above space-group names.
They are only intended as comments.
;

loop_
_space_group_symop_operation_xyz
'x, y, z'
'-x, -y, -z'

_cell_length_a                    13.5868(4)
_cell_length_b                    15.1370(4)
_cell_length_c                    15.3091(5)
_cell_angle_alpha                 103.1770(10)
_cell_angle_beta                  110.8020(10)
_cell_angle_gamma                 103.7360(10)
_cell_volume                      2684.71(14)
_cell_formula_units_Z             6
_cell_measurement_temperature     100(2)
_cell_measurement_reflns_used     9699
_cell_measurement_theta_min       2.22
_cell_measurement_theta_max       26.7421
_cell_measurement_wavelength      0.71073
_exptl_crystal_description        prism
_exptl_crystal_colour             colourless
_exptl_crystal_recrystallization_method 'The crystals were crystallised from deuterated water.'
_exptl_crystal_density_meas       ?
_exptl_crystal_density_method     ?
_exptl_crystal_density_diffrn     1.213
_exptl_crystal_F_000              1014
_exptl_crystal_size_max           0.188
_exptl_crystal_size_mid           0.151
_exptl_crystal_size_min           0.086
_exptl_absorpt_coefficient_mu     0.215
_exptl_absorpt_correction_type    Multi-Scan
_exptl_absorpt_correction_T_min   0.961
_exptl_absorpt_correction_T_max   0.982
_exptl_absorpt_process_details
;Krause, L., Herbst-Irmer, R., Sheldrick, G. M., Stalke, D. (2015).
"Comparison of silver and molybdenum microfocus X-ray sources for single-crystal
 structure determination"
J. Appl. Cryst. 48, 3-10.
doi:10.1107/S1600576714022985
;
_exptl_absorpt_special_details    ?
_exptl_bruker_absorpt_correction_T_ratio 0.8146
_shelx_estimated_absorpt_T_min    0.961
_shelx_estimated_absorpt_T_max    0.982
_exptl_transmission_factor_min    ?
_exptl_transmission_factor_max    ?
_exptl_special_details            ?
_diffrn_ambient_temperature       100(2)
_diffrn_radiation_type            'Mo K\a'
_diffrn_radiation_wavelength      0.71073
_diffrn_radiation_monochromator   'multilayer mirror'
_diffrn_radiation_probe           x-ray
_diffrn_source                    'microfocus sealed tube'
_diffrn_source_type               'INCOATEC I\mS 1.0'
_diffrn_source_target             Mo
_diffrn_source_voltage            50
_diffrn_source_current            1.0
_diffrn_detector                  CPAD
_diffrn_detector_type             'Bruker PHOTON III'
_diffrn_detector_area_resol_mean  7.391
_diffrn_measurement_device        'KAPPA diffractometer'
_diffrn_measurement_device_type   'Bruker D8 VENTURE'
_diffrn_measurement_method        '\w and \f scans'
_diffrn_measurement_specimen_support ?
_diffrn_measurement_details
;<Phi   scan: start=   0.0; len= 180.0; end= 180.0 at [Counterclockwise Eulerian 
angles: dx= 40.00 mm theta=   0.000 deg omega= 360.000 deg chi=  54.740 deg] 
measure for 1.0 seconds; frame angle 1.00 degrees, wavelength=0.71073>
<Phi   scan: start= 180.0; len= 180.0; end= 360.0 at [Counterclockwise Eulerian 
angles: dx= 40.00 mm theta=   0.000 deg omega= 360.000 deg chi=  54.740 deg] 
measure for 1.0 seconds; frame angle 1.00 degrees, wavelength=0.71073>
<Phi   scan: start= 360.0; len=   0.6; end= 360.6 at [Counterclockwise Eulerian 
angles: dx= 40.00 mm theta=   2.349 deg omega= 268.613 deg chi=  24.000 deg] 
measure for 33.0 seconds; frame angle 0.60 degrees, wavelength=0.71073>
<Omega scan: start=   3.7; len= 105.6; end= 109.3 at [Counterclockwise Eulerian 
angles: dx= 40.00 mm theta=   2.349 deg phi=   0.000 deg chi= -44.500 deg] 
measure for 33.0 seconds; frame angle 0.60 degrees, wavelength=0.71073>
<Omega scan: start=   3.7; len= 105.6; end= 109.3 at [Counterclockwise Eulerian 
angles: dx= 40.00 mm theta=   2.349 deg phi= 144.000 deg chi= -44.500 deg] 
measure for 33.0 seconds; frame angle 0.60 degrees, wavelength=0.71073>
<Omega scan: start=   3.7; len= 105.6; end= 109.3 at [Counterclockwise Eulerian 
angles: dx= 40.00 mm theta=   2.349 deg phi=  72.000 deg chi= -44.500 deg] 
measure for 33.0 seconds; frame angle 0.60 degrees, wavelength=0.71073>
<Phi   scan: start=   0.0; len= 360.0; end= 360.0 at [Counterclockwise Eulerian 
angles: dx= 40.00 mm theta=   2.349 deg omega=   4.910 deg chi= -24.000 deg] 
measure for 33.0 seconds; frame angle 0.60 degrees, wavelength=0.71073>
;
_diffrn_measurement_bruker_total_exposure_time 57384.0
_diffrn_reflns_number             103002
_diffrn_reflns_av_unetI/netI      0.0304
_diffrn_reflns_av_R_equivalents   0.0585
_diffrn_reflns_theta_min          2.22
_diffrn_reflns_theta_max          26.78
_diffrn_reflns_theta_full         25.242
_diffrn_reflns_limit_h_min        -17
_diffrn_reflns_limit_h_max        17
_diffrn_reflns_limit_k_min        -19
_diffrn_reflns_limit_k_max        19
_diffrn_reflns_limit_l_min        -19
_diffrn_reflns_limit_l_max        19
_diffrn_reflns_reduction_process  narrow-frame
_diffrn_measured_fraction_theta_max 0.998
_diffrn_measured_fraction_theta_full 0.999
_diffrn_reflns_Laue_measured_fraction_max 0.998
_diffrn_reflns_Laue_measured_fraction_full 0.999
_diffrn_reflns_point_group_measured_fraction_max 0.998
_diffrn_reflns_point_group_measured_fraction_full 0.999
_diffrn_reflns_bruker_av_norm_I   243.377
_diffrn_reflns_bruker_number_gt   76782
_reflns_number_total              11436
_reflns_number_gt                 9850
_reflns_threshold_expression      'I > 2\s(I)'
_reflns_Friedel_coverage          0.000
_reflns_Friedel_fraction_max      .
_reflns_Friedel_fraction_full     .
_reflns_special_details
;
 Reflections were merged by SHELXL according to the crystal
 class for the calculation of statistics and refinement.
 
 Structure factors included contributions from the .fab file.
 
 _reflns_Friedel_fraction is defined as the number of unique
 Friedel pairs measured divided by the number that would be
 possible theoretically, ignoring centric projections and
 systematic absences.
;
_computing_data_collection        'Bruker Instrument Service v6.2.12'
_computing_cell_refinement        'SAINT V8.41 (Bruker AXS LLC)'
_computing_data_reduction         'SAINT V8.41 (Bruker AXS LLC)'
_computing_structure_solution     'SHELXT 2018/2 (Sheldrick, 2018)'
_computing_structure_refinement   'SHELXL-2019/2 (Sheldrick, 2019)'
_computing_molecular_graphics     'shelXle (C.B. Huebschle, rev 1503)'
_computing_publication_material   ?
_computing_bruker_data_scaling    'SADABS-2016/2 - Bruker AXS area detector scaling and absorption correction'
_refine_special_details
;A half badly disordered water molecule was found in the 
asymmetric unit and could not be satisfactorily refined. The program SQUEEZE 
(Spek, A.L. (2015). Acta Cryst. C71, 9-18) was therefore used to remove 
mathematically the effect of the solvent. The quoted formula and derived 
parameters include the squeezed
solvent molecule.
;
_refine_ls_structure_factor_coef  Fsqd
_refine_ls_matrix_type            full
_refine_ls_weighting_scheme       calc
_refine_ls_weighting_details      'w=1/[\s^2^(Fo^2^)+(0.0769P)^2^+2.0821P] where P=(Fo^2^+2Fc^2^)/3'
_atom_sites_solution_primary      'Intrinsic Phasing'
_atom_sites_solution_secondary    ?
_atom_sites_solution_hydrogens    mixed
_refine_ls_hydrogen_treatment     mixed
_refine_ls_number_reflns          11436
_refine_ls_number_parameters      779
_refine_ls_number_restraints      396
_refine_ls_R_factor_all           0.0608
_refine_ls_R_factor_gt            0.0534
_refine_ls_wR_factor_ref          0.1496
_refine_ls_wR_factor_gt           0.1427
_refine_ls_goodness_of_fit_ref    1.061
_refine_ls_restrained_S_all       1.081
_refine_ls_shift/su_max           0.001
_refine_ls_shift/su_mean          0.000
_refine_diff_density_max          0.966
_refine_diff_density_min          -0.480
_refine_diff_density_rms          0.062
_refine_ls_extinction_method      none
_refine_ls_extinction_coef        .

loop_
_atom_type_symbol
_atom_type_description
_atom_type_scat_dispersion_real
_atom_type_scat_dispersion_imag
_atom_type_scat_source
'C'  'C'  0.0033 0.0016 'International Tables Vol C Tables 4.2.6.8 and 6.1.1.4'
'H'  'H'  0.0000 0.0000 'International Tables Vol C Tables 4.2.6.8 and 6.1.1.4'
'B'  'B'  0.0013 0.0007 'International Tables Vol C Tables 4.2.6.8 and 6.1.1.4'
'Cl' 'Cl' 0.1484 0.1585 'International Tables Vol C Tables 4.2.6.8 and 6.1.1.4'
'F'  'F'  0.0171 0.0103 'International Tables Vol C Tables 4.2.6.8 and 6.1.1.4'
'N'  'N'  0.0061 0.0033 'International Tables Vol C Tables 4.2.6.8 and 6.1.1.4'
'O'  'O'  0.0106 0.0060 'International Tables Vol C Tables 4.2.6.8 and 6.1.1.4'

_geom_details
; All esds (except the esd in the dihedral angle between two l.s. planes)
 are estimated using the full covariance matrix.  The cell esds are taken
 into account individually in the estimation of esds in distances, angles
 and torsion angles; correlations between esds in cell parameters are only
 used when they are defined by crystal symmetry.  An approximate (isotropic)
 treatment of cell esds is used for estimating esds involving l.s. planes.
;
_geom_special_details
;
 All esds (except the esd in the dihedral angle between two l.s. planes)
 are estimated using the full covariance matrix.  The cell esds are taken
 into account individually in the estimation of esds in distances, angles
 and torsion angles; correlations between esds in cell parameters are only
 used when they are defined by crystal symmetry.  An approximate (isotropic)
 treatment of cell esds is used for estimating esds involving l.s. planes.
;

loop_
_bruker_diffrn_runs_axis
_bruker_diffrn_runs_distance
_bruker_diffrn_runs_theta
_bruker_diffrn_runs_omega
_bruker_diffrn_runs_phi
_bruker_diffrn_runs_chi
_bruker_diffrn_runs_width
_bruker_diffrn_runs_images
_bruker_diffrn_runs_time
_bruker_diffrn_runs_wavelength
_bruker_diffrn_runs_voltage
_bruker_diffrn_runs_current
_bruker_diffrn_runs_temperature
Phi   40.0 0.0    0.0             0.0   54.74 1.0 180 1.0  0.71073 50.0 1.0 99.99999999999997
Phi   40.0 0.0    0.0             180.0 54.74 1.0 180 1.0  0.71073 50.0 1.0 99.99999999999997
Phi   40.0 2.3495 -91.387         0.0   24.0  0.6 600 33.0 0.71073 50.0 1.0 99.99999999999997
Omega 40.0 2.3495 3.745           0.0   -44.5 0.6 176 33.0 0.71073 50.0 1.0 99.99999999999997
Omega 40.0 2.3495 3.745           144.0 -44.5 0.6 176 33.0 0.71073 50.0 1.0 99.99999999999997
Omega 40.0 2.3495 3.745           72.0  -44.5 0.6 176 33.0 0.71073 50.0 1.0 99.99999999999997
Phi   40.0 2.3495 4.910155683378165 0.0   -24.0 0.6 600 33.0 0.71073 50.0 1.0 99.99999999999997

loop_
_atom_site_label
_atom_site_type_symbol
_atom_site_fract_x
_atom_site_fract_y
_atom_site_fract_z
_atom_site_U_iso_or_equiv
_atom_site_adp_type
_atom_site_occupancy
_atom_site_site_symmetry_order
_atom_site_calc_flag
_atom_site_refinement_flags_posn
_atom_site_refinement_flags_adp
_atom_site_refinement_flags_occupancy
_atom_site_disorder_assembly
_atom_site_disorder_group
Cl1A Cl -0.14236(4)  0.46533(3)   0.16246(3)   0.02638(12) Uani 1 1 d    . U . . .
F1A  F  -0.06794(12) 0.27446(10)  0.31839(9)   0.0409(3)   Uani 1 1 d    . U . . .
N1A  N  0.00065(17)  0.34041(12)  0.11826(14)  0.0272(3)   Uani 1 1 d    . . . . .
H11  H  0.063(3)     0.382(2)     0.134(2)     0.047(8)    Uiso 1 1 d    . . . . .
H12  H  -0.031(2)    0.3105(19)   0.052(2)     0.036(6)    Uiso 1 1 d    . . . . .
H13  H  -0.041(2)    0.3736(19)   0.134(2)     0.039(7)    Uiso 1 1 d    . . . . .
C3A  C  0.09010(17)  0.22006(14)  0.14451(14)  0.0258(4)   Uani 1 1 d    . U . . .
H301 H  0.155810     0.269953     0.149366     0.031       Uiso 1 1 calc R U . . .
H302 H  0.046699     0.177906     0.073783     0.031       Uiso 1 1 calc R U . . .
C4A  C  0.01620(16)  0.27113(13)  0.17427(14)  0.0239(4)   Uani 1 1 d    . U . . .
H41A H  0.056845     0.309233     0.247143     0.029       Uiso 1 1 calc R U . . .
C11A C  -0.09833(16) 0.20436(13)  0.15283(14)  0.0238(4)   Uani 1 1 d    . U . . .
C12A C  -0.13546(18) 0.20783(15)  0.22645(15)  0.0304(4)   Uani 1 1 d    . U . . .
C13A C  -0.2384(2)   0.14665(17)  0.21068(18)  0.0381(5)   Uani 1 1 d    . U . . .
H13A H  -0.260185    0.150360     0.263544     0.046       Uiso 1 1 calc R U . . .
C14A C  -0.30891(19) 0.08015(17)  0.11661(19)  0.0393(5)   Uani 1 1 d    . U . . .
H14A H  -0.380007    0.037688     0.104321     0.047       Uiso 1 1 calc R U . . .
C15A C  -0.27617(18) 0.07512(15)  0.03980(16)  0.0341(4)   Uani 1 1 d    . U . . .
H15A H  -0.324921    0.029736     -0.025063    0.041       Uiso 1 1 calc R U . . .
C16A C  -0.17197(17) 0.13672(14)  0.05850(14)  0.0274(4)   Uani 1 1 d    . U . . .
H16A H  -0.150066    0.132819     0.005710     0.033       Uiso 1 1 calc R U . . .
B1A  B  0.2413(2)    0.01722(18)  0.33475(19)  0.0334(5)   Uani 1 1 d    . U . . .
H1A  H  0.270(2)     -0.026(2)    0.378(2)     0.045(7)    Uiso 1 1 d    . . . . .
B2A  B  0.33014(18)  0.12022(16)  0.33052(16)  0.0278(4)   Uani 1 1 d    . U . . .
H2A  H  0.415(2)     0.1402(17)   0.3732(18)   0.032(6)    Uiso 1 1 d    . . . . .
B3A  B  0.25021(19)  0.01703(17)  0.22292(17)  0.0318(5)   Uani 1 1 d    . U . . .
H3A  H  0.282(2)     -0.0333(19)  0.1925(19)   0.042(7)    Uiso 1 1 d    . . . . .
C1A  C  0.24218(19)  0.12922(16)  0.38636(16)  0.0334(4)   Uani 1 1 d    . U . . .
H11A H  0.277(2)     0.158(2)     0.458(2)     0.050(8)    Uiso 1 1 d    . . . . .
B4A  B  0.1150(2)    0.03748(19)  0.3276(2)    0.0369(5)   Uani 1 1 d    . U . . .
H4A  H  0.075(2)     0.002(2)     0.369(2)     0.057(8)    Uiso 1 1 d    . . . . .
C2A  C  0.12385(17)  -0.02391(14) 0.22617(17)  0.0340(5)   Uani 1 1 d    . U . . .
H22A H  0.082(2)     -0.096(2)    0.197(2)     0.045(7)    Uiso 1 1 d    . . . . .
B5A  B  0.1271(2)    0.15498(17)  0.32109(18)  0.0307(5)   Uani 1 1 d    . U . . .
H5A  H  0.094(2)     0.198(2)     0.359(2)     0.050(8)    Uiso 1 1 d    . . . . .
B6A  B  0.26021(19)  0.20550(15)  0.32163(17)  0.0288(4)   Uani 1 1 d    . U . . .
H6A  H  0.306(2)     0.283(2)     0.361(2)     0.053(8)    Uiso 1 1 d    . . . . .
B7A  B  0.26168(19)  0.13304(17)  0.21451(17)  0.0289(4)   Uani 1 1 d    . U . . .
H7A  H  0.311(2)     0.161(2)     0.173(2)     0.048(7)    Uiso 1 1 d    . . . . .
B8A  B  0.13080(19)  0.03821(16)  0.14761(17)  0.0306(5)   Uani 1 1 d    . U . . .
H8A  H  0.088(2)     -0.0014(18)  0.0675(19)   0.039(7)    Uiso 1 1 d    . . . . .
B9A  B  0.04748(19)  0.05114(16)  0.21243(19)  0.0308(5)   Uani 1 1 d    . U . . .
H9A  H  -0.045(2)    0.0200(19)   0.1757(19)   0.040(7)    Uiso 1 1 d    . . . . .
B10A B  0.13531(17)  0.15567(14)  0.20771(15)  0.0220(4)   Uani 1 1 d    . U . . .
Cl1B Cl 0.10727(5)   0.74650(4)   0.11725(4)   0.03481(14) Uani 1 1 d    . U . . .
F1B  F  0.44150(11)  0.91053(9)   0.16485(9)   0.0380(3)   Uani 1 1 d    . U . . .
N1B  N  0.26746(13)  0.64524(14)  0.07076(13)  0.0295(4)   Uani 1 1 d    . . . . .
H21  H  0.225(2)     0.685(2)     0.088(2)     0.048(7)    Uiso 1 1 d    . . . . .
H22  H  0.263(2)     0.597(2)     0.101(2)     0.046(7)    Uiso 1 1 d    . . . . .
H23  H  0.239(2)     0.6172(19)   0.009(2)     0.038(7)    Uiso 1 1 d    . . . . .
C3B  C  0.45133(15)  0.63986(13)  0.08731(14)  0.0257(4)   Uani 1 1 d    . U . . .
H311 H  0.405534     0.590168     0.020189     0.031       Uiso 1 1 calc R U . . .
H312 H  0.459257     0.605940     0.136222     0.031       Uiso 1 1 calc R U . . .
C4B  C  0.38770(15)  0.70709(14)  0.10438(13)  0.0247(4)   Uani 1 1 d    . U . . .
H41B H  0.389561     0.748714     0.062371     0.030       Uiso 1 1 calc R U . . .
C11B C  0.43296(14)  0.77179(14)  0.21134(13)  0.0239(4)   Uani 1 1 d    . U . . .
C12B C  0.45720(16)  0.87037(15)  0.23731(14)  0.0271(4)   Uani 1 1 d    . U . . .
C13B C  0.49817(17)  0.93211(15)  0.33438(16)  0.0321(4)   Uani 1 1 d    . U . . .
H13B H  0.514898     0.999913     0.349306     0.039       Uiso 1 1 calc R U . . .
C14B C  0.51396(17)  0.89220(16)  0.40873(15)  0.0341(5)   Uani 1 1 d    . U . . .
H14B H  0.541271     0.932801     0.475774     0.041       Uiso 1 1 calc R U . . .
C15B C  0.49019(17)  0.79326(16)  0.38611(15)  0.0335(4)   Uani 1 1 d    . U . . .
H15B H  0.501268     0.766332     0.437646     0.040       Uiso 1 1 calc R U . . .
C16B C  0.45039(16)  0.73368(14)  0.28872(14)  0.0281(4)   Uani 1 1 d    . U . . .
H16B H  0.434628     0.665996     0.273980     0.034       Uiso 1 1 calc R U . . .
B1B  B  0.8258(2)    0.78338(18)  0.0952(2)    0.0357(5)   Uani 1 1 d    . U . . .
H1B  H  0.903(2)     0.808(2)     0.086(2)     0.053(8)    Uiso 1 1 d    . . . . .
B2B  B  0.8131(2)    0.7296(2)    0.18354(19)  0.0358(5)   Uani 1 1 d    . U . . .
H2B  H  0.889(2)     0.721(2)     0.233(2)     0.055(8)    Uiso 1 1 d    . . . . .
B3B  B  0.7927(2)    0.84166(18)  0.1889(2)    0.0374(5)   Uani 1 1 d    . U . . .
H3B  H  0.845(3)     0.908(2)     0.235(2)     0.064(9)    Uiso 1 1 d    . . . . .
C1B  C  0.75296(17)  0.66470(15)  0.06036(16)  0.0303(4)   Uani 1 1 d    . U . . .
H11B H  0.785(2)     0.6170(19)   0.0365(19)   0.038(6)    Uiso 1 1 d    . . . . .
B4B  B  0.7003(2)    0.72240(18)  -0.01701(19) 0.0336(5)   Uani 1 1 d    . U . . .
H4B  H  0.708(2)     0.716(2)     -0.088(2)    0.050(8)    Uiso 1 1 d    . . . . .
C2B  C  0.72106(19)  0.82876(16)  0.06655(18)  0.0358(5)   Uani 1 1 d    . U . . .
H22B H  0.733(2)     0.887(2)     0.047(2)     0.048(7)    Uiso 1 1 d    . . . . .
B5B  B  0.61075(18)  0.63325(16)  0.00340(16)  0.0259(4)   Uani 1 1 d    . U . . .
H5B  H  0.558(2)     0.563(2)     -0.056(2)    0.049(7)    Uiso 1 1 d    . . . . .
B6B  B  0.67888(18)  0.63739(16)  0.12702(16)  0.0260(4)   Uani 1 1 d    . U . . .
H6B  H  0.670(2)     0.5717(18)   0.1425(18)   0.036(6)    Uiso 1 1 d    . . . . .
B7B  B  0.70077(19)  0.75123(17)  0.20907(16)  0.0295(5)   Uani 1 1 d    . U . . .
H7B  H  0.695(2)     0.7567(19)   0.276(2)     0.041(7)    Uiso 1 1 d    . . . . .
B8B  B  0.6452(2)    0.81750(16)  0.13450(19)  0.0314(5)   Uani 1 1 d    . U . . .
H8B  H  0.611(2)     0.8709(19)   0.1527(19)   0.039(7)    Uiso 1 1 d    . . . . .
B9B  B  0.5888(2)    0.74406(17)  0.00707(18)  0.0302(5)   Uani 1 1 d    . U . . .
H9B  H  0.521(2)     0.7553(18)   -0.0508(18)  0.035(6)    Uiso 1 1 d    . . . . .
B10B B  0.57382(17)  0.69103(15)  0.09591(15)  0.0219(4)   Uani 1 1 d    . U . . .
Cl1C Cl 0.23513(6)   0.49052(4)   0.17400(5)   0.04951(18) Uani 1 1 d    . U . . .
F1C  F  0.32067(11)  0.83903(9)   0.48006(12)  0.0472(4)   Uani 1 1 d    . U . . .
N1C  N  0.10691(15)  0.61966(12)  0.25211(12)  0.0258(3)   Uani 1 1 d    . . . . .
H31  H  0.138(2)     0.5832(19)   0.2208(19)   0.036(6)    Uiso 1 1 d    . . . . .
H32  H  0.114(2)     0.673(2)     0.236(2)     0.041(7)    Uiso 1 1 d    . . . . .
H33  H  0.038(2)     0.5844(19)   0.2328(19)   0.035(6)    Uiso 1 1 d    . . . . .
C3C  C  0.15317(16)  0.55159(13)  0.38535(13)  0.0245(4)   Uani 1 1 d    . U . . .
H321 H  0.157656     0.502072     0.333518     0.029       Uiso 1 1 calc R U . . .
H322 H  0.075508     0.529319     0.379031     0.029       Uiso 1 1 calc R U . . .
C4C  C  0.17287(16)  0.64570(13)  0.36263(13)  0.0240(4)   Uani 1 1 d    . U . . .
H41C H  0.254525     0.674224     0.379782     0.029       Uiso 1 1 calc R U . . .
C11C C  0.14038(16)  0.72139(13)  0.41841(13)  0.0238(4)   Uani 1 1 d    . U . . .
C12C C  0.21510(17)  0.81470(14)  0.47490(16)  0.0302(4)   Uani 1 1 d    . U . . .
C13C C  0.18966(19)  0.88540(15)  0.52800(17)  0.0363(5)   Uani 1 1 d    . U . . .
H13C H  0.244074     0.948400     0.566387     0.044       Uiso 1 1 calc R U . . .
C14C C  0.0831(2)    0.86227(16)  0.52395(16)  0.0362(5)   Uani 1 1 d    . U . . .
H14C H  0.063264     0.909700     0.559577     0.043       Uiso 1 1 calc R U . . .
C15C C  0.00491(18)  0.76965(16)  0.46776(16)  0.0346(4)   Uani 1 1 d    . U . . .
H15C H  -0.068326    0.753783     0.465084     0.041       Uiso 1 1 calc R U . . .
C16C C  0.03333(16)  0.70029(14)  0.41558(14)  0.0277(4)   Uani 1 1 d    . U . . .
H16C H  -0.021003    0.637254     0.377186     0.033       Uiso 1 1 calc R U . . .
B10C B  0.23607(17)  0.55489(14)  0.49128(15)  0.0218(4)   Uani 1 1 d    . U . . .
B9C  B  0.3514(3)    0.5156(3)    0.5036(2)    0.0584(9)   Uani 1 1 d    . U . . .
H9C  H  0.390(3)     0.508(3)     0.446(3)     0.088       Uiso 1 1 d    . U . . .
B8C  B  0.2376(3)    0.4416(2)    0.5088(2)    0.0497(7)   Uani 1 1 d    . U . . .
H8C  H  0.173(3)     0.371(3)     0.442(3)     0.075       Uiso 1 1 d    . U . . .
B7C  B  0.1870(2)    0.5151(2)    0.5731(2)    0.0462(7)   Uani 1 1 d    . U . . .
H7C  H  0.095(3)     0.499(2)     0.565(2)     0.069       Uiso 1 1 d    . U . . .
B6C  B  0.2704(3)    0.6375(2)    0.6080(2)    0.0530(8)   Uani 1 1 d    . U . . .
H6C  H  0.234(3)     0.695(3)     0.623(3)     0.080       Uiso 1 1 d    . U . . .
B5C  B  0.3744(2)    0.6362(3)    0.5631(2)    0.0572(9)   Uani 1 1 d    . U . . .
H5C  H  0.419(3)     0.703(3)     0.545(3)     0.086       Uiso 1 1 d    . U . . .
C2C  C  0.4468(2)    0.5743(3)    0.6238(2)    0.0680(10)  Uani 1 1 d    . U . . .
H22C H  0.529(4)     0.590(3)     0.644(3)     0.102       Uiso 1 1 d    . U . . .
B4C  B  0.4115(3)    0.6517(2)    0.6885(2)    0.0668(11)  Uani 1 1 d    . U . . .
H4C  H  0.459(4)     0.711(3)     0.747(3)     0.100       Uiso 1 1 d    . U . . .
C1C  C  0.2945(2)    0.5737(3)    0.68775(19)  0.0541(7)   Uani 1 1 d    . U . . .
H11C H  0.276(3)     0.590(3)     0.740(3)     0.081       Uiso 1 1 d    . U . . .
B3C  B  0.3743(3)    0.4569(3)    0.5919(3)    0.0644(10)  Uani 1 1 d    . U . . .
H3C  H  0.423(3)     0.404(3)     0.590(3)     0.097       Uiso 1 1 d    . U . . .
B2C  B  0.2729(3)    0.4573(2)    0.6352(2)    0.0513(8)   Uani 1 1 d    . U . . .
H2C  H  0.242(3)     0.403(3)     0.668(3)     0.077       Uiso 1 1 d    . U . . .
B1C  B  0.4079(2)    0.5425(2)    0.7080(2)    0.0441(6)   Uani 1 1 d    . U . . .
H1C  H  0.464(3)     0.547(2)     0.779(2)     0.066       Uiso 1 1 d    . U . . .

loop_
_atom_site_aniso_label
_atom_site_aniso_U_11
_atom_site_aniso_U_22
_atom_site_aniso_U_33
_atom_site_aniso_U_23
_atom_site_aniso_U_13
_atom_site_aniso_U_12
Cl1A 0.0265(2)  0.0317(2)  0.0206(2)  0.00497(17) 0.01023(17) 0.01331(18)
F1A  0.0504(8)  0.0437(7)  0.0313(6)  0.0040(5)   0.0266(6)   0.0156(6)
N1A  0.0380(10) 0.0211(8)  0.0339(9)  0.0133(7)   0.0225(8)   0.0152(7)
C3A  0.0325(10) 0.0250(9)  0.0299(9)  0.0114(7)   0.0203(8)   0.0144(8)
C4A  0.0330(10) 0.0208(8)  0.0259(9)  0.0104(7)   0.0172(8)   0.0135(7)
C11A 0.0321(9)  0.0214(8)  0.0293(9)  0.0137(7)   0.0183(8)   0.0163(7)
C12A 0.0392(11) 0.0306(10) 0.0303(10) 0.0110(8)   0.0208(9)   0.0180(8)
C13A 0.0457(12) 0.0418(12) 0.0471(12) 0.0225(10)  0.0340(11)  0.0210(10)
C14A 0.0335(11) 0.0383(11) 0.0533(13) 0.0224(10)  0.0221(10)  0.0131(9)
C15A 0.0352(11) 0.0312(10) 0.0353(11) 0.0152(9)   0.0115(9)   0.0129(8)
C16A 0.0342(10) 0.0268(9)  0.0281(9)  0.0143(8)   0.0151(8)   0.0150(8)
B1A  0.0262(11) 0.0341(12) 0.0392(12) 0.0172(10)  0.0098(9)   0.0119(9)
B2A  0.0210(10) 0.0289(10) 0.0252(10) 0.0049(8)   0.0061(8)   0.0052(8)
B3A  0.0266(11) 0.0320(11) 0.0296(11) 0.0050(9)   0.0045(9)   0.0154(9)
C1A  0.0369(11) 0.0388(11) 0.0263(10) 0.0109(8)   0.0141(8)   0.0159(9)
B4A  0.0316(12) 0.0405(13) 0.0507(14) 0.0279(11)  0.0214(11)  0.0160(10)
C2A  0.0252(9)  0.0215(9)  0.0450(12) 0.0089(8)   0.0054(9)   0.0085(8)
B5A  0.0366(12) 0.0338(11) 0.0326(11) 0.0144(9)   0.0213(10)  0.0181(10)
B6A  0.0270(10) 0.0199(10) 0.0295(11) 0.0016(8)   0.0095(9)   0.0020(8)
B7A  0.0266(10) 0.0357(11) 0.0292(10) 0.0119(9)   0.0139(9)   0.0155(9)
B8A  0.0278(11) 0.0268(10) 0.0286(11) 0.0019(9)   0.0044(9)   0.0144(9)
B9A  0.0225(10) 0.0233(10) 0.0451(13) 0.0146(9)   0.0115(9)   0.0078(8)
B10A 0.0232(9)  0.0164(9)  0.0254(9)  0.0043(7)   0.0119(8)   0.0062(7)
Cl1B 0.0630(3)  0.0336(3)  0.0333(3)  0.0215(2)   0.0325(2)   0.0319(2)
F1B  0.0455(7)  0.0415(7)  0.0364(7)  0.0193(6)   0.0163(6)   0.0276(6)
N1B  0.0171(7)  0.0391(10) 0.0209(8)  -0.0013(7)  0.0061(6)   0.0048(7)
C3B  0.0230(9)  0.0246(9)  0.0265(9)  0.0039(7)   0.0128(7)   0.0047(7)
C4B  0.0186(8)  0.0291(9)  0.0201(8)  0.0030(7)   0.0078(7)   0.0041(7)
C11B 0.0159(8)  0.0312(9)  0.0198(8)  0.0030(7)   0.0073(6)   0.0065(7)
C12B 0.0224(9)  0.0350(10) 0.0264(9)  0.0109(8)   0.0098(7)   0.0152(8)
C13B 0.0263(9)  0.0303(10) 0.0340(10) 0.0021(8)   0.0104(8)   0.0130(8)
C14B 0.0278(10) 0.0395(11) 0.0244(9)  -0.0006(8)  0.0086(8)   0.0091(8)
C15B 0.0310(10) 0.0395(11) 0.0235(9)  0.0079(8)   0.0113(8)   0.0051(8)
C16B 0.0256(9)  0.0278(9)  0.0250(9)  0.0063(7)   0.0107(7)   0.0023(7)
B1B  0.0275(11) 0.0356(12) 0.0430(13) 0.0098(10)  0.0202(10)  0.0057(9)
B2B  0.0245(11) 0.0435(13) 0.0323(12) 0.0118(10)  0.0069(9)   0.0094(10)
B3B  0.0280(11) 0.0302(12) 0.0416(13) 0.0013(10)  0.0166(10)  -0.0025(9)
C1B  0.0265(9)  0.0341(10) 0.0365(10) 0.0129(8)   0.0179(8)   0.0140(8)
B4B  0.0360(12) 0.0384(12) 0.0351(12) 0.0163(10)  0.0225(10)  0.0129(10)
C2B  0.0391(11) 0.0292(10) 0.0499(13) 0.0186(9)   0.0283(10)  0.0117(9)
B5B  0.0268(10) 0.0281(10) 0.0239(10) 0.0081(8)   0.0128(8)   0.0091(8)
B6B  0.0241(10) 0.0279(10) 0.0274(10) 0.0119(8)   0.0109(8)   0.0096(8)
B7B  0.0265(10) 0.0316(11) 0.0221(10) 0.0040(8)   0.0085(8)   0.0043(9)
B8B  0.0335(11) 0.0227(10) 0.0445(13) 0.0108(9)   0.0250(10)  0.0087(9)
B9B  0.0326(11) 0.0354(12) 0.0328(11) 0.0202(9)   0.0182(9)   0.0149(9)
B10B 0.0204(9)  0.0250(9)  0.0205(9)  0.0069(7)   0.0100(7)   0.0074(7)
Cl1C 0.0628(4)  0.0246(3)  0.0662(4)  0.0038(2)   0.0504(3)   0.0001(2)
F1C  0.0331(7)  0.0280(6)  0.0741(10) 0.0030(6)   0.0305(7)   0.0022(5)
N1C  0.0329(9)  0.0240(8)  0.0244(8)  0.0128(7)   0.0140(7)   0.0098(7)
C3C  0.0270(9)  0.0202(8)  0.0230(8)  0.0088(7)   0.0082(7)   0.0056(7)
C4C  0.0247(9)  0.0225(9)  0.0239(9)  0.0099(7)   0.0093(7)   0.0070(7)
C11C 0.0281(9)  0.0233(9)  0.0222(8)  0.0113(7)   0.0113(7)   0.0086(7)
C12C 0.0277(9)  0.0258(9)  0.0389(11) 0.0111(8)   0.0179(8)   0.0073(8)
C13C 0.0400(11) 0.0250(10) 0.0396(11) 0.0054(8)   0.0186(9)   0.0075(8)
C14C 0.0450(12) 0.0366(11) 0.0349(11) 0.0104(9)   0.0243(10)  0.0183(9)
C15C 0.0329(10) 0.0423(12) 0.0351(10) 0.0139(9)   0.0212(9)   0.0137(9)
C16C 0.0277(9)  0.0292(9)  0.0260(9)  0.0107(8)   0.0125(8)   0.0068(7)
B10C 0.0238(9)  0.0224(9)  0.0210(9)  0.0076(7)   0.0117(8)   0.0077(8)
B9C  0.0578(18) 0.105(3)   0.0348(14) 0.0279(15)  0.0236(13)  0.0574(19)
B8C  0.0647(18) 0.0347(13) 0.0335(13) 0.0131(11)  0.0016(12)  0.0193(13)
B7C  0.0297(12) 0.0690(18) 0.0448(14) 0.0367(14)  0.0153(11)  0.0104(12)
B6C  0.087(2)   0.0481(16) 0.0261(12) 0.0062(11)  0.0218(13)  0.0375(16)
B5C  0.0368(14) 0.070(2)   0.0371(14) 0.0287(14)  0.0026(11)  -0.0161(13)
C2C  0.0224(11) 0.133(3)   0.0469(15) 0.0475(17)  0.0111(10)  0.0151(14)
B4C  0.072(2)   0.0455(16) 0.0296(13) 0.0116(12)  -0.0104(14) -0.0165(15)
C1C  0.0605(16) 0.094(2)   0.0305(11) 0.0307(13)  0.0312(12)  0.0376(15)
B3C  0.076(2)   0.086(2)   0.0469(17) 0.0326(17)  0.0183(15)  0.057(2)
B2C  0.0441(15) 0.0542(16) 0.0391(14) 0.0288(13)  0.0013(12)  0.0031(12)
B1C  0.0288(12) 0.0642(17) 0.0297(12) 0.0248(12)  0.0045(10)  0.0046(11)

loop_
_geom_bond_atom_site_label_1
_geom_bond_atom_site_label_2
_geom_bond_distance
_geom_bond_site_symmetry_2
_geom_bond_publ_flag
F1A  C12A 1.355(2) . ?
N1A  C4A  1.505(2) . ?
N1A  H11  0.84(3)  . ?
N1A  H12  0.90(3)  . ?
N1A  H13  0.90(3)  . ?
C3A  C4A  1.532(2) . ?
C3A  B10A 1.598(3) . ?
C3A  H301 0.9900   . ?
C3A  H302 0.9900   . ?
C4A  C11A 1.513(3) . ?
C4A  H41A 1.0000   . ?
C11A C12A 1.384(3) . ?
C11A C16A 1.396(3) . ?
C12A C13A 1.384(3) . ?
C13A C14A 1.381(3) . ?
C13A H13A 0.9500   . ?
C14A C15A 1.390(3) . ?
C14A H14A 0.9500   . ?
C15A C16A 1.385(3) . ?
C15A H15A 0.9500   . ?
C16A H16A 0.9500   . ?
B1A  C2A  1.694(3) . ?
B1A  C1A  1.694(3) . ?
B1A  B3A  1.758(4) . ?
B1A  B2A  1.761(3) . ?
B1A  B4A  1.784(3) . ?
B1A  H1A  1.08(3)  . ?
B2A  C1A  1.711(3) . ?
B2A  B3A  1.756(3) . ?
B2A  B7A  1.768(3) . ?
B2A  B6A  1.777(3) . ?
B2A  H2A  1.03(2)  . ?
B3A  C2A  1.704(3) . ?
B3A  B7A  1.764(3) . ?
B3A  B8A  1.775(3) . ?
B3A  H3A  1.06(3)  . ?
C1A  B4A  1.706(3) . ?
C1A  B6A  1.713(3) . ?
C1A  B5A  1.718(3) . ?
C1A  H11A 0.96(3)  . ?
B4A  C2A  1.679(4) . ?
B4A  B9A  1.761(4) . ?
B4A  B5A  1.776(3) . ?
B4A  H4A  1.12(3)  . ?
C2A  B8A  1.701(3) . ?
C2A  B9A  1.710(3) . ?
C2A  H22A 1.01(3)  . ?
B5A  B9A  1.769(3) . ?
B5A  B10A 1.781(3) . ?
B5A  B6A  1.784(3) . ?
B5A  H5A  1.05(3)  . ?
B6A  B7A  1.763(3) . ?
B6A  B10A 1.783(3) . ?
B6A  H6A  1.09(3)  . ?
B7A  B8A  1.759(3) . ?
B7A  B10A 1.801(3) . ?
B7A  H7A  1.14(3)  . ?
B8A  B9A  1.766(3) . ?
B8A  B10A 1.782(3) . ?
B8A  H8A  1.09(3)  . ?
B9A  B10A 1.775(3) . ?
B9A  H9A  1.10(3)  . ?
F1B  C12B 1.359(2) . ?
N1B  C4B  1.506(2) . ?
N1B  H21  0.98(3)  . ?
N1B  H22  0.95(3)  . ?
N1B  H23  0.84(3)  . ?
C3B  C4B  1.519(3) . ?
C3B  B10B 1.604(3) . ?
C3B  H311 0.9900   . ?
C3B  H312 0.9900   . ?
C4B  C11B 1.512(2) . ?
C4B  H41B 1.0000   . ?
C11B C12B 1.377(3) . ?
C11B C16B 1.403(3) . ?
C12B C13B 1.387(3) . ?
C13B C14B 1.381(3) . ?
C13B H13B 0.9500   . ?
C14B C15B 1.386(3) . ?
C14B H14B 0.9500   . ?
C15B C16B 1.383(3) . ?
C15B H15B 0.9500   . ?
C16B H16B 0.9500   . ?
B1B  C1B  1.684(3) . ?
B1B  C2B  1.688(3) . ?
B1B  B3B  1.763(4) . ?
B1B  B2B  1.768(4) . ?
B1B  B4B  1.778(4) . ?
B1B  H1B  1.10(3)  . ?
B2B  C1B  1.694(3) . ?
B2B  B3B  1.771(4) . ?
B2B  B6B  1.773(3) . ?
B2B  B7B  1.787(3) . ?
B2B  H2B  1.10(3)  . ?
B3B  C2B  1.715(4) . ?
B3B  B8B  1.780(4) . ?
B3B  B7B  1.785(3) . ?
B3B  H3B  1.00(3)  . ?
C1B  B4B  1.687(3) . ?
C1B  B5B  1.702(3) . ?
C1B  B6B  1.717(3) . ?
C1B  H11B 1.00(3)  . ?
B4B  C2B  1.702(3) . ?
B4B  B5B  1.755(3) . ?
B4B  B9B  1.765(3) . ?
B4B  H4B  1.11(3)  . ?
C2B  B9B  1.707(3) . ?
C2B  B8B  1.712(3) . ?
C2B  H22B 0.99(3)  . ?
B5B  B9B  1.764(3) . ?
B5B  B6B  1.765(3) . ?
B5B  B10B 1.781(3) . ?
B5B  H5B  1.10(3)  . ?
B6B  B7B  1.772(3) . ?
B6B  B10B 1.780(3) . ?
B6B  H6B  1.06(3)  . ?
B7B  B8B  1.774(3) . ?
B7B  B10B 1.794(3) . ?
B7B  H7B  1.05(3)  . ?
B8B  B10B 1.775(3) . ?
B8B  B9B  1.781(3) . ?
B8B  H8B  1.05(3)  . ?
B9B  B10B 1.775(3) . ?
B9B  H9B  1.11(2)  . ?
F1C  C12C 1.362(2) . ?
N1C  C4C  1.507(2) . ?
N1C  H31  0.91(3)  . ?
N1C  H32  0.89(3)  . ?
N1C  H33  0.86(3)  . ?
C3C  C4C  1.527(2) . ?
C3C  B10C 1.594(3) . ?
C3C  H321 0.9900   . ?
C3C  H322 0.9900   . ?
C4C  C11C 1.516(3) . ?
C4C  H41C 1.0000   . ?
C11C C12C 1.383(3) . ?
C11C C16C 1.396(3) . ?
C12C C13C 1.380(3) . ?
C13C C14C 1.382(3) . ?
C13C H13C 0.9500   . ?
C14C C15C 1.388(3) . ?
C14C H14C 0.9500   . ?
C15C C16C 1.385(3) . ?
C15C H15C 0.9500   . ?
C16C H16C 0.9500   . ?
B10C B5C  1.753(3) . ?
B10C B6C  1.757(3) . ?
B10C B7C  1.767(3) . ?
B10C B9C  1.768(4) . ?
B10C B8C  1.799(3) . ?
B9C  C2C  1.694(4) . ?
B9C  B8C  1.719(5) . ?
B9C  B5C  1.740(6) . ?
B9C  B3C  1.758(5) . ?
B9C  H9C  1.18(4)  . ?
B8C  B7C  1.739(5) . ?
B8C  B3C  1.761(5) . ?
B8C  B2C  1.764(4) . ?
B8C  H8C  1.18(4)  . ?
B7C  C1C  1.690(4) . ?
B7C  B2C  1.763(4) . ?
B7C  B6C  1.768(5) . ?
B7C  H7C  1.17(3)  . ?
B6C  C1C  1.713(4) . ?
B6C  B5C  1.781(5) . ?
B6C  B4C  1.802(5) . ?
B6C  H6C  1.12(4)  . ?
B5C  C2C  1.702(5) . ?
B5C  B4C  1.746(4) . ?
B5C  H5C  1.19(4)  . ?
C2C  B4C  1.631(6) . ?
C2C  B3C  1.672(6) . ?
C2C  B1C  1.679(4) . ?
C2C  H22C 1.00(4)  . ?
B4C  C1C  1.735(5) . ?
B4C  B1C  1.737(5) . ?
B4C  H4C  0.99(4)  . ?
C1C  B1C  1.663(4) . ?
C1C  B2C  1.667(5) . ?
C1C  H11C 0.92(4)  . ?
B3C  B2C  1.729(5) . ?
B3C  B1C  1.772(5) . ?
B3C  H3C  1.16(4)  . ?
B2C  B1C  1.743(4) . ?
B2C  H2C  1.14(4)  . ?
B1C  H1C  1.06(3)  . ?

loop_
_geom_angle_atom_site_label_1
_geom_angle_atom_site_label_2
_geom_angle_atom_site_label_3
_geom_angle
_geom_angle_site_symmetry_1
_geom_angle_site_symmetry_3
_geom_angle_publ_flag
C4A  N1A  H11  110(2)     . . ?
C4A  N1A  H12  112.5(16)  . . ?
H11  N1A  H12  108(3)     . . ?
C4A  N1A  H13  111.7(17)  . . ?
H11  N1A  H13  106(3)     . . ?
H12  N1A  H13  108(2)     . . ?
C4A  C3A  B10A 116.65(15) . . ?
C4A  C3A  H301 108.1      . . ?
B10A C3A  H301 108.1      . . ?
C4A  C3A  H302 108.1      . . ?
B10A C3A  H302 108.1      . . ?
H301 C3A  H302 107.3      . . ?
N1A  C4A  C11A 108.71(15) . . ?
N1A  C4A  C3A  107.46(14) . . ?
C11A C4A  C3A  114.84(15) . . ?
N1A  C4A  H41A 108.6      . . ?
C11A C4A  H41A 108.6      . . ?
C3A  C4A  H41A 108.6      . . ?
C12A C11A C16A 116.58(18) . . ?
C12A C11A C4A  121.29(17) . . ?
C16A C11A C4A  122.13(16) . . ?
F1A  C12A C13A 118.32(18) . . ?
F1A  C12A C11A 118.49(18) . . ?
C13A C12A C11A 123.2(2)   . . ?
C14A C13A C12A 118.7(2)   . . ?
C14A C13A H13A 120.7      . . ?
C12A C13A H13A 120.7      . . ?
C13A C14A C15A 120.2(2)   . . ?
C13A C14A H14A 119.9      . . ?
C15A C14A H14A 119.9      . . ?
C16A C15A C14A 119.6(2)   . . ?
C16A C15A H15A 120.2      . . ?
C14A C15A H15A 120.2      . . ?
C15A C16A C11A 121.74(19) . . ?
C15A C16A H16A 119.1      . . ?
C11A C16A H16A 119.1      . . ?
C2A  B1A  C1A  100.75(16) . . ?
C2A  B1A  B3A  59.12(14)  . . ?
C1A  B1A  B3A  104.96(16) . . ?
C2A  B1A  B2A  104.81(16) . . ?
C1A  B1A  B2A  59.32(13)  . . ?
B3A  B1A  B2A  59.86(13)  . . ?
C2A  B1A  B4A  57.67(14)  . . ?
C1A  B1A  B4A  58.68(14)  . . ?
B3A  B1A  B4A  107.67(17) . . ?
B2A  B1A  B4A  108.35(17) . . ?
C2A  B1A  H1A  125.2(14)  . . ?
C1A  B1A  H1A  123.2(14)  . . ?
B3A  B1A  H1A  125.8(15)  . . ?
B2A  B1A  H1A  124.5(14)  . . ?
B4A  B1A  H1A  117.5(14)  . . ?
C1A  B2A  B3A  104.36(16) . . ?
C1A  B2A  B1A  58.40(13)  . . ?
B3A  B2A  B1A  59.99(14)  . . ?
C1A  B2A  B7A  104.34(15) . . ?
B3A  B2A  B7A  60.07(13)  . . ?
B1A  B2A  B7A  107.91(16) . . ?
C1A  B2A  B6A  58.80(13)  . . ?
B3A  B2A  B6A  107.76(15) . . ?
B1A  B2A  B6A  107.86(16) . . ?
B7A  B2A  B6A  59.62(13)  . . ?
C1A  B2A  H2A  120.2(13)  . . ?
B3A  B2A  H2A  124.4(13)  . . ?
B1A  B2A  H2A  117.2(13)  . . ?
B7A  B2A  H2A  128.1(13)  . . ?
B6A  B2A  H2A  122.7(13)  . . ?
C2A  B3A  B2A  104.59(17) . . ?
C2A  B3A  B1A  58.55(14)  . . ?
B2A  B3A  B1A  60.14(13)  . . ?
C2A  B3A  B7A  104.31(15) . . ?
B2A  B3A  B7A  60.30(13)  . . ?
B1A  B3A  B7A  108.21(16) . . ?
C2A  B3A  B8A  58.50(13)  . . ?
B2A  B3A  B8A  107.88(16) . . ?
B1A  B3A  B8A  107.78(17) . . ?
B7A  B3A  B8A  59.62(13)  . . ?
C2A  B3A  H3A  119.6(14)  . . ?
B2A  B3A  H3A  125.1(14)  . . ?
B1A  B3A  H3A  117.5(14)  . . ?
B7A  B3A  H3A  128.0(14)  . . ?
B8A  B3A  H3A  121.9(14)  . . ?
B1A  C1A  B4A  63.29(14)  . . ?
B1A  C1A  B2A  62.28(13)  . . ?
B4A  C1A  B2A  114.52(17) . . ?
B1A  C1A  B6A  114.12(16) . . ?
B4A  C1A  B6A  113.99(16) . . ?
B2A  C1A  B6A  62.53(13)  . . ?
B1A  C1A  B5A  115.20(17) . . ?
B4A  C1A  B5A  62.48(14)  . . ?
B2A  C1A  B5A  114.81(16) . . ?
B6A  C1A  B5A  62.67(13)  . . ?
B1A  C1A  H11A 118.5(17)  . . ?
B4A  C1A  H11A 119.8(17)  . . ?
B2A  C1A  H11A 116.5(17)  . . ?
B6A  C1A  H11A 116.5(17)  . . ?
B5A  C1A  H11A 117.7(17)  . . ?
C2A  B4A  C1A  100.86(16) . . ?
C2A  B4A  B9A  59.56(14)  . . ?
C1A  B4A  B9A  104.94(16) . . ?
C2A  B4A  B5A  105.31(17) . . ?
C1A  B4A  B5A  59.09(14)  . . ?
B9A  B4A  B5A  60.02(13)  . . ?
C2A  B4A  B1A  58.47(14)  . . ?
C1A  B4A  B1A  58.03(13)  . . ?
B9A  B4A  B1A  108.52(18) . . ?
B5A  B4A  B1A  108.06(17) . . ?
C2A  B4A  H4A  123.9(16)  . . ?
C1A  B4A  H4A  122.3(16)  . . ?
B9A  B4A  H4A  127.7(15)  . . ?
B5A  B4A  H4A  126.4(16)  . . ?
B1A  B4A  H4A  114.6(16)  . . ?
B4A  C2A  B1A  63.86(15)  . . ?
B4A  C2A  B8A  114.44(16) . . ?
B1A  C2A  B8A  114.46(16) . . ?
B4A  C2A  B3A  115.41(17) . . ?
B1A  C2A  B3A  62.33(14)  . . ?
B8A  C2A  B3A  62.84(14)  . . ?
B4A  C2A  B9A  62.61(14)  . . ?
B1A  C2A  B9A  115.42(17) . . ?
B8A  C2A  B9A  62.36(13)  . . ?
B3A  C2A  B9A  114.85(16) . . ?
B4A  C2A  H22A 117.0(16)  . . ?
B1A  C2A  H22A 116.2(15)  . . ?
B8A  C2A  H22A 119.0(15)  . . ?
B3A  C2A  H22A 117.1(15)  . . ?
B9A  C2A  H22A 118.6(15)  . . ?
C1A  B5A  B9A  104.09(16) . . ?
C1A  B5A  B4A  58.43(13)  . . ?
B9A  B5A  B4A  59.57(14)  . . ?
C1A  B5A  B10A 104.98(15) . . ?
B9A  B5A  B10A 59.99(13)  . . ?
B4A  B5A  B10A 107.93(16) . . ?
C1A  B5A  B6A  58.53(13)  . . ?
B9A  B5A  B6A  107.26(16) . . ?
B4A  B5A  B6A  107.30(16) . . ?
B10A B5A  B6A  60.03(12)  . . ?
C1A  B5A  H5A  120.5(16)  . . ?
B9A  B5A  H5A  125.8(16)  . . ?
B4A  B5A  H5A  119.5(16)  . . ?
B10A B5A  H5A  126.1(16)  . . ?
B6A  B5A  H5A  121.3(16)  . . ?
C1A  B6A  B7A  104.48(16) . . ?
C1A  B6A  B2A  58.67(13)  . . ?
B7A  B6A  B2A  59.93(13)  . . ?
C1A  B6A  B10A 105.06(15) . . ?
B7A  B6A  B10A 61.06(12)  . . ?
B2A  B6A  B10A 109.26(15) . . ?
C1A  B6A  B5A  58.80(13)  . . ?
B7A  B6A  B5A  108.39(15) . . ?
B2A  B6A  B5A  108.42(16) . . ?
B10A B6A  B5A  59.87(12)  . . ?
C1A  B6A  H6A  120.2(15)  . . ?
B7A  B6A  H6A  127.3(16)  . . ?
B2A  B6A  H6A  121.4(16)  . . ?
B10A B6A  H6A  124.0(15)  . . ?
B5A  B6A  H6A  117.8(16)  . . ?
B8A  B7A  B6A  107.67(16) . . ?
B8A  B7A  B3A  60.51(13)  . . ?
B6A  B7A  B3A  108.06(16) . . ?
B8A  B7A  B2A  108.05(16) . . ?
B6A  B7A  B2A  60.44(13)  . . ?
B3A  B7A  B2A  59.62(13)  . . ?
B8A  B7A  B10A 60.03(12)  . . ?
B6A  B7A  B10A 60.04(12)  . . ?
B3A  B7A  B10A 108.91(16) . . ?
B2A  B7A  B10A 108.85(15) . . ?
B8A  B7A  H7A  119.8(14)  . . ?
B6A  B7A  H7A  125.1(14)  . . ?
B3A  B7A  H7A  118.2(14)  . . ?
B2A  B7A  H7A  121.4(14)  . . ?
B10A B7A  H7A  123.1(14)  . . ?
C2A  B8A  B7A  104.63(15) . . ?
C2A  B8A  B9A  59.07(13)  . . ?
B7A  B8A  B9A  108.73(16) . . ?
C2A  B8A  B3A  58.66(13)  . . ?
B7A  B8A  B3A  59.88(13)  . . ?
B9A  B8A  B3A  108.67(17) . . ?
C2A  B8A  B10A 105.37(16) . . ?
B7A  B8A  B10A 61.15(12)  . . ?
B9A  B8A  B10A 60.03(12)  . . ?
B3A  B8A  B10A 109.30(15) . . ?
C2A  B8A  H8A  118.6(14)  . . ?
B7A  B8A  H8A  127.6(13)  . . ?
B9A  B8A  H8A  118.0(13)  . . ?
B3A  B8A  H8A  119.9(14)  . . ?
B10A B8A  H8A  125.7(14)  . . ?
C2A  B9A  B4A  57.83(14)  . . ?
C2A  B9A  B8A  58.57(13)  . . ?
B4A  B9A  B8A  107.35(16) . . ?
C2A  B9A  B5A  104.29(16) . . ?
B4A  B9A  B5A  60.40(14)  . . ?
B8A  B9A  B5A  107.95(16) . . ?
C2A  B9A  B10A 105.27(15) . . ?
B4A  B9A  B10A 108.85(16) . . ?
B8A  B9A  B10A 60.42(12)  . . ?
B5A  B9A  B10A 60.32(12)  . . ?
C2A  B9A  H9A  119.6(14)  . . ?
B4A  B9A  H9A  116.8(14)  . . ?
B8A  B9A  H9A  122.7(14)  . . ?
B5A  B9A  H9A  124.7(14)  . . ?
B10A B9A  H9A  127.8(14)  . . ?
C3A  B10A B9A  124.16(16) . . ?
C3A  B10A B5A  125.30(15) . . ?
B9A  B10A B5A  59.69(13)  . . ?
C3A  B10A B8A  120.83(16) . . ?
B9A  B10A B8A  59.56(13)  . . ?
B5A  B10A B8A  106.79(15) . . ?
C3A  B10A B6A  122.57(15) . . ?
B9A  B10A B6A  107.07(15) . . ?
B5A  B10A B6A  60.09(13)  . . ?
B8A  B10A B6A  105.79(15) . . ?
C3A  B10A B7A  119.61(15) . . ?
B9A  B10A B7A  106.50(15) . . ?
B5A  B10A B7A  106.85(15) . . ?
B8A  B10A B7A  58.81(12)  . . ?
B6A  B10A B7A  58.90(12)  . . ?
C4B  N1B  H21  110.9(16)  . . ?
C4B  N1B  H22  111.5(17)  . . ?
H21  N1B  H22  108(2)     . . ?
C4B  N1B  H23  107.8(18)  . . ?
H21  N1B  H23  110(2)     . . ?
H22  N1B  H23  108(2)     . . ?
C4B  C3B  B10B 115.52(15) . . ?
C4B  C3B  H311 108.4      . . ?
B10B C3B  H311 108.4      . . ?
C4B  C3B  H312 108.4      . . ?
B10B C3B  H312 108.4      . . ?
H311 C3B  H312 107.5      . . ?
N1B  C4B  C11B 108.47(14) . . ?
N1B  C4B  C3B  107.72(15) . . ?
C11B C4B  C3B  114.50(15) . . ?
N1B  C4B  H41B 108.7      . . ?
C11B C4B  H41B 108.7      . . ?
C3B  C4B  H41B 108.7      . . ?
C12B C11B C16B 116.86(17) . . ?
C12B C11B C4B  121.78(17) . . ?
C16B C11B C4B  121.35(17) . . ?
F1B  C12B C11B 118.96(17) . . ?
F1B  C12B C13B 117.48(18) . . ?
C11B C12B C13B 123.56(19) . . ?
C14B C13B C12B 118.09(19) . . ?
C14B C13B H13B 121.0      . . ?
C12B C13B H13B 121.0      . . ?
C13B C14B C15B 120.41(18) . . ?
C13B C14B H14B 119.8      . . ?
C15B C14B H14B 119.8      . . ?
C16B C15B C14B 120.1(2)   . . ?
C16B C15B H15B 119.9      . . ?
C14B C15B H15B 119.9      . . ?
C15B C16B C11B 120.92(19) . . ?
C15B C16B H16B 119.5      . . ?
C11B C16B H16B 119.5      . . ?
C1B  B1B  C2B  101.29(16) . . ?
C1B  B1B  B3B  105.12(16) . . ?
C2B  B1B  B3B  59.55(15)  . . ?
C1B  B1B  B2B  58.71(14)  . . ?
C2B  B1B  B2B  105.35(17) . . ?
B3B  B1B  B2B  60.22(15)  . . ?
C1B  B1B  B4B  58.24(13)  . . ?
C2B  B1B  B4B  58.76(14)  . . ?
B3B  B1B  B4B  108.80(17) . . ?
B2B  B1B  B4B  107.88(16) . . ?
C1B  B1B  H1B  121.7(15)  . . ?
C2B  B1B  H1B  125.1(16)  . . ?
B3B  B1B  H1B  127.2(15)  . . ?
B2B  B1B  H1B  125.0(16)  . . ?
B4B  B1B  H1B  115.7(15)  . . ?
C1B  B2B  B1B  58.18(14)  . . ?
C1B  B2B  B3B  104.35(17) . . ?
B1B  B2B  B3B  59.76(15)  . . ?
C1B  B2B  B6B  59.35(13)  . . ?
B1B  B2B  B6B  107.92(17) . . ?
B3B  B2B  B6B  107.83(17) . . ?
C1B  B2B  B7B  105.02(16) . . ?
B1B  B2B  B7B  107.94(18) . . ?
B3B  B2B  B7B  60.20(14)  . . ?
B6B  B2B  B7B  59.71(13)  . . ?
C1B  B2B  H2B  118.9(16)  . . ?
B1B  B2B  H2B  116.7(16)  . . ?
B3B  B2B  H2B  125.0(16)  . . ?
B6B  B2B  H2B  122.6(16)  . . ?
B7B  B2B  H2B  128.8(16)  . . ?
C2B  B3B  B1B  58.04(14)  . . ?
C2B  B3B  B2B  104.03(17) . . ?
B1B  B3B  B2B  60.02(15)  . . ?
C2B  B3B  B8B  58.62(14)  . . ?
B1B  B3B  B8B  107.42(18) . . ?
B2B  B3B  B8B  107.63(16) . . ?
C2B  B3B  B7B  104.46(16) . . ?
B1B  B3B  B7B  108.24(17) . . ?
B2B  B3B  B7B  60.33(14)  . . ?
B8B  B3B  B7B  59.70(13)  . . ?
C2B  B3B  H3B  116.9(19)  . . ?
B1B  B3B  H3B  117.8(19)  . . ?
B2B  B3B  H3B  128.5(19)  . . ?
B8B  B3B  H3B  119.7(19)  . . ?
B7B  B3B  H3B  129.3(19)  . . ?
B1B  C1B  B4B  63.66(15)  . . ?
B1B  C1B  B2B  63.11(15)  . . ?
B4B  C1B  B2B  115.96(17) . . ?
B1B  C1B  B5B  114.95(17) . . ?
B4B  C1B  B5B  62.38(13)  . . ?
B2B  C1B  B5B  114.62(16) . . ?
B1B  C1B  B6B  114.62(16) . . ?
B4B  C1B  B6B  114.25(15) . . ?
B2B  C1B  B6B  62.62(13)  . . ?
B5B  C1B  B6B  62.16(12)  . . ?
B1B  C1B  H11B 118.1(15)  . . ?
B4B  C1B  H11B 116.8(15)  . . ?
B2B  C1B  H11B 118.1(15)  . . ?
B5B  C1B  H11B 117.0(15)  . . ?
B6B  C1B  H11B 118.0(15)  . . ?
C1B  B4B  C2B  100.60(17) . . ?
C1B  B4B  B5B  59.24(13)  . . ?
C2B  B4B  B5B  104.76(16) . . ?
C1B  B4B  B9B  105.10(16) . . ?
C2B  B4B  B9B  58.96(13)  . . ?
B5B  B4B  B9B  60.16(13)  . . ?
C1B  B4B  B1B  58.10(14)  . . ?
C2B  B4B  B1B  57.98(14)  . . ?
B5B  B4B  B1B  107.84(17) . . ?
B9B  B4B  B1B  107.71(17) . . ?
C1B  B4B  H4B  124.2(15)  . . ?
C2B  B4B  H4B  123.9(15)  . . ?
B5B  B4B  H4B  125.8(15)  . . ?
B9B  B4B  H4B  125.4(15)  . . ?
B1B  B4B  H4B  117.1(15)  . . ?
B1B  C2B  B4B  63.26(14)  . . ?
B1B  C2B  B9B  114.85(17) . . ?
B4B  C2B  B9B  62.36(14)  . . ?
B1B  C2B  B8B  114.31(18) . . ?
B4B  C2B  B8B  114.37(16) . . ?
B9B  C2B  B8B  62.80(13)  . . ?
B1B  C2B  B3B  62.41(15)  . . ?
B4B  C2B  B3B  114.82(18) . . ?
B9B  C2B  B3B  114.79(16) . . ?
B8B  C2B  B3B  62.60(14)  . . ?
B1B  C2B  H22B 118.1(16)  . . ?
B4B  C2B  H22B 117.5(16)  . . ?
B9B  C2B  H22B 117.2(16)  . . ?
B8B  C2B  H22B 117.9(16)  . . ?
B3B  C2B  H22B 118.1(16)  . . ?
C1B  B5B  B4B  58.37(13)  . . ?
C1B  B5B  B9B  104.47(16) . . ?
B4B  B5B  B9B  60.19(13)  . . ?
C1B  B5B  B6B  59.34(12)  . . ?
B4B  B5B  B6B  108.59(16) . . ?
B9B  B5B  B6B  108.17(15) . . ?
C1B  B5B  B10B 105.43(15) . . ?
B4B  B5B  B10B 108.75(16) . . ?
B9B  B5B  B10B 60.11(12)  . . ?
B6B  B5B  B10B 60.25(12)  . . ?
C1B  B5B  H5B  121.0(15)  . . ?
B4B  B5B  H5B  119.9(15)  . . ?
B9B  B5B  H5B  125.5(15)  . . ?
B6B  B5B  H5B  119.8(15)  . . ?
B10B B5B  H5B  124.8(15)  . . ?
C1B  B6B  B5B  58.49(12)  . . ?
C1B  B6B  B7B  104.65(15) . . ?
B5B  B6B  B7B  108.70(15) . . ?
C1B  B6B  B2B  58.04(13)  . . ?
B5B  B6B  B2B  107.76(16) . . ?
B7B  B6B  B2B  60.54(14)  . . ?
C1B  B6B  B10B 104.83(15) . . ?
B5B  B6B  B10B 60.30(12)  . . ?
B7B  B6B  B10B 60.67(12)  . . ?
B2B  B6B  B10B 108.91(16) . . ?
C1B  B6B  H6B  119.9(13)  . . ?
B5B  B6B  H6B  119.5(13)  . . ?
B7B  B6B  H6B  126.1(13)  . . ?
B2B  B6B  H6B  119.6(13)  . . ?
B10B B6B  H6B  125.9(13)  . . ?
B6B  B7B  B8B  107.14(15) . . ?
B6B  B7B  B3B  107.28(16) . . ?
B8B  B7B  B3B  60.03(14)  . . ?
B6B  B7B  B2B  59.75(13)  . . ?
B8B  B7B  B2B  107.21(16) . . ?
B3B  B7B  B2B  59.47(14)  . . ?
B6B  B7B  B10B 59.88(12)  . . ?
B8B  B7B  B10B 59.65(13)  . . ?
B3B  B7B  B10B 107.82(16) . . ?
B2B  B7B  B10B 107.65(15) . . ?
B6B  B7B  H7B  120.4(14)  . . ?
B8B  B7B  H7B  121.5(14)  . . ?
B3B  B7B  H7B  125.4(14)  . . ?
B2B  B7B  H7B  124.9(14)  . . ?
B10B B7B  H7B  117.9(14)  . . ?
C2B  B8B  B7B  105.03(16) . . ?
C2B  B8B  B10B 104.82(16) . . ?
B7B  B8B  B10B 60.72(12)  . . ?
C2B  B8B  B3B  58.78(14)  . . ?
B7B  B8B  B3B  60.27(14)  . . ?
B10B B8B  B3B  108.86(17) . . ?
C2B  B8B  B9B  58.46(13)  . . ?
B7B  B8B  B9B  108.39(16) . . ?
B10B B8B  B9B  59.90(12)  . . ?
B3B  B8B  B9B  108.06(16) . . ?
C2B  B8B  H8B  119.8(14)  . . ?
B7B  B8B  H8B  127.2(14)  . . ?
B10B B8B  H8B  124.5(14)  . . ?
B3B  B8B  H8B  121.4(14)  . . ?
B9B  B8B  H8B  117.9(14)  . . ?
C2B  B9B  B5B  104.16(16) . . ?
C2B  B9B  B4B  58.68(13)  . . ?
B5B  B9B  B4B  59.65(13)  . . ?
C2B  B9B  B10B 105.01(16) . . ?
B5B  B9B  B10B 60.41(12)  . . ?
B4B  B9B  B10B 108.56(16) . . ?
C2B  B9B  B8B  58.74(13)  . . ?
B5B  B9B  B8B  107.60(16) . . ?
B4B  B9B  B8B  108.01(17) . . ?
B10B B9B  B8B  59.87(12)  . . ?
C2B  B9B  H9B  120.2(13)  . . ?
B5B  B9B  H9B  126.1(13)  . . ?
B4B  B9B  H9B  119.2(13)  . . ?
B10B B9B  H9B  126.0(13)  . . ?
B8B  B9B  H9B  120.7(13)  . . ?
C3B  B10B B8B  126.27(16) . . ?
C3B  B10B B9B  120.31(16) . . ?
B8B  B10B B9B  60.23(13)  . . ?
C3B  B10B B6B  120.75(16) . . ?
B8B  B10B B6B  106.78(15) . . ?
B9B  B10B B6B  107.04(15) . . ?
C3B  B10B B5B  117.40(15) . . ?
B8B  B10B B5B  107.15(15) . . ?
B9B  B10B B5B  59.48(12)  . . ?
B6B  B10B B5B  59.45(12)  . . ?
C3B  B10B B7B  125.95(16) . . ?
B8B  B10B B7B  59.63(13)  . . ?
B9B  B10B B7B  107.79(15) . . ?
B6B  B10B B7B  59.45(12)  . . ?
B5B  B10B B7B  107.06(15) . . ?
C4C  N1C  H31  107.6(16)  . . ?
C4C  N1C  H32  110.1(17)  . . ?
H31  N1C  H32  107(2)     . . ?
C4C  N1C  H33  110.7(17)  . . ?
H31  N1C  H33  107(2)     . . ?
H32  N1C  H33  114(2)     . . ?
C4C  C3C  B10C 117.21(15) . . ?
C4C  C3C  H321 108.0      . . ?
B10C C3C  H321 108.0      . . ?
C4C  C3C  H322 108.0      . . ?
B10C C3C  H322 108.0      . . ?
H321 C3C  H322 107.2      . . ?
N1C  C4C  C11C 109.77(15) . . ?
N1C  C4C  C3C  107.27(15) . . ?
C11C C4C  C3C  114.79(15) . . ?
N1C  C4C  H41C 108.3      . . ?
C11C C4C  H41C 108.3      . . ?
C3C  C4C  H41C 108.3      . . ?
C12C C11C C16C 116.50(18) . . ?
C12C C11C C4C  121.88(17) . . ?
C16C C11C C4C  121.62(17) . . ?
F1C  C12C C13C 117.36(18) . . ?
F1C  C12C C11C 118.81(18) . . ?
C13C C12C C11C 123.82(19) . . ?
C12C C13C C14C 118.3(2)   . . ?
C12C C13C H13C 120.8      . . ?
C14C C13C H13C 120.8      . . ?
C13C C14C C15C 119.9(2)   . . ?
C13C C14C H14C 120.0      . . ?
C15C C14C H14C 120.0      . . ?
C16C C15C C14C 120.24(19) . . ?
C16C C15C H15C 119.9      . . ?
C14C C15C H15C 119.9      . . ?
C15C C16C C11C 121.16(19) . . ?
C15C C16C H16C 119.4      . . ?
C11C C16C H16C 119.4      . . ?
C3C  B10C B5C  125.42(17) . . ?
C3C  B10C B6C  126.84(18) . . ?
B5C  B10C B6C  60.96(19)  . . ?
C3C  B10C B7C  122.43(16) . . ?
B5C  B10C B7C  107.50(17) . . ?
B6C  B10C B7C  60.21(18)  . . ?
C3C  B10C B9C  120.29(16) . . ?
B5C  B10C B9C  59.2(2)    . . ?
B6C  B10C B9C  107.08(19) . . ?
B7C  B10C B9C  104.39(18) . . ?
C3C  B10C B8C  117.93(16) . . ?
B5C  B10C B8C  105.65(19) . . ?
B6C  B10C B8C  106.71(18) . . ?
B7C  B10C B8C  58.38(17)  . . ?
B9C  B10C B8C  57.61(19)  . . ?
C2C  B9C  B8C  105.0(2)   . . ?
C2C  B9C  B5C  59.4(2)    . . ?
B8C  B9C  B5C  109.8(2)   . . ?
C2C  B9C  B3C  57.9(2)    . . ?
B8C  B9C  B3C  60.8(2)    . . ?
B5C  B9C  B3C  108.9(2)   . . ?
C2C  B9C  B10C 105.6(2)   . . ?
B8C  B9C  B10C 62.08(16)  . . ?
B5C  B9C  B10C 59.96(16)  . . ?
B3C  B9C  B10C 110.6(2)   . . ?
C2C  B9C  H9C  114.9(19)  . . ?
B8C  B9C  H9C  132.9(19)  . . ?
B5C  B9C  H9C  111.4(19)  . . ?
B3C  B9C  H9C  122.7(19)  . . ?
B10C B9C  H9C  124.4(19)  . . ?
B9C  B8C  B7C  107.7(2)   . . ?
B9C  B8C  B3C  60.7(2)    . . ?
B7C  B8C  B3C  107.7(2)   . . ?
B9C  B8C  B2C  107.3(2)   . . ?
B7C  B8C  B2C  60.44(18)  . . ?
B3C  B8C  B2C  58.75(19)  . . ?
B9C  B8C  B10C 60.31(16)  . . ?
B7C  B8C  B10C 59.88(14)  . . ?
B3C  B8C  B10C 109.1(2)   . . ?
B2C  B8C  B10C 108.3(2)   . . ?
B9C  B8C  H8C  122.2(17)  . . ?
B7C  B8C  H8C  118.7(17)  . . ?
B3C  B8C  H8C  126.1(17)  . . ?
B2C  B8C  H8C  124.4(17)  . . ?
B10C B8C  H8C  116.9(17)  . . ?
C1C  B7C  B8C  104.7(2)   . . ?
C1C  B7C  B2C  57.70(17)  . . ?
B8C  B7C  B2C  60.46(18)  . . ?
C1C  B7C  B10C 105.41(18) . . ?
B8C  B7C  B10C 61.73(16)  . . ?
B2C  B7C  B10C 109.8(2)   . . ?
C1C  B7C  B6C  59.34(18)  . . ?
B8C  B7C  B6C  108.9(2)   . . ?
B2C  B7C  B6C  108.1(2)   . . ?
B10C B7C  B6C  59.64(14)  . . ?
C1C  B7C  H7C  118.4(17)  . . ?
B8C  B7C  H7C  127.9(17)  . . ?
B2C  B7C  H7C  120.4(17)  . . ?
B10C B7C  H7C  125.3(17)  . . ?
B6C  B7C  H7C  117.5(17)  . . ?
C1C  B6C  B10C 104.8(2)   . . ?
C1C  B6C  B7C  58.07(18)  . . ?
B10C B6C  B7C  60.15(15)  . . ?
C1C  B6C  B5C  103.5(2)   . . ?
B10C B6C  B5C  59.41(15)  . . ?
B7C  B6C  B5C  106.3(2)   . . ?
C1C  B6C  B4C  59.09(18)  . . ?
B10C B6C  B4C  106.7(2)   . . ?
B7C  B6C  B4C  106.8(2)   . . ?
B5C  B6C  B4C  58.3(2)    . . ?
C1C  B6C  H6C  118.2(19)  . . ?
B10C B6C  H6C  126.9(19)  . . ?
B7C  B6C  H6C  119.1(19)  . . ?
B5C  B6C  H6C  129.6(19)  . . ?
B4C  B6C  H6C  121.1(19)  . . ?
C2C  B5C  B9C  58.9(2)    . . ?
C2C  B5C  B4C  56.4(2)    . . ?
B9C  B5C  B4C  106.7(2)   . . ?
C2C  B5C  B10C 105.9(2)   . . ?
B9C  B5C  B10C 60.82(16)  . . ?
B4C  B5C  B10C 109.4(2)   . . ?
C2C  B5C  B6C  103.7(2)   . . ?
B9C  B5C  B6C  107.3(2)   . . ?
B4C  B5C  B6C  61.5(2)    . . ?
B10C B5C  B6C  59.63(15)  . . ?
C2C  B5C  H5C  122.3(19)  . . ?
B9C  B5C  H5C  125.1(19)  . . ?
B4C  B5C  H5C  116.4(19)  . . ?
B10C B5C  H5C  126.0(18)  . . ?
B6C  B5C  H5C  122.2(19)  . . ?
B4C  C2C  B3C  116.7(2)   . . ?
B4C  C2C  B1C  63.3(2)    . . ?
B3C  C2C  B1C  63.8(2)    . . ?
B4C  C2C  B9C  114.5(2)   . . ?
B3C  C2C  B9C  63.0(2)    . . ?
B1C  C2C  B9C  115.2(2)   . . ?
B4C  C2C  B5C  63.1(2)    . . ?
B3C  C2C  B5C  115.0(2)   . . ?
B1C  C2C  B5C  115.4(2)   . . ?
B9C  C2C  B5C  61.64(19)  . . ?
B4C  C2C  H22C 116(3)     . . ?
B3C  C2C  H22C 115(3)     . . ?
B1C  C2C  H22C 113(2)     . . ?
B9C  C2C  H22C 121(3)     . . ?
B5C  C2C  H22C 121(3)     . . ?
C2C  B4C  C1C  100.2(2)   . . ?
C2C  B4C  B1C  59.7(2)    . . ?
C1C  B4C  B1C  57.21(17)  . . ?
C2C  B4C  B5C  60.4(2)    . . ?
C1C  B4C  B5C  104.01(19) . . ?
B1C  B4C  B5C  110.2(3)   . . ?
C2C  B4C  B6C  105.8(2)   . . ?
C1C  B4C  B6C  57.88(19)  . . ?
B1C  B4C  B6C  107.5(2)   . . ?
B5C  B4C  B6C  60.22(18)  . . ?
C2C  B4C  H4C  131(3)     . . ?
C1C  B4C  H4C  119(3)     . . ?
B1C  B4C  H4C  117(2)     . . ?
B5C  B4C  H4C  128(3)     . . ?
B6C  B4C  H4C  120(3)     . . ?
B1C  C1C  B2C  63.14(19)  . . ?
B1C  C1C  B7C  115.7(2)   . . ?
B2C  C1C  B7C  63.35(19)  . . ?
B1C  C1C  B6C  115.5(2)   . . ?
B2C  C1C  B6C  115.48(19) . . ?
B7C  C1C  B6C  62.59(17)  . . ?
B1C  C1C  B4C  61.5(2)    . . ?
B2C  C1C  B4C  113.0(2)   . . ?
B7C  C1C  B4C  113.59(18) . . ?
B6C  C1C  B4C  63.0(2)    . . ?
B1C  C1C  H11C 118(2)     . . ?
B2C  C1C  H11C 118(2)     . . ?
B7C  C1C  H11C 117(2)     . . ?
B6C  C1C  H11C 116(2)     . . ?
B4C  C1C  H11C 119(2)     . . ?
C2C  B3C  B2C  104.2(3)   . . ?
C2C  B3C  B9C  59.1(2)    . . ?
B2C  B3C  B9C  107.1(2)   . . ?
C2C  B3C  B8C  104.1(2)   . . ?
B2C  B3C  B8C  60.69(19)  . . ?
B9C  B3C  B8C  58.48(18)  . . ?
C2C  B3C  B1C  58.25(19)  . . ?
B2C  B3C  B1C  59.72(18)  . . ?
B9C  B3C  B1C  107.5(3)   . . ?
B8C  B3C  B1C  108.0(2)   . . ?
C2C  B3C  H3C  117(2)     . . ?
B2C  B3C  H3C  128(2)     . . ?
B9C  B3C  H3C  120(2)     . . ?
B8C  B3C  H3C  129(2)     . . ?
B1C  B3C  H3C  119(2)     . . ?
C1C  B2C  B3C  105.5(2)   . . ?
C1C  B2C  B1C  58.30(18)  . . ?
B3C  B2C  B1C  61.4(2)    . . ?
C1C  B2C  B7C  58.95(18)  . . ?
B3C  B2C  B7C  108.1(2)   . . ?
B1C  B2C  B7C  108.1(2)   . . ?
C1C  B2C  B8C  104.55(19) . . ?
B3C  B2C  B8C  60.6(2)    . . ?
B1C  B2C  B8C  109.2(2)   . . ?
B7C  B2C  B8C  59.10(17)  . . ?
C1C  B2C  H2C  119.3(18)  . . ?
B3C  B2C  H2C  124.3(18)  . . ?
B1C  B2C  H2C  116.7(18)  . . ?
B7C  B2C  H2C  122.2(18)  . . ?
B8C  B2C  H2C  128.1(18)  . . ?
C1C  B1C  C2C  101.3(2)   . . ?
C1C  B1C  B4C  61.3(2)    . . ?
C2C  B1C  B4C  57.0(2)    . . ?
C1C  B1C  B2C  58.57(19)  . . ?
C2C  B1C  B2C  103.3(2)   . . ?
B4C  B1C  B2C  109.3(2)   . . ?
C1C  B1C  B3C  103.8(2)   . . ?
C2C  B1C  B3C  57.9(2)    . . ?
B4C  B1C  B3C  106.5(2)   . . ?
B2C  B1C  B3C  58.9(2)    . . ?
C1C  B1C  H1C  123.7(18)  . . ?
C2C  B1C  H1C  125.0(18)  . . ?
B4C  B1C  H1C  116.7(18)  . . ?
B2C  B1C  H1C  125.8(18)  . . ?
B3C  B1C  H1C  126.4(18)  . . ?

loop_
_geom_torsion_atom_site_label_1
_geom_torsion_atom_site_label_2
_geom_torsion_atom_site_label_3
_geom_torsion_atom_site_label_4
_geom_torsion
_geom_torsion_site_symmetry_1
_geom_torsion_site_symmetry_2
_geom_torsion_site_symmetry_3
_geom_torsion_site_symmetry_4
_geom_torsion_publ_flag
B10A C3A  C4A  N1A  170.18(16)  . . . . ?
B10A C3A  C4A  C11A -68.7(2)    . . . . ?
N1A  C4A  C11A C12A -112.94(19) . . . . ?
C3A  C4A  C11A C12A 126.68(19)  . . . . ?
N1A  C4A  C11A C16A 66.8(2)     . . . . ?
C3A  C4A  C11A C16A -53.6(2)    . . . . ?
C16A C11A C12A F1A  -178.05(16) . . . . ?
C4A  C11A C12A F1A  1.7(3)      . . . . ?
C16A C11A C12A C13A 1.8(3)      . . . . ?
C4A  C11A C12A C13A -178.47(18) . . . . ?
F1A  C12A C13A C14A 178.43(19)  . . . . ?
C11A C12A C13A C14A -1.4(3)     . . . . ?
C12A C13A C14A C15A 0.2(3)      . . . . ?
C13A C14A C15A C16A 0.5(3)      . . . . ?
C14A C15A C16A C11A -0.1(3)     . . . . ?
C12A C11A C16A C15A -1.0(3)     . . . . ?
C4A  C11A C16A C15A 179.26(17)  . . . . ?
C2A  B1A  B2A  C1A  93.87(17)   . . . . ?
B3A  B1A  B2A  C1A  133.75(16)  . . . . ?
B4A  B1A  B2A  C1A  33.54(16)   . . . . ?
C2A  B1A  B2A  B3A  -39.89(15)  . . . . ?
C1A  B1A  B2A  B3A  -133.75(16) . . . . ?
B4A  B1A  B2A  B3A  -100.21(18) . . . . ?
C2A  B1A  B2A  B7A  -2.3(2)     . . . . ?
C1A  B1A  B2A  B7A  -96.13(17)  . . . . ?
B3A  B1A  B2A  B7A  37.62(15)   . . . . ?
B4A  B1A  B2A  B7A  -62.6(2)    . . . . ?
C2A  B1A  B2A  B6A  60.7(2)     . . . . ?
C1A  B1A  B2A  B6A  -33.15(15)  . . . . ?
B3A  B1A  B2A  B6A  100.61(17)  . . . . ?
B4A  B1A  B2A  B6A  0.4(2)      . . . . ?
C1A  B2A  B3A  C2A  0.1(2)      . . . . ?
B1A  B2A  B3A  C2A  39.55(15)   . . . . ?
B7A  B2A  B3A  C2A  -98.37(16)  . . . . ?
B6A  B2A  B3A  C2A  -61.2(2)    . . . . ?
C1A  B2A  B3A  B1A  -39.42(15)  . . . . ?
B7A  B2A  B3A  B1A  -137.92(16) . . . . ?
B6A  B2A  B3A  B1A  -100.77(17) . . . . ?
C1A  B2A  B3A  B7A  98.49(17)   . . . . ?
B1A  B2A  B3A  B7A  137.92(16)  . . . . ?
B6A  B2A  B3A  B7A  37.14(15)   . . . . ?
C1A  B2A  B3A  B8A  61.2(2)     . . . . ?
B1A  B2A  B3A  B8A  100.65(19)  . . . . ?
B7A  B2A  B3A  B8A  -37.27(16)  . . . . ?
B6A  B2A  B3A  B8A  -0.1(2)     . . . . ?
C1A  B1A  B3A  C2A  -93.73(17)  . . . . ?
B2A  B1A  B3A  C2A  -133.75(16) . . . . ?
B4A  B1A  B3A  C2A  -32.39(15)  . . . . ?
C2A  B1A  B3A  B2A  133.75(16)  . . . . ?
C1A  B1A  B3A  B2A  40.02(15)   . . . . ?
B4A  B1A  B3A  B2A  101.37(18)  . . . . ?
C2A  B1A  B3A  B7A  95.95(17)   . . . . ?
C1A  B1A  B3A  B7A  2.2(2)      . . . . ?
B2A  B1A  B3A  B7A  -37.80(15)  . . . . ?
B4A  B1A  B3A  B7A  63.6(2)     . . . . ?
C2A  B1A  B3A  B8A  32.93(15)   . . . . ?
C1A  B1A  B3A  B8A  -60.8(2)    . . . . ?
B2A  B1A  B3A  B8A  -100.82(17) . . . . ?
B4A  B1A  B3A  B8A  0.5(2)      . . . . ?
C2A  B1A  C1A  B4A  41.18(16)   . . . . ?
B3A  B1A  C1A  B4A  101.84(17)  . . . . ?
B2A  B1A  C1A  B4A  142.13(17)  . . . . ?
C2A  B1A  C1A  B2A  -100.95(17) . . . . ?
B3A  B1A  C1A  B2A  -40.29(15)  . . . . ?
B4A  B1A  C1A  B2A  -142.13(17) . . . . ?
C2A  B1A  C1A  B6A  -64.7(2)    . . . . ?
B3A  B1A  C1A  B6A  -4.0(2)     . . . . ?
B2A  B1A  C1A  B6A  36.26(16)   . . . . ?
B4A  B1A  C1A  B6A  -105.86(19) . . . . ?
C2A  B1A  C1A  B5A  5.1(2)      . . . . ?
B3A  B1A  C1A  B5A  65.8(2)     . . . . ?
B2A  B1A  C1A  B5A  106.06(18)  . . . . ?
B4A  B1A  C1A  B5A  -36.06(17)  . . . . ?
B3A  B2A  C1A  B1A  40.22(15)   . . . . ?
B7A  B2A  C1A  B1A  102.44(17)  . . . . ?
B6A  B2A  C1A  B1A  142.52(16)  . . . . ?
B3A  B2A  C1A  B4A  3.1(2)      . . . . ?
B1A  B2A  C1A  B4A  -37.07(17)  . . . . ?
B7A  B2A  C1A  B4A  65.4(2)     . . . . ?
B6A  B2A  C1A  B4A  105.46(18)  . . . . ?
B3A  B2A  C1A  B6A  -102.31(17) . . . . ?
B1A  B2A  C1A  B6A  -142.52(16) . . . . ?
B7A  B2A  C1A  B6A  -40.09(15)  . . . . ?
B3A  B2A  C1A  B5A  -66.5(2)    . . . . ?
B1A  B2A  C1A  B5A  -106.67(19) . . . . ?
B7A  B2A  C1A  B5A  -4.2(2)     . . . . ?
B6A  B2A  C1A  B5A  35.85(16)   . . . . ?
B1A  C1A  B4A  C2A  -41.63(15)  . . . . ?
B2A  C1A  B4A  C2A  -5.0(2)     . . . . ?
B6A  C1A  B4A  C2A  64.4(2)     . . . . ?
B5A  C1A  B4A  C2A  101.46(17)  . . . . ?
B1A  C1A  B4A  B9A  -102.77(19) . . . . ?
B2A  C1A  B4A  B9A  -66.1(2)    . . . . ?
B6A  C1A  B4A  B9A  3.3(2)      . . . . ?
B5A  C1A  B4A  B9A  40.32(15)   . . . . ?
B1A  C1A  B4A  B5A  -143.09(18) . . . . ?
B2A  C1A  B4A  B5A  -106.41(19) . . . . ?
B6A  C1A  B4A  B5A  -37.02(17)  . . . . ?
B2A  C1A  B4A  B1A  36.68(17)   . . . . ?
B6A  C1A  B4A  B1A  106.07(19)  . . . . ?
B5A  C1A  B4A  B1A  143.09(18)  . . . . ?
C1A  B1A  B4A  C2A  130.05(17)  . . . . ?
B3A  B1A  B4A  C2A  32.96(16)   . . . . ?
B2A  B1A  B4A  C2A  96.25(18)   . . . . ?
C2A  B1A  B4A  C1A  -130.05(17) . . . . ?
B3A  B1A  B4A  C1A  -97.09(18)  . . . . ?
B2A  B1A  B4A  C1A  -33.80(16)  . . . . ?
C2A  B1A  B4A  B9A  -33.66(16)  . . . . ?
C1A  B1A  B4A  B9A  96.39(18)   . . . . ?
B3A  B1A  B4A  B9A  -0.7(2)     . . . . ?
B2A  B1A  B4A  B9A  62.6(2)     . . . . ?
C2A  B1A  B4A  B5A  -97.23(19)  . . . . ?
C1A  B1A  B4A  B5A  32.82(16)   . . . . ?
B3A  B1A  B4A  B5A  -64.3(2)    . . . . ?
B2A  B1A  B4A  B5A  -1.0(2)     . . . . ?
C1A  B4A  C2A  B1A  41.39(15)   . . . . ?
B9A  B4A  C2A  B1A  142.45(17)  . . . . ?
B5A  B4A  C2A  B1A  102.06(18)  . . . . ?
C1A  B4A  C2A  B8A  -65.1(2)    . . . . ?
B9A  B4A  C2A  B8A  35.96(16)   . . . . ?
B5A  B4A  C2A  B8A  -4.4(2)     . . . . ?
B1A  B4A  C2A  B8A  -106.48(18) . . . . ?
C1A  B4A  C2A  B3A  5.1(2)      . . . . ?
B9A  B4A  C2A  B3A  106.13(19)  . . . . ?
B5A  B4A  C2A  B3A  65.8(2)     . . . . ?
B1A  B4A  C2A  B3A  -36.31(17)  . . . . ?
C1A  B4A  C2A  B9A  -101.05(16) . . . . ?
B5A  B4A  C2A  B9A  -40.38(15)  . . . . ?
B1A  B4A  C2A  B9A  -142.45(17) . . . . ?
C1A  B1A  C2A  B4A  -41.73(15)  . . . . ?
B3A  B1A  C2A  B4A  -142.84(17) . . . . ?
B2A  B1A  C2A  B4A  -102.59(18) . . . . ?
C1A  B1A  C2A  B8A  64.7(2)     . . . . ?
B3A  B1A  C2A  B8A  -36.40(17)  . . . . ?
B2A  B1A  C2A  B8A  3.9(2)      . . . . ?
B4A  B1A  C2A  B8A  106.44(18)  . . . . ?
C1A  B1A  C2A  B3A  101.11(17)  . . . . ?
B2A  B1A  C2A  B3A  40.25(15)   . . . . ?
B4A  B1A  C2A  B3A  142.84(17)  . . . . ?
C1A  B1A  C2A  B9A  -4.9(2)     . . . . ?
B3A  B1A  C2A  B9A  -106.03(19) . . . . ?
B2A  B1A  C2A  B9A  -65.8(2)    . . . . ?
B4A  B1A  C2A  B9A  36.81(17)   . . . . ?
B2A  B3A  C2A  B4A  -3.5(2)     . . . . ?
B1A  B3A  C2A  B4A  36.89(17)   . . . . ?
B7A  B3A  C2A  B4A  -65.9(2)    . . . . ?
B8A  B3A  C2A  B4A  -105.73(18) . . . . ?
B2A  B3A  C2A  B1A  -40.34(15)  . . . . ?
B7A  B3A  C2A  B1A  -102.83(17) . . . . ?
B8A  B3A  C2A  B1A  -142.62(17) . . . . ?
B2A  B3A  C2A  B8A  102.28(17)  . . . . ?
B1A  B3A  C2A  B8A  142.62(17)  . . . . ?
B7A  B3A  C2A  B8A  39.79(15)   . . . . ?
B2A  B3A  C2A  B9A  66.6(2)     . . . . ?
B1A  B3A  C2A  B9A  106.9(2)    . . . . ?
B7A  B3A  C2A  B9A  4.1(2)      . . . . ?
B8A  B3A  C2A  B9A  -35.69(17)  . . . . ?
B1A  C1A  B5A  B9A  -3.5(2)     . . . . ?
B4A  C1A  B5A  B9A  -39.91(16)  . . . . ?
B2A  C1A  B5A  B9A  66.0(2)     . . . . ?
B6A  C1A  B5A  B9A  101.83(17)  . . . . ?
B1A  C1A  B5A  B4A  36.36(18)   . . . . ?
B2A  C1A  B5A  B4A  105.9(2)    . . . . ?
B6A  C1A  B5A  B4A  141.75(17)  . . . . ?
B1A  C1A  B5A  B10A -65.7(2)    . . . . ?
B4A  C1A  B5A  B10A -102.10(18) . . . . ?
B2A  C1A  B5A  B10A 3.8(2)      . . . . ?
B6A  C1A  B5A  B10A 39.65(14)   . . . . ?
B1A  C1A  B5A  B6A  -105.38(19) . . . . ?
B4A  C1A  B5A  B6A  -141.75(17) . . . . ?
B2A  C1A  B5A  B6A  -35.80(16)  . . . . ?
C2A  B4A  B5A  C1A  -93.65(17)  . . . . ?
B9A  B4A  B5A  C1A  -133.80(17) . . . . ?
B1A  B4A  B5A  C1A  -32.40(16)  . . . . ?
C2A  B4A  B5A  B9A  40.15(15)   . . . . ?
C1A  B4A  B5A  B9A  133.80(17)  . . . . ?
B1A  B4A  B5A  B9A  101.4(2)    . . . . ?
C2A  B4A  B5A  B10A 3.2(2)      . . . . ?
C1A  B4A  B5A  B10A 96.90(17)   . . . . ?
B9A  B4A  B5A  B10A -36.91(15)  . . . . ?
B1A  B4A  B5A  B10A 64.5(2)     . . . . ?
C2A  B4A  B5A  B6A  -60.1(2)    . . . . ?
C1A  B4A  B5A  B6A  33.58(16)   . . . . ?
B9A  B4A  B5A  B6A  -100.22(17) . . . . ?
B1A  B4A  B5A  B6A  1.2(2)      . . . . ?
B1A  C1A  B6A  B7A  4.1(2)      . . . . ?
B4A  C1A  B6A  B7A  -66.0(2)    . . . . ?
B2A  C1A  B6A  B7A  40.27(14)   . . . . ?
B5A  C1A  B6A  B7A  -102.97(16) . . . . ?
B1A  C1A  B6A  B2A  -36.17(16)  . . . . ?
B4A  C1A  B6A  B2A  -106.30(19) . . . . ?
B5A  C1A  B6A  B2A  -143.24(16) . . . . ?
B1A  C1A  B6A  B10A 67.5(2)     . . . . ?
B4A  C1A  B6A  B10A -2.6(2)     . . . . ?
B2A  C1A  B6A  B10A 103.65(16)  . . . . ?
B5A  C1A  B6A  B10A -39.59(14)  . . . . ?
B1A  C1A  B6A  B5A  107.08(19)  . . . . ?
B4A  C1A  B6A  B5A  36.94(17)   . . . . ?
B2A  C1A  B6A  B5A  143.24(16)  . . . . ?
B3A  B2A  B6A  C1A  96.34(18)   . . . . ?
B1A  B2A  B6A  C1A  32.99(15)   . . . . ?
B7A  B2A  B6A  C1A  133.68(16)  . . . . ?
C1A  B2A  B6A  B7A  -133.68(16) . . . . ?
B3A  B2A  B6A  B7A  -37.34(16)  . . . . ?
B1A  B2A  B6A  B7A  -100.70(17) . . . . ?
C1A  B2A  B6A  B10A -96.29(17)  . . . . ?
B3A  B2A  B6A  B10A 0.1(2)      . . . . ?
B1A  B2A  B6A  B10A -63.3(2)    . . . . ?
B7A  B2A  B6A  B10A 37.39(15)   . . . . ?
C1A  B2A  B6A  B5A  -32.65(15)  . . . . ?
B3A  B2A  B6A  B5A  63.7(2)     . . . . ?
B1A  B2A  B6A  B5A  0.3(2)      . . . . ?
B7A  B2A  B6A  B5A  101.03(17)  . . . . ?
B9A  B5A  B6A  C1A  -96.24(17)  . . . . ?
B4A  B5A  B6A  C1A  -33.54(16)  . . . . ?
B10A B5A  B6A  C1A  -134.64(16) . . . . ?
C1A  B5A  B6A  B7A  96.13(17)   . . . . ?
B9A  B5A  B6A  B7A  -0.1(2)     . . . . ?
B4A  B5A  B6A  B7A  62.6(2)     . . . . ?
B10A B5A  B6A  B7A  -38.51(15)  . . . . ?
C1A  B5A  B6A  B2A  32.60(15)   . . . . ?
B9A  B5A  B6A  B2A  -63.6(2)    . . . . ?
B4A  B5A  B6A  B2A  -0.9(2)     . . . . ?
B10A B5A  B6A  B2A  -102.04(16) . . . . ?
C1A  B5A  B6A  B10A 134.64(16)  . . . . ?
B9A  B5A  B6A  B10A 38.41(14)   . . . . ?
B4A  B5A  B6A  B10A 101.10(18)  . . . . ?
C1A  B6A  B7A  B8A  61.49(19)   . . . . ?
B2A  B6A  B7A  B8A  101.13(17)  . . . . ?
B10A B6A  B7A  B8A  -37.94(14)  . . . . ?
B5A  B6A  B7A  B8A  0.0(2)      . . . . ?
C1A  B6A  B7A  B3A  -2.4(2)     . . . . ?
B2A  B6A  B7A  B3A  37.21(15)   . . . . ?
B10A B6A  B7A  B3A  -101.86(17) . . . . ?
B5A  B6A  B7A  B3A  -63.9(2)    . . . . ?
C1A  B6A  B7A  B2A  -39.64(15)  . . . . ?
B10A B6A  B7A  B2A  -139.07(16) . . . . ?
B5A  B6A  B7A  B2A  -101.09(17) . . . . ?
C1A  B6A  B7A  B10A 99.43(16)   . . . . ?
B2A  B6A  B7A  B10A 139.07(16)  . . . . ?
B5A  B6A  B7A  B10A 37.98(15)   . . . . ?
C2A  B3A  B7A  B8A  -39.23(15)  . . . . ?
B2A  B3A  B7A  B8A  -138.08(17) . . . . ?
B1A  B3A  B7A  B8A  -100.36(18) . . . . ?
C2A  B3A  B7A  B6A  61.27(19)   . . . . ?
B2A  B3A  B7A  B6A  -37.58(15)  . . . . ?
B1A  B3A  B7A  B6A  0.1(2)      . . . . ?
B8A  B3A  B7A  B6A  100.51(17)  . . . . ?
C2A  B3A  B7A  B2A  98.85(17)   . . . . ?
B1A  B3A  B7A  B2A  37.73(15)   . . . . ?
B8A  B3A  B7A  B2A  138.08(17)  . . . . ?
C2A  B3A  B7A  B10A -2.4(2)     . . . . ?
B2A  B3A  B7A  B10A -101.25(17) . . . . ?
B1A  B3A  B7A  B10A -63.52(19)  . . . . ?
B8A  B3A  B7A  B10A 36.83(15)   . . . . ?
C1A  B2A  B7A  B8A  -60.82(19)  . . . . ?
B3A  B2A  B7A  B8A  37.70(15)   . . . . ?
B1A  B2A  B7A  B8A  0.1(2)      . . . . ?
B6A  B2A  B7A  B8A  -100.50(16) . . . . ?
C1A  B2A  B7A  B6A  39.68(15)   . . . . ?
B3A  B2A  B7A  B6A  138.20(17)  . . . . ?
B1A  B2A  B7A  B6A  100.62(17)  . . . . ?
C1A  B2A  B7A  B3A  -98.52(17)  . . . . ?
B1A  B2A  B7A  B3A  -37.58(16)  . . . . ?
B6A  B2A  B7A  B3A  -138.20(17) . . . . ?
C1A  B2A  B7A  B10A 2.8(2)      . . . . ?
B3A  B2A  B7A  B10A 101.35(17)  . . . . ?
B1A  B2A  B7A  B10A 63.8(2)     . . . . ?
B6A  B2A  B7A  B10A -36.85(14)  . . . . ?
B4A  C2A  B8A  B7A  67.3(2)     . . . . ?
B1A  C2A  B8A  B7A  -3.8(2)     . . . . ?
B3A  C2A  B8A  B7A  -39.98(15)  . . . . ?
B9A  C2A  B8A  B7A  103.33(16)  . . . . ?
B4A  C2A  B8A  B9A  -36.06(17)  . . . . ?
B1A  C2A  B8A  B9A  -107.10(19) . . . . ?
B3A  C2A  B8A  B9A  -143.31(17) . . . . ?
B4A  C2A  B8A  B3A  107.25(19)  . . . . ?
B1A  C2A  B8A  B3A  36.21(17)   . . . . ?
B9A  C2A  B8A  B3A  143.31(17)  . . . . ?
B4A  C2A  B8A  B10A 3.7(2)      . . . . ?
B1A  C2A  B8A  B10A -67.3(2)    . . . . ?
B3A  C2A  B8A  B10A -103.54(16) . . . . ?
B9A  C2A  B8A  B10A 39.77(14)   . . . . ?
B6A  B7A  B8A  C2A  -61.78(19)  . . . . ?
B3A  B7A  B8A  C2A  39.38(15)   . . . . ?
B2A  B7A  B8A  C2A  2.1(2)      . . . . ?
B10A B7A  B8A  C2A  -99.72(16)  . . . . ?
B6A  B7A  B8A  B9A  0.0(2)      . . . . ?
B3A  B7A  B8A  B9A  101.19(18)  . . . . ?
B2A  B7A  B8A  B9A  63.88(19)   . . . . ?
B10A B7A  B8A  B9A  -37.91(14)  . . . . ?
B6A  B7A  B8A  B3A  -101.16(18) . . . . ?
B2A  B7A  B8A  B3A  -37.31(15)  . . . . ?
B10A B7A  B8A  B3A  -139.10(17) . . . . ?
B6A  B7A  B8A  B10A 37.94(15)   . . . . ?
B3A  B7A  B8A  B10A 139.10(17)  . . . . ?
B2A  B7A  B8A  B10A 101.79(16)  . . . . ?
B2A  B3A  B8A  C2A  -96.47(18)  . . . . ?
B1A  B3A  B8A  C2A  -32.95(15)  . . . . ?
B7A  B3A  B8A  C2A  -134.05(17) . . . . ?
C2A  B3A  B8A  B7A  134.05(17)  . . . . ?
B2A  B3A  B8A  B7A  37.57(16)   . . . . ?
B1A  B3A  B8A  B7A  101.09(18)  . . . . ?
C2A  B3A  B8A  B9A  32.75(15)   . . . . ?
B2A  B3A  B8A  B9A  -63.7(2)    . . . . ?
B1A  B3A  B8A  B9A  -0.2(2)     . . . . ?
B7A  B3A  B8A  B9A  -101.29(17) . . . . ?
C2A  B3A  B8A  B10A 96.63(18)   . . . . ?
B2A  B3A  B8A  B10A 0.2(2)      . . . . ?
B1A  B3A  B8A  B10A 63.7(2)     . . . . ?
B7A  B3A  B8A  B10A -37.42(16)  . . . . ?
B1A  C2A  B9A  B4A  -37.29(18)  . . . . ?
B8A  C2A  B9A  B4A  -142.88(17) . . . . ?
B3A  C2A  B9A  B4A  -107.01(19) . . . . ?
B4A  C2A  B9A  B8A  142.88(17)  . . . . ?
B1A  C2A  B9A  B8A  105.59(19)  . . . . ?
B3A  C2A  B9A  B8A  35.86(17)   . . . . ?
B4A  C2A  B9A  B5A  40.34(16)   . . . . ?
B1A  C2A  B9A  B5A  3.0(2)      . . . . ?
B8A  C2A  B9A  B5A  -102.54(17) . . . . ?
B3A  C2A  B9A  B5A  -66.7(2)    . . . . ?
B4A  C2A  B9A  B10A 102.94(18)  . . . . ?
B1A  C2A  B9A  B10A 65.6(2)     . . . . ?
B8A  C2A  B9A  B10A -39.94(15)  . . . . ?
B3A  C2A  B9A  B10A -4.1(2)     . . . . ?
C1A  B4A  B9A  C2A  93.98(17)   . . . . ?
B5A  B4A  B9A  C2A  133.83(17)  . . . . ?
B1A  B4A  B9A  C2A  33.22(16)   . . . . ?
C2A  B4A  B9A  B8A  -32.65(15)  . . . . ?
C1A  B4A  B9A  B8A  61.3(2)     . . . . ?
B5A  B4A  B9A  B8A  101.18(17)  . . . . ?
B1A  B4A  B9A  B8A  0.6(2)      . . . . ?
C2A  B4A  B9A  B5A  -133.83(17) . . . . ?
C1A  B4A  B9A  B5A  -39.85(16)  . . . . ?
B1A  B4A  B9A  B5A  -100.61(18) . . . . ?
C2A  B4A  B9A  B10A -96.55(17)  . . . . ?
C1A  B4A  B9A  B10A -2.6(2)     . . . . ?
B5A  B4A  B9A  B10A 37.28(15)   . . . . ?
B1A  B4A  B9A  B10A -63.3(2)    . . . . ?
B7A  B8A  B9A  C2A  -96.18(17)  . . . . ?
B3A  B8A  B9A  C2A  -32.59(15)  . . . . ?
B10A B8A  B9A  C2A  -134.59(16) . . . . ?
C2A  B8A  B9A  B4A  32.36(15)   . . . . ?
B7A  B8A  B9A  B4A  -63.8(2)    . . . . ?
B3A  B8A  B9A  B4A  -0.2(2)     . . . . ?
B10A B8A  B9A  B4A  -102.23(17) . . . . ?
C2A  B8A  B9A  B5A  96.09(17)   . . . . ?
B7A  B8A  B9A  B5A  -0.1(2)     . . . . ?
B3A  B8A  B9A  B5A  63.5(2)     . . . . ?
B10A B8A  B9A  B5A  -38.51(14)  . . . . ?
C2A  B8A  B9A  B10A 134.59(16)  . . . . ?
B7A  B8A  B9A  B10A 38.41(15)   . . . . ?
B3A  B8A  B9A  B10A 102.00(17)  . . . . ?
C1A  B5A  B9A  C2A  0.3(2)      . . . . ?
B4A  B5A  B9A  C2A  -39.06(16)  . . . . ?
B10A B5A  B9A  C2A  99.66(17)   . . . . ?
B6A  B5A  B9A  C2A  61.2(2)     . . . . ?
C1A  B5A  B9A  B4A  39.34(15)   . . . . ?
B10A B5A  B9A  B4A  138.72(17)  . . . . ?
B6A  B5A  B9A  B4A  100.29(18)  . . . . ?
C1A  B5A  B9A  B8A  -60.82(19)  . . . . ?
B4A  B5A  B9A  B8A  -100.16(17) . . . . ?
B10A B5A  B9A  B8A  38.55(15)   . . . . ?
B6A  B5A  B9A  B8A  0.1(2)      . . . . ?
C1A  B5A  B9A  B10A -99.37(16)  . . . . ?
B4A  B5A  B9A  B10A -138.72(17) . . . . ?
B6A  B5A  B9A  B10A -38.43(15)  . . . . ?
C4A  C3A  B10A B9A  63.3(2)     . . . . ?
C4A  C3A  B10A B5A  -11.3(3)    . . . . ?
C4A  C3A  B10A B8A  135.31(18)  . . . . ?
C4A  C3A  B10A B6A  -85.4(2)    . . . . ?
C4A  C3A  B10A B7A  -155.45(17) . . . . ?
C2A  B9A  B10A C3A  147.68(17)  . . . . ?
B4A  B9A  B10A C3A  -151.66(17) . . . . ?
B8A  B9A  B10A C3A  108.64(19)  . . . . ?
B5A  B9A  B10A C3A  -114.34(19) . . . . ?
C2A  B9A  B10A B5A  -97.98(17)  . . . . ?
B4A  B9A  B10A B5A  -37.32(16)  . . . . ?
B8A  B9A  B10A B5A  -137.02(16) . . . . ?
C2A  B9A  B10A B8A  39.04(15)   . . . . ?
B4A  B9A  B10A B8A  99.70(18)   . . . . ?
B5A  B9A  B10A B8A  137.02(16)  . . . . ?
C2A  B9A  B10A B6A  -59.57(19)  . . . . ?
B4A  B9A  B10A B6A  1.1(2)      . . . . ?
B8A  B9A  B10A B6A  -98.61(16)  . . . . ?
B5A  B9A  B10A B6A  38.41(15)   . . . . ?
C2A  B9A  B10A B7A  2.2(2)      . . . . ?
B4A  B9A  B10A B7A  62.9(2)     . . . . ?
B8A  B9A  B10A B7A  -36.82(14)  . . . . ?
B5A  B9A  B10A B7A  100.20(16)  . . . . ?
C1A  B5A  B10A C3A  -149.64(18) . . . . ?
B9A  B5A  B10A C3A  112.5(2)    . . . . ?
B4A  B5A  B10A C3A  149.25(18)  . . . . ?
B6A  B5A  B10A C3A  -110.7(2)   . . . . ?
C1A  B5A  B10A B9A  97.84(17)   . . . . ?
B4A  B5A  B10A B9A  36.72(15)   . . . . ?
B6A  B5A  B10A B9A  136.76(16)  . . . . ?
C1A  B5A  B10A B8A  59.97(19)   . . . . ?
B9A  B5A  B10A B8A  -37.87(14)  . . . . ?
B4A  B5A  B10A B8A  -1.1(2)     . . . . ?
B6A  B5A  B10A B8A  98.88(16)   . . . . ?
C1A  B5A  B10A B6A  -38.92(15)  . . . . ?
B9A  B5A  B10A B6A  -136.76(16) . . . . ?
B4A  B5A  B10A B6A  -100.03(17) . . . . ?
C1A  B5A  B10A B7A  -1.8(2)     . . . . ?
B9A  B5A  B10A B7A  -99.59(16)  . . . . ?
B4A  B5A  B10A B7A  -62.87(19)  . . . . ?
B6A  B5A  B10A B7A  37.16(14)   . . . . ?
C2A  B8A  B10A C3A  -153.37(16) . . . . ?
B7A  B8A  B10A C3A  108.13(19)  . . . . ?
B9A  B8A  B10A C3A  -114.06(19) . . . . ?
B3A  B8A  B10A C3A  145.01(18)  . . . . ?
C2A  B8A  B10A B9A  -39.31(15)  . . . . ?
B7A  B8A  B10A B9A  -137.80(17) . . . . ?
B3A  B8A  B10A B9A  -100.93(19) . . . . ?
C2A  B8A  B10A B5A  -1.38(19)   . . . . ?
B7A  B8A  B10A B5A  -99.87(17)  . . . . ?
B9A  B8A  B10A B5A  37.93(15)   . . . . ?
B3A  B8A  B10A B5A  -63.0(2)    . . . . ?
C2A  B8A  B10A B6A  61.50(18)   . . . . ?
B7A  B8A  B10A B6A  -36.99(15)  . . . . ?
B9A  B8A  B10A B6A  100.81(16)  . . . . ?
B3A  B8A  B10A B6A  -0.1(2)     . . . . ?
C2A  B8A  B10A B7A  98.49(16)   . . . . ?
B9A  B8A  B10A B7A  137.80(17)  . . . . ?
B3A  B8A  B10A B7A  36.87(16)   . . . . ?
C1A  B6A  B10A C3A  154.12(16)  . . . . ?
B7A  B6A  B10A C3A  -107.41(19) . . . . ?
B2A  B6A  B10A C3A  -144.32(17) . . . . ?
B5A  B6A  B10A C3A  115.06(19)  . . . . ?
C1A  B6A  B10A B9A  0.85(19)    . . . . ?
B7A  B6A  B10A B9A  99.31(16)   . . . . ?
B2A  B6A  B10A B9A  62.40(19)   . . . . ?
B5A  B6A  B10A B9A  -38.22(15)  . . . . ?
C1A  B6A  B10A B5A  39.07(14)   . . . . ?
B7A  B6A  B10A B5A  137.53(16)  . . . . ?
B2A  B6A  B10A B5A  100.62(17)  . . . . ?
C1A  B6A  B10A B8A  -61.51(19)  . . . . ?
B7A  B6A  B10A B8A  36.95(15)   . . . . ?
B2A  B6A  B10A B8A  0.0(2)      . . . . ?
B5A  B6A  B10A B8A  -100.58(16) . . . . ?
C1A  B6A  B10A B7A  -98.46(17)  . . . . ?
B2A  B6A  B10A B7A  -36.91(15)  . . . . ?
B5A  B6A  B10A B7A  -137.53(16) . . . . ?
B8A  B7A  B10A C3A  -110.19(19) . . . . ?
B6A  B7A  B10A C3A  112.36(18)  . . . . ?
B3A  B7A  B10A C3A  -147.23(17) . . . . ?
B2A  B7A  B10A C3A  149.38(17)  . . . . ?
B8A  B7A  B10A B9A  37.15(15)   . . . . ?
B6A  B7A  B10A B9A  -100.30(17) . . . . ?
B3A  B7A  B10A B9A  0.1(2)      . . . . ?
B2A  B7A  B10A B9A  -63.28(19)  . . . . ?
B8A  B7A  B10A B5A  99.75(17)   . . . . ?
B6A  B7A  B10A B5A  -37.70(15)  . . . . ?
B3A  B7A  B10A B5A  62.71(19)   . . . . ?
B2A  B7A  B10A B5A  -0.7(2)     . . . . ?
B6A  B7A  B10A B8A  -137.45(17) . . . . ?
B3A  B7A  B10A B8A  -37.04(16)  . . . . ?
B2A  B7A  B10A B8A  -100.43(18) . . . . ?
B8A  B7A  B10A B6A  137.45(17)  . . . . ?
B3A  B7A  B10A B6A  100.41(17)  . . . . ?
B2A  B7A  B10A B6A  37.02(15)   . . . . ?
B10B C3B  C4B  N1B  167.28(15)  . . . . ?
B10B C3B  C4B  C11B -72.0(2)    . . . . ?
N1B  C4B  C11B C12B -110.7(2)   . . . . ?
C3B  C4B  C11B C12B 128.97(19)  . . . . ?
N1B  C4B  C11B C16B 68.2(2)     . . . . ?
C3B  C4B  C11B C16B -52.1(2)    . . . . ?
C16B C11B C12B F1B  -179.92(16) . . . . ?
C4B  C11B C12B F1B  -1.0(3)     . . . . ?
C16B C11B C12B C13B 0.7(3)      . . . . ?
C4B  C11B C12B C13B 179.60(17)  . . . . ?
F1B  C12B C13B C14B 179.65(17)  . . . . ?
C11B C12B C13B C14B -0.9(3)     . . . . ?
C12B C13B C14B C15B 0.6(3)      . . . . ?
C13B C14B C15B C16B 0.0(3)      . . . . ?
C14B C15B C16B C11B -0.3(3)     . . . . ?
C12B C11B C16B C15B -0.1(3)     . . . . ?
C4B  C11B C16B C15B -179.00(18) . . . . ?
C2B  B1B  B2B  C1B  94.06(18)   . . . . ?
B3B  B1B  B2B  C1B  134.38(17)  . . . . ?
B4B  B1B  B2B  C1B  32.52(16)   . . . . ?
C1B  B1B  B2B  B3B  -134.38(17) . . . . ?
C2B  B1B  B2B  B3B  -40.32(16)  . . . . ?
B4B  B1B  B2B  B3B  -101.86(19) . . . . ?
C1B  B1B  B2B  B6B  -33.77(15)  . . . . ?
C2B  B1B  B2B  B6B  60.3(2)     . . . . ?
B3B  B1B  B2B  B6B  100.61(19)  . . . . ?
B4B  B1B  B2B  B6B  -1.3(2)     . . . . ?
C1B  B1B  B2B  B7B  -96.87(17)  . . . . ?
C2B  B1B  B2B  B7B  -2.8(2)     . . . . ?
B3B  B1B  B2B  B7B  37.51(16)   . . . . ?
B4B  B1B  B2B  B7B  -64.3(2)    . . . . ?
C1B  B1B  B3B  C2B  -94.38(18)  . . . . ?
B2B  B1B  B3B  C2B  -133.63(17) . . . . ?
B4B  B1B  B3B  C2B  -33.33(16)  . . . . ?
C1B  B1B  B3B  B2B  39.25(16)   . . . . ?
C2B  B1B  B3B  B2B  133.63(17)  . . . . ?
B4B  B1B  B3B  B2B  100.30(19)  . . . . ?
C1B  B1B  B3B  B8B  -61.4(2)    . . . . ?
C2B  B1B  B3B  B8B  32.95(16)   . . . . ?
B2B  B1B  B3B  B8B  -100.68(18) . . . . ?
B4B  B1B  B3B  B8B  -0.4(2)     . . . . ?
C1B  B1B  B3B  B7B  1.6(2)      . . . . ?
C2B  B1B  B3B  B7B  95.99(18)   . . . . ?
B2B  B1B  B3B  B7B  -37.64(17)  . . . . ?
B4B  B1B  B3B  B7B  62.7(2)     . . . . ?
C1B  B2B  B3B  C2B  0.5(2)      . . . . ?
B1B  B2B  B3B  C2B  39.27(15)   . . . . ?
B6B  B2B  B3B  C2B  -61.5(2)    . . . . ?
B7B  B2B  B3B  C2B  -98.85(17)  . . . . ?
C1B  B2B  B3B  B1B  -38.82(15)  . . . . ?
B6B  B2B  B3B  B1B  -100.75(18) . . . . ?
B7B  B2B  B3B  B1B  -138.12(17) . . . . ?
C1B  B2B  B3B  B8B  61.5(2)     . . . . ?
B1B  B2B  B3B  B8B  100.34(19)  . . . . ?
B6B  B2B  B3B  B8B  -0.4(2)     . . . . ?
B7B  B2B  B3B  B8B  -37.79(16)  . . . . ?
C1B  B2B  B3B  B7B  99.31(17)   . . . . ?
B1B  B2B  B3B  B7B  138.12(17)  . . . . ?
B6B  B2B  B3B  B7B  37.37(16)   . . . . ?
C2B  B1B  C1B  B4B  41.79(16)   . . . . ?
B3B  B1B  C1B  B4B  103.02(19)  . . . . ?
B2B  B1B  C1B  B4B  143.00(17)  . . . . ?
C2B  B1B  C1B  B2B  -101.21(18) . . . . ?
B3B  B1B  C1B  B2B  -39.98(17)  . . . . ?
B4B  B1B  C1B  B2B  -143.00(17) . . . . ?
C2B  B1B  C1B  B5B  5.0(2)      . . . . ?
B3B  B1B  C1B  B5B  66.2(2)     . . . . ?
B2B  B1B  C1B  B5B  106.22(18)  . . . . ?
B4B  B1B  C1B  B5B  -36.78(16)  . . . . ?
C2B  B1B  C1B  B6B  -64.3(2)    . . . . ?
B3B  B1B  C1B  B6B  -3.1(2)     . . . . ?
B2B  B1B  C1B  B6B  36.91(17)   . . . . ?
B4B  B1B  C1B  B6B  -106.09(18) . . . . ?
B3B  B2B  C1B  B1B  39.59(16)   . . . . ?
B6B  B2B  C1B  B1B  142.06(17)  . . . . ?
B7B  B2B  C1B  B1B  102.05(19)  . . . . ?
B1B  B2B  C1B  B4B  -36.86(17)  . . . . ?
B3B  B2B  C1B  B4B  2.7(2)      . . . . ?
B6B  B2B  C1B  B4B  105.20(18)  . . . . ?
B7B  B2B  C1B  B4B  65.2(2)     . . . . ?
B1B  B2B  C1B  B5B  -106.74(19) . . . . ?
B3B  B2B  C1B  B5B  -67.1(2)    . . . . ?
B6B  B2B  C1B  B5B  35.32(16)   . . . . ?
B7B  B2B  C1B  B5B  -4.7(2)     . . . . ?
B1B  B2B  C1B  B6B  -142.06(17) . . . . ?
B3B  B2B  C1B  B6B  -102.46(17) . . . . ?
B7B  B2B  C1B  B6B  -40.01(15)  . . . . ?
B1B  C1B  B4B  C2B  -41.25(15)  . . . . ?
B2B  C1B  B4B  C2B  -4.6(2)     . . . . ?
B5B  C1B  B4B  C2B  100.97(16)  . . . . ?
B6B  C1B  B4B  C2B  65.4(2)     . . . . ?
B1B  C1B  B4B  B5B  -142.22(17) . . . . ?
B2B  C1B  B4B  B5B  -105.56(18) . . . . ?
B6B  C1B  B4B  B5B  -35.55(16)  . . . . ?
B1B  C1B  B4B  B9B  -101.72(18) . . . . ?
B2B  C1B  B4B  B9B  -65.1(2)    . . . . ?
B5B  C1B  B4B  B9B  40.50(15)   . . . . ?
B6B  C1B  B4B  B9B  4.9(2)      . . . . ?
B2B  C1B  B4B  B1B  36.65(17)   . . . . ?
B5B  C1B  B4B  B1B  142.22(17)  . . . . ?
B6B  C1B  B4B  B1B  106.66(18)  . . . . ?
C2B  B1B  B4B  C1B  -130.15(17) . . . . ?
B3B  B1B  B4B  C1B  -96.51(19)  . . . . ?
B2B  B1B  B4B  C1B  -32.71(16)  . . . . ?
C1B  B1B  B4B  C2B  130.15(17)  . . . . ?
B3B  B1B  B4B  C2B  33.64(17)   . . . . ?
B2B  B1B  B4B  C2B  97.44(18)   . . . . ?
C1B  B1B  B4B  B5B  33.58(15)   . . . . ?
C2B  B1B  B4B  B5B  -96.57(18)  . . . . ?
B3B  B1B  B4B  B5B  -62.9(2)    . . . . ?
B2B  B1B  B4B  B5B  0.9(2)      . . . . ?
C1B  B1B  B4B  B9B  97.09(17)   . . . . ?
C2B  B1B  B4B  B9B  -33.06(15)  . . . . ?
B3B  B1B  B4B  B9B  0.6(2)      . . . . ?
B2B  B1B  B4B  B9B  64.4(2)     . . . . ?
C1B  B1B  C2B  B4B  -41.51(15)  . . . . ?
B3B  B1B  C2B  B4B  -142.53(17) . . . . ?
B2B  B1B  C2B  B4B  -101.88(18) . . . . ?
C1B  B1B  C2B  B9B  -5.2(2)     . . . . ?
B3B  B1B  C2B  B9B  -106.22(19) . . . . ?
B2B  B1B  C2B  B9B  -65.6(2)    . . . . ?
B4B  B1B  C2B  B9B  36.31(17)   . . . . ?
C1B  B1B  C2B  B8B  64.7(2)     . . . . ?
B3B  B1B  C2B  B8B  -36.31(17)  . . . . ?
B2B  B1B  C2B  B8B  4.3(2)      . . . . ?
B4B  B1B  C2B  B8B  106.22(19)  . . . . ?
C1B  B1B  C2B  B3B  101.02(18)  . . . . ?
B2B  B1B  C2B  B3B  40.65(16)   . . . . ?
B4B  B1B  C2B  B3B  142.53(17)  . . . . ?
C1B  B4B  C2B  B1B  41.31(15)   . . . . ?
B5B  B4B  C2B  B1B  102.05(18)  . . . . ?
B9B  B4B  C2B  B1B  142.66(17)  . . . . ?
C1B  B4B  C2B  B9B  -101.35(16) . . . . ?
B5B  B4B  C2B  B9B  -40.61(15)  . . . . ?
B1B  B4B  C2B  B9B  -142.66(17) . . . . ?
C1B  B4B  C2B  B8B  -64.8(2)    . . . . ?
B5B  B4B  C2B  B8B  -4.1(2)     . . . . ?
B9B  B4B  C2B  B8B  36.53(17)   . . . . ?
B1B  B4B  C2B  B8B  -106.1(2)   . . . . ?
C1B  B4B  C2B  B3B  4.9(2)      . . . . ?
B5B  B4B  C2B  B3B  65.6(2)     . . . . ?
B9B  B4B  C2B  B3B  106.22(18)  . . . . ?
B1B  B4B  C2B  B3B  -36.44(17)  . . . . ?
B2B  B3B  C2B  B1B  -40.26(16)  . . . . ?
B8B  B3B  C2B  B1B  -142.57(17) . . . . ?
B7B  B3B  C2B  B1B  -102.71(19) . . . . ?
B1B  B3B  C2B  B4B  36.77(17)   . . . . ?
B2B  B3B  C2B  B4B  -3.5(2)     . . . . ?
B8B  B3B  C2B  B4B  -105.80(18) . . . . ?
B7B  B3B  C2B  B4B  -65.9(2)    . . . . ?
B1B  B3B  C2B  B9B  106.32(19)  . . . . ?
B2B  B3B  C2B  B9B  66.1(2)     . . . . ?
B8B  B3B  C2B  B9B  -36.25(17)  . . . . ?
B7B  B3B  C2B  B9B  3.6(2)      . . . . ?
B1B  B3B  C2B  B8B  142.57(17)  . . . . ?
B2B  B3B  C2B  B8B  102.31(17)  . . . . ?
B7B  B3B  C2B  B8B  39.86(15)   . . . . ?
B1B  C1B  B5B  B4B  37.27(17)   . . . . ?
B2B  C1B  B5B  B4B  107.7(2)    . . . . ?
B6B  C1B  B5B  B4B  143.16(17)  . . . . ?
B1B  C1B  B5B  B9B  -3.1(2)     . . . . ?
B4B  C1B  B5B  B9B  -40.37(15)  . . . . ?
B2B  C1B  B5B  B9B  67.3(2)     . . . . ?
B6B  C1B  B5B  B9B  102.79(16)  . . . . ?
B1B  C1B  B5B  B6B  -105.89(19) . . . . ?
B4B  C1B  B5B  B6B  -143.16(17) . . . . ?
B2B  C1B  B5B  B6B  -35.49(17)  . . . . ?
B1B  C1B  B5B  B10B -65.5(2)    . . . . ?
B4B  C1B  B5B  B10B -102.81(17) . . . . ?
B2B  C1B  B5B  B10B 4.9(2)      . . . . ?
B6B  C1B  B5B  B10B 40.35(14)   . . . . ?
C2B  B4B  B5B  C1B  -93.70(18)  . . . . ?
B9B  B4B  B5B  C1B  -133.71(17) . . . . ?
B1B  B4B  B5B  C1B  -33.12(15)  . . . . ?
C1B  B4B  B5B  B9B  133.71(17)  . . . . ?
C2B  B4B  B5B  B9B  40.01(16)   . . . . ?
B1B  B4B  B5B  B9B  100.59(19)  . . . . ?
C1B  B4B  B5B  B6B  32.96(15)   . . . . ?
C2B  B4B  B5B  B6B  -60.7(2)    . . . . ?
B9B  B4B  B5B  B6B  -100.75(17) . . . . ?
B1B  B4B  B5B  B6B  -0.2(2)     . . . . ?
C1B  B4B  B5B  B10B 96.94(16)   . . . . ?
C2B  B4B  B5B  B10B 3.2(2)      . . . . ?
B9B  B4B  B5B  B10B -36.77(15)  . . . . ?
B1B  B4B  B5B  B10B 63.8(2)     . . . . ?
B1B  C1B  B6B  B5B  106.43(19)  . . . . ?
B4B  C1B  B6B  B5B  35.63(16)   . . . . ?
B2B  C1B  B6B  B5B  143.53(17)  . . . . ?
B1B  C1B  B6B  B7B  3.2(2)      . . . . ?
B4B  C1B  B6B  B7B  -67.6(2)    . . . . ?
B2B  C1B  B6B  B7B  40.33(16)   . . . . ?
B5B  C1B  B6B  B7B  -103.21(16) . . . . ?
B1B  C1B  B6B  B2B  -37.10(18)  . . . . ?
B4B  C1B  B6B  B2B  -107.9(2)   . . . . ?
B5B  C1B  B6B  B2B  -143.53(17) . . . . ?
B1B  C1B  B6B  B10B 66.2(2)     . . . . ?
B4B  C1B  B6B  B10B -4.6(2)     . . . . ?
B2B  C1B  B6B  B10B 103.29(17)  . . . . ?
B5B  C1B  B6B  B10B -40.24(14)  . . . . ?
B4B  B5B  B6B  C1B  -32.59(15)  . . . . ?
B9B  B5B  B6B  C1B  -96.39(17)  . . . . ?
B10B B5B  B6B  C1B  -134.03(16) . . . . ?
C1B  B5B  B6B  B7B  96.07(17)   . . . . ?
B4B  B5B  B6B  B7B  63.48(19)   . . . . ?
B9B  B5B  B6B  B7B  -0.3(2)     . . . . ?
B10B B5B  B6B  B7B  -37.96(14)  . . . . ?
C1B  B5B  B6B  B2B  31.97(15)   . . . . ?
B4B  B5B  B6B  B2B  -0.6(2)     . . . . ?
B9B  B5B  B6B  B2B  -64.41(19)  . . . . ?
B10B B5B  B6B  B2B  -102.06(17) . . . . ?
C1B  B5B  B6B  B10B 134.03(16)  . . . . ?
B4B  B5B  B6B  B10B 101.45(17)  . . . . ?
B9B  B5B  B6B  B10B 37.65(14)   . . . . ?
B1B  B2B  B6B  C1B  33.30(16)   . . . . ?
B3B  B2B  B6B  C1B  96.43(19)   . . . . ?
B7B  B2B  B6B  C1B  134.02(17)  . . . . ?
C1B  B2B  B6B  B5B  -32.15(15)  . . . . ?
B1B  B2B  B6B  B5B  1.2(2)      . . . . ?
B3B  B2B  B6B  B5B  64.3(2)     . . . . ?
B7B  B2B  B6B  B5B  101.87(17)  . . . . ?
C1B  B2B  B6B  B7B  -134.02(17) . . . . ?
B1B  B2B  B6B  B7B  -100.72(19) . . . . ?
B3B  B2B  B6B  B7B  -37.59(16)  . . . . ?
C1B  B2B  B6B  B10B -96.03(16)  . . . . ?
B1B  B2B  B6B  B10B -62.7(2)    . . . . ?
B3B  B2B  B6B  B10B 0.4(2)      . . . . ?
B7B  B2B  B6B  B10B 37.99(15)   . . . . ?
C1B  B6B  B7B  B8B  61.20(18)   . . . . ?
B5B  B6B  B7B  B8B  0.0(2)      . . . . ?
B2B  B6B  B7B  B8B  100.29(17)  . . . . ?
B10B B6B  B7B  B8B  -37.80(14)  . . . . ?
C1B  B6B  B7B  B3B  -2.0(2)     . . . . ?
B5B  B6B  B7B  B3B  -63.2(2)    . . . . ?
B2B  B6B  B7B  B3B  37.13(16)   . . . . ?
B10B B6B  B7B  B3B  -100.96(18) . . . . ?
C1B  B6B  B7B  B2B  -39.09(15)  . . . . ?
B5B  B6B  B7B  B2B  -100.29(17) . . . . ?
B10B B6B  B7B  B2B  -138.09(16) . . . . ?
C1B  B6B  B7B  B10B 99.00(15)   . . . . ?
B5B  B6B  B7B  B10B 37.80(14)   . . . . ?
B2B  B6B  B7B  B10B 138.09(16)  . . . . ?
C2B  B3B  B7B  B6B  60.9(2)     . . . . ?
B1B  B3B  B7B  B6B  0.2(2)      . . . . ?
B2B  B3B  B7B  B6B  -37.25(16)  . . . . ?
B8B  B3B  B7B  B6B  100.19(17)  . . . . ?
C2B  B3B  B7B  B8B  -39.32(16)  . . . . ?
B1B  B3B  B7B  B8B  -99.9(2)    . . . . ?
B2B  B3B  B7B  B8B  -137.44(17) . . . . ?
C2B  B3B  B7B  B2B  98.12(18)   . . . . ?
B1B  B3B  B7B  B2B  37.50(17)   . . . . ?
B8B  B3B  B7B  B2B  137.44(17)  . . . . ?
C2B  B3B  B7B  B10B -2.3(2)     . . . . ?
B1B  B3B  B7B  B10B -62.9(2)    . . . . ?
B2B  B3B  B7B  B10B -100.38(17) . . . . ?
B8B  B3B  B7B  B10B 37.06(15)   . . . . ?
C1B  B2B  B7B  B6B  39.83(15)   . . . . ?
B1B  B2B  B7B  B6B  100.68(18)  . . . . ?
B3B  B2B  B7B  B6B  138.00(17)  . . . . ?
C1B  B2B  B7B  B8B  -60.3(2)    . . . . ?
B1B  B2B  B7B  B8B  0.5(2)      . . . . ?
B3B  B2B  B7B  B8B  37.83(16)   . . . . ?
B6B  B2B  B7B  B8B  -100.16(17) . . . . ?
C1B  B2B  B7B  B3B  -98.17(19)  . . . . ?
B1B  B2B  B7B  B3B  -37.31(17)  . . . . ?
B6B  B2B  B7B  B3B  -138.00(17) . . . . ?
C1B  B2B  B7B  B10B 2.5(2)      . . . . ?
B1B  B2B  B7B  B10B 63.4(2)     . . . . ?
B3B  B2B  B7B  B10B 100.67(18)  . . . . ?
B6B  B2B  B7B  B10B -37.32(15)  . . . . ?
B1B  C2B  B8B  B7B  -4.0(2)     . . . . ?
B4B  C2B  B8B  B7B  66.3(2)     . . . . ?
B9B  C2B  B8B  B7B  102.62(16)  . . . . ?
B3B  C2B  B8B  B7B  -40.26(16)  . . . . ?
B1B  C2B  B8B  B10B -67.1(2)    . . . . ?
B4B  C2B  B8B  B10B 3.2(2)      . . . . ?
B9B  C2B  B8B  B10B 39.55(15)   . . . . ?
B3B  C2B  B8B  B10B -103.33(18) . . . . ?
B1B  C2B  B8B  B3B  36.24(18)   . . . . ?
B4B  C2B  B8B  B3B  106.5(2)    . . . . ?
B9B  C2B  B8B  B3B  142.88(17)  . . . . ?
B1B  C2B  B8B  B9B  -106.64(19) . . . . ?
B4B  C2B  B8B  B9B  -36.36(18)  . . . . ?
B3B  C2B  B8B  B9B  -142.88(17) . . . . ?
B6B  B7B  B8B  C2B  -60.90(19)  . . . . ?
B3B  B7B  B8B  C2B  39.53(15)   . . . . ?
B2B  B7B  B8B  C2B  1.9(2)      . . . . ?
B10B B7B  B8B  C2B  -98.80(17)  . . . . ?
B6B  B7B  B8B  B10B 37.91(14)   . . . . ?
B3B  B7B  B8B  B10B 138.33(17)  . . . . ?
B2B  B7B  B8B  B10B 100.75(16)  . . . . ?
B6B  B7B  B8B  B3B  -100.42(17) . . . . ?
B2B  B7B  B8B  B3B  -37.58(16)  . . . . ?
B10B B7B  B8B  B3B  -138.33(17) . . . . ?
B6B  B7B  B8B  B9B  0.3(2)      . . . . ?
B3B  B7B  B8B  B9B  100.74(17)  . . . . ?
B2B  B7B  B8B  B9B  63.16(19)   . . . . ?
B10B B7B  B8B  B9B  -37.59(14)  . . . . ?
B1B  B3B  B8B  C2B  -32.72(16)  . . . . ?
B2B  B3B  B8B  C2B  -95.98(19)  . . . . ?
B7B  B3B  B8B  C2B  -134.05(17) . . . . ?
C2B  B3B  B8B  B7B  134.05(17)  . . . . ?
B1B  B3B  B8B  B7B  101.33(19)  . . . . ?
B2B  B3B  B8B  B7B  38.07(16)   . . . . ?
C2B  B3B  B8B  B10B 96.26(18)   . . . . ?
B1B  B3B  B8B  B10B 63.5(2)     . . . . ?
B2B  B3B  B8B  B10B 0.3(2)      . . . . ?
B7B  B3B  B8B  B10B -37.79(15)  . . . . ?
C2B  B3B  B8B  B9B  32.75(15)   . . . . ?
B1B  B3B  B8B  B9B  0.0(2)      . . . . ?
B2B  B3B  B8B  B9B  -63.2(2)    . . . . ?
B7B  B3B  B8B  B9B  -101.30(17) . . . . ?
B1B  C2B  B9B  B5B  3.6(2)      . . . . ?
B4B  C2B  B9B  B5B  40.23(15)   . . . . ?
B8B  C2B  B9B  B5B  -102.21(16) . . . . ?
B3B  C2B  B9B  B5B  -66.0(2)    . . . . ?
B1B  C2B  B9B  B4B  -36.65(18)  . . . . ?
B8B  C2B  B9B  B4B  -142.44(17) . . . . ?
B3B  C2B  B9B  B4B  -106.3(2)   . . . . ?
B1B  C2B  B9B  B10B 66.2(2)     . . . . ?
B4B  C2B  B9B  B10B 102.87(17)  . . . . ?
B8B  C2B  B9B  B10B -39.57(15)  . . . . ?
B3B  C2B  B9B  B10B -3.4(2)     . . . . ?
B1B  C2B  B9B  B8B  105.8(2)    . . . . ?
B4B  C2B  B9B  B8B  142.44(17)  . . . . ?
B3B  C2B  B9B  B8B  36.17(17)   . . . . ?
C1B  B5B  B9B  C2B  -0.27(19)   . . . . ?
B4B  B5B  B9B  C2B  -39.74(15)  . . . . ?
B6B  B5B  B9B  C2B  61.72(19)   . . . . ?
B10B B5B  B9B  C2B  99.43(16)   . . . . ?
C1B  B5B  B9B  B4B  39.47(15)   . . . . ?
B6B  B5B  B9B  B4B  101.46(17)  . . . . ?
B10B B5B  B9B  B4B  139.17(17)  . . . . ?
C1B  B5B  B9B  B10B -99.71(15)  . . . . ?
B4B  B5B  B9B  B10B -139.17(17) . . . . ?
B6B  B5B  B9B  B10B -37.71(14)  . . . . ?
C1B  B5B  B9B  B8B  -61.49(18)  . . . . ?
B4B  B5B  B9B  B8B  -100.96(18) . . . . ?
B6B  B5B  B9B  B8B  0.5(2)      . . . . ?
B10B B5B  B9B  B8B  38.22(14)   . . . . ?
C1B  B4B  B9B  C2B  93.44(18)   . . . . ?
B5B  B4B  B9B  C2B  133.48(17)  . . . . ?
B1B  B4B  B9B  C2B  32.67(16)   . . . . ?
C1B  B4B  B9B  B5B  -40.04(15)  . . . . ?
C2B  B4B  B9B  B5B  -133.48(17) . . . . ?
B1B  B4B  B9B  B5B  -100.80(18) . . . . ?
C1B  B4B  B9B  B10B -3.2(2)     . . . . ?
C2B  B4B  B9B  B10B -96.63(18)  . . . . ?
B5B  B4B  B9B  B10B 36.85(15)   . . . . ?
B1B  B4B  B9B  B10B -64.0(2)    . . . . ?
C1B  B4B  B9B  B8B  60.2(2)     . . . . ?
C2B  B4B  B9B  B8B  -33.22(16)  . . . . ?
B5B  B4B  B9B  B8B  100.26(17)  . . . . ?
B1B  B4B  B9B  B8B  -0.5(2)     . . . . ?
B7B  B8B  B9B  C2B  -96.69(17)  . . . . ?
B10B B8B  B9B  C2B  -134.65(17) . . . . ?
B3B  B8B  B9B  C2B  -32.88(16)  . . . . ?
C2B  B8B  B9B  B5B  96.18(17)   . . . . ?
B7B  B8B  B9B  B5B  -0.5(2)     . . . . ?
B10B B8B  B9B  B5B  -38.46(14)  . . . . ?
B3B  B8B  B9B  B5B  63.3(2)     . . . . ?
C2B  B8B  B9B  B4B  33.20(16)   . . . . ?
B7B  B8B  B9B  B4B  -63.49(19)  . . . . ?
B10B B8B  B9B  B4B  -101.44(17) . . . . ?
B3B  B8B  B9B  B4B  0.3(2)      . . . . ?
C2B  B8B  B9B  B10B 134.65(17)  . . . . ?
B7B  B8B  B9B  B10B 37.95(14)   . . . . ?
B3B  B8B  B9B  B10B 101.76(18)  . . . . ?
C4B  C3B  B10B B8B  6.4(3)      . . . . ?
C4B  C3B  B10B B9B  -67.1(2)    . . . . ?
C4B  C3B  B10B B6B  154.97(16)  . . . . ?
C4B  C3B  B10B B5B  -135.99(17) . . . . ?
C4B  C3B  B10B B7B  82.4(2)     . . . . ?
C2B  B8B  B10B C3B  -146.39(18) . . . . ?
B7B  B8B  B10B C3B  114.5(2)    . . . . ?
B3B  B8B  B10B C3B  152.05(18)  . . . . ?
B9B  B8B  B10B C3B  -107.5(2)   . . . . ?
C2B  B8B  B10B B9B  -38.84(15)  . . . . ?
B7B  B8B  B10B B9B  -138.00(16) . . . . ?
B3B  B8B  B10B B9B  -100.41(18) . . . . ?
C2B  B8B  B10B B6B  61.53(19)   . . . . ?
B7B  B8B  B10B B6B  -37.63(14)  . . . . ?
B3B  B8B  B10B B6B  0.0(2)      . . . . ?
B9B  B8B  B10B B6B  100.38(16)  . . . . ?
C2B  B8B  B10B B5B  -0.9(2)     . . . . ?
B7B  B8B  B10B B5B  -100.07(16) . . . . ?
B3B  B8B  B10B B5B  -62.5(2)    . . . . ?
B9B  B8B  B10B B5B  37.93(15)   . . . . ?
C2B  B8B  B10B B7B  99.16(18)   . . . . ?
B3B  B8B  B10B B7B  37.59(16)   . . . . ?
B9B  B8B  B10B B7B  138.00(16)  . . . . ?
C2B  B9B  B10B C3B  156.10(16)  . . . . ?
B5B  B9B  B10B C3B  -105.91(18) . . . . ?
B4B  B9B  B10B C3B  -142.44(18) . . . . ?
B8B  B9B  B10B C3B  117.07(19)  . . . . ?
C2B  B9B  B10B B8B  39.02(15)   . . . . ?
B5B  B9B  B10B B8B  137.01(16)  . . . . ?
B4B  B9B  B10B B8B  100.49(18)  . . . . ?
C2B  B9B  B10B B6B  -60.91(19)  . . . . ?
B5B  B9B  B10B B6B  37.08(14)   . . . . ?
B4B  B9B  B10B B6B  0.6(2)      . . . . ?
B8B  B9B  B10B B6B  -99.93(16)  . . . . ?
C2B  B9B  B10B B5B  -97.99(17)  . . . . ?
B4B  B9B  B10B B5B  -36.52(15)  . . . . ?
B8B  B9B  B10B B5B  -137.01(16) . . . . ?
C2B  B9B  B10B B7B  1.7(2)      . . . . ?
B5B  B9B  B10B B7B  99.69(16)   . . . . ?
B4B  B9B  B10B B7B  63.2(2)     . . . . ?
B8B  B9B  B10B B7B  -37.32(15)  . . . . ?
C1B  B6B  B10B C3B  145.05(16)  . . . . ?
B5B  B6B  B10B C3B  105.70(18)  . . . . ?
B7B  B6B  B10B C3B  -116.24(19) . . . . ?
B2B  B6B  B10B C3B  -154.17(17) . . . . ?
C1B  B6B  B10B B8B  -61.00(18)  . . . . ?
B5B  B6B  B10B B8B  -100.35(16) . . . . ?
B7B  B6B  B10B B8B  37.71(15)   . . . . ?
B2B  B6B  B10B B8B  -0.2(2)     . . . . ?
C1B  B6B  B10B B9B  2.26(19)    . . . . ?
B5B  B6B  B10B B9B  -37.09(15)  . . . . ?
B7B  B6B  B10B B9B  100.97(16)  . . . . ?
B2B  B6B  B10B B9B  63.03(19)   . . . . ?
C1B  B6B  B10B B5B  39.35(14)   . . . . ?
B7B  B6B  B10B B5B  138.06(16)  . . . . ?
B2B  B6B  B10B B5B  100.13(17)  . . . . ?
C1B  B6B  B10B B7B  -98.71(16)  . . . . ?
B5B  B6B  B10B B7B  -138.06(16) . . . . ?
B2B  B6B  B10B B7B  -37.93(15)  . . . . ?
C1B  B5B  B10B C3B  -151.18(16) . . . . ?
B4B  B5B  B10B C3B  147.55(17)  . . . . ?
B9B  B5B  B10B C3B  110.75(19)  . . . . ?
B6B  B5B  B10B C3B  -111.27(18) . . . . ?
C1B  B5B  B10B B8B  59.80(19)   . . . . ?
B4B  B5B  B10B B8B  -1.5(2)     . . . . ?
B9B  B5B  B10B B8B  -38.27(15)  . . . . ?
B6B  B5B  B10B B8B  99.71(16)   . . . . ?
C1B  B5B  B10B B9B  98.07(17)   . . . . ?
B4B  B5B  B10B B9B  36.80(16)   . . . . ?
B6B  B5B  B10B B9B  137.98(16)  . . . . ?
C1B  B5B  B10B B6B  -39.91(14)  . . . . ?
B4B  B5B  B10B B6B  -101.18(17) . . . . ?
B9B  B5B  B10B B6B  -137.98(16) . . . . ?
C1B  B5B  B10B B7B  -2.89(19)   . . . . ?
B4B  B5B  B10B B7B  -64.16(19)  . . . . ?
B9B  B5B  B10B B7B  -100.96(16) . . . . ?
B6B  B5B  B10B B7B  37.02(14)   . . . . ?
B6B  B7B  B10B C3B  107.8(2)    . . . . ?
B8B  B7B  B10B C3B  -115.0(2)   . . . . ?
B3B  B7B  B10B C3B  -152.19(18) . . . . ?
B2B  B7B  B10B C3B  145.04(19)  . . . . ?
B6B  B7B  B10B B8B  -137.25(16) . . . . ?
B3B  B7B  B10B B8B  -37.23(16)  . . . . ?
B2B  B7B  B10B B8B  -99.99(18)  . . . . ?
B6B  B7B  B10B B9B  -99.67(16)  . . . . ?
B8B  B7B  B10B B9B  37.59(15)   . . . . ?
B3B  B7B  B10B B9B  0.4(2)      . . . . ?
B2B  B7B  B10B B9B  -62.4(2)    . . . . ?
B8B  B7B  B10B B6B  137.25(16)  . . . . ?
B3B  B7B  B10B B6B  100.03(18)  . . . . ?
B2B  B7B  B10B B6B  37.26(15)   . . . . ?
B6B  B7B  B10B B5B  -37.02(14)  . . . . ?
B8B  B7B  B10B B5B  100.24(16)  . . . . ?
B3B  B7B  B10B B5B  63.0(2)     . . . . ?
B2B  B7B  B10B B5B  0.2(2)      . . . . ?
B10C C3C  C4C  N1C  165.23(16)  . . . . ?
B10C C3C  C4C  C11C -72.5(2)    . . . . ?
N1C  C4C  C11C C12C -113.1(2)   . . . . ?
C3C  C4C  C11C C12C 125.98(19)  . . . . ?
N1C  C4C  C11C C16C 67.1(2)     . . . . ?
C3C  C4C  C11C C16C -53.8(2)    . . . . ?
C16C C11C C12C F1C  -179.95(18) . . . . ?
C4C  C11C C12C F1C  0.2(3)      . . . . ?
C16C C11C C12C C13C 0.8(3)      . . . . ?
C4C  C11C C12C C13C -179.01(19) . . . . ?
F1C  C12C C13C C14C -179.9(2)   . . . . ?
C11C C12C C13C C14C -0.7(3)     . . . . ?
C12C C13C C14C C15C 0.3(3)      . . . . ?
C13C C14C C15C C16C -0.1(3)     . . . . ?
C14C C15C C16C C11C 0.3(3)      . . . . ?
C12C C11C C16C C15C -0.6(3)     . . . . ?
C4C  C11C C16C C15C 179.23(18)  . . . . ?
C4C  C3C  B10C B5C  -26.3(3)    . . . . ?
C4C  C3C  B10C B6C  51.4(3)     . . . . ?
C4C  C3C  B10C B7C  126.4(2)    . . . . ?
C4C  C3C  B10C B9C  -98.2(3)    . . . . ?
C4C  C3C  B10C B8C  -165.1(2)   . . . . ?
C3C  B10C B9C  C2C  155.2(2)    . . . . ?
B5C  B10C B9C  C2C  39.5(2)     . . . . ?
B6C  B10C B9C  C2C  0.2(3)      . . . . ?
B7C  B10C B9C  C2C  -62.5(3)    . . . . ?
B8C  B10C B9C  C2C  -99.0(3)    . . . . ?
C3C  B10C B9C  B8C  -105.8(2)   . . . . ?
B5C  B10C B9C  B8C  138.6(2)    . . . . ?
B6C  B10C B9C  B8C  99.3(2)     . . . . ?
B7C  B10C B9C  B8C  36.53(19)   . . . . ?
C3C  B10C B9C  B5C  115.7(2)    . . . . ?
B6C  B10C B9C  B5C  -39.3(2)    . . . . ?
B7C  B10C B9C  B5C  -102.0(2)   . . . . ?
B8C  B10C B9C  B5C  -138.6(2)   . . . . ?
C3C  B10C B9C  B3C  -143.8(2)   . . . . ?
B5C  B10C B9C  B3C  100.6(3)    . . . . ?
B6C  B10C B9C  B3C  61.3(3)     . . . . ?
B7C  B10C B9C  B3C  -1.5(3)     . . . . ?
B8C  B10C B9C  B3C  -38.0(2)    . . . . ?
C2C  B9C  B8C  B7C  62.0(3)     . . . . ?
B5C  B9C  B8C  B7C  -0.4(3)     . . . . ?
B3C  B9C  B8C  B7C  100.8(2)    . . . . ?
B10C B9C  B8C  B7C  -37.93(17)  . . . . ?
C2C  B9C  B8C  B3C  -38.8(2)    . . . . ?
B5C  B9C  B8C  B3C  -101.2(2)   . . . . ?
B10C B9C  B8C  B3C  -138.7(2)   . . . . ?
C2C  B9C  B8C  B2C  -1.7(3)     . . . . ?
B5C  B9C  B8C  B2C  -64.1(3)    . . . . ?
B3C  B9C  B8C  B2C  37.1(2)     . . . . ?
B10C B9C  B8C  B2C  -101.6(2)   . . . . ?
C2C  B9C  B8C  B10C 99.9(2)     . . . . ?
B5C  B9C  B8C  B10C 37.52(18)   . . . . ?
B3C  B9C  B8C  B10C 138.7(2)    . . . . ?
C3C  B10C B8C  B9C  109.9(2)    . . . . ?
B5C  B10C B8C  B9C  -36.2(2)    . . . . ?
B6C  B10C B8C  B9C  -99.9(2)    . . . . ?
B7C  B10C B8C  B9C  -137.4(2)   . . . . ?
C3C  B10C B8C  B7C  -112.7(2)   . . . . ?
B5C  B10C B8C  B7C  101.2(2)    . . . . ?
B6C  B10C B8C  B7C  37.5(2)     . . . . ?
B9C  B10C B8C  B7C  137.4(2)    . . . . ?
C3C  B10C B8C  B3C  147.4(2)    . . . . ?
B5C  B10C B8C  B3C  1.3(3)      . . . . ?
B6C  B10C B8C  B3C  -62.4(3)    . . . . ?
B7C  B10C B8C  B3C  -99.9(2)    . . . . ?
B9C  B10C B8C  B3C  37.5(2)     . . . . ?
C3C  B10C B8C  B2C  -150.3(2)   . . . . ?
B5C  B10C B8C  B2C  63.7(3)     . . . . ?
B6C  B10C B8C  B2C  -0.1(3)     . . . . ?
B7C  B10C B8C  B2C  -37.5(2)    . . . . ?
B9C  B10C B8C  B2C  99.9(2)     . . . . ?
B9C  B8C  B7C  C1C  -61.7(2)    . . . . ?
B3C  B8C  B7C  C1C  2.3(3)      . . . . ?
B2C  B8C  B7C  C1C  38.47(19)   . . . . ?
B10C B8C  B7C  C1C  -99.9(2)    . . . . ?
B9C  B8C  B7C  B2C  -100.2(2)   . . . . ?
B3C  B8C  B7C  B2C  -36.2(2)    . . . . ?
B10C B8C  B7C  B2C  -138.3(2)   . . . . ?
B9C  B8C  B7C  B10C 38.13(17)   . . . . ?
B3C  B8C  B7C  B10C 102.2(2)    . . . . ?
B2C  B8C  B7C  B10C 138.3(2)    . . . . ?
B9C  B8C  B7C  B6C  0.4(3)      . . . . ?
B3C  B8C  B7C  B6C  64.4(3)     . . . . ?
B2C  B8C  B7C  B6C  100.6(2)    . . . . ?
B10C B8C  B7C  B6C  -37.74(17)  . . . . ?
C3C  B10C B7C  C1C  -156.3(2)   . . . . ?
B5C  B10C B7C  C1C  0.7(3)      . . . . ?
B6C  B10C B7C  C1C  -39.2(2)    . . . . ?
B9C  B10C B7C  C1C  62.4(3)     . . . . ?
B8C  B10C B7C  C1C  98.6(2)     . . . . ?
C3C  B10C B7C  B8C  105.1(2)    . . . . ?
B5C  B10C B7C  B8C  -97.9(2)    . . . . ?
B6C  B10C B7C  B8C  -137.9(2)   . . . . ?
B9C  B10C B7C  B8C  -36.2(2)    . . . . ?
C3C  B10C B7C  B2C  143.0(2)    . . . . ?
B5C  B10C B7C  B2C  -60.0(3)    . . . . ?
B6C  B10C B7C  B2C  -99.9(2)    . . . . ?
B9C  B10C B7C  B2C  1.8(3)      . . . . ?
B8C  B10C B7C  B2C  37.9(2)     . . . . ?
C3C  B10C B7C  B6C  -117.1(2)   . . . . ?
B5C  B10C B7C  B6C  39.9(2)     . . . . ?
B9C  B10C B7C  B6C  101.7(2)    . . . . ?
B8C  B10C B7C  B6C  137.9(2)    . . . . ?
C3C  B10C B6C  C1C  148.6(2)    . . . . ?
B5C  B10C B6C  C1C  -97.1(2)    . . . . ?
B7C  B10C B6C  C1C  38.5(2)     . . . . ?
B9C  B10C B6C  C1C  -58.6(3)    . . . . ?
B8C  B10C B6C  C1C  1.9(3)      . . . . ?
C3C  B10C B6C  B7C  110.1(2)    . . . . ?
B5C  B10C B6C  B7C  -135.6(2)   . . . . ?
B9C  B10C B6C  B7C  -97.1(2)    . . . . ?
B8C  B10C B6C  B7C  -36.6(2)    . . . . ?
C3C  B10C B6C  B5C  -114.3(2)   . . . . ?
B7C  B10C B6C  B5C  135.6(2)    . . . . ?
B9C  B10C B6C  B5C  38.5(2)     . . . . ?
B8C  B10C B6C  B5C  98.9(2)     . . . . ?
C3C  B10C B6C  B4C  -149.8(2)   . . . . ?
B5C  B10C B6C  B4C  -35.5(2)    . . . . ?
B7C  B10C B6C  B4C  100.1(2)    . . . . ?
B9C  B10C B6C  B4C  3.0(3)      . . . . ?
B8C  B10C B6C  B4C  63.5(3)     . . . . ?
B8C  B7C  B6C  C1C  -96.2(2)    . . . . ?
B2C  B7C  B6C  C1C  -32.1(2)    . . . . ?
B10C B7C  B6C  C1C  -134.9(2)   . . . . ?
C1C  B7C  B6C  B10C 134.9(2)    . . . . ?
B8C  B7C  B6C  B10C 38.67(18)   . . . . ?
B2C  B7C  B6C  B10C 102.8(2)    . . . . ?
C1C  B7C  B6C  B5C  96.0(2)     . . . . ?
B8C  B7C  B6C  B5C  -0.2(3)     . . . . ?
B2C  B7C  B6C  B5C  63.9(3)     . . . . ?
B10C B7C  B6C  B5C  -38.88(17)  . . . . ?
C1C  B7C  B6C  B4C  34.9(2)     . . . . ?
B8C  B7C  B6C  B4C  -61.3(3)    . . . . ?
B2C  B7C  B6C  B4C  2.8(3)      . . . . ?
B10C B7C  B6C  B4C  -100.0(2)   . . . . ?
B8C  B9C  B5C  C2C  96.2(2)     . . . . ?
B3C  B9C  B5C  C2C  31.2(2)     . . . . ?
B10C B9C  B5C  C2C  134.6(2)    . . . . ?
C2C  B9C  B5C  B4C  -31.3(2)    . . . . ?
B8C  B9C  B5C  B4C  64.9(3)     . . . . ?
B3C  B9C  B5C  B4C  -0.1(3)     . . . . ?
B10C B9C  B5C  B4C  103.3(2)    . . . . ?
C2C  B9C  B5C  B10C -134.6(2)   . . . . ?
B8C  B9C  B5C  B10C -38.43(18)  . . . . ?
B3C  B9C  B5C  B10C -103.4(3)   . . . . ?
C2C  B9C  B5C  B6C  -95.9(2)    . . . . ?
B8C  B9C  B5C  B6C  0.3(3)      . . . . ?
B3C  B9C  B5C  B6C  -64.6(3)    . . . . ?
B10C B9C  B5C  B6C  38.72(18)   . . . . ?
C3C  B10C B5C  C2C  -146.6(2)   . . . . ?
B6C  B10C B5C  C2C  96.8(2)     . . . . ?
B7C  B10C B5C  C2C  57.3(3)     . . . . ?
B9C  B10C B5C  C2C  -39.4(2)    . . . . ?
B8C  B10C B5C  C2C  -3.9(3)     . . . . ?
C3C  B10C B5C  B9C  -107.3(2)   . . . . ?
B6C  B10C B5C  B9C  136.2(2)    . . . . ?
B7C  B10C B5C  B9C  96.6(2)     . . . . ?
B8C  B10C B5C  B9C  35.48(19)   . . . . ?
C3C  B10C B5C  B4C  154.0(2)    . . . . ?
B6C  B10C B5C  B4C  37.5(3)     . . . . ?
B7C  B10C B5C  B4C  -2.1(3)     . . . . ?
B9C  B10C B5C  B4C  -98.7(3)    . . . . ?
B8C  B10C B5C  B4C  -63.3(3)    . . . . ?
C3C  B10C B5C  B6C  116.5(2)    . . . . ?
B7C  B10C B5C  B6C  -39.6(2)    . . . . ?
B9C  B10C B5C  B6C  -136.2(2)   . . . . ?
B8C  B10C B5C  B6C  -100.7(2)   . . . . ?
C1C  B6C  B5C  C2C  -1.1(3)     . . . . ?
B10C B6C  B5C  C2C  -100.6(2)   . . . . ?
B7C  B6C  B5C  C2C  -61.3(3)    . . . . ?
B4C  B6C  B5C  C2C  38.7(2)     . . . . ?
C1C  B6C  B5C  B9C  60.2(3)     . . . . ?
B10C B6C  B5C  B9C  -39.27(17)  . . . . ?
B7C  B6C  B5C  B9C  0.0(3)      . . . . ?
B4C  B6C  B5C  B9C  100.0(2)    . . . . ?
C1C  B6C  B5C  B4C  -39.8(2)    . . . . ?
B10C B6C  B5C  B4C  -139.2(2)   . . . . ?
B7C  B6C  B5C  B4C  -100.0(2)   . . . . ?
C1C  B6C  B5C  B10C 99.4(2)     . . . . ?
B7C  B6C  B5C  B10C 39.23(17)   . . . . ?
B4C  B6C  B5C  B10C 139.2(2)    . . . . ?
B8C  B9C  C2C  B4C  -68.6(3)    . . . . ?
B5C  B9C  C2C  B4C  35.8(3)     . . . . ?
B3C  B9C  C2C  B4C  -108.8(3)   . . . . ?
B10C B9C  C2C  B4C  -3.9(4)     . . . . ?
B8C  B9C  C2C  B3C  40.2(2)     . . . . ?
B5C  B9C  C2C  B3C  144.6(2)    . . . . ?
B10C B9C  C2C  B3C  104.8(3)    . . . . ?
B8C  B9C  C2C  B1C  2.1(4)      . . . . ?
B5C  B9C  C2C  B1C  106.5(3)    . . . . ?
B3C  B9C  C2C  B1C  -38.1(3)    . . . . ?
B10C B9C  C2C  B1C  66.7(4)     . . . . ?
B8C  B9C  C2C  B5C  -104.4(2)   . . . . ?
B3C  B9C  C2C  B5C  -144.6(2)   . . . . ?
B10C B9C  C2C  B5C  -39.8(2)    . . . . ?
B9C  B5C  C2C  B4C  -143.3(2)   . . . . ?
B10C B5C  C2C  B4C  -103.1(2)   . . . . ?
B6C  B5C  C2C  B4C  -41.2(2)    . . . . ?
B9C  B5C  C2C  B3C  -34.7(3)    . . . . ?
B4C  B5C  C2C  B3C  108.6(3)    . . . . ?
B10C B5C  C2C  B3C  5.6(3)      . . . . ?
B6C  B5C  C2C  B3C  67.4(3)     . . . . ?
B9C  B5C  C2C  B1C  -106.2(3)   . . . . ?
B4C  B5C  C2C  B1C  37.1(2)     . . . . ?
B10C B5C  C2C  B1C  -65.9(3)    . . . . ?
B6C  B5C  C2C  B1C  -4.1(3)     . . . . ?
B4C  B5C  C2C  B9C  143.3(2)    . . . . ?
B10C B5C  C2C  B9C  40.3(2)     . . . . ?
B6C  B5C  C2C  B9C  102.1(2)    . . . . ?
B3C  C2C  B4C  C1C  -5.7(3)     . . . . ?
B1C  C2C  B4C  C1C  -42.02(17)  . . . . ?
B9C  C2C  B4C  C1C  65.1(3)     . . . . ?
B5C  C2C  B4C  C1C  100.4(2)    . . . . ?
B3C  C2C  B4C  B1C  36.4(2)     . . . . ?
B9C  C2C  B4C  B1C  107.1(3)    . . . . ?
B5C  C2C  B4C  B1C  142.4(2)    . . . . ?
B3C  C2C  B4C  B5C  -106.0(2)   . . . . ?
B1C  C2C  B4C  B5C  -142.4(2)   . . . . ?
B9C  C2C  B4C  B5C  -35.3(3)    . . . . ?
B3C  C2C  B4C  B6C  -65.0(3)    . . . . ?
B1C  C2C  B4C  B6C  -101.3(2)   . . . . ?
B9C  C2C  B4C  B6C  5.8(3)      . . . . ?
B5C  C2C  B4C  B6C  41.1(2)     . . . . ?
B9C  B5C  B4C  C2C  32.3(2)     . . . . ?
B10C B5C  B4C  C2C  96.6(3)     . . . . ?
B6C  B5C  B4C  C2C  133.2(2)    . . . . ?
C2C  B5C  B4C  C1C  -94.0(3)    . . . . ?
B9C  B5C  B4C  C1C  -61.7(3)    . . . . ?
B10C B5C  B4C  C1C  2.6(4)      . . . . ?
B6C  B5C  B4C  C1C  39.3(2)     . . . . ?
C2C  B5C  B4C  B1C  -34.2(2)    . . . . ?
B9C  B5C  B4C  B1C  -1.9(3)     . . . . ?
B10C B5C  B4C  B1C  62.4(4)     . . . . ?
B6C  B5C  B4C  B1C  99.1(3)     . . . . ?
C2C  B5C  B4C  B6C  -133.2(2)   . . . . ?
B9C  B5C  B4C  B6C  -101.0(2)   . . . . ?
B10C B5C  B4C  B6C  -36.7(2)    . . . . ?
C1C  B6C  B4C  C2C  92.3(2)     . . . . ?
B10C B6C  B4C  C2C  -5.2(3)     . . . . ?
B7C  B6C  B4C  C2C  57.9(3)     . . . . ?
B5C  B6C  B4C  C2C  -41.2(2)    . . . . ?
B10C B6C  B4C  C1C  -97.6(2)    . . . . ?
B7C  B6C  B4C  C1C  -34.5(2)    . . . . ?
B5C  B6C  B4C  C1C  -133.5(3)   . . . . ?
C1C  B6C  B4C  B1C  29.8(2)     . . . . ?
B10C B6C  B4C  B1C  -67.8(3)    . . . . ?
B7C  B6C  B4C  B1C  -4.7(3)     . . . . ?
B5C  B6C  B4C  B1C  -103.7(3)   . . . . ?
C1C  B6C  B4C  B5C  133.5(3)    . . . . ?
B10C B6C  B4C  B5C  35.9(2)     . . . . ?
B7C  B6C  B4C  B5C  99.1(2)     . . . . ?
B8C  B7C  C1C  B1C  -3.2(3)     . . . . ?
B2C  B7C  C1C  B1C  36.6(2)     . . . . ?
B10C B7C  C1C  B1C  -67.4(3)    . . . . ?
B6C  B7C  C1C  B1C  -106.8(2)   . . . . ?
B8C  B7C  C1C  B2C  -39.8(2)    . . . . ?
B10C B7C  C1C  B2C  -104.0(2)   . . . . ?
B6C  B7C  C1C  B2C  -143.4(2)   . . . . ?
B8C  B7C  C1C  B6C  103.6(2)    . . . . ?
B2C  B7C  C1C  B6C  143.4(2)    . . . . ?
B10C B7C  C1C  B6C  39.38(19)   . . . . ?
B8C  B7C  C1C  B4C  65.2(3)     . . . . ?
B2C  B7C  C1C  B4C  105.0(3)    . . . . ?
B10C B7C  C1C  B4C  1.0(3)      . . . . ?
B6C  B7C  C1C  B4C  -38.4(3)    . . . . ?
B10C B6C  C1C  B1C  67.6(3)     . . . . ?
B7C  B6C  C1C  B1C  107.1(3)    . . . . ?
B5C  B6C  C1C  B1C  6.2(3)      . . . . ?
B4C  B6C  C1C  B1C  -33.2(2)    . . . . ?
B10C B6C  C1C  B2C  -3.3(3)     . . . . ?
B7C  B6C  C1C  B2C  36.2(2)     . . . . ?
B5C  B6C  C1C  B2C  -64.7(3)    . . . . ?
B4C  B6C  C1C  B2C  -104.1(3)   . . . . ?
B10C B6C  C1C  B7C  -39.5(2)    . . . . ?
B5C  B6C  C1C  B7C  -100.9(2)   . . . . ?
B4C  B6C  C1C  B7C  -140.3(2)   . . . . ?
B10C B6C  C1C  B4C  100.8(3)    . . . . ?
B7C  B6C  C1C  B4C  140.3(2)    . . . . ?
B5C  B6C  C1C  B4C  39.4(2)     . . . . ?
C2C  B4C  C1C  B1C  43.4(2)     . . . . ?
B5C  B4C  C1C  B1C  105.3(3)    . . . . ?
B6C  B4C  C1C  B1C  145.7(2)    . . . . ?
C2C  B4C  C1C  B2C  5.6(3)      . . . . ?
B1C  B4C  C1C  B2C  -37.8(2)    . . . . ?
B5C  B4C  C1C  B2C  67.5(3)     . . . . ?
B6C  B4C  C1C  B2C  107.9(2)    . . . . ?
C2C  B4C  C1C  B7C  -64.1(3)    . . . . ?
B1C  B4C  C1C  B7C  -107.5(3)   . . . . ?
B5C  B4C  C1C  B7C  -2.3(4)     . . . . ?
B6C  B4C  C1C  B7C  38.2(2)     . . . . ?
C2C  B4C  C1C  B6C  -102.3(2)   . . . . ?
B1C  B4C  C1C  B6C  -145.7(2)   . . . . ?
B5C  B4C  C1C  B6C  -40.4(2)    . . . . ?
B4C  C2C  B3C  B2C  3.7(3)      . . . . ?
B1C  C2C  B3C  B2C  39.87(19)   . . . . ?
B9C  C2C  B3C  B2C  -101.7(2)   . . . . ?
B5C  C2C  B3C  B2C  -67.5(3)    . . . . ?
B4C  C2C  B3C  B9C  105.4(3)    . . . . ?
B1C  C2C  B3C  B9C  141.5(2)    . . . . ?
B5C  C2C  B3C  B9C  34.2(2)     . . . . ?
B4C  C2C  B3C  B8C  66.5(3)     . . . . ?
B1C  C2C  B3C  B8C  102.7(3)    . . . . ?
B9C  C2C  B3C  B8C  -38.9(2)    . . . . ?
B5C  C2C  B3C  B8C  -4.7(3)     . . . . ?
B4C  C2C  B3C  B1C  -36.2(2)    . . . . ?
B9C  C2C  B3C  B1C  -141.5(2)   . . . . ?
B5C  C2C  B3C  B1C  -107.3(3)   . . . . ?
B8C  B9C  B3C  C2C  -134.5(2)   . . . . ?
B5C  B9C  B3C  C2C  -31.8(2)    . . . . ?
B10C B9C  B3C  C2C  -95.9(3)    . . . . ?
C2C  B9C  B3C  B2C  96.6(3)     . . . . ?
B8C  B9C  B3C  B2C  -37.9(2)    . . . . ?
B5C  B9C  B3C  B2C  64.8(3)     . . . . ?
B10C B9C  B3C  B2C  0.6(4)      . . . . ?
C2C  B9C  B3C  B8C  134.5(2)    . . . . ?
B5C  B9C  B3C  B8C  102.7(2)    . . . . ?
B10C B9C  B3C  B8C  38.5(2)     . . . . ?
C2C  B9C  B3C  B1C  33.7(2)     . . . . ?
B8C  B9C  B3C  B1C  -100.8(3)   . . . . ?
B5C  B9C  B3C  B1C  1.9(3)      . . . . ?
B10C B9C  B3C  B1C  -62.2(3)    . . . . ?
B9C  B8C  B3C  C2C  39.2(2)     . . . . ?
B7C  B8C  B3C  C2C  -61.6(3)    . . . . ?
B2C  B8C  B3C  C2C  -98.5(3)    . . . . ?
B10C B8C  B3C  C2C  1.8(3)      . . . . ?
B9C  B8C  B3C  B2C  137.7(3)    . . . . ?
B7C  B8C  B3C  B2C  36.9(2)     . . . . ?
B10C B8C  B3C  B2C  100.3(2)    . . . . ?
B7C  B8C  B3C  B9C  -100.8(2)   . . . . ?
B2C  B8C  B3C  B9C  -137.7(3)   . . . . ?
B10C B8C  B3C  B9C  -37.3(2)    . . . . ?
B9C  B8C  B3C  B1C  99.9(3)     . . . . ?
B7C  B8C  B3C  B1C  -0.9(3)     . . . . ?
B2C  B8C  B3C  B1C  -37.8(2)    . . . . ?
B10C B8C  B3C  B1C  62.6(3)     . . . . ?
B1C  C1C  B2C  B3C  -40.89(19)  . . . . ?
B7C  C1C  B2C  B3C  102.1(2)    . . . . ?
B6C  C1C  B2C  B3C  66.1(3)     . . . . ?
B4C  C1C  B2C  B3C  -3.8(3)     . . . . ?
B7C  C1C  B2C  B1C  143.0(2)    . . . . ?
B6C  C1C  B2C  B1C  107.0(3)    . . . . ?
B4C  C1C  B2C  B1C  37.11(19)   . . . . ?
B1C  C1C  B2C  B7C  -143.0(2)   . . . . ?
B6C  C1C  B2C  B7C  -35.9(2)    . . . . ?
B4C  C1C  B2C  B7C  -105.9(2)   . . . . ?
B1C  C1C  B2C  B8C  -103.8(2)   . . . . ?
B7C  C1C  B2C  B8C  39.1(2)     . . . . ?
B6C  C1C  B2C  B8C  3.2(3)      . . . . ?
B4C  C1C  B2C  B8C  -66.7(3)    . . . . ?
C2C  B3C  B2C  C1C  0.2(3)      . . . . ?
B9C  B3C  B2C  C1C  -61.3(3)    . . . . ?
B8C  B3C  B2C  C1C  -98.2(2)    . . . . ?
B1C  B3C  B2C  C1C  39.39(19)   . . . . ?
C2C  B3C  B2C  B1C  -39.15(19)  . . . . ?
B9C  B3C  B2C  B1C  -100.7(3)   . . . . ?
B8C  B3C  B2C  B1C  -137.6(2)   . . . . ?
C2C  B3C  B2C  B7C  62.0(3)     . . . . ?
B9C  B3C  B2C  B7C  0.5(3)      . . . . ?
B8C  B3C  B2C  B7C  -36.4(2)    . . . . ?
B1C  B3C  B2C  B7C  101.2(2)    . . . . ?
C2C  B3C  B2C  B8C  98.4(2)     . . . . ?
B9C  B3C  B2C  B8C  36.9(2)     . . . . ?
B1C  B3C  B2C  B8C  137.6(2)    . . . . ?
B8C  B7C  B2C  C1C  134.6(2)    . . . . ?
B10C B7C  B2C  C1C  96.1(2)     . . . . ?
B6C  B7C  B2C  C1C  32.7(2)     . . . . ?
C1C  B7C  B2C  B3C  -97.6(2)    . . . . ?
B8C  B7C  B2C  B3C  37.0(2)     . . . . ?
B10C B7C  B2C  B3C  -1.5(3)     . . . . ?
B6C  B7C  B2C  B3C  -64.9(3)    . . . . ?
C1C  B7C  B2C  B1C  -32.6(2)    . . . . ?
B8C  B7C  B2C  B1C  102.0(3)    . . . . ?
B10C B7C  B2C  B1C  63.5(3)     . . . . ?
B6C  B7C  B2C  B1C  0.1(3)      . . . . ?
C1C  B7C  B2C  B8C  -134.6(2)   . . . . ?
B10C B7C  B2C  B8C  -38.5(2)    . . . . ?
B6C  B7C  B2C  B8C  -101.9(2)   . . . . ?
B9C  B8C  B2C  C1C  61.9(3)     . . . . ?
B7C  B8C  B2C  C1C  -39.1(2)    . . . . ?
B3C  B8C  B2C  C1C  99.8(3)     . . . . ?
B10C B8C  B2C  C1C  -1.8(3)     . . . . ?
B9C  B8C  B2C  B3C  -37.9(2)    . . . . ?
B7C  B8C  B2C  B3C  -138.9(2)   . . . . ?
B10C B8C  B2C  B3C  -101.6(3)   . . . . ?
B9C  B8C  B2C  B1C  0.9(3)      . . . . ?
B7C  B8C  B2C  B1C  -100.1(3)   . . . . ?
B3C  B8C  B2C  B1C  38.8(2)     . . . . ?
B10C B8C  B2C  B1C  -62.8(3)    . . . . ?
B9C  B8C  B2C  B7C  101.0(2)    . . . . ?
B3C  B8C  B2C  B7C  138.9(2)    . . . . ?
B10C B8C  B2C  B7C  37.29(19)   . . . . ?
B2C  C1C  B1C  C2C  98.7(2)     . . . . ?
B7C  C1C  B1C  C2C  62.1(3)     . . . . ?
B6C  C1C  B1C  C2C  -8.3(3)     . . . . ?
B4C  C1C  B1C  C2C  -42.1(2)    . . . . ?
B2C  C1C  B1C  B4C  140.8(2)    . . . . ?
B7C  C1C  B1C  B4C  104.1(2)    . . . . ?
B6C  C1C  B1C  B4C  33.8(2)     . . . . ?
B7C  C1C  B1C  B2C  -36.7(2)    . . . . ?
B6C  C1C  B1C  B2C  -107.0(2)   . . . . ?
B4C  C1C  B1C  B2C  -140.8(2)   . . . . ?
B2C  C1C  B1C  B3C  39.3(2)     . . . . ?
B7C  C1C  B1C  B3C  2.6(3)      . . . . ?
B6C  C1C  B1C  B3C  -67.7(3)    . . . . ?
B4C  C1C  B1C  B3C  -101.5(2)   . . . . ?
B4C  C2C  B1C  C1C  44.5(2)     . . . . ?
B3C  C2C  B1C  C1C  -99.3(2)    . . . . ?
B9C  C2C  B1C  C1C  -61.6(3)    . . . . ?
B5C  C2C  B1C  C1C  7.5(3)      . . . . ?
B3C  C2C  B1C  B4C  -143.8(2)   . . . . ?
B9C  C2C  B1C  B4C  -106.1(3)   . . . . ?
B5C  C2C  B1C  B4C  -37.1(3)    . . . . ?
B4C  C2C  B1C  B2C  104.5(2)    . . . . ?
B3C  C2C  B1C  B2C  -39.3(2)    . . . . ?
B9C  C2C  B1C  B2C  -1.5(4)     . . . . ?
B5C  C2C  B1C  B2C  67.5(3)     . . . . ?
B4C  C2C  B1C  B3C  143.8(2)    . . . . ?
B9C  C2C  B1C  B3C  37.8(3)     . . . . ?
B5C  C2C  B1C  B3C  106.8(3)    . . . . ?
C2C  B4C  B1C  C1C  -128.4(2)   . . . . ?
B5C  B4C  B1C  C1C  -94.0(3)    . . . . ?
B6C  B4C  B1C  C1C  -30.0(2)    . . . . ?
C1C  B4C  B1C  C2C  128.4(2)    . . . . ?
B5C  B4C  B1C  C2C  34.4(2)     . . . . ?
B6C  B4C  B1C  C2C  98.4(2)     . . . . ?
C2C  B4C  B1C  B2C  -93.6(2)    . . . . ?
C1C  B4C  B1C  B2C  34.8(2)     . . . . ?
B5C  B4C  B1C  B2C  -59.1(3)    . . . . ?
B6C  B4C  B1C  B2C  4.8(3)      . . . . ?
C2C  B4C  B1C  B3C  -31.4(2)    . . . . ?
C1C  B4C  B1C  B3C  97.0(2)     . . . . ?
B5C  B4C  B1C  B3C  3.0(3)      . . . . ?
B6C  B4C  B1C  B3C  67.0(3)     . . . . ?
B3C  B2C  B1C  C1C  134.1(2)    . . . . ?
B7C  B2C  B1C  C1C  32.9(2)     . . . . ?
B8C  B2C  B1C  C1C  95.6(2)     . . . . ?
C1C  B2C  B1C  C2C  -95.3(2)    . . . . ?
B3C  B2C  B1C  C2C  38.8(2)     . . . . ?
B7C  B2C  B1C  C2C  -62.4(3)    . . . . ?
B8C  B2C  B1C  C2C  0.3(3)      . . . . ?
C1C  B2C  B1C  B4C  -36.0(2)    . . . . ?
B3C  B2C  B1C  B4C  98.1(3)     . . . . ?
B7C  B2C  B1C  B4C  -3.1(3)     . . . . ?
B8C  B2C  B1C  B4C  59.6(3)     . . . . ?
C1C  B2C  B1C  B3C  -134.1(2)   . . . . ?
B7C  B2C  B1C  B3C  -101.2(2)   . . . . ?
B8C  B2C  B1C  B3C  -38.5(2)    . . . . ?
C2C  B3C  B1C  C1C  94.8(2)     . . . . ?
B2C  B3C  B1C  C1C  -39.2(2)    . . . . ?
B9C  B3C  B1C  C1C  60.8(3)     . . . . ?
B8C  B3C  B1C  C1C  -1.0(3)     . . . . ?
B2C  B3C  B1C  C2C  -134.0(2)   . . . . ?
B9C  B3C  B1C  C2C  -34.0(2)    . . . . ?
B8C  B3C  B1C  C2C  -95.8(3)    . . . . ?
C2C  B3C  B1C  B4C  31.1(2)     . . . . ?
B2C  B3C  B1C  B4C  -102.9(3)   . . . . ?
B9C  B3C  B1C  B4C  -3.0(3)     . . . . ?
B8C  B3C  B1C  B4C  -64.7(3)    . . . . ?
C2C  B3C  B1C  B2C  134.0(2)    . . . . ?
B9C  B3C  B1C  B2C  99.9(3)     . . . . ?
B8C  B3C  B1C  B2C  38.2(2)     . . . . ?

loop_
_geom_hbond_atom_site_label_D
_geom_hbond_atom_site_label_H
_geom_hbond_atom_site_label_A
_geom_hbond_distance_DH
_geom_hbond_distance_HA
_geom_hbond_distance_DA
_geom_hbond_angle_DHA
_geom_hbond_site_symmetry_A
_geom_hbond_publ_flag
N1A H11  Cl1C 0.84(3) 2.29(3) 3.129(2)   178(3) .     yes
N1A H12  Cl1B 0.90(3) 2.28(3) 3.1695(19) 173(2) 2_565 yes
N1A H13  Cl1A 0.90(3) 2.25(3) 3.1470(18) 174(2) .     yes
N1B H21  Cl1B 0.98(3) 2.16(3) 3.1273(18) 169(2) .     yes
N1B H22  Cl1C 0.95(3) 2.19(3) 3.141(2)   173(2) .     yes
N1B H23  Cl1A 0.84(3) 2.33(3) 3.1704(18) 174(2) 2_565 yes
N1C H31  Cl1C 0.91(3) 2.31(3) 3.2120(19) 168(2) .     yes
N1C H32  Cl1B 0.89(3) 2.32(3) 3.1239(17) 149(2) .     yes
N1C H33  Cl1A 0.86(3) 2.36(3) 3.2079(19) 169(2) .     yes
C3C H321 Cl1C 0.99    2.97    3.775(2)   139.1  .     yes

loop_
_exptl_crystal_face_index_h
_exptl_crystal_face_index_k
_exptl_crystal_face_index_l
_exptl_crystal_face_perp_dist
-3 -3 -2 0.04
-2 3  1  0.07
-1 -1 3  0.045
-1 2  3  0.058
0  1  0  0.042
0  -1 0  0.05
0  -2 -1 0.044
1  1  -3 0.07
1  2  1  0.04
1  0  -3 0.066
2  -3 -1 0.037
3  -3 -1 0.051

_shelx_res_file
;
TITL glo10781.res in P-1
    glo10781.res
    created by SHELXL-2019/3 at 14:41:55 on 30-Jan-2025
REM Old TITL glo10781 in P-1
REM SHELXT solution in P-1: R1 0.186, Rweak 0.010, Alpha 0.049
REM <I/s>   0.000 for    0 systematic absences,  Orientation as input
REM Formula found by SHELXT:  C28 B32 Cl3 F3 N3

CELL  0.71073  13.5868  15.1370  15.3091  103.177  110.802  103.736
ZERR    6.000   0.0004   0.0004   0.0005    0.001    0.001    0.001
LATT  1
SFAC C H B CL F N O
UNIT 60 132 60 6 6 6 3
LIST 4
SIZE 0.086 0.151 0.188
TEMP -173.150

ACTA
CONF

L.S. 50
BOND $H

FMAP 2
PLAN 10

ISOR 0.007 $c $b $cl $f

ABIN

OMIT     3  -6   6
OMIT     0   0   9
OMIT    -4   1   2

HTAB
HTAB N1A Cl1C
EQIV $1 -x, -y+1, -z
HTAB N1A Cl1B_$1
HTAB N1A Cl1A
HTAB N1B Cl1B
HTAB N1B Cl1C
HTAB N1B Cl1A_$1
HTAB N1C Cl1C
HTAB N1C Cl1B
HTAB N1C Cl1A
HTAB C3C Cl1C

WGHT    0.076900    2.082100
FVAR       0.50649
CL1A  4   -0.142355    0.465327    0.162456    11.00000    0.02653    0.03167 =
         0.02056    0.00497    0.01023    0.01331
F1A   5   -0.067939    0.274460    0.318390    11.00000    0.05036    0.04373 =
         0.03134    0.00404    0.02657    0.01560
N1A   6    0.000647    0.340408    0.118258    11.00000    0.03803    0.02115 =
         0.03390    0.01335    0.02253    0.01525
H11   2    0.063376    0.381510    0.134150    11.00000    0.04725
H12   2   -0.031484    0.310501    0.052034    11.00000    0.03565
H13   2   -0.040984    0.373635    0.133578    11.00000    0.03946
C3A   1    0.090101    0.220055    0.144513    11.00000    0.03253    0.02502 =
         0.02988    0.01138    0.02030    0.01439
AFIX  23
H301  2    0.155810    0.269953    0.149366    11.00000   -1.20000
H302  2    0.046699    0.177906    0.073783    11.00000   -1.20000
AFIX   0
C4A   1    0.016197    0.271134    0.174270    11.00000    0.03300    0.02081 =
         0.02591    0.01039    0.01723    0.01345
AFIX  13
H41A  2    0.056845    0.309233    0.247143    11.00000   -1.20000
AFIX   0
C11A  1   -0.098329    0.204362    0.152833    11.00000    0.03214    0.02144 =
         0.02928    0.01367    0.01827    0.01626
C12A  1   -0.135461    0.207828    0.226446    11.00000    0.03921    0.03056 =
         0.03032    0.01096    0.02082    0.01796
C13A  1   -0.238438    0.146653    0.210678    11.00000    0.04572    0.04178 =
         0.04712    0.02254    0.03401    0.02097
AFIX  43
H13A  2   -0.260185    0.150360    0.263544    11.00000   -1.20000
AFIX   0
C14A  1   -0.308912    0.080148    0.116611    11.00000    0.03346    0.03831 =
         0.05333    0.02241    0.02212    0.01312
AFIX  43
H14A  2   -0.380007    0.037688    0.104321    11.00000   -1.20000
AFIX   0
C15A  1   -0.276166    0.075117    0.039805    11.00000    0.03518    0.03125 =
         0.03529    0.01519    0.01147    0.01292
AFIX  43
H15A  2   -0.324921    0.029736   -0.025063    11.00000   -1.20000
AFIX   0
C16A  1   -0.171972    0.136718    0.058495    11.00000    0.03415    0.02678 =
         0.02813    0.01426    0.01510    0.01503
AFIX  43
H16A  2   -0.150066    0.132819    0.005710    11.00000   -1.20000
AFIX   0
B1A   3    0.241263    0.017218    0.334750    11.00000    0.02617    0.03409 =
         0.03920    0.01717    0.00977    0.01193
H1A   2    0.270038   -0.026497    0.377808    11.00000    0.04489
B2A   3    0.330135    0.120224    0.330517    11.00000    0.02104    0.02893 =
         0.02522    0.00486    0.00613    0.00523
H2A   2    0.415304    0.140245    0.373222    11.00000    0.03176
B3A   3    0.250210    0.017029    0.222921    11.00000    0.02657    0.03196 =
         0.02958    0.00501    0.00455    0.01538
H3A   2    0.282299   -0.033320    0.192484    11.00000    0.04215
C1A   1    0.242184    0.129216    0.386360    11.00000    0.03692    0.03881 =
         0.02629    0.01094    0.01406    0.01586
H11A  2    0.277276    0.158118    0.457912    11.00000    0.04999
B4A   3    0.114973    0.037481    0.327644    11.00000    0.03157    0.04054 =
         0.05072    0.02787    0.02137    0.01604
H4A   2    0.074867    0.002126    0.369436    11.00000    0.05672
C2A   1    0.123845   -0.023913    0.226170    11.00000    0.02517    0.02148 =
         0.04499    0.00885    0.00541    0.00852
H22A  2    0.082242   -0.096484    0.197240    11.00000    0.04517
B5A   3    0.127129    0.154983    0.321093    11.00000    0.03661    0.03376 =
         0.03264    0.01439    0.02129    0.01813
H5A   2    0.094291    0.197902    0.358773    11.00000    0.04996
B6A   3    0.260210    0.205502    0.321627    11.00000    0.02699    0.01992 =
         0.02949    0.00156    0.00951    0.00205
H6A   2    0.305506    0.282566    0.360935    11.00000    0.05317
B7A   3    0.261681    0.133036    0.214509    11.00000    0.02657    0.03572 =
         0.02919    0.01195    0.01387    0.01551
H7A   2    0.310883    0.160502    0.173154    11.00000    0.04834
B8A   3    0.130803    0.038210    0.147608    11.00000    0.02778    0.02677 =
         0.02857    0.00194    0.00438    0.01443
H8A   2    0.087945   -0.001359    0.067516    11.00000    0.03911
B9A   3    0.047480    0.051139    0.212435    11.00000    0.02251    0.02332 =
         0.04510    0.01457    0.01150    0.00778
H9A   2   -0.044806    0.020040    0.175725    11.00000    0.04011
B10A  3    0.135307    0.155671    0.207709    11.00000    0.02323    0.01638 =
         0.02545    0.00426    0.01193    0.00619
CL1B  4    0.107273    0.746498    0.117245    11.00000    0.06300    0.03357 =
         0.03327    0.02154    0.03246    0.03191
F1B   5    0.441496    0.910535    0.164846    11.00000    0.04552    0.04150 =
         0.03641    0.01934    0.01626    0.02763
N1B   6    0.267460    0.645237    0.070755    11.00000    0.01706    0.03914 =
         0.02089   -0.00126    0.00609    0.00481
H21   2    0.224582    0.684836    0.087587    11.00000    0.04773
H22   2    0.262531    0.597209    0.101233    11.00000    0.04644
H23   2    0.239409    0.617168    0.008738    11.00000    0.03751
C3B   1    0.451326    0.639860    0.087314    11.00000    0.02302    0.02460 =
         0.02650    0.00387    0.01279    0.00475
AFIX  23
H311  2    0.405534    0.590168    0.020189    11.00000   -1.20000
H312  2    0.459257    0.605940    0.136222    11.00000   -1.20000
AFIX   0
C4B   1    0.387696    0.707087    0.104379    11.00000    0.01864    0.02914 =
         0.02007    0.00297    0.00782    0.00412
AFIX  13
H41B  2    0.389561    0.748714    0.062371    11.00000   -1.20000
AFIX   0
C11B  1    0.432963    0.771793    0.211336    11.00000    0.01589    0.03122 =
         0.01979    0.00299    0.00735    0.00649
C12B  1    0.457200    0.870368    0.237306    11.00000    0.02244    0.03502 =
         0.02635    0.01085    0.00978    0.01516
C13B  1    0.498171    0.932115    0.334379    11.00000    0.02629    0.03035 =
         0.03400    0.00209    0.01044    0.01295
AFIX  43
H13B  2    0.514898    0.999913    0.349306    11.00000   -1.20000
AFIX   0
C14B  1    0.513957    0.892195    0.408729    11.00000    0.02782    0.03947 =
         0.02436   -0.00063    0.00858    0.00911
AFIX  43
H14B  2    0.541271    0.932801    0.475774    11.00000   -1.20000
AFIX   0
C15B  1    0.490189    0.793257    0.386114    11.00000    0.03100    0.03948 =
         0.02351    0.00786    0.01127    0.00510
AFIX  43
H15B  2    0.501268    0.766332    0.437646    11.00000   -1.20000
AFIX   0
C16B  1    0.450394    0.733680    0.288724    11.00000    0.02559    0.02784 =
         0.02496    0.00633    0.01075    0.00227
AFIX  43
H16B  2    0.434628    0.665996    0.273980    11.00000   -1.20000
AFIX   0
B1B   3    0.825826    0.783383    0.095177    11.00000    0.02753    0.03564 =
         0.04303    0.00981    0.02018    0.00566
H1B   2    0.903114    0.808441    0.086211    11.00000    0.05265
B2B   3    0.813109    0.729584    0.183544    11.00000    0.02450    0.04348 =
         0.03226    0.01175    0.00693    0.00943
H2B   2    0.888868    0.721001    0.232646    11.00000    0.05498
B3B   3    0.792705    0.841655    0.188882    11.00000    0.02805    0.03018 =
         0.04164    0.00129    0.01665   -0.00249
H3B   2    0.845408    0.908402    0.235476    11.00000    0.06442
C1B   1    0.752960    0.664696    0.060364    11.00000    0.02652    0.03415 =
         0.03654    0.01293    0.01791    0.01402
H11B  2    0.785486    0.617025    0.036532    11.00000    0.03817
B4B   3    0.700273    0.722404   -0.017006    11.00000    0.03602    0.03835 =
         0.03508    0.01630    0.02246    0.01288
H4B   2    0.707769    0.716324   -0.087657    11.00000    0.04952
C2B   1    0.721059    0.828757    0.066549    11.00000    0.03914    0.02917 =
         0.04994    0.01859    0.02826    0.01167
H22B  2    0.733174    0.887110    0.047454    11.00000    0.04760
B5B   3    0.610754    0.633250    0.003396    11.00000    0.02680    0.02807 =
         0.02388    0.00812    0.01281    0.00907
H5B   2    0.557911    0.563175   -0.056310    11.00000    0.04888
B6B   3    0.678882    0.637387    0.127022    11.00000    0.02413    0.02788 =
         0.02744    0.01189    0.01094    0.00955
H6B   2    0.669823    0.571666    0.142512    11.00000    0.03626
B7B   3    0.700768    0.751226    0.209069    11.00000    0.02649    0.03161 =
         0.02208    0.00400    0.00847    0.00428
H7B   2    0.694969    0.756702    0.276381    11.00000    0.04051
B8B   3    0.645241    0.817497    0.134500    11.00000    0.03346    0.02271 =
         0.04451    0.01082    0.02501    0.00872
H8B   2    0.611371    0.870940    0.152719    11.00000    0.03885
B9B   3    0.588797    0.744061    0.007071    11.00000    0.03262    0.03538 =
         0.03283    0.02018    0.01820    0.01492
H9B   2    0.521060    0.755260   -0.050788    11.00000    0.03538
B10B  3    0.573822    0.691035    0.095910    11.00000    0.02045    0.02496 =
         0.02049    0.00687    0.01002    0.00743
CL1C  4    0.235129    0.490520    0.174001    11.00000    0.06275    0.02460 =
         0.06616    0.00376    0.05038    0.00008
F1C   5    0.320670    0.839031    0.480057    11.00000    0.03307    0.02798 =
         0.07411    0.00305    0.03052    0.00220
N1C   6    0.106914    0.619664    0.252108    11.00000    0.03291    0.02404 =
         0.02445    0.01283    0.01403    0.00984
H31   2    0.137501    0.583208    0.220846    11.00000    0.03598
H32   2    0.114470    0.673177    0.235994    11.00000    0.04098
H33   2    0.038028    0.584395    0.232778    11.00000    0.03518
C3C   1    0.153170    0.551591    0.385352    11.00000    0.02701    0.02022 =
         0.02301    0.00875    0.00822    0.00557
AFIX  23
H321  2    0.157656    0.502072    0.333518    11.00000   -1.20000
H322  2    0.075508    0.529319    0.379031    11.00000   -1.20000
AFIX   0
C4C   1    0.172874    0.645704    0.362628    11.00000    0.02469    0.02251 =
         0.02389    0.00988    0.00927    0.00702
AFIX  13
H41C  2    0.254525    0.674224    0.379782    11.00000   -1.20000
AFIX   0
C11C  1    0.140376    0.721386    0.418409    11.00000    0.02808    0.02327 =
         0.02218    0.01128    0.01134    0.00855
C12C  1    0.215095    0.814703    0.474904    11.00000    0.02769    0.02580 =
         0.03895    0.01109    0.01787    0.00734
C13C  1    0.189658    0.885397    0.528001    11.00000    0.03996    0.02499 =
         0.03962    0.00541    0.01864    0.00748
AFIX  43
H13C  2    0.244074    0.948400    0.566387    11.00000   -1.20000
AFIX   0
C14C  1    0.083052    0.862271    0.523950    11.00000    0.04498    0.03662 =
         0.03485    0.01038    0.02426    0.01834
AFIX  43
H14C  2    0.063264    0.909700    0.559577    11.00000   -1.20000
AFIX   0
C15C  1    0.004908    0.769652    0.467758    11.00000    0.03291    0.04231 =
         0.03510    0.01395    0.02115    0.01374
AFIX  43
H15C  2   -0.068326    0.753783    0.465084    11.00000   -1.20000
AFIX   0
C16C  1    0.033331    0.700291    0.415576    11.00000    0.02766    0.02919 =
         0.02596    0.01074    0.01247    0.00678
AFIX  43
H16C  2   -0.021003    0.637254    0.377186    11.00000   -1.20000
AFIX   0

ISOR 0.007 B10C > B1c

B10C  3    0.236068    0.554892    0.491276    11.00000    0.02382    0.02235 =
         0.02101    0.00764    0.01173    0.00770
B9C   3    0.351402    0.515640    0.503630    11.00000    0.05779    0.10523 =
         0.03478    0.02795    0.02363    0.05745
H9C   2    0.389661    0.508153    0.445606    11.00000   -1.50000
B8C   3    0.237642    0.441608    0.508776    11.00000    0.06470    0.03467 =
         0.03348    0.01313    0.00157    0.01934
H8C   2    0.172883    0.370548    0.442012    11.00000   -1.50000
B7C   3    0.187010    0.515106    0.573063    11.00000    0.02968    0.06901 =
         0.04481    0.03668    0.01530    0.01042
H7C   2    0.094740    0.498717    0.565211    11.00000   -1.50000
B6C   3    0.270374    0.637548    0.608014    11.00000    0.08692    0.04812 =
         0.02610    0.00621    0.02182    0.03754
H6C   2    0.234168    0.695125    0.623232    11.00000   -1.50000
B5C   3    0.374433    0.636245    0.563055    11.00000    0.03680    0.07033 =
         0.03707    0.02869    0.00255   -0.01611
H5C   2    0.419095    0.703151    0.545470    11.00000   -1.50000
C2C   1    0.446844    0.574310    0.623822    11.00000    0.02241    0.13340 =
         0.04687    0.04752    0.01113    0.01509
H22C  2    0.529122    0.590497    0.643531    11.00000   -1.50000
B4C   3    0.411543    0.651711    0.688511    11.00000    0.07247    0.04553 =
         0.02965    0.01158   -0.01042   -0.01646
H4C   2    0.458635    0.711499    0.746759    11.00000   -1.50000
C1C   1    0.294508    0.573735    0.687747    11.00000    0.06050    0.09361 =
         0.03049    0.03072    0.03116    0.03758
H11C  2    0.276221    0.590404    0.740107    11.00000   -1.50000
B3C   3    0.374277    0.456939    0.591870    11.00000    0.07577    0.08558 =
         0.04693    0.03260    0.01835    0.05691
H3C   2    0.423152    0.403575    0.590347    11.00000   -1.50000
B2C   3    0.272876    0.457279    0.635199    11.00000    0.04408    0.05417 =
         0.03908    0.02880    0.00132    0.00308
H2C   2    0.241886    0.402510    0.668067    11.00000   -1.50000
B1C   3    0.407866    0.542532    0.707992    11.00000    0.02876    0.06424 =
         0.02974    0.02478    0.00445    0.00460
H1C   2    0.463665    0.546525    0.778743    11.00000   -1.50000
HKLF 4


REM  glo10781.res in P-1
REM wR2 = 0.1496, GooF = S = 1.061, Restrained GooF = 1.081 for all data
REM R1 = 0.0534 for 9850 Fo > 4sig(Fo) and 0.0608 for all 11436 data
REM 779 parameters refined using 396 restraints

END

WGHT      0.0769      2.0815

REM Instructions for potential hydrogen bonds
HTAB N1A Cl1C
HTAB N1A Cl1B_$1
HTAB N1A Cl1A
HTAB N1B Cl1B
HTAB N1B Cl1C
HTAB N1B Cl1A_$1
HTAB N1C Cl1C
HTAB N1C Cl1B
HTAB N1C Cl1A
HTAB C3C Cl1C

REM Highest difference peak  0.966,  deepest hole -0.480,  1-sigma level  0.062
Q1    1   0.2030  0.4678  0.5393  11.00000  0.05    0.97
Q2    1   0.2045  0.5860  0.6009  11.00000  0.05    0.93
Q3    1   0.2608  0.5124  0.6653  11.00000  0.05    0.89
Q4    1   0.3408  0.6721  0.6067  11.00000  0.05    0.88
Q5    1   0.3442  0.6493  0.7157  11.00000  0.05    0.83
Q6    1   0.3167  0.4460  0.6131  11.00000  0.05    0.75
Q7    1   0.3016  0.4724  0.5080  11.00000  0.05    0.66
Q8    1   0.0584  0.0838  0.2740  11.00000  0.05    0.56
Q9    1   0.0995  0.0248  0.1873  11.00000  0.05    0.52
Q10   1   0.2166  0.0106  0.2630  11.00000  0.05    0.51
;
_shelx_res_checksum               63444
_shelx_hkl_file
;
  -2   0   0 2108.89  144.89
  -2   0   0 2438.26  386.36
   2   0   0 2158.18  145.09
   2   0   0 1688.33  320.77
  -3   0   0 1477.65   75.59
  -3   0   0 1530.25   75.59
  -3   0   0 1524.05   76.29
  -3   0   0 1565.44   76.39
   3   0   0 1297.87   75.49
   3   0   0 1500.25   75.59
   3   0   0 1453.25   75.59
   3   0   0 1524.75   75.59
  -4   0   0   57.59    4.00
  -4   0   0   54.99    4.00
  -4   0   0   52.49    3.90
  -4   0   0   57.19    4.00
  -4   0   0   60.69    5.00
  -4   0   0   59.39    3.40
  -4   0   0   62.29    4.90
   4   0   0   59.09    4.10
   4   0   0   60.19    4.00
   4   0   0   50.99    4.70
   4   0   0   63.39    4.10
   4   0   0   61.39    4.10
  -5   0   0  545.25   27.40
  -5   0   0  546.85   29.40
  -5   0   0  546.55   28.00
  -5   0   0  566.24   29.30
  -5   0   0  527.75   28.00
  -5   0   0  501.45   28.00
  -5   0   0  522.15   28.00
   5   0   0  540.25   29.40
   5   0   0  542.75   28.10
   5   0   0  487.55   29.10
   5   0   0  553.04   28.10
   5   0   0  510.45   28.20
  -6   0   0  448.66   25.30
  -6   0   0  449.36   23.10
  -6   0   0  440.56   23.80
  -6   0   0  472.25   23.90
  -6   0   0  452.55   23.90
  -6   0   0  452.35   25.40
  -6   0   0  466.95   24.10
   6   0   0  468.85   24.00
   6   0   0  397.16   23.90
   6   0   0  408.26   23.90
   6   0   0  483.75   24.10
   6   0   0  421.66   25.20
   6   0   0  431.86   25.30
  -7   0   0  605.14   32.20
  -7   0   0  629.64   31.30
  -7   0   0  613.34   32.20
  -7   0   0  610.34   34.00
  -7   0   0  614.54   33.90
  -7   0   0  632.94   32.20
  -7   0   0  627.74   32.40
   7   0   0  606.94   34.00
   7   0   0  533.45   32.20
   7   0   0  648.14   32.50
   7   0   0  577.44   32.30
   7   0   0  563.44   33.80
   7   0   0  620.24   32.30
  -8   0   0  298.57   16.50
  -8   0   0  283.07   18.10
  -8   0   0  292.87   16.20
  -8   0   0  293.27   16.30
  -8   0   0  284.07   18.10
  -8   0   0  296.67   15.20
  -8   0   0  313.47   16.40
   8   0   0  311.87   16.60
   8   0   0  280.17   16.40
   8   0   0  256.77   17.90
   8   0   0  269.07   18.00
   8   0   0  270.27   16.30
   8   0   0  254.27   16.20
  -9   0   0  116.09    7.70
  -9   0   0  114.39    6.40
  -9   0   0  122.89    9.80
  -9   0   0  108.39    9.30
  -9   0   0  112.29    7.60
  -9   0   0  107.19    8.70
  -9   0   0  107.99    7.50
   9   0   0   93.19    7.50
   9   0   0  101.29    9.30
   9   0   0  107.19    7.80
   9   0   0  112.89    7.80
   9   0   0  105.89    9.40
 -10   0   0   39.30    4.60
 -10   0   0   42.30    4.70
 -10   0   0   48.10    3.20
 -10   0   0   47.30    6.40
 -10   0   0   35.50    5.70
  10   0   0   49.90    7.10
  10   0   0   40.70    4.80
  10   0   0   45.40    6.80
  10   0   0   44.60    5.20
  10   0   0   44.00    4.50
  10   0   0   42.80    5.10
 -11   0   0   17.70    3.20
 -11   0   0   18.40    3.50
 -11   0   0   22.30    2.10
 -11   0   0   22.80    3.50
 -11   0   0   27.40    5.70
  11   0   0   20.20    3.60
  11   0   0   12.90    4.10
  11   0   0   14.10    3.70
  11   0   0   30.40    4.20
  11   0   0   26.70    3.90
  11   0   0   19.80    3.70
 -12   0   0    2.50    2.20
 -12   0   0    4.80    3.50
 -12   0   0    5.30    2.30
 -12   0   0    4.60    1.20
 -12   0   0    7.00    2.50
  12   0   0    3.50    3.00
  12   0   0    9.50    3.00
  12   0   0    7.30    2.80
  12   0   0    3.80    2.60
  12   0   0   12.30    4.70
 -13   0   0    0.60    2.40
 -13   0   0    1.30    0.90
 -13   0   0   -1.10    1.90
 -13   0   0   -1.30    2.30
 -13   0   0    0.90    3.10
  13   0   0    8.50    4.30
  13   0   0    2.80    2.80
  13   0   0    2.20    2.30
  13   0   0    4.90    4.00
  13   0   0    0.00    2.00
 -14   0   0    2.20    2.30
 -14   0   0    2.50    2.80
 -14   0   0    4.40    3.90
 -14   0   0    4.10    0.90
 -14   0   0    1.90    2.50
  14   0   0   -0.10    3.20
  14   0   0    4.10    2.90
  14   0   0    0.20    3.30
  14   0   0    1.60    2.80
 -15   0   0   -0.30    2.60
 -15   0   0    0.70    3.50
 -15   0   0    5.60    2.80
  15   0   0    4.50    6.10
  15   0   0    1.60    2.70
  15   0   0    1.00    3.50
  15  -1   0    2.70    4.00
  15  -1   0    4.40    4.70
  15  -1   0    9.70    4.10
 -15   1   0    3.90    3.00
 -15   1   0    5.50    1.40
 -15   1   0    3.80    2.70
 -15   1   0    7.30    4.30
  14  -1   0   65.19    7.40
  14  -1   0   39.70    7.70
  14  -1   0   61.59    7.00
  14  -1   0   60.59    9.80
 -14   1   0   54.99    4.10
 -14   1   0   55.99    6.80
 -14   1   0   71.29    6.30
 -14   1   0   55.59    7.20
 -14   1   0   55.69    9.10
  13  -1   0   14.80    5.10
  13  -1   0   19.60    3.80
  13  -1   0   11.80    4.70
  13  -1   0   28.20    4.50
  13  -1   0   23.30    4.10
 -13   1   0   19.10    3.90
 -13   1   0   13.50    4.70
 -13   1   0   19.10    2.30
 -13   1   0   22.70    3.90
 -13   1   0   18.80    5.30
  12  -1   0    3.50    2.30
  12  -1   0    0.80    2.60
  12  -1   0    2.50    3.00
  12  -1   0    4.20    2.40
  12  -1   0    4.10    2.50
 -12   1   0    2.00    2.00
 -12   1   0    2.80    2.20
 -12   1   0    2.50    3.00
 -12   1   0    3.70    1.30
 -12   1   0    5.90    2.80
  11  -1   0    0.10    1.80
  11  -1   0   -1.40    3.60
  11  -1   0   -1.00    1.90
  11  -1   0    0.80    1.80
 -11   1   0    2.00    2.10
 -11   1   0    2.00    2.70
 -11   1   0   -0.50    1.60
 -11   1   0    1.00    1.80
 -11   1   0    1.00    1.00
 -11   1   0   -0.90    1.30
 -11   1   0   -1.30    1.50
  10  -1   0   33.70    4.30
  10  -1   0   25.90    3.70
  10  -1   0   25.80    5.30
  10  -1   0   28.70    4.20
  10  -1   0   30.60    3.90
  10  -1   0   27.10    5.50
 -10   1   0   34.20    5.70
 -10   1   0   20.20    3.30
 -10   1   0   29.00    3.90
 -10   1   0   35.20    4.30
   9  -1   0    0.30    2.00
   9  -1   0    3.60    1.90
   9  -1   0    1.60    1.70
   9  -1   0    4.30    1.90
   9  -1   0    2.40    2.50
   9  -1   0    2.10    1.60
  -9   1   0    1.70    1.70
  -9   1   0    1.10    2.10
  -9   1   0    5.30    1.90
  -9   1   0    3.10    1.20
  -9   1   0    2.20    2.20
  -9   1   0    5.20    2.50
  -9   1   0    6.60    2.00
   8  -1   0   -1.40    1.30
   8  -1   0    0.50    1.80
   8  -1   0    1.10    1.60
   8  -1   0    1.40    1.40
   8  -1   0   -0.70    1.30
   8  -1   0   -1.10    1.10
  -8   1   0    1.60    2.30
  -8   1   0    1.70    1.50
  -8   1   0    0.10    1.50
  -8   1   0    2.10    1.50
  -8   1   0   -0.30    0.80
  -8   1   0   -0.20    1.80
  -8   1   0    2.30    1.70
   7  -1   0  110.89    9.10
   7  -1   0  114.59    9.00
   7  -1   0  101.19    7.60
   7  -1   0  105.19    7.70
   7  -1   0  128.09    7.80
   7  -1   0  130.99    7.80
  -7   1   0  113.69    7.60
  -7   1   0  122.99    9.20
  -7   1   0  128.69    7.00
  -7   1   0  112.89    7.70
  -7   1   0  129.89    9.30
  -7   1   0  128.49    7.80
  -7   1   0  123.29    7.70
   6  -1   0  416.26   21.80
   6  -1   0  413.96   21.80
   6  -1   0  431.36   23.50
   6  -1   0  367.26   21.70
   6  -1   0  372.46   21.80
  -6   1   0  407.66   21.70
  -6   1   0  398.26   21.70
  -6   1   0  417.86   21.70
  -6   1   0  373.86   26.70
  -6   1   0  422.46   23.30
  -6   1   0  401.56   21.80
   5  -1   0 1642.94   85.59
   5  -1   0 1577.04   79.79
   5  -1   0 1410.06   80.29
   5  -1   0 1628.74   79.79
  -5   1   0 1599.94   80.99
  -5   1   0 1451.45   80.29
  -5   1   0 1600.14   79.79
  -5   1   0 1554.44   79.79
  -5   1   0 1561.34   79.89
  -5   1   0 1562.74   80.99
   4  -1   0  633.54   33.20
   4  -1   0  667.83   34.20
   4  -1   0  657.23   34.10
   4  -1   0  632.04   33.10
   4  -1   0  635.74   33.10
   4  -1   0  636.44   33.10
  -4   1   0  622.14   33.10
  -4   1   0  640.74   33.10
  -4   1   0  625.04   34.00
  -4   1   0  626.04   33.20
  -4   1   0  616.44   33.00
  -4   1   0  658.53   34.20
   3  -1   0 3536.75  618.34
   3  -1   0 4003.50  245.38
  -3   1   0 3221.58  233.08
  -3   1   0 3553.74  604.74
   2  -1   0  131.49    7.50
   2  -1   0  129.79    7.50
   2  -1   0  150.18    8.10
   2  -1   0  141.79    7.50
   2  -1   0  142.39    7.50
  -2   1   0  130.39    7.50
  -2   1   0  136.59    7.50
  -2   1   0  141.89    7.50
  -2   1   0  141.99    8.00
  -1  -1   0  568.64   29.60
  -1  -1   0  552.74   29.50
  -1  -1   0  597.64   29.90
  -1  -1   0  592.34   29.90
  -1  -1   0  574.14   29.60
   1   1   0  584.54   29.60
   1   1   0  590.74   29.90
   1   1   0  590.14   29.60
   1   1   0  591.34   29.90
   1   1   0  579.64   29.60
  -2  -1   0 1472.35   72.39
  -2  -1   0 1526.05   72.39
   2   1   0 1335.77   71.89
   2   1   0 1337.87   72.29
   2   1   0 1512.15   72.39
   2   1   0 1312.27   71.89
  -3  -1   0 1953.00   97.79
  -3  -1   0 2051.79   98.59
  -3  -1   0 1891.81   98.39
   3   1   0 1803.42   98.39
   3   1   0 1884.31   97.79
   3   1   0 2083.59   98.59
   3   1   0 2035.80   97.79
   3   1   0 1684.43   97.69
  -4  -1   0   20.00    1.30
  -4  -1   0   21.30    2.10
  -4  -1   0   23.30    3.10
  -4  -1   0   15.80    2.10
  -4  -1   0   18.60    2.10
  -4  -1   0   25.40    3.20
   4   1   0   26.60    3.30
   4   1   0   17.70    2.00
   4   1   0   14.90    1.90
   4   1   0   17.10    2.00
   4   1   0   15.80    2.10
   4   1   0   22.30    3.10
  -5  -1   0  456.85   25.40
  -5  -1   0  460.55   24.10
  -5  -1   0  451.65   24.30
  -5  -1   0  460.45   23.40
  -5  -1   0  460.75   24.20
  -5  -1   0  451.25   25.50
   5   1   0  408.46   25.30
   5   1   0  483.65   24.40
   5   1   0  448.06   24.30
   5   1   0  480.85   24.40
   5   1   0  469.25   25.60
  -6  -1   0   84.59    6.10
  -6  -1   0   98.39    6.10
  -6  -1   0  104.69    7.50
  -6  -1   0   98.99    6.00
  -6  -1   0   92.99    5.10
  -6  -1   0   96.89    7.50
   6   1   0   91.89    6.20
   6   1   0   81.69    6.10
   6   1   0   74.59    7.00
   6   1   0   95.19    6.20
   6   1   0   84.99    7.30
   6   1   0   88.79    6.20
  -7  -1   0   54.29    4.60
  -7  -1   0   64.89    6.10
  -7  -1   0   56.49    4.40
  -7  -1   0   56.49    5.80
  -7  -1   0   59.09    3.50
  -7  -1   0   61.59    4.60
   7   1   0   55.39    5.90
   7   1   0   54.19    4.60
   7   1   0   53.09    5.70
   7   1   0   62.09    4.70
   7   1   0   64.69    4.90
   7   1   0   59.59    4.80
  -8  -1   0  157.48   10.00
  -8  -1   0  179.38    9.90
  -8  -1   0  137.29   12.50
  -8  -1   0  166.38    8.60
  -8  -1   0  162.88    9.80
  -8  -1   0  170.08   11.80
   8   1   0  159.08   10.00
   8   1   0  160.18   10.00
   8   1   0  148.89   11.50
   8   1   0  143.79   11.50
   8   1   0  148.89   10.00
   8   1   0  156.18   10.10
  -9  -1   0   12.30    2.40
  -9  -1   0   10.30    3.20
  -9  -1   0   10.60    1.20
  -9  -1   0   11.10    3.70
  -9  -1   0   12.90    4.40
  -9  -1   0   11.20    2.30
   9   1   0   10.20    2.40
   9   1   0   11.00    3.50
   9   1   0   14.10    2.80
   9   1   0    6.30    2.90
   9   1   0    9.50    2.40
   9   1   0   10.80    2.60
 -10  -1   0   53.79    7.00
 -10  -1   0   52.19    4.70
 -10  -1   0   51.39    4.70
 -10  -1   0   52.89    7.40
 -10  -1   0   45.10    3.10
 -10  -1   0   41.30    4.90
  10   1   0   49.00    4.90
  10   1   0   42.00    6.80
  10   1   0   55.49    8.00
  10   1   0   48.00    5.40
  10   1   0   54.59    5.10
  10   1   0   56.99    5.20
 -11  -1   0    1.20    1.80
 -11  -1   0    2.50    2.00
 -11  -1   0    1.80    0.70
 -11  -1   0    1.80    1.90
 -11  -1   0    6.40    3.60
  11   1   0    4.80    3.20
  11   1   0    1.20    2.00
  11   1   0   -0.80    2.10
  11   1   0    0.20    2.00
  11   1   0   -0.60    1.90
  11   1   0    0.30    2.00
 -12  -1   0   -0.60    1.70
 -12  -1   0    1.70    2.00
 -12  -1   0    3.00    3.10
 -12  -1   0    1.20    1.90
  12   1   0   -1.10    1.70
  12   1   0    0.80    2.00
  12   1   0    2.00    2.80
  12   1   0    1.50    2.20
  12   1   0    0.70    2.70
  12   1   0    0.70    2.20
 -13  -1   0  106.49    8.10
 -13  -1   0   97.39   10.70
 -13  -1   0  107.19   11.00
 -13  -1   0  113.19   14.70
 -13  -1   0   94.69    7.90
  13   1   0  113.29   11.60
  13   1   0  109.19    9.10
  13   1   0  118.69    9.10
  13   1   0  119.69   11.80
 -14  -1   0    5.00    2.60
 -14  -1   0    0.90    2.80
 -14  -1   0    2.20    3.50
 -14  -1   0    6.70    3.40
  14   1   0    3.00    2.90
  14   1   0    5.10    3.00
  14   1   0    5.80    4.60
  14   1   0    4.70    4.40
  15  -2   0    2.90    4.30
  15  -2   0    8.00    3.90
  15  -2   0    7.10    4.70
  15  -2   0   10.50    4.00
 -15   2   0   12.20    5.20
 -15   2   0    5.90    2.90
 -15   2   0    4.60    3.10
 -15   2   0    3.80    1.50
  14  -2   0   10.20    4.50
  14  -2   0   12.70    3.80
  14  -2   0    8.50    3.40
  14  -2   0   15.80    5.00
 -14   2   0   13.40    3.60
 -14   2   0   12.30    2.10
 -14   2   0    7.60    3.00
 -14   2   0   10.00    5.10
 -14   2   0    9.90    3.20
 -14   2   0    8.50    4.80
  13  -2   0   -1.10    1.90
  13  -2   0    1.60    2.40
  13  -2   0    0.70    3.10
  13  -2   0    1.30    2.40
  13  -2   0   -1.30    2.40
 -13   2   0   -0.10    2.20
 -13   2   0    3.10    3.10
 -13   2   0   -1.80    2.00
 -13   2   0    0.20    1.20
 -13   2   0    2.10    2.30
 -13   2   0    0.80    2.80
  12  -2   0    0.70    1.90
  12  -2   0   -0.90    1.90
  12  -2   0   -1.20    2.30
  12  -2   0    0.00    2.80
  12  -2   0    1.10    2.10
 -12   2   0    1.40    1.90
 -12   2   0    1.60    2.20
 -12   2   0    1.00    1.90
 -12   2   0    1.00    2.70
 -12   2   0    2.30    2.70
 -12   2   0    1.30    1.30
 -12   2   0    1.90    1.90
  11  -2   0  155.18   13.50
  11  -2   0  186.08   11.70
  11  -2   0  172.08   11.70
  11  -2   0  163.68   13.70
  11  -2   0  180.68   11.90
  11  -2   0  185.38   11.60
 -11   2   0  158.28   11.10
 -11   2   0  177.08   13.90
 -11   2   0  167.08   15.00
 -11   2   0  186.38   11.70
 -11   2   0  168.68   11.30
 -11   2   0  171.68   11.30
 -11   2   0  182.98   10.30
  10  -2   0  393.06   25.80
  10  -2   0  400.56   23.60
  10  -2   0  456.25   23.90
  10  -2   0  387.56   23.70
  10  -2   0  402.26   25.90
  10  -2   0  452.55   23.90
 -10   2   0  463.85   24.10
 -10   2   0  458.05   22.70
 -10   2   0  354.46   24.60
 -10   2   0  376.66   23.30
 -10   2   0  452.85   26.30
 -10   2   0  439.16   23.70
   9  -2   0  134.39    9.30
   9  -2   0  124.59   10.70
   9  -2   0  122.69    9.00
   9  -2   0  130.69    9.20
   9  -2   0  131.49   10.90
  -9   2   0  155.48    8.40
  -9   2   0  149.69   10.40
  -9   2   0  147.09    9.30
  -9   2   0  125.79    8.90
  -9   2   0  153.78   11.30
  -9   2   0  161.98    9.40
   8  -2   0  499.95   28.60
   8  -2   0  478.35   28.60
   8  -2   0  458.95   30.20
   8  -2   0  483.45   30.30
   8  -2   0  568.74   28.80
  -8   2   0  580.64   30.80
  -8   2   0  564.24   28.70
  -8   2   0  566.74   30.70
  -8   2   0  538.75   28.80
  -8   2   0  552.04   28.60
   7  -2   0  259.77   14.20
   7  -2   0  235.88   14.10
   7  -2   0  233.38   14.20
   7  -2   0  256.37   15.90
   7  -2   0  213.08   15.50
  -7   2   0  244.18   15.70
  -7   2   0  263.87   14.20
  -7   2   0  257.87   14.10
  -7   2   0  238.58   14.00
  -7   2   0  253.07   14.30
  -7   2   0  252.27   15.70
   6  -2   0   54.59    4.40
   6  -2   0   51.39    4.40
   6  -2   0   63.49    5.80
   6  -2   0   61.59    4.50
   6  -2   0   58.49    5.80
  -6   2   0   60.99    4.50
  -6   2   0   56.59    4.50
  -6   2   0   57.19    5.70
  -6   2   0   55.59    4.40
  -6   2   0   55.59    4.50
   5  -2   0    3.30    2.70
   5  -2   0    3.80    1.60
   5  -2   0    2.50    1.50
   5  -2   0    2.70    1.50
  -5   2   0    3.90    1.40
  -5   2   0    2.50    1.30
  -5   2   0    1.60    1.50
  -5   2   0   10.20    4.10
  -5   2   0    4.10    1.30
   4  -2   0  165.48    9.50
   4  -2   0  165.88   10.60
   4  -2   0  171.68    9.60
   4  -2   0  177.58   10.60
   4  -2   0  167.38    9.60
   4  -2   0  166.78    9.60
  -4   2   0  172.28    9.60
  -4   2   0  177.78   10.60
  -4   2   0  172.78    9.60
  -4   2   0  172.58    9.70
  -4   2   0  164.58   10.50
  -4   2   0  168.08    9.60
   3  -2   0   51.39    4.10
   3  -2   0   48.10    3.40
   3  -2   0   46.80    3.40
   3  -2   0   44.30    3.20
   3  -2   0   48.50    4.20
  -3   2   0   44.40    4.00
  -3   2   0   50.79    3.30
  -3   2   0   48.10    4.10
  -3   2   0   51.09    3.40
  -3   2   0   47.60    3.40
   2  -2   0  736.03   38.20
   2  -2   0  745.53   38.70
   2  -2   0  728.43   38.70
   2  -2   0  739.83   38.30
   2  -2   0  729.63   38.20
  -2   2   0  751.32   38.20
  -2   2   0  781.72   38.40
  -2   2   0  792.52   38.80
  -2   2   0  754.82   38.20
  -2   2   0  718.43   38.20
   1  -2   0   59.79    3.70
   1  -2   0   60.69    3.40
   1  -2   0   61.39    3.40
   1  -2   0   64.99    3.80
   1  -2   0   65.69    3.80
  -1   2   0   64.49    3.80
  -1   2   0   66.19    3.70
  -1   2   0   62.09    3.50
  -1   2   0   67.09    3.90
  -1   2   0   62.49    3.50
   0   2   0 1201.38   60.89
   1   2   0 1527.45   79.69
   1   2   0 1620.44   79.99
  -2  -2   0 3146.49  200.58
  -2  -2   0 3367.06  496.35
   2   2   0 3382.76  205.38
   2   2   0 2108.79  390.16
  -3  -2   0  905.81   45.40
  -3  -2   0  877.91   45.60
  -3  -2   0  928.41   46.30
  -3  -2   0  962.40   46.40
   3   2   0 1003.10   46.60
   3   2   0  791.72   45.60
   3   2   0  816.32   45.50
   3   2   0  831.02   46.30
  -4  -2   0  126.69    8.00
  -4  -2   0  123.09    6.90
  -4  -2   0  130.49    8.10
  -4  -2   0  114.59    6.80
  -4  -2   0  119.19    7.00
   4   2   0  120.59    8.00
   4   2   0  124.69    7.10
   4   2   0  114.39    8.20
   4   2   0  106.29    7.10
   4   2   0  124.29    7.20
   4   2   0  111.49    7.00
  -5  -2   0   42.60    4.50
  -5  -2   0   44.60    3.70
  -5  -2   0   47.90    3.60
  -5  -2   0   53.49    3.50
  -5  -2   0   41.60    4.60
   5   2   0   42.40    4.60
   5   2   0   53.09    3.90
   5   2   0   40.00    4.50
   5   2   0   53.49    3.80
   5   2   0   47.50    3.80
  -6  -2   0   41.70    3.40
  -6  -2   0   46.10    3.70
  -6  -2   0   43.20    3.40
  -6  -2   0   36.80    4.80
  -6  -2   0   41.10    4.60
   6   2   0   40.10    3.60
   6   2   0   37.40    3.60
   6   2   0   43.10    5.50
   6   2   0   38.50    3.60
   6   2   0   39.50    4.70
   6   2   0   42.40    3.70
  -7  -2   0   76.09    5.70
  -7  -2   0   75.69    7.00
  -7  -2   0   82.79    5.50
  -7  -2   0   88.89    7.20
  -7  -2   0   77.59    5.50
   7   2   0   72.79    5.80
   7   2   0   80.99    7.20
   7   2   0   89.09    7.40
   7   2   0   76.49    5.80
   7   2   0   83.49    5.90
   7   2   0   83.19    5.90
  -8  -2   0    8.80    1.90
  -8  -2   0   10.70    3.10
  -8  -2   0   10.40    2.30
  -8  -2   0    9.70    1.90
  -8  -2   0   11.50    3.40
   8   2   0   13.00    4.20
   8   2   0    6.40    2.10
   8   2   0    4.80    1.90
   8   2   0   12.00    3.50
   8   2   0    6.70    2.10
   8   2   0   10.80    2.30
  -9  -2   0  252.77   14.20
  -9  -2   0  230.28   14.10
  -9  -2   0  267.57   16.80
  -9  -2   0  229.48   16.20
  -9  -2   0  232.58   17.60
   9   2   0  233.08   14.60
   9   2   0  235.68   16.60
   9   2   0  244.68   14.80
   9   2   0  266.07   14.90
   9   2   0  251.27   16.90
 -10  -2   0  135.69    8.70
 -10  -2   0  128.89    9.10
 -10  -2   0  128.69   10.90
 -10  -2   0  141.99   11.20
  10   2   0  113.69    8.90
  10   2   0  124.49   13.00
  10   2   0  130.89   11.30
  10   2   0  129.19    9.30
  10   2   0  136.09    9.50
  10   2   0  129.89    9.20
 -11  -2   0   86.19    7.10
 -11  -2   0   84.79    6.50
 -11  -2   0   79.39    8.70
 -11  -2   0   84.29    6.50
  11   2   0   81.59    7.20
  11   2   0   78.39    7.10
  11   2   0   96.29    7.40
  11   2   0   76.99    8.90
  11   2   0   91.19    7.40
  11   2   0   80.99    9.10
 -12  -2   0   11.60    2.70
 -12  -2   0    7.80    4.30
 -12  -2   0    6.40    2.40
 -12  -2   0    7.80    3.80
  12   2   0    6.80    4.40
  12   2   0    6.20    3.10
  12   2   0    7.30    4.20
  12   2   0    5.20    2.70
  12   2   0    7.50    2.80
  12   2   0    8.20    2.80
 -13  -2   0   27.60    5.70
 -13  -2   0   27.20    4.00
 -13  -2   0   31.80    6.70
  13   2   0   28.80    5.00
  13   2   0   21.60    4.50
  13   2   0   25.10    6.20
  13   2   0   21.70    5.50
  13   2   0   32.60    5.10
 -14  -2   0   25.40    7.80
 -14  -2   0   21.70    3.60
 -14  -2   0   19.20    4.30
  14   2   0   24.70    5.80
  14   2   0   15.60    4.20
  14   2   0   30.70    4.80
  14   2   0   19.60    5.30
  15  -3   0   22.50    4.70
  15  -3   0   11.50    5.70
  15  -3   0   24.80    4.80
  15  -3   0   25.30    5.90
 -15   3   0   24.90    3.10
 -15   3   0   15.90    5.20
 -15   3   0   29.60    4.80
 -15   3   0   19.80    4.30
  14  -3   0  145.99   13.90
  14  -3   0  139.69   13.80
  14  -3   0  152.88   11.00
  14  -3   0  152.98   11.40
 -14   3   0  135.09   10.90
 -14   3   0  156.38   11.00
 -14   3   0  145.49   13.90
 -14   3   0  141.49   10.70
 -14   3   0  161.78    9.40
 -14   3   0  142.79   13.60
 -14   3   0  135.09   10.60
  13  -3   0    1.60    3.30
  13  -3   0   -0.30    1.90
  13  -3   0   -1.60    2.40
  13  -3   0    0.90    2.20
 -13   3   0   -0.80    2.10
 -13   3   0    1.20    2.20
 -13   3   0    0.30    1.30
 -13   3   0    2.60    3.40
 -13   3   0    1.50    2.10
 -13   3   0   -0.30    2.80
  12  -3   0   27.50    4.30
  12  -3   0   28.00    5.80
  12  -3   0   22.70    3.90
  12  -3   0   17.40    4.80
 -12   3   0   13.80    4.20
 -12   3   0   20.60    3.60
 -12   3   0   25.70    3.00
 -12   3   0   30.50    4.50
 -12   3   0   31.20    4.50
 -12   3   0   23.00    3.70
 -12   3   0   21.30    5.50
  11  -3   0   78.29    8.50
  11  -3   0   92.59    7.00
  11  -3   0   65.79    8.80
  11  -3   0   76.49    6.60
 -11   3   0   81.09    5.70
 -11   3   0   87.29    6.60
 -11   3   0   83.99    8.80
 -11   3   0   63.49    6.20
 -11   3   0   80.39    6.90
 -11   3   0   67.79    6.20
 -11   3   0   88.09    8.90
  10  -3   0  132.79    9.30
  10  -3   0  128.89   16.90
  10  -3   0  138.99    9.40
  10  -3   0  158.58    9.80
  10  -3   0  134.79   11.30
 -10   3   0  156.28   12.00
 -10   3   0  144.59    8.60
 -10   3   0  141.69   11.50
 -10   3   0  126.89    9.40
 -10   3   0  122.69    9.20
 -10   3   0  142.09    9.50
   9  -3   0   19.60    4.40
   9  -3   0   17.40    2.70
   9  -3   0   13.90    3.50
   9  -3   0   17.70    3.60
   9  -3   0   15.80    2.80
   9  -3   0   20.10    3.10
  -9   3   0   26.20    3.30
  -9   3   0   16.30    3.30
  -9   3   0   12.50    3.30
  -9   3   0   17.60    2.80
  -9   3   0   18.60    2.30
  -9   3   0   20.10    4.00
   8  -3   0  246.58   13.90
   8  -3   0  269.27   16.30
   8  -3   0  254.37   14.10
   8  -3   0  241.58   15.80
   8  -3   0  201.18   13.70
  -8   3   0  247.58   14.00
  -8   3   0  234.28   13.90
  -8   3   0  215.48   13.80
  -8   3   0  237.98   14.10
  -8   3   0  249.48   15.90
   7  -3   0   96.09    6.50
   7  -3   0   95.89    8.00
   7  -3   0   97.39    6.40
   7  -3   0   91.09    6.50
   7  -3   0   86.59    7.70
   7  -3   0   97.99    6.60
  -7   3   0   83.29    6.40
  -7   3   0  100.69    8.00
  -7   3   0   96.39    6.60
  -7   3   0   98.79    6.70
  -7   3   0   96.29    6.50
   6  -3   0   13.10    2.30
   6  -3   0   24.60    2.80
   6  -3   0   20.00    2.50
   6  -3   0   17.80    3.20
   6  -3   0   21.90    3.70
   6  -3   0   22.40    2.80
  -6   3   0   20.90    3.50
  -6   3   0   20.40    2.70
  -6   3   0   19.30    3.50
  -6   3   0   21.40    2.80
  -6   3   0   23.20    2.70
  -6   3   0   24.90    2.90
   5  -3   0   73.09    5.70
   5  -3   0   65.89    5.60
   5  -3   0   55.99    4.30
   5  -3   0   57.29    4.30
   5  -3   0   62.39    4.50
  -5   3   0   56.99    5.40
  -5   3   0   59.29    6.10
  -5   3   0   54.19    4.40
  -5   3   0   43.30    7.00
  -5   3   0   64.39    4.50
  -5   3   0   63.29    4.50
   4  -3   0  323.57   17.30
   4  -3   0  307.57   18.20
   4  -3   0  320.37   17.40
   4  -3   0  332.97   18.40
   4  -3   0  311.77   17.20
  -4   3   0  328.57   17.30
  -4   3   0  345.97   18.40
  -4   3   0  320.07   17.30
  -4   3   0  315.47   17.40
  -4   3   0  329.47   17.40
  -3   3   0 2432.96  124.29
   2  -3   0 3620.14  506.55
  -2   3   0 4244.28  460.25
  -2   3   0 3741.83  235.78
   1  -3   0  932.91   43.90
   1  -3   0  864.91   43.30
   1  -3   0  855.81   43.80
   1  -3   0  867.51   43.30
  -1   3   0  943.81   43.90
  -1   3   0  840.82   43.90
  -1   3   0  786.52   43.40
  -1   3   0  820.32   43.40
  -1   3   0  799.12   43.80
   0   3   0 1439.26   72.99
  -1  -3   0  522.75   24.80
  -1  -3   0  497.65   24.50
   1   3   0  521.15   24.80
   1   3   0  480.05   24.50
   1   3   0  464.55   24.30
   1   3   0  431.76   24.70
   1   3   0  428.16   24.30
  -2  -3   0  809.22   40.60
  -2  -3   0  815.62   40.30
  -2  -3   0  857.11   41.20
  -2  -3   0  847.82   41.10
  -2  -3   0  822.72   40.30
   2   3   0  684.33   40.50
   2   3   0  815.42   41.20
   2   3   0  774.42   41.10
   2   3   0  760.32   40.60
   2   3   0  753.32   40.50
  -3  -3   0  176.38    9.40
  -3  -3   0  171.48   10.10
  -3  -3   0  174.48    9.10
  -3  -3   0  176.68    9.20
  -3  -3   0  172.68   10.10
   3   3   0  170.38    9.50
   3   3   0  162.18    9.30
   3   3   0  168.08   10.10
   3   3   0  167.48    9.40
   3   3   0  163.48   10.10
  -4  -3   0  132.29    7.60
  -4  -3   0  137.29    8.50
  -4  -3   0  140.79    8.60
  -4  -3   0  128.09    7.20
  -4  -3   0  129.99    7.30
   4   3   0  130.29    7.50
   4   3   0  114.59    8.30
   4   3   0  116.29    7.50
   4   3   0  118.69    7.50
   4   3   0  140.89    8.80
  -5  -3   0    1.30    1.60
  -5  -3   0    1.90    1.00
  -5  -3   0    2.20    1.10
  -5  -3   0    0.10    1.00
  -5  -3   0    4.90    2.00
   5   3   0    1.70    1.30
   5   3   0    1.00    1.20
   5   3   0    2.30    1.50
   5   3   0    2.70    1.80
   5   3   0    2.60    1.30
   5   3   0    2.00    1.20
  -6  -3   0  292.57   16.60
  -6  -3   0  281.37   15.20
  -6  -3   0  278.87   14.90
  -6  -3   0  281.47   16.70
   6   3   0  256.57   15.30
   6   3   0  288.67   15.50
   6   3   0  260.97   15.20
   6   3   0  270.67   16.70
   6   3   0  263.67   15.30
   6   3   0  243.08   16.50
  -7  -3   0  308.67   18.70
  -7  -3   0  312.97   16.70
  -7  -3   0  321.07   16.80
  -7  -3   0  319.17   18.70
  -7  -3   0  317.07   17.20
   7   3   0  302.37   17.30
   7   3   0  299.47   19.00
   7   3   0  289.37   17.20
   7   3   0  295.07   17.30
   7   3   0  300.67   18.90
   7   3   0  295.27   17.20
  -8  -3   0  131.09    8.00
  -8  -3   0  117.19    9.70
  -8  -3   0  123.29    9.80
  -8  -3   0  134.19    8.00
  -8  -3   0  131.29    8.50
   8   3   0  133.29    8.60
   8   3   0  126.19    8.60
   8   3   0  130.69   10.30
   8   3   0  126.79   10.10
   8   3   0  120.59    8.50
   8   3   0  124.69    8.50
  -9  -3   0  133.39   10.80
  -9  -3   0  125.09   10.60
  -9  -3   0  131.89    9.30
  -9  -3   0  130.19    8.50
  -9  -3   0  139.89    8.70
   9   3   0  147.09    9.50
   9   3   0  157.08    9.70
   9   3   0  148.99    9.50
   9   3   0  129.89    9.20
   9   3   0  138.29   11.30
   9   3   0  118.79   10.70
 -10  -3   0   -1.70    1.40
 -10  -3   0    0.80    1.60
 -10  -3   0   -0.60    2.20
 -10  -3   0    0.00    1.80
 -10  -3   0    0.00    1.40
  10   3   0    0.10    2.00
  10   3   0    3.50    2.10
  10   3   0    1.50    2.00
  10   3   0   -1.90    1.60
  10   3   0   -0.20    1.60
  10   3   0    1.70    2.50
 -11  -3   0    8.80    2.20
 -11  -3   0    8.50    3.60
 -11  -3   0    8.80    3.90
 -11  -3   0    5.60    2.40
 -11  -3   0    5.70    2.10
  11   3   0    7.10    2.70
  11   3   0    4.00    3.20
  11   3   0    3.90    2.90
  11   3   0    5.00    2.70
  11   3   0    5.50    2.50
  11   3   0    3.30    2.20
 -12  -3   0    0.10    2.60
 -12  -3   0    0.80    1.80
 -12  -3   0    0.40    2.50
 -12  -3   0   -0.20    1.60
  12   3   0    0.60    2.00
  12   3   0    1.90    2.40
  12   3   0    0.20    2.40
  12   3   0   -0.20    2.50
  12   3   0   -0.90    2.30
  12   3   0    0.00    2.00
 -13  -3   0   13.50    3.50
 -13  -3   0   14.10    2.90
 -13  -3   0   10.50    2.70
 -13  -3   0   10.40    4.20
  13   3   0   16.70    4.00
  13   3   0   17.50    5.60
  13   3   0    9.50    3.30
  13   3   0    8.60    4.50
  15  -4   0   -1.00    2.60
  15  -4   0   -1.10    2.60
  15  -4   0    3.20    3.70
  15  -4   0    1.10    4.00
 -15   4   0    1.20    2.70
 -15   4   0    3.10    2.70
 -15   4   0    0.30    1.70
 -15   4   0   -1.50    2.70
  14  -4   0   40.60    7.90
  14  -4   0   30.10    5.00
  14  -4   0   44.80    5.80
  14  -4   0   37.30    5.70
  14  -4   0   40.10    8.00
 -14   4   0   37.80    5.70
 -14   4   0   38.80    5.40
 -14   4   0   41.20    7.30
 -14   4   0   48.00    8.90
 -14   4   0   45.70    4.30
 -14   4   0   37.00    5.30
 -14   4   0   39.00    5.50
  13  -4   0    5.10    2.60
  13  -4   0   -1.80    2.60
  13  -4   0    4.80    3.80
  13  -4   0    1.40    2.20
 -13   4   0   -0.40    2.00
 -13   4   0    0.50    2.60
 -13   4   0    0.10    2.00
 -13   4   0    1.70    3.50
 -13   4   0   -0.30    1.40
 -13   4   0    0.10    2.10
 -13   4   0    2.60    2.40
  12  -4   0  138.39    9.90
  12  -4   0  131.99    9.50
  12  -4   0  113.39   11.60
  12  -4   0  114.59   11.40
 -12   4   0  118.19    9.30
 -12   4   0  117.79   10.40
 -12   4   0  144.59    8.70
 -12   4   0  135.89    9.40
 -12   4   0  142.29   12.20
 -12   4   0  144.29   12.30
  11  -4   0  119.49    8.10
  11  -4   0   96.39    9.60
  11  -4   0  110.49    8.10
  11  -4   0  104.89   10.10
  11  -4   0  102.29    7.80
 -11   4   0  102.29    8.10
 -11   4   0  114.99    7.20
 -11   4   0  100.89    9.90
 -11   4   0   96.79    7.80
 -11   4   0   81.59    7.40
 -11   4   0   92.59    7.50
 -11   4   0  117.39   10.50
  10  -4   0  174.28   18.80
  10  -4   0  260.47   16.90
  10  -4   0  215.28   14.10
  10  -4   0  248.88   14.30
  10  -4   0  256.47   14.50
 -10   4   0  210.38   14.00
 -10   4   0  261.17   13.70
 -10   4   0  189.58   14.70
 -10   4   0  235.68   14.40
 -10   4   0  243.68   16.70
 -10   4   0  235.68   16.70
 -10   4   0  255.97   14.40
   9  -4   0   60.89    6.60
   9  -4   0   66.29    7.00
   9  -4   0   55.49    5.10
  -9   4   0   57.29    6.60
  -9   4   0   56.29    6.90
  -9   4   0   51.79    4.90
   8  -4   0  183.18   12.50
   8  -4   0  168.48   10.40
   8  -4   0  178.08   12.30
   8  -4   0  172.58   10.50
   8  -4   0  150.88   10.30
  -8   4   0  171.38   10.60
  -8   4   0  173.08   12.30
  -8   4   0  182.08   12.50
  -8   4   0  162.28   10.50
  -8   4   0  148.99   10.20
  -8   4   0  175.08   10.50
   7  -4   0   51.69    4.20
   7  -4   0   43.90    3.90
   7  -4   0   38.10    3.90
   7  -4   0   48.30    5.90
  -7   4   0   36.80    3.90
  -7   4   0   43.50    5.80
  -7   4   0   61.09    8.20
  -7   4   0   44.10    4.10
  -7   4   0   37.30    3.90
  -7   4   0   47.90    4.00
   6  -4   0  253.37   14.00
   6  -4   0  242.08   13.80
   6  -4   0  221.58   15.30
   6  -4   0  241.68   13.80
   6  -4   0  244.38   15.20
  -6   4   0  251.67   14.00
  -6   4   0  251.07   13.90
  -6   4   0  256.27   14.10
  -6   4   0  248.98   15.30
  -6   4   0  263.27   15.60
  -6   4   0  227.28   13.80
   5  -4   0  344.37   18.40
   5  -4   0  362.36   19.90
   5  -4   0  329.87   19.60
   5  -4   0  317.27   18.90
   5  -4   0  352.06   18.70
  -5   4   0  346.07   19.80
  -5   4   0  330.57   18.50
  -5   4   0  335.77   18.60
  -5   4   0  348.97   18.70
  -5   4   0  353.36   18.60
  -5   4   0  347.17   19.80
   4  -4   0 1319.17   67.89
   4  -4   0 1403.96   69.09
   4  -4   0 1342.57   69.09
   4  -4   0 1342.77   68.29
   4  -4   0 1338.27   67.99
  -4   4   0 1344.07   68.09
  -4   4   0 1140.49   68.79
  -4   4   0 1229.38   67.99
  -4   4   0 1391.26   68.39
  -4   4   0 1364.36   69.09
  -4   4   0 1410.66   68.19
   3  -4   0   42.70    3.80
   3  -4   0   38.40    2.90
   3  -4   0   40.80    2.90
   3  -4   0   46.10    3.90
   3  -4   0   48.30    3.40
  -3   4   0   44.80    3.40
  -3   4   0   49.80    4.00
  -3   4   0   43.60    3.10
  -3   4   0   49.00    4.00
  -3   4   0   38.20    3.00
  -3   4   0   40.00    3.20
   2  -4   0 1218.38   59.29
   2  -4   0 1185.78   58.59
   2  -4   0 1172.48   59.09
   2  -4   0 1164.28   58.49
  -2   4   0 1152.78   59.29
  -2   4   0 1126.29   58.69
  -2   4   0 1035.50   58.59
  -2   4   0 1271.97   59.19
  -2   4   0 1056.69   59.29
   1  -4   0 1649.93   78.29
  -1   4   0 1490.15   77.89
  -1   4   0 1583.44   78.09
  -1   4   0 1566.44   77.89
  -1   4   0 1388.96   77.39
  -1   4   0 1504.25   77.39
   0  -4   0  342.67   17.20
   0  -4   0  341.87   17.30
   0   4   0  317.97   17.30
   0   4   0  333.37   17.20
   0   4   0  321.87   17.10
  -1  -4   0 1717.63   79.79
  -1  -4   0 1678.53   79.49
   1   4   0 1430.96   79.29
   1   4   0 1566.64   79.79
   1   4   0 1596.24   79.29
   1   4   0 1600.44   79.49
   1   4   0 1379.76   79.69
  -2  -4   0    9.80    1.60
  -2  -4   0   12.80    1.40
  -2  -4   0   14.60    1.80
   2   4   0   11.50    1.90
   2   4   0   13.80    1.40
   2   4   0   12.50    1.50
   2   4   0   13.40    1.90
   2   4   0   11.70    1.30
  -3  -4   0  230.58   12.10
  -3  -4   0  253.67   13.50
  -3  -4   0  239.48   12.20
  -3  -4   0  231.78   12.60
  -3  -4   0  250.87   13.40
   3   4   0  223.88   12.60
   3   4   0  240.38   12.80
   3   4   0  226.18   12.60
   3   4   0  229.88   13.40
   3   4   0  223.08   12.10
  -4  -4   0   12.20    2.30
  -4  -4   0   16.30    1.50
  -4  -4   0   14.80    1.90
  -4  -4   0   19.10    2.60
   4   4   0   15.40    2.80
   4   4   0   14.60    2.00
   4   4   0   17.70    2.80
   4   4   0   17.40    2.00
   4   4   0   13.80    1.90
  -5  -4   0   74.39    6.20
  -5  -4   0   86.89    4.90
  -5  -4   0   74.39    6.30
  -5  -4   0   81.59    5.30
  -5  -4   0   83.59    4.90
   5   4   0   88.89    5.50
   5   4   0   76.99    5.60
   5   4   0   85.19    7.60
   5   4   0   72.59    6.40
   5   4   0   73.59    5.40
   5   4   0   83.89    5.50
  -6  -4   0    5.20    2.10
  -6  -4   0    5.00    1.20
  -6  -4   0    5.30    1.30
  -6  -4   0    5.60    2.20
  -6  -4   0    3.90    1.40
   6   4   0    6.50    1.70
   6   4   0    4.20    2.20
   6   4   0    5.20    1.60
   6   4   0    5.90    1.70
   6   4   0    9.70    2.70
   6   4   0    1.90    1.40
  -7  -4   0    7.40    1.60
  -7  -4   0    3.90    2.30
  -7  -4   0    4.70    1.70
  -7  -4   0    4.00    1.40
  -7  -4   0    5.40    3.70
   7   4   0    4.10    2.40
   7   4   0    3.30    1.70
   7   4   0    5.20    1.80
   7   4   0    5.90    1.90
   7   4   0    3.00    1.90
   7   4   0    7.90    2.10
  -8  -4   0   84.29    5.60
  -8  -4   0   88.59    6.30
  -8  -4   0   87.79    5.70
  -8  -4   0   78.89    7.50
   8   4   0   76.39    6.30
   8   4   0   75.39    7.60
   8   4   0   96.19    8.30
   8   4   0   84.59    6.50
   8   4   0   76.99    6.20
  -9  -4   0    3.30    1.60
  -9  -4   0    4.00    1.60
  -9  -4   0    5.90    2.80
  -9  -4   0    6.60    2.20
  -9  -4   0    5.90    2.70
   9   4   0    8.30    2.40
   9   4   0    2.00    1.80
   9   4   0    2.10    2.20
   9   4   0    5.90    2.30
   9   4   0    3.30    2.50
   9   4   0    3.80    2.50
 -10  -4   0   94.09    7.30
 -10  -4   0   98.39    6.60
 -10  -4   0   97.29    9.10
 -10  -4   0   94.99    6.60
  10   4   0   83.79    7.40
  10   4   0  105.49    7.90
  10   4   0  107.79    9.90
  10   4   0   99.89    7.80
  10   4   0  101.29    9.70
 -11  -4   0    8.00    3.90
 -11  -4   0   10.40    2.30
 -11  -4   0   14.70    2.50
 -11  -4   0   10.90    2.80
 -11  -4   0   10.70    3.80
  11   4   0   18.90    5.20
  11   4   0   19.60    5.80
  11   4   0   16.20    3.70
  11   4   0   13.30    3.30
  11   4   0   14.50    4.30
  11   4   0   11.10    2.90
 -12  -4   0   35.70    4.40
 -12  -4   0   33.80    6.40
 -12  -4   0   42.70    4.20
 -12  -4   0   36.00    6.10
  12   4   0   28.00    4.90
  12   4   0   52.29    6.20
  12   4   0   43.20    7.60
  12   4   0   45.30    5.60
  12   4   0   44.50    8.20
  12   4   0   40.70    5.60
 -13  -4   0   -0.50    1.60
 -13  -4   0   -0.30    1.80
 -13  -4   0    0.00    2.20
 -13  -4   0   -0.40    2.70
  13   4   0    3.00    2.90
  13   4   0   -1.60    2.90
  13   4   0    1.70    2.60
  13   4   0    1.10    3.20
  16  -5   0   13.60    4.10
  16  -5   0   34.10    9.70
 -16   5   0   25.40    6.50
 -16   5   0   26.60    3.70
 -16   5   0   26.40    4.80
  15  -5   0   20.60    4.40
  15  -5   0   22.90    6.70
  15  -5   0   32.40    5.40
  15  -5   0   27.90    6.40
 -15   5   0   23.00    3.50
 -15   5   0   25.90    4.80
 -15   5   0   26.10    4.60
 -15   5   0   25.80    6.60
  14  -5   0    1.60    2.50
  14  -5   0    3.20    2.40
  14  -5   0   -1.80    2.20
  14  -5   0    1.50    3.30
 -14   5   0    6.30    2.70
 -14   5   0    3.60    2.90
 -14   5   0    1.90    2.30
 -14   5   0    2.30    1.70
 -14   5   0    2.30    3.30
 -14   5   0    0.10    3.70
 -14   5   0   -1.00    2.30
  13  -5   0   25.20    6.40
  13  -5   0   26.40    4.40
  13  -5   0   35.00    5.00
  13  -5   0   23.60    4.20
  13  -5   0   30.30    6.80
 -13   5   0   30.10    3.80
 -13   5   0   26.50    4.30
 -13   5   0   24.30    4.40
 -13   5   0   32.90    4.90
 -13   5   0   50.39    8.30
 -13   5   0   21.50    4.10
 -13   5   0   25.20    6.20
  12  -5   0   28.50    6.80
  12  -5   0   23.30    4.20
  12  -5   0   21.60    3.70
  12  -5   0   29.30    6.20
 -12   5   0   27.70    3.50
 -12   5   0   13.50    3.20
 -12   5   0   19.70    5.60
 -12   5   0   31.10    6.10
 -12   5   0   24.00    4.10
 -12   5   0   33.50    6.90
  11  -5   0   26.50    3.90
  11  -5   0   35.80    4.40
  11  -5   0   34.20    4.50
  11  -5   0   45.80    9.20
 -11   5   0   27.20    4.10
 -11   5   0   28.40    3.50
 -11   5   0   26.50    5.40
 -11   5   0   22.80    3.70
 -11   5   0   26.90    3.90
 -11   5   0   32.20    4.50
 -11   5   0   25.30    5.40
  10  -5   0   16.20    3.00
  10  -5   0   14.00    3.90
  10  -5   0    7.70    3.40
  10  -5   0   15.00    2.90
  10  -5   0   19.00    3.10
 -10   5   0   15.10    2.90
 -10   5   0   12.50    2.70
 -10   5   0   15.20    3.90
 -10   5   0   15.90    3.10
 -10   5   0   14.30    3.90
 -10   5   0   10.80    2.70
   9  -5   0   17.80    3.00
   9  -5   0   25.00    3.30
   9  -5   0   37.20    5.60
   9  -5   0   17.50    3.60
  -9   5   0   20.00    3.20
  -9   5   0   17.50    3.70
  -9   5   0   20.50    3.40
  -9   5   0   22.50    3.40
  -9   5   0   24.90    4.90
  -9   5   0   24.40    3.50
   8  -5   0   11.60    2.40
   8  -5   0   16.10    3.70
   8  -5   0   11.80    2.80
   8  -5   0   15.70    2.60
   8  -5   0   10.90    2.30
  -8   5   0   14.70    3.80
  -8   5   0    5.90    2.30
  -8   5   0   13.30    2.50
  -8   5   0    9.60    2.10
  -8   5   0   18.00    2.90
  -8   5   0   12.30    2.40
   7  -5   0   83.79    7.30
   7  -5   0   92.19    6.00
   7  -5   0   92.19    7.70
   7  -5   0   87.99    6.20
   7  -5   0   79.79    5.80
  -7   5   0   83.89    6.10
  -7   5   0   85.99    7.50
  -7   5   0   78.59    5.90
  -7   5   0   90.89    6.20
  -7   5   0   83.89    6.10
   6  -5   0  229.18   12.70
   6  -5   0  228.88   13.00
   6  -5   0  226.58   12.70
   6  -5   0  218.78   14.20
   6  -5   0  223.88   14.10
  -6   5   0  204.58   14.10
  -6   5   0  210.78   12.80
  -6   5   0  233.88   13.10
  -6   5   0  233.28   13.00
  -6   5   0  222.38   14.20
  -6   5   0  230.48   12.90
   5  -5   0   11.10    2.10
   5  -5   0   16.50    3.30
   5  -5   0   16.40    2.10
   5  -5   0   10.90    2.30
   5  -5   0   17.30    2.10
  -5   5   0   14.70    2.30
  -5   5   0   15.20    2.10
  -5   5   0    9.60    1.80
  -5   5   0   13.00    2.90
  -5   5   0   16.10    2.40
  -5   5   0   13.60    2.60
   4  -5   0  130.29    7.60
   4  -5   0  145.39    8.20
   4  -5   0  134.79    7.60
   4  -5   0  132.29    8.70
   4  -5   0  135.69    8.80
  -4   5   0  126.59    7.70
  -4   5   0  126.89    9.70
  -4   5   0  130.49    8.20
  -4   5   0  137.19    7.90
  -4   5   0  147.29    7.90
  -4   5   0  108.99   10.90
   3  -5   0  664.23   33.70
   3  -5   0  653.33   34.00
   3  -5   0  662.93   34.10
   3  -5   0  645.94   33.10
  -3   5   0  627.44   34.10
  -3   5   0  609.44   33.20
  -3   5   0  563.44   33.10
  -3   5   0  676.73   33.80
  -3   5   0  694.93   34.20
   2  -5   0  364.76   18.50
   2  -5   0  346.27   18.40
   2  -5   0  344.07   17.60
   2  -5   0  366.06   18.50
   2  -5   0  357.26   17.60
  -2   5   0  292.97   17.80
  -2   5   0  356.76   18.60
  -2   5   0  380.96   18.60
  -2   5   0  299.77   17.80
  -2   5   0  333.37   18.50
   1  -5   0    1.40    0.90
  -1   5   0    1.80    0.90
  -1   5   0    0.30    0.50
  -1   5   0    1.00    1.10
  -1   5   0    2.60    1.00
  -1   5   0    1.00    0.50
   0  -5   0  586.84   27.50
   0  -5   0  577.84   27.50
   0   5   0  510.35   27.00
   0   5   0  550.04   27.60
   0   5   0  518.35   27.50
   0   5   0  508.45   27.30
   0   5   0  475.15   27.00
  -1  -5   0   98.49    5.70
   1   5   0   88.09    5.20
   1   5   0   97.49    5.20
   1   5   0   99.09    5.80
   1   5   0   99.49    5.50
   1   5   0   98.69    5.80
  -2  -5   0  107.99    6.30
  -2  -5   0  110.79    6.50
   2   5   0  100.69    6.60
   2   5   0   93.59    5.80
   2   5   0  106.09    6.10
   2   5   0  112.19    6.70
   2   5   0  107.19    5.90
  -3  -5   0  399.16   20.50
  -3  -5   0  391.36   19.80
  -3  -5   0  382.96   20.50
   3   5   0  361.46   19.40
   3   5   0  353.26   19.80
   3   5   0  357.46   19.90
   3   5   0  411.06   20.80
   3   5   0  376.76   20.70
   3   5   0  357.66   19.70
  -4  -5   0  152.38    9.20
  -4  -5   0  139.69    7.60
  -4  -5   0  158.98    9.40
  -4  -5   0  135.29    8.30
  -4  -5   0  147.59    7.60
   4   5   0  135.69    8.30
   4   5   0  159.58    9.60
   4   5   0  140.79    8.40
   4   5   0  150.58    9.50
   4   5   0  130.49    8.30
  -5  -5   0  448.96   21.80
  -5  -5   0  414.46   22.40
  -5  -5   0  422.76   23.50
  -5  -5   0  429.86   23.70
   5   5   0  424.66   22.60
   5   5   0  418.76   23.90
   5   5   0  420.56   22.50
   5   5   0  387.66   22.40
   5   5   0  406.86   23.70
  -6  -5   0  150.68    9.50
  -6  -5   0  165.68    8.90
  -6  -5   0  155.38   10.80
  -6  -5   0  160.68    8.90
  -6  -5   0  159.68   10.70
   6   5   0  162.28    9.80
   6   5   0  164.68   10.00
   6   5   0  152.78   11.10
   6   5   0  161.58   11.10
   6   5   0  158.48    9.70
   6   5   0  164.38    9.80
  -7  -5   0   48.10    3.50
  -7  -5   0   49.60    5.30
  -7  -5   0   46.10    4.20
  -7  -5   0   52.69    5.40
  -7  -5   0   45.40    3.50
   7   5   0   47.20    4.40
   7   5   0   46.40    4.60
   7   5   0   45.90    4.30
   7   5   0   58.79    4.60
   7   5   0   61.69    6.00
   7   5   0   51.39    5.70
  -8  -5   0   36.10    3.60
  -8  -5   0   43.60    5.80
  -8  -5   0   36.80    4.00
  -8  -5   0   33.70    3.10
  -8  -5   0   39.70    5.10
   8   5   0   39.00    4.70
   8   5   0   34.50    4.30
   8   5   0   32.50    4.20
   8   5   0   40.70    4.40
   8   5   0   32.20    5.30
   8   5   0   40.80    5.90
  -9  -5   0   95.99    7.10
  -9  -5   0   95.49    6.20
  -9  -5   0   95.29    6.20
  -9  -5   0   92.99    8.50
  -9  -5   0   89.79    8.50
   9   5   0   86.29    8.80
   9   5   0   94.59    8.30
   9   5   0   95.79    7.50
   9   5   0  108.99    9.40
   9   5   0   95.59    7.40
   9   5   0  108.69    7.70
 -10  -5   0  101.09    9.50
 -10  -5   0  103.89    7.00
 -10  -5   0  113.59    7.10
 -10  -5   0  116.79    8.20
  10   5   0  103.19    8.30
  10   5   0  118.59    8.60
  10   5   0  115.39    8.40
  10   5   0  109.79    8.50
  10   5   0  123.79   10.70
  10   5   0  105.19   10.20
 -11  -5   0    5.60    1.80
 -11  -5   0    4.30    2.30
 -11  -5   0    1.60    2.70
 -11  -5   0    4.00    1.70
 -11  -5   0    3.40    2.90
  11   5   0    5.00    2.70
  11   5   0    8.40    4.10
  11   5   0    5.10    2.70
  11   5   0    5.50    3.00
  11   5   0    3.40    2.60
  11   5   0    2.70    2.80
 -12  -5   0   30.10    3.40
 -12  -5   0   36.00    6.50
 -12  -5   0   31.40    3.50
  12   5   0   16.70    5.20
  12   5   0   31.70    5.90
  12   5   0   37.90    5.40
  12   5   0   49.30   10.30
  12   5   0   35.20    5.20
  12   5   0   37.00    5.20
 -13  -5   0   59.79    4.70
 -13  -5   0   51.09    5.60
 -13  -5   0   60.89    6.60
 -13  -5   0   41.50    7.60
  13   5   0   51.69    6.70
  13   5   0   61.79    7.40
  13   5   0   39.30    7.00
  13   5   0   51.69    9.20
  16  -6   0   21.80    4.70
  16  -6   0   22.00    6.90
 -16   6   0   25.50    5.50
 -16   6   0   28.00    7.00
 -16   6   0   11.90    3.00
 -16   6   0   19.60    4.40
  15  -6   0    7.10    4.80
  15  -6   0    6.00    4.50
  15  -6   0   17.60    4.00
  15  -6   0   18.20    4.90
 -15   6   0   15.10    3.90
 -15   6   0   10.90    5.00
 -15   6   0   14.60    3.50
 -15   6   0   12.30    3.80
  14  -6   0    3.30    3.80
  14  -6   0    1.80    2.60
  14  -6   0   -0.40    2.40
  14  -6   0    3.20    3.90
  14  -6   0    5.20    2.90
 -14   6   0    3.10    2.60
 -14   6   0    3.30    3.50
 -14   6   0   -0.60    3.40
 -14   6   0    1.00    2.50
 -14   6   0    5.10    3.00
 -14   6   0    4.40    2.90
 -14   6   0    4.50    2.40
  13  -6   0    0.10    2.40
  13  -6   0    6.50    4.10
  13  -6   0    0.90    2.30
  13  -6   0    3.90    2.40
  13  -6   0    0.70    2.20
 -13   6   0   -1.00    3.10
 -13   6   0   -0.20    1.70
 -13   6   0   -2.10    2.20
 -13   6   0    1.30    2.30
 -13   6   0    3.90    2.60
 -13   6   0    2.00    2.40
  12  -6   0   33.30    5.90
  12  -6   0   57.99    8.60
  12  -6   0   47.80    4.70
  12  -6   0   55.79    5.90
  12  -6   0   37.30    4.90
 -12   6   0   38.60    6.60
 -12   6   0   47.90    4.60
 -12   6   0   37.00    4.90
 -12   6   0   36.30    5.10
 -12   6   0   40.80    7.20
  11  -6   0  136.49   10.30
  11  -6   0  167.68   11.00
  11  -6   0  174.98   13.30
  11  -6   0  151.98   12.80
  11  -6   0  161.28   10.50
 -11   6   0  140.99   10.50
 -11   6   0  185.28   10.50
 -11   6   0  151.28   12.80
 -11   6   0  146.29   10.50
 -11   6   0  157.58   13.30
  10  -6   0  215.48   12.70
  10  -6   0  194.88   14.60
  10  -6   0  181.88   12.10
  10  -6   0  207.18   12.20
  10  -6   0  190.48   14.30
 -10   6   0  185.78   14.30
 -10   6   0  157.18   17.50
 -10   6   0  187.98   12.20
 -10   6   0  181.18   12.30
 -10   6   0  204.38   12.60
 -10   6   0  220.18   12.60
   9  -6   0   35.60    4.90
   9  -6   0   33.60    5.40
   9  -6   0   25.80    3.60
   9  -6   0   32.40    5.50
   9  -6   0   31.10    3.70
  -9   6   0   28.60    3.70
  -9   6   0   31.90    5.20
  -9   6   0   30.30    3.90
  -9   6   0   26.00    3.70
  -9   6   0   22.00    4.20
  -9   6   0   29.50    3.90
   8  -6   0  500.95   28.10
   8  -6   0  492.95   28.00
   8  -6   0  518.05   26.00
   8  -6   0  521.85   26.00
   8  -6   0  501.05   26.40
  -8   6   0  406.46   27.50
  -8   6   0  507.75   26.40
  -8   6   0  421.96   27.70
  -8   6   0  422.66   25.90
  -8   6   0  496.65   26.20
  -8   6   0  457.15   26.20
   7  -6   0    0.10    1.70
   7  -6   0    0.40    1.30
   7  -6   0    1.10    1.30
   7  -6   0   -0.80    1.60
   7  -6   0    0.00    1.30
  -7   6   0    0.60    1.40
  -7   6   0    0.40    1.60
  -7   6   0    0.00    1.30
  -7   6   0    1.30    1.40
  -7   6   0    1.00    1.70
  -7   6   0    2.00    1.40
   6  -6   0   49.10    5.30
   6  -6   0   55.09    4.00
   6  -6   0   50.19    4.20
   6  -6   0   54.19    4.00
   6  -6   0   48.20    5.10
  -6   6   0   45.10    5.10
  -6   6   0   43.60    4.30
  -6   6   0   42.50    5.10
  -6   6   0   52.29    4.20
  -6   6   0   51.89    4.20
   5  -6   0   50.19    4.80
   5  -6   0   40.60    3.90
   5  -6   0   47.50    3.50
   5  -6   0   48.10    3.50
   5  -6   0   42.60    4.60
  -5   6   0   45.10    4.00
  -5   6   0   46.00    3.90
  -5   6   0   41.60    4.70
  -5   6   0   46.30    3.70
  -5   6   0   40.10    4.50
  -5   6   0   48.50    3.80
   4  -6   0   82.19    5.80
   4  -6   0   73.69    5.10
   4  -6   0   63.69    4.40
   4  -6   0   64.79    4.40
   4  -6   0   77.99    5.80
  -4   6   0   73.69    4.90
  -4   6   0   81.09    5.90
  -4   6   0   69.89    5.70
  -4   6   0   71.19    5.30
  -4   6   0   68.29    4.70
  -4   6   0   58.89    4.50
   3  -6   0  959.40   49.00
   3  -6   0  968.90   47.80
   3  -6   0  951.00   47.80
   3  -6   0  981.90   48.70
   3  -6   0  986.90   49.00
  -3   6   0 1001.90   48.90
  -3   6   0  930.01   49.10
  -3   6   0  869.91   48.10
  -3   6   0  800.92   48.90
  -3   6   0  935.61   48.10
   2  -6   0  303.67   15.60
   2  -6   0  294.47   15.50
  -2   6   0  280.87   14.90
  -2   6   0  292.27   15.70
  -2   6   0  263.17   14.80
  -2   6   0  269.87   15.60
   1  -6   0  232.68   11.40
   1  -6   0  200.18   11.50
  -1   6   0  196.28   11.90
  -1   6   0  213.78   11.50
  -1   6   0  209.78   10.90
  -1   6   0  215.38   11.50
  -1   6   0  188.98   10.90
   0  -6   0  154.38    8.20
   0  -6   0  165.88    8.30
   0   6   0  146.59    8.10
   0   6   0  143.89    7.80
   0   6   0  135.09    7.80
   0   6   0  140.99    8.30
   0   6   0  154.38    8.40
  -1  -6   0    3.70    1.10
  -1  -6   0    4.10    1.10
   1   6   0    4.20    0.80
   1   6   0    3.60    1.20
   1   6   0    3.70    0.70
   1   6   0    3.40    1.20
   1   6   0    3.50    0.80
  -2  -6   0 2802.02  131.79
  -2  -6   0 2859.31  132.29
   2   6   0 2399.66  132.39
   2   6   0 2386.96  131.69
   2   6   0 2753.52  132.49
   2   6   0 2388.26  131.79
  -3  -6   0  197.68   11.00
  -3  -6   0  169.68   10.90
  -3  -6   0  188.38   10.30
   3   6   0  192.38   10.30
   3   6   0  197.38   11.30
   3   6   0  190.98   10.30
   3   6   0  193.28   10.50
   3   6   0  167.28   11.00
  -4  -6   0   93.59    6.40
  -4  -6   0   89.99    6.50
  -4  -6   0   87.29    5.60
   4   6   0   89.59    5.80
   4   6   0   86.69    5.60
   4   6   0   90.29    4.90
   4   6   0   84.19    5.70
   4   6   0   90.49    6.70
   4   6   0   93.49    4.90
   4   6   0   86.39    6.50
  -5  -6   0  437.26   24.40
  -5  -6   0  454.35   24.60
  -5  -6   0  433.26   23.40
   5   6   0  431.96   24.80
   5   6   0  430.16   23.60
   5   6   0  418.86   24.70
   5   6   0  442.56   23.60
   5   6   0  461.05   23.70
  -6  -6   0   37.30    3.30
  -6  -6   0   30.10    4.30
  -6  -6   0   33.00    2.10
  -6  -6   0   33.80    2.10
  -6  -6   0   32.50    4.20
   6   6   0   33.20    3.40
   6   6   0   34.30    3.50
   6   6   0   32.00    4.70
   6   6   0   30.10    3.50
   6   6   0   33.30    4.00
   6   6   0   33.70    4.80
  -7  -6   0   83.19    7.20
  -7  -6   0   86.29    4.90
  -7  -6   0   85.59    6.00
  -7  -6   0   77.79    7.10
   7   6   0   94.49    7.90
   7   6   0   87.49    6.40
   7   6   0   67.49    9.40
   7   6   0   89.19    7.70
   7   6   0   85.79    6.30
   7   6   0   89.39    6.40
  -8  -6   0   14.30    2.60
  -8  -6   0   15.90    3.70
  -8  -6   0   19.00    1.90
  -8  -6   0   20.40    4.00
  -8  -6   0   17.20    1.80
   8   6   0   16.10    4.10
   8   6   0   16.80    3.10
   8   6   0   22.40    4.50
   8   6   0   19.00    3.20
   8   6   0   16.30    2.90
   8   6   0   16.60    3.30
  -9  -6   0    1.30    1.60
  -9  -6   0    0.60    0.90
  -9  -6   0   -0.40    0.90
  -9  -6   0   -0.90    3.40
  -9  -6   0    1.20    1.90
   9   6   0    2.60    2.40
   9   6   0   -0.90    1.70
   9   6   0    0.50    1.80
   9   6   0    1.50    1.90
   9   6   0    1.00    2.10
   9   6   0   -1.30    2.80
 -10  -6   0   29.00    5.10
 -10  -6   0   40.10    4.60
 -10  -6   0   27.20    2.70
 -10  -6   0   27.20    5.40
  10   6   0   25.30    4.90
  10   6   0   32.70    4.50
  10   6   0   30.30    4.30
  10   6   0   28.90    4.40
  10   6   0   36.40    4.90
  10   6   0   30.10    5.80
 -11  -6   0   -1.10    2.40
 -11  -6   0   -1.60    2.20
 -11  -6   0   -1.00    1.00
 -11  -6   0   -0.30    1.80
  11   6   0    1.90    2.10
  11   6   0   -0.60    2.20
  11   6   0   -0.30    2.60
  11   6   0    0.50    2.30
  11   6   0    1.50    4.00
  11   6   0   -2.80    2.20
 -12  -6   0   70.39    5.20
 -12  -6   0   81.49    9.00
  12   6   0   85.89    8.10
  12   6   0   95.59   11.90
  12   6   0   80.19    7.70
  12   6   0   93.49    8.20
  12   6   0  101.49   10.40
  16  -7   0   14.80    6.00
  16  -7   0   19.40    4.10
 -16   7   0   18.70    4.50
 -16   7   0   12.80    5.80
 -16   7   0   20.90    4.40
 -16   7   0   22.10    3.70
  15  -7   0   32.20    5.30
  15  -7   0   43.00    8.10
 -15   7   0   27.50    5.20
 -15   7   0   31.60    4.60
 -15   7   0   30.10    7.10
 -15   7   0   29.50    5.20
 -15   7   0   26.00    7.00
  14  -7   0    1.80    3.50
  14  -7   0   -1.50    2.10
  14  -7   0   -0.60    3.20
  14  -7   0    0.00    2.30
  14  -7   0    1.30    2.30
 -14   7   0    2.50    2.70
 -14   7   0    2.10    2.70
 -14   7   0    2.90    3.90
 -14   7   0   -1.50    4.30
 -14   7   0   -0.10    2.30
 -14   7   0    3.00    3.50
 -14   7   0   -1.70    2.40
  13  -7   0   -3.10    4.90
  13  -7   0   -0.80    2.90
  13  -7   0    7.40    2.70
  13  -7   0    5.60    2.60
  13  -7   0    3.60    2.50
 -13   7   0    3.50    2.40
 -13   7   0    6.50    2.80
 -13   7   0    5.60    3.70
 -13   7   0    7.10    2.50
 -13   7   0    4.40    3.30
  12  -7   0   98.09    8.30
  12  -7   0   90.69    7.90
  12  -7   0  126.29   11.20
  12  -7   0  115.39   11.00
  12  -7   0  129.59    8.60
 -12   7   0   84.69   10.00
 -12   7   0  117.99    8.10
 -12   7   0  121.19   11.30
 -12   7   0  105.99    8.30
 -12   7   0   91.29    8.10
  11  -7   0   39.40    4.90
  11  -7   0   37.50    4.70
  11  -7   0   31.70    5.40
  11  -7   0   40.50    4.80
  11  -7   0   48.80    7.70
 -11   7   0   37.30    4.90
 -11   7   0   39.60    6.80
 -11   7   0   59.29    8.50
 -11   7   0   33.20    5.30
 -11   7   0   26.20    4.20
  10  -7   0   51.49    7.20
  10  -7   0   51.79    7.00
  10  -7   0   59.59    5.00
  10  -7   0   50.99    5.20
  10  -7   0   42.40    4.40
 -10   7   0   34.20    5.70
 -10   7   0   49.00    5.40
 -10   7   0   45.00    5.20
 -10   7   0   55.19    5.40
 -10   7   0   33.80    5.60
 -10   7   0   57.89    5.10
   9  -7   0    5.60    2.00
   9  -7   0    1.30    1.90
   9  -7   0    4.90    2.20
   9  -7   0    0.20    2.00
   9  -7   0    2.20    1.70
  -9   7   0    0.70    1.60
  -9   7   0    3.60    2.00
  -9   7   0    0.60    2.50
  -9   7   0    0.40    1.90
  -9   7   0    4.50    2.60
   8  -7   0  375.36   20.40
   8  -7   0  376.56   19.90
   8  -7   0  366.76   21.90
   8  -7   0  367.36   22.00
   8  -7   0  354.66   19.80
  -8   7   0  327.67   19.90
  -8   7   0  335.97   20.30
  -8   7   0  362.86   22.10
  -8   7   0  371.76   20.30
  -8   7   0  396.86   20.30
  -8   7   0  292.07   21.30
   7  -7   0  181.48   10.50
   7  -7   0  202.78   12.70
   7  -7   0  179.98   11.10
   7  -7   0  183.68   12.30
   7  -7   0  180.28   10.60
  -7   7   0  148.59   11.90
  -7   7   0  190.88   11.10
  -7   7   0  202.78   11.10
  -7   7   0  176.98   10.80
  -7   7   0  175.38   11.10
  -7   7   0  142.79   11.90
   6  -7   0   96.29    6.60
   6  -7   0   94.39    6.00
   6  -7   0   94.59    6.00
   6  -7   0   92.49    7.50
   6  -7   0   91.49    7.50
  -6   7   0   88.39    7.40
  -6   7   0   97.79    6.30
  -6   7   0   94.99    7.70
  -6   7   0   95.39    6.30
  -6   7   0   76.89    6.50
  -6   7   0   90.99    6.40
   5  -7   0  444.76   23.60
   5  -7   0  443.66   23.70
   5  -7   0  468.55   25.30
   5  -7   0  456.05   24.50
   5  -7   0  450.25   25.20
  -5   7   0  454.15   25.40
  -5   7   0  467.15   24.30
  -5   7   0  455.55   25.50
  -5   7   0  444.76   24.00
  -5   7   0  451.65   24.10
  -5   7   0  417.96   24.50
   4  -7   0   51.89    4.60
   4  -7   0   52.49    4.20
   4  -7   0   48.80    4.60
   4  -7   0   54.29    3.40
   4  -7   0   52.29    3.30
  -4   7   0   49.10    3.70
  -4   7   0   43.60    4.50
  -4   7   0   47.90    4.60
  -4   7   0   53.29    4.50
  -4   7   0   45.40    3.70
  -4   7   0   49.00    3.90
   3  -7   0  125.99    7.40
   3  -7   0  121.49    7.50
   3  -7   0  107.99    7.40
   3  -7   0  117.49    6.10
   3  -7   0  118.99    6.10
  -3   7   0  108.39    6.70
  -3   7   0  115.19    7.60
  -3   7   0  119.99    7.50
  -3   7   0  102.69    7.50
  -3   7   0  110.29    6.70
   2  -7   0    0.30    1.00
  -2   7   0    1.10    1.10
  -2   7   0   -1.40    0.80
  -2   7   0    1.00    0.70
  -2   7   0    0.70    1.20
   1  -7   0  222.58   11.60
   1  -7   0  228.08   11.70
  -1   7   0  198.88   11.80
  -1   7   0  217.38   12.30
  -1   7   0  200.48   11.20
  -1   7   0  203.18   11.10
  -1   7   0  217.08   11.80
   0  -7   0  -63.79  207.78
   0  -7   0 -329.37  214.68
  -1  -7   0    4.10    1.10
  -1  -7   0    4.60    1.10
   1   7   0    3.00    1.20
   1   7   0    3.70    0.90
   1   7   0    3.40    1.20
   1   7   0    5.10    0.80
   1   7   0    5.10    0.80
  -2  -7   0   61.19    4.20
   2   7   0   55.29    3.70
   2   7   0   59.89    4.40
   2   7   0   60.09    3.70
   2   7   0   61.29    3.90
   2   7   0   56.69    4.30
  -3  -7   0   12.00    2.10
  -3  -7   0   11.40    1.60
   3   7   0   14.50    2.30
   3   7   0   12.50    1.70
   3   7   0    9.90    2.00
   3   7   0   13.40    1.70
   3   7   0   12.10    1.60
  -4  -7   0   79.49    5.00
  -4  -7   0   84.09    5.90
  -4  -7   0   72.19    5.50
   4   7   0   70.59    5.80
   4   7   0   76.29    4.40
   4   7   0   73.69    5.90
   4   7   0   79.19    4.40
   4   7   0   71.79    5.00
   4   7   0   71.79    5.10
   4   7   0   80.69    5.10
  -5  -7   0  243.28   14.20
  -5  -7   0  237.28   14.40
  -5  -7   0  235.38   13.20
   5   7   0  230.38   14.60
   5   7   0  253.47   13.60
   5   7   0  225.08   13.40
   5   7   0  228.38   13.40
   5   7   0  242.18   14.70
  -6  -7   0   17.50    3.20
  -6  -7   0   13.60    2.90
  -6  -7   0   14.20    2.20
   6   7   0   13.30    2.40
   6   7   0    9.80    2.70
   6   7   0   11.50    2.30
   6   7   0   12.50    4.60
   6   7   0   17.80    2.60
  -7  -7   0   97.89    8.00
  -7  -7   0   95.49    6.80
  -7  -7   0  109.89    8.30
   7   7   0  101.49    7.20
   7   7   0  114.29    7.50
   7   7   0  111.19    7.30
   7   7   0   93.99    8.40
   7   7   0  101.59    8.50
   7   7   0   93.39    7.50
  -8  -7   0   14.10    3.30
  -8  -7   0   14.80    2.60
  -8  -7   0   10.50    3.00
   8   7   0   19.00    3.20
   8   7   0   10.10    3.40
   8   7   0   18.10    3.20
   8   7   0   14.20    2.90
   8   7   0   13.00    2.60
   8   7   0   16.20    3.60
  -9  -7   0    3.90    2.60
  -9  -7   0    2.50    1.80
   9   7   0    1.70    2.00
   9   7   0    0.40    2.20
   9   7   0    0.60    2.00
   9   7   0    1.90    2.60
   9   7   0    1.00    1.80
   9   7   0   -0.10    1.80
 -10  -7   0    2.70    2.50
 -10  -7   0   -0.10    2.40
 -10  -7   0    0.40    1.80
  10   7   0    0.60    2.00
  10   7   0    1.80    2.40
  10   7   0   -0.30    1.80
  10   7   0   -1.20    2.10
  10   7   0   -0.30    2.10
  10   7   0   -0.40    2.10
 -11  -7   0    9.20    3.90
 -11  -7   0    9.40    2.60
  11   7   0   17.90    3.80
  11   7   0   15.00    4.70
  11   7   0   10.50    3.30
  11   7   0    4.70    3.50
  11   7   0    7.70    2.70
  16  -8   0   27.60    7.50
  16  -8   0   21.80    5.40
 -16   8   0   16.40    4.40
 -16   8   0   17.10    3.70
 -16   8   0   15.50    8.70
  15  -8   0   42.70    5.80
  15  -8   0   28.30    6.20
 -15   8   0   32.00    5.60
 -15   8   0   42.40    5.20
 -15   8   0   32.80    7.20
 -15   8   0   35.00    8.00
 -15   8   0   33.20    5.30
  14  -8   0  219.38   15.60
  14  -8   0  249.78   19.10
  14  -8   0  262.57   15.60
  14  -8   0  226.18   15.20
 -14   8   0  225.68   15.80
 -14   8   0  240.58   18.90
 -14   8   0  219.98   15.30
 -14   8   0  227.98   15.60
 -14   8   0  237.68   15.70
 -14   8   0  251.47   15.10
  13  -8   0   75.79    7.20
  13  -8   0   75.09    8.60
  13  -8   0   58.09    8.60
  13  -8   0   65.19   10.60
  13  -8   0   84.69    6.80
 -13   8   0   73.99    7.50
 -13   8   0   96.49   12.00
 -13   8   0   81.69    7.50
 -13   8   0   70.79    6.90
 -13   8   0   65.79    7.00
 -13   8   0   50.19    8.80
  12  -8   0   72.79    7.00
  12  -8   0   82.39    9.20
  12  -8   0   76.49    6.60
  12  -8   0   80.59    6.80
  12  -8   0   71.09    9.40
 -12   8   0   75.59    8.80
 -12   8   0   84.79   10.90
 -12   8   0   76.19    6.60
 -12   8   0   70.29    6.80
 -12   8   0   75.09    7.00
 -12   8   0   79.49    7.10
  11  -8   0   61.19    5.60
  11  -8   0   70.49    6.50
  11  -8   0   76.99   15.70
  11  -8   0   68.69    8.00
  11  -8   0   62.89    5.60
 -11   8   0   68.79    6.50
 -11   8   0   73.69    8.40
 -11   8   0   78.39    6.70
 -11   8   0   57.49    7.50
  10  -8   0  133.89   11.20
  10  -8   0  138.69    8.70
  10  -8   0  133.99   10.80
  10  -8   0  119.79    8.90
  10  -8   0  129.79    8.60
 -10   8   0  111.99    8.70
 -10   8   0  119.69    9.00
 -10   8   0  120.19    9.00
 -10   8   0  120.59   10.90
 -10   8   0  113.99   10.70
 -10   8   0  125.69    9.10
   9  -8   0  293.57   17.10
   9  -8   0  284.07   16.40
   9  -8   0  282.17   18.70
   9  -8   0  288.37   18.70
   9  -8   0  295.17   16.50
  -9   8   0  308.77   17.00
  -9   8   0  248.18   18.50
  -9   8   0  296.07   19.20
  -9   8   0  262.47   16.70
  -9   8   0  296.37   17.30
  -9   8   0  306.97   17.20
   8  -8   0  257.87   16.00
   8  -8   0  274.47   17.60
   8  -8   0  284.77   15.60
   8  -8   0  287.17   15.60
   8  -8   0  292.07   17.80
  -8   8   0  271.67   17.90
  -8   8   0  255.37   16.20
  -8   8   0  257.77   17.50
  -8   8   0  254.07   15.80
  -8   8   0  292.77   16.00
  -8   8   0  273.17   16.10
   7  -8   0    0.60    1.20
   7  -8   0   -0.20    1.40
   7  -8   0    1.80    1.90
   7  -8   0   -0.20    1.20
  -7   8   0    0.80    1.80
  -7   8   0   -0.40    1.30
  -7   8   0    0.60    1.70
  -7   8   0    0.50    1.30
  -7   8   0    1.80    1.60
  -7   8   0    0.80    1.40
   6  -8   0  737.23   37.60
   6  -8   0  747.73   38.50
   6  -8   0  780.92   39.60
   6  -8   0  726.43   37.50
   6  -8   0  782.22   39.60
  -6   8   0  695.53   38.50
  -6   8   0  688.43   39.40
  -6   8   0  688.53   38.10
  -6   8   0  737.23   39.80
  -6   8   0  659.43   37.80
  -6   8   0  694.03   37.90
   5  -8   0   87.89    5.30
   5  -8   0   89.69    6.90
   5  -8   0   90.49    6.40
   5  -8   0  101.19    7.10
   5  -8   0   84.49    5.30
  -5   8   0   85.19    5.70
  -5   8   0   99.29    7.20
  -5   8   0   81.79    6.90
  -5   8   0   73.99    6.20
  -5   8   0   92.59    5.90
  -5   8   0   81.79    5.90
   4  -8   0  493.45   24.90
   4  -8   0  531.65   26.70
   4  -8   0  518.45   26.70
   4  -8   0  489.85   24.90
   4  -8   0  490.35   26.20
  -4   8   0  474.75   26.70
  -4   8   0  470.55   25.50
  -4   8   0  461.85   26.70
  -4   8   0  495.95   25.60
  -4   8   0  442.76   26.20
  -4   8   0  455.25   25.70
   3  -8   0    8.90    2.00
   3  -8   0   12.40    2.20
  -3   8   0    9.70    1.50
  -3   8   0    9.60    2.10
  -3   8   0    9.50    2.10
  -3   8   0   11.60    2.20
  -3   8   0   10.40    1.50
   2  -8   0    6.20    1.50
  -2   8   0    6.00    1.10
  -2   8   0    8.10    1.10
  -2   8   0    5.30    1.70
  -2   8   0    2.40    1.30
  -2   8   0    7.10    1.70
   1  -8   0  292.77   15.50
   1  -8   0  301.57   15.60
  -1   8   0  297.77   15.20
  -1   8   0  268.97   15.10
  -1   8   0  285.27   16.30
   0  -8   0  524.45   27.20
   0  -8   0  539.15   27.30
   0   8   0  469.85   26.90
   0   8   0  518.85   26.90
   0   8   0  541.95   27.50
   0   8   0  550.94   27.30
  -1  -8   0    4.10    1.10
  -1  -8   0    3.80    1.10
   1   8   0    3.90    1.20
   1   8   0    2.90    1.10
   1   8   0    3.40    0.90
   1   8   0    3.20    0.80
   1   8   0    3.10    0.80
  -2  -8   0   80.89    5.10
  -2  -8   0   78.49    5.00
   2   8   0   77.19    4.70
   2   8   0   76.39    4.80
   2   8   0   75.29    5.30
   2   8   0   73.19    4.60
   2   8   0   75.69    5.30
  -3  -8   0  105.69    6.30
  -3  -8   0  106.89    6.70
   3   8   0   98.29    6.10
   3   8   0   95.79    6.80
   3   8   0  101.49    6.90
   3   8   0  103.29    6.30
   3   8   0   98.59    6.10
  -4  -8   0  123.09    8.40
  -4  -8   0  122.09    7.60
   4   8   0  126.59    7.70
   4   8   0  129.89    8.70
   4   8   0  140.39    8.00
   4   8   0  132.19    7.20
   4   8   0  129.99    7.90
   4   8   0  127.49    8.70
  -5  -8   0   36.50    3.20
  -5  -8   0   35.50    3.80
  -5  -8   0   37.10    4.00
   5   8   0   36.10    3.40
   5   8   0   34.80    4.50
   5   8   0   34.80    3.40
   5   8   0   38.50    3.50
   5   8   0   36.80    4.90
  -6  -8   0    6.20    2.30
  -6  -8   0    5.80    2.10
  -6  -8   0    3.80    1.50
   6   8   0    2.80    1.70
   6   8   0    6.40    1.90
   6   8   0    4.00    1.70
   6   8   0    7.10    2.50
   6   8   0    3.60    2.20
  -7  -8   0    5.30    1.70
  -7  -8   0    7.50    2.60
  -7  -8   0    5.90    2.20
   7   8   0    5.00    2.60
   7   8   0    8.20    2.30
   7   8   0    5.30    1.90
   7   8   0    1.70    2.00
   7   8   0    4.70    2.50
  -8  -8   0   63.79    6.60
  -8  -8   0   60.59    6.30
  -8  -8   0   59.89    5.20
   8   8   0   61.19    6.90
   8   8   0   75.89    6.00
   8   8   0   71.09    7.20
   8   8   0   65.49    5.90
   8   8   0   62.99    6.10
   8   8   0   79.59    5.80
  -9  -8   0    5.90    2.80
  -9  -8   0    8.10    2.20
  -9  -8   0    5.50    2.90
   9   8   0   10.00    2.60
   9   8   0   16.80    3.60
   9   8   0   11.40    3.90
   9   8   0    4.70    3.00
   9   8   0    7.20    3.10
   9   8   0    3.40    2.40
 -10  -8   0   -0.20    2.30
 -10  -8   0    3.00    2.00
 -10  -8   0    3.20    2.50
  10   8   0    7.90    2.90
  10   8   0    3.60    2.20
  10   8   0    2.30    2.80
  10   8   0    3.40    2.70
  10   8   0    2.50    2.70
  10   8   0   -0.50    2.20
 -11  -8   0   21.80    4.70
 -11  -8   0   21.60    3.40
  11   8   0   20.40    5.10
  11   8   0   20.80    4.30
  11   8   0   15.40    4.00
  11   8   0   15.90    4.70
  11   8   0   21.80    4.40
  11   8   0   16.30    3.60
  15  -9   0   15.40    4.70
  15  -9   0   19.80    4.10
 -15   9   0   25.20    4.70
 -15   9   0   16.40    6.00
 -15   9   0   20.00    4.00
 -15   9   0   21.10    4.30
 -15   9   0   23.50    6.80
  14  -9   0    0.80    2.70
  14  -9   0    1.50    2.50
  14  -9   0   -1.90    2.70
  14  -9   0    0.10    2.40
  14  -9   0   -2.80    2.80
 -14   9   0   -1.60    2.70
 -14   9   0    3.10    2.40
 -14   9   0    5.60    3.70
 -14   9   0    6.50    3.10
 -14   9   0   -0.20    2.50
 -14   9   0    4.00    2.90
 -14   9   0    2.00    3.60
  13  -9   0   26.50    4.30
  13  -9   0   32.90    6.90
  13  -9   0   10.50    6.60
  13  -9   0   29.50    4.80
 -13   9   0   39.10    7.60
 -13   9   0   34.00    5.10
 -13   9   0   28.40    4.90
 -13   9   0   28.60    4.80
 -13   9   0   26.90    4.30
 -13   9   0   42.00    7.70
 -13   9   0   22.30    4.40
  12  -9   0   26.80    4.50
  12  -9   0   22.50    4.90
  12  -9   0   27.60    4.80
  12  -9   0   26.80    4.00
  12  -9   0   36.70    6.90
 -12   9   0   32.20    6.80
 -12   9   0   25.50    4.30
 -12   9   0   20.00    4.90
 -12   9   0   24.90    4.50
 -12   9   0   27.80    4.50
 -12   9   0   24.70    4.20
  11  -9   0  161.58   11.20
  11  -9   0  168.28   10.60
  11  -9   0  162.18   13.20
  11  -9   0  140.99   10.30
 -11   9   0  141.69   10.60
 -11   9   0  169.18   11.40
 -11   9   0  141.19   12.80
 -11   9   0  162.48   11.30
 -11   9   0  168.58   13.70
 -11   9   0  176.38   11.10
  10  -9   0    3.80    2.10
  10  -9   0   -0.10    1.50
  10  -9   0   -0.50    2.20
  10  -9   0    2.90    2.30
 -10   9   0   -0.20    1.70
 -10   9   0    0.30    2.00
 -10   9   0    1.90    2.60
 -10   9   0   -2.50    1.30
 -10   9   0   -1.30    1.60
 -10   9   0   -2.30    1.90
   9  -9   0    9.40    2.30
   9  -9   0   11.70    2.90
   9  -9   0   12.70    3.70
   9  -9   0   11.50    2.40
   9  -9   0    7.70    2.90
  -9   9   0   12.20    2.80
  -9   9   0    9.80    2.60
  -9   9   0   12.20    2.90
  -9   9   0   12.00    2.70
  -9   9   0    6.50    2.90
  -9   9   0   12.20    3.60
   8  -9   0   36.60    4.40
   8  -9   0   52.49    4.00
   8  -9   0   45.60    3.90
   8  -9   0   34.30    5.40
   8  -9   0   32.00    4.90
  -8   9   0   31.50    4.30
  -8   9   0   44.50    4.20
  -8   9   0   29.60    5.30
  -8   9   0   46.80    4.60
  -8   9   0   35.80    5.90
   7  -9   0   79.29    7.10
   7  -9   0   77.89    5.10
   7  -9   0   75.59    5.10
   7  -9   0   56.89    6.30
   7  -9   0   74.89    6.80
  -7   9   0   78.49    5.60
  -7   9   0   68.19    6.90
  -7   9   0   75.69    7.00
  -7   9   0   72.59    5.50
  -7   9   0   59.09    5.80
  -7   9   0   69.89    5.70
   6  -9   0  200.18   12.20
   6  -9   0  197.18   11.10
   6  -9   0  215.78   13.20
   6  -9   0  190.38   11.00
   6  -9   0  217.88   13.20
  -6   9   0  187.78   11.60
  -6   9   0  217.38   13.40
  -6   9   0  196.28   11.90
  -6   9   0  188.38   11.60
  -6   9   0  199.38   13.30
  -6   9   0  183.78   12.20
   5  -9   0  447.36   23.90
   5  -9   0  447.26   23.90
   5  -9   0  435.16   21.90
   5  -9   0  430.46   21.90
   5  -9   0  433.26   23.30
  -5   9   0  441.56   24.10
  -5   9   0  438.46   22.90
  -5   9   0  347.67   27.50
  -5   9   0  411.06   22.60
  -5   9   0  396.76   22.50
  -5   9   0  370.46   23.20
   4  -9   0   95.39    6.90
   4  -9   0   99.19    7.00
   4  -9   0   99.19    6.80
  -4   9   0   88.79    6.00
  -4   9   0   87.79    6.80
  -4   9   0   95.79    6.20
  -4   9   0   99.89    7.20
  -4   9   0   97.79    7.20
   3  -9   0  788.62   39.30
   3  -9   0  749.13   39.30
  -3   9   0  714.63   38.50
  -3   9   0  746.53   38.60
  -3   9   0  744.23   39.60
  -3   9   0  704.93   39.60
  -3   9   0  766.32   39.60
   2  -9   0  118.49    7.20
   2  -9   0  120.79    7.30
  -2   9   0  121.89    6.70
  -2   9   0  110.89    7.40
  -2   9   0  112.19    7.40
  -2   9   0  119.69    7.90
  -2   9   0  120.49    6.80
   1  -9   0   52.69    3.80
   1  -9   0   53.99    3.70
  -1   9   0   58.59    3.90
  -1   9   0   55.99    4.10
  -1   9   0   55.99    3.80
  -1   9   0   52.89    3.40
  -1   9   0   53.89    4.70
   0   9   0   27.30    2.50
   0   9   0   24.10    2.40
   0   9   0   26.70    2.00
   0   9   0   25.10    2.20
   0   9   0   31.00    3.70
   0   9   0   22.40    2.10
   1   9   0   23.10    2.40
   1   9   0   24.00    2.00
   1   9   0   23.10    2.00
   1   9   0   22.30    2.10
   1   9   0   23.80    2.50
  -2  -9   0  258.37   14.20
  -2  -9   0  253.77   14.20
   2   9   0  266.57   14.00
   2   9   0  271.97   14.70
   2   9   0  257.77   14.00
   2   9   0  256.87   14.60
   2   9   0  259.77   14.20
  -3  -9   0   57.19    4.20
  -3  -9   0   54.69    4.30
   3   9   0   55.09    4.00
   3   9   0   50.69    4.40
   3   9   0   51.09    4.50
   3   9   0   50.19    3.80
   3   9   0   58.29    4.00
  -4  -9   0   14.80    2.60
  -4  -9   0   14.60    2.10
   4   9   0   12.40    2.60
   4   9   0   11.00    2.00
   4   9   0   10.80    2.50
   4   9   0   15.10    2.20
   4   9   0   13.90    1.60
   4   9   0   15.40    1.70
  -5  -9   0   30.80    3.00
   5   9   0   33.10    3.60
   5   9   0   34.90    4.50
   5   9   0   34.60    3.30
   5   9   0   27.50    6.60
   5   9   0   32.10    3.50
  -6  -9   0   29.10    3.10
  -6  -9   0   28.60    4.00
  -6  -9   0   36.40    4.50
   6   9   0   36.60    5.00
   6   9   0   36.30    3.60
   6   9   0   36.80    4.00
   6   9   0   31.20    3.80
   6   9   0   41.80    5.40
  -7  -9   0   44.70    4.90
  -7  -9   0   47.50    5.20
  -7  -9   0   44.00    4.00
   7   9   0   51.69    6.60
   7   9   0   49.40    5.80
   7   9   0   61.69   11.30
   7   9   0   52.49    4.60
   7   9   0   56.69    4.90
  -8  -9   0    8.50    3.10
  -8  -9   0   10.30    2.20
  -8  -9   0    7.00    2.50
   8   9   0    9.50    2.50
   8   9   0    7.00    2.80
   8   9   0   11.70    3.50
   8   9   0   11.30    2.80
   8   9   0   11.00    2.80
   8   9   0    5.60    2.90
  -9  -9   0    0.70    1.60
  -9  -9   0   -0.30    1.90
   9   9   0    2.80    2.80
   9   9   0   -0.60    1.80
   9   9   0    0.60    2.30
   9   9   0   -1.70    2.10
   9   9   0    0.10    2.30
   9   9   0    2.20    2.30
 -10  -9   0   42.10    4.80
 -10  -9   0   45.60    6.30
 -10  -9   0   37.60    6.00
  10   9   0   55.49    5.40
  10   9   0   40.80    6.60
  10   9   0   53.99    6.30
  10   9   0   50.09    6.00
  10   9   0   42.50    7.00
  15 -10   0   23.60    6.50
  15 -10   0   25.90    4.70
 -15  10   0   19.30    6.00
 -15  10   0   29.50    5.00
 -15  10   0   21.80    5.30
 -15  10   0   23.10    6.30
 -15  10   0   25.10    5.00
  14 -10   0    4.00    3.10
  14 -10   0    2.40    2.50
  14 -10   0   -1.00    2.50
  14 -10   0   -1.70    2.30
 -14  10   0    0.70    2.60
 -14  10   0   -2.80    2.90
 -14  10   0    0.90    2.30
 -14  10   0   -1.40    2.10
 -14  10   0    3.90    3.60
  13 -10   0    0.00    2.90
  13 -10   0    3.00    3.50
  13 -10   0    1.90    2.20
  13 -10   0    3.10    2.60
 -13  10   0    2.00    2.70
 -13  10   0    2.40    2.70
 -13  10   0   -0.30    2.40
 -13  10   0    0.80    2.20
 -13  10   0   -0.40    2.30
 -13  10   0   -1.40    2.90
 -13  10   0    2.30    3.30
  12 -10   0    8.80    3.00
  12 -10   0    3.60    2.40
  12 -10   0    2.90    3.00
 -12  10   0   10.70    4.50
 -12  10   0    4.50    2.60
 -12  10   0    6.70    3.10
 -12  10   0    8.80    2.90
 -12  10   0    3.20    3.30
 -12  10   0   10.80    3.20
  11 -10   0   63.39    5.80
  11 -10   0   70.59    5.80
  11 -10   0   72.29    6.60
  11 -10   0   79.19    8.50
 -11  10   0   68.89    6.60
 -11  10   0   45.90    7.60
 -11  10   0   70.29    6.60
 -11  10   0   47.70    7.70
 -11  10   0   74.09    6.60
 -11  10   0   70.39    6.40
  10 -10   0    1.20    2.60
  10 -10   0    4.20    2.00
  10 -10   0    0.40    1.70
  10 -10   0    1.90    2.30
  10 -10   0    1.80    1.80
 -10  10   0    2.70    2.20
 -10  10   0    2.50    3.70
 -10  10   0    1.90    2.30
 -10  10   0    2.00    3.00
 -10  10   0   -0.80    2.10
 -10  10   0    1.40    2.10
   9 -10   0   27.20    5.10
   9 -10   0   36.70    4.50
   9 -10   0   17.40    3.80
   9 -10   0   27.90    3.30
   9 -10   0   28.20    3.30
  -9  10   0   21.50    3.90
  -9  10   0   26.40    5.10
  -9  10   0   30.30    4.10
  -9  10   0   22.80    3.60
  -9  10   0   14.20    3.80
  -9  10   0   27.70    4.00
   8 -10   0   87.29    6.80
   8 -10   0   85.69    5.70
   8 -10   0   79.29    7.60
   8 -10   0   85.69    5.70
   8 -10   0   70.19    7.40
  -8  10   0   88.29    6.70
  -8  10   0   60.99    6.40
  -8  10   0   82.99    8.00
  -8  10   0   84.49    6.30
  -8  10   0   77.79    7.70
   7 -10   0  532.15   27.30
   7 -10   0  522.05   29.60
   7 -10   0  530.15   27.30
   7 -10   0  523.25   28.50
   7 -10   0  547.95   29.70
  -7  10   0  507.55   28.20
  -7  10   0  507.75   27.90
  -7  10   0  488.65   28.00
  -7  10   0  467.95   32.10
  -7  10   0  545.85   29.00
  -7  10   0  493.25   29.80
   6 -10   0  164.48    9.10
   6 -10   0  178.58   11.50
   6 -10   0  174.78   11.30
   6 -10   0  164.58    9.20
   6 -10   0  164.28   10.60
  -6  10   0  145.99    9.80
  -6  10   0  171.78   11.50
  -6  10   0  171.58   11.60
  -6  10   0  147.29    9.90
  -6  10   0  162.18   10.20
  -6  10   0  164.48   10.80
   5 -10   0   76.19    4.10
   5 -10   0   74.09    5.80
   5 -10   0   73.09    6.10
   5 -10   0   77.89    6.30
   5 -10   0   75.89    4.10
  -5  10   0   66.39    5.30
  -5  10   0   79.19    6.50
  -5  10   0   77.39    6.40
  -5  10   0   70.39    5.20
  -5  10   0   71.39    6.10
  -5  10   0   68.69    5.10
   4 -10   0  227.28   13.50
   4 -10   0  244.48   13.80
  -4  10   0  232.28   13.90
  -4  10   0  211.08   13.70
  -4  10   0  210.78   12.70
  -4  10   0  225.48   13.90
  -4  10   0  237.68   12.80
  -4  10   0  231.28   13.00
   3 -10   0   31.40    3.20
  -3  10   0   35.90    3.50
  -3  10   0   25.70    2.50
  -3  10   0   26.00    3.70
  -3  10   0   32.90    3.50
  -3  10   0   32.00    2.70
   2 -10   0  101.09    6.40
   2 -10   0  101.69    6.40
  -2  10   0  104.59    6.10
  -2  10   0  107.29    6.10
  -2  10   0  104.89    6.80
  -2  10   0   96.49    7.30
  -2  10   0   98.19    6.70
  -1  10   0    5.20    1.30
  -1  10   0    5.50    1.10
  -1  10   0    5.20    1.40
  -1  10   0    4.60    1.00
  -1  10   0    4.00    1.20
  -1  10   0    4.90    1.90
   0  10   0  357.06   18.00
   0  10   0  343.87   18.20
   0  10   0  322.07   17.70
   0  10   0  342.07   17.70
   0  10   0  334.37   19.20
   0  10   0  317.77   18.10
   1  10   0  207.18   12.00
   1  10   0  197.98   11.90
   1  10   0  220.98   11.70
   1  10   0  226.28   11.60
   1  10   0  207.98   11.50
   2  10   0   10.00    1.50
   2  10   0    9.10    1.80
   2  10   0    7.40    1.40
   2  10   0    8.30    1.40
   2  10   0   10.70    2.00
  -3 -10   0   18.30    2.40
  -3 -10   0   21.30    2.60
   3  10   0   19.10    2.30
   3  10   0   21.20    3.00
   3  10   0   22.00    2.40
   3  10   0   17.60    2.30
   3  10   0   21.10    3.00
   3  10   0   23.90    2.60
  -4 -10   0   36.80    3.60
  -4 -10   0   37.90    3.70
   4  10   0   41.40    3.00
   4  10   0   43.10    3.10
   4  10   0   39.10    4.10
   4  10   0   41.50    4.20
   4  10   0   36.50    3.50
   4  10   0   43.40    3.60
   4  10   0   40.50    4.00
  -5 -10   0   21.10    3.20
   5  10   0   25.90    3.10
   5  10   0   22.50    3.70
   5  10   0   26.60    4.00
   5  10   0   21.80    2.80
   5  10   0   24.50    3.20
   5  10   0   22.40    1.70
   5  10   0   24.70    1.70
  -6 -10   0   12.00    2.80
  -6 -10   0   12.80    2.00
   6  10   0   11.00    2.50
   6  10   0   17.80    2.90
   6  10   0   11.90    2.90
   6  10   0    9.70    2.80
   6  10   0   12.40    2.30
  -7 -10   0   43.50    3.90
  -7 -10   0   34.30    4.70
  -7 -10   0   41.20    5.10
   7  10   0   44.40    4.30
   7  10   0   44.90    6.00
   7  10   0   48.00    4.70
   7  10   0   48.80    5.50
   7  10   0   51.99    4.90
   7  10   0   39.70    5.60
  -8 -10   0   -0.90    1.50
  -8 -10   0   -0.80    1.20
   8  10   0    0.00    1.90
   8  10   0   -1.40    2.00
   8  10   0    0.30    2.10
   8  10   0    0.50    2.00
   8  10   0   -0.80    1.80
   8  10   0    1.80    1.70
  -9 -10   0    6.40    2.60
  -9 -10   0    2.40    1.90
  -9 -10   0    3.60    2.70
   9  10   0    3.80    2.70
   9  10   0    6.70    3.50
   9  10   0    4.40    3.00
   9  10   0    1.70    2.70
   9  10   0    5.40    2.40
   9  10   0    5.00    2.80
  15 -11   0    0.10    3.20
  15 -11   0   -1.60    2.20
 -15  11   0    1.80    4.40
 -15  11   0    1.00    3.30
 -15  11   0    2.80    3.40
 -15  11   0    4.80    2.90
 -15  11   0   -1.50    4.00
  14 -11   0   53.79    9.00
  14 -11   0   65.59    6.40
  14 -11   0   70.19    6.60
 -14  11   0   64.69   10.20
 -14  11   0   62.99    9.40
 -14  11   0   70.19    7.50
 -14  11   0   68.29    7.80
 -14  11   0   61.49    7.50
  13 -11   0  181.78   15.00
  13 -11   0  164.88   14.70
  13 -11   0  177.38   12.90
  13 -11   0  180.08   11.80
 -13  11   0  182.68   12.90
 -13  11   0  168.18   12.90
 -13  11   0  183.68   12.60
 -13  11   0  165.88   15.40
 -13  11   0  190.38   13.10
 -13  11   0  178.48   12.50
 -13  11   0  176.38   15.30
  12 -11   0   -0.60    2.40
  12 -11   0   -0.30    1.80
  12 -11   0   -0.90    2.50
  12 -11   0   -1.30    1.80
 -12  11   0   -2.90    2.00
 -12  11   0   -0.40    2.20
 -12  11   0   -0.80    2.40
 -12  11   0   -1.10    2.20
 -12  11   0   -1.60    1.90
 -12  11   0    2.50    3.10
  11 -11   0   17.30    3.10
  11 -11   0   17.80    3.10
  11 -11   0   20.90    4.60
 -11  11   0   26.30    4.10
 -11  11   0   19.40    3.80
 -11  11   0   27.80    6.10
 -11  11   0   22.90    4.40
 -11  11   0   12.70    7.50
 -11  11   0   21.30    3.90
  10 -11   0   11.20    3.60
  10 -11   0    2.00    1.80
  10 -11   0    5.60    3.40
 -10  11   0    1.90    2.70
 -10  11   0    4.90    2.50
 -10  11   0    6.00    3.40
 -10  11   0    4.50    2.20
 -10  11   0    6.70    3.00
 -10  11   0    6.20    2.70
   9 -11   0  103.09    9.50
   9 -11   0  128.89   10.10
   9 -11   0  108.79    7.40
   9 -11   0  116.89    7.40
  -9  11   0  115.09   10.30
  -9  11   0  128.69    8.60
  -9  11   0  112.49   10.00
  -9  11   0   95.09    8.00
  -9  11   0  123.09    8.70
  -9  11   0  110.49   10.00
   8 -11   0  131.59    9.30
   8 -11   0  131.19    7.90
   8 -11   0  132.09   10.30
   8 -11   0  136.59   10.30
   8 -11   0  136.09    8.00
  -8  11   0  133.19   10.60
  -8  11   0  128.69   10.60
  -8  11   0  123.19    9.40
  -8  11   0  134.49    9.10
  -8  11   0  109.89    9.40
  -8  11   0  127.69    8.80
   7 -11   0    5.60    2.40
   7 -11   0    8.10    1.50
   7 -11   0   11.30    2.70
   7 -11   0    5.80    1.30
   7 -11   0    4.40    2.40
  -7  11   0    8.30    2.20
  -7  11   0    8.00    2.80
  -7  11   0   13.00    3.30
  -7  11   0    7.20    2.00
  -7  11   0    8.00    2.60
  -7  11   0    7.30    2.20
   6 -11   0    6.30    1.00
   6 -11   0    6.10    4.50
   6 -11   0    7.60    2.30
   6 -11   0    5.20    2.50
  -6  11   0    5.70    2.50
  -6  11   0    7.50    1.90
  -6  11   0    7.80    2.40
  -6  11   0    4.00    1.70
  -6  11   0    6.40    2.00
  -6  11   0   11.30    3.00
   5 -11   0   35.80    4.10
   5 -11   0   34.20    4.30
  -5  11   0   31.60    3.20
  -5  11   0   35.50    4.80
  -5  11   0   33.30    4.60
  -5  11   0   28.00    4.20
  -5  11   0   36.30    3.40
  -5  11   0   34.40    3.80
   4 -11   0    8.70    2.20
   4 -11   0    7.20    2.00
  -4  11   0   11.10    1.90
  -4  11   0   11.50    1.90
  -4  11   0    8.40    2.40
  -4  11   0   10.10    2.30
  -4  11   0    7.90    1.70
  -4  11   0    9.70    2.40
   3 -11   0  107.79    7.00
   3 -11   0  110.29    7.10
  -3  11   0  109.09    7.40
  -3  11   0   96.79    6.50
  -3  11   0  101.79    6.60
  -3  11   0  112.09    7.40
  -3  11   0  110.39    7.90
   2 -11   0   96.99    6.20
   2 -11   0   99.09    6.30
  -2  11   0   99.89    7.50
  -2  11   0   99.69    6.00
  -2  11   0  110.09    6.80
  -2  11   0   93.39    6.00
  -1  11   0    4.00    1.10
  -1  11   0    3.10    1.20
  -1  11   0    8.40    2.40
  -1  11   0    2.30    1.00
  -1  11   0    2.90    1.10
  -1  11   0    2.40    1.20
   0  11   0  188.48    9.90
   0  11   0  171.48   11.40
   0  11   0  174.18   10.00
   0  11   0  174.68    9.80
   1  11   0   95.29    5.90
   1  11   0   93.99    6.10
   1  11   0   92.49    5.80
   1  11   0  103.59    5.90
   2  11   0   53.59    4.00
   2  11   0   61.99    4.40
   2  11   0   53.89    4.30
   2  11   0   55.59    4.00
   2  11   0   53.49    4.00
   3  11   0   95.39    6.60
   3  11   0  100.79    6.20
   3  11   0   89.29    6.10
   3  11   0   95.39    6.00
   3  11   0   93.29    6.60
   3  11   0   95.09    6.10
  -4 -11   0   87.89    6.40
   4  11   0   84.89    5.90
   4  11   0  101.19    6.10
   4  11   0  113.89    6.80
   4  11   0   99.79    7.10
   4  11   0   99.49    6.60
   4  11   0  102.99    7.30
   4  11   0  105.99    7.40
  -5 -11   0   88.59    6.60
  -5 -11   0   86.39    6.70
   5  11   0  103.39    6.90
   5  11   0  103.89    6.90
   5  11   0  100.19    5.40
   5  11   0  100.89    7.50
   5  11   0   94.89    5.50
   5  11   0   91.19    7.30
   5  11   0  108.29    6.60
  -6 -11   0   27.30    3.60
   6  11   0   25.20    3.50
   6  11   0   25.90    4.30
   6  11   0   18.50    3.50
   6  11   0   27.90    3.20
  -7 -11   0   38.50    4.80
  -7 -11   0   33.10    3.80
   7  11   0   31.20    4.80
   7  11   0   55.09    4.90
   7  11   0   34.30    5.10
   7  11   0   41.10    4.80
   7  11   0   42.70    5.70
   7  11   0   41.80    4.10
  -8 -11   0   11.80    3.50
  -8 -11   0   12.00    2.20
   8  11   0   14.60    3.30
   8  11   0   13.80    4.70
   8  11   0   10.90    3.40
   8  11   0   12.90    3.50
   8  11   0   15.90    2.80
   8  11   0   14.50    3.20
  15 -12   0    4.00    2.90
  15 -12   0    9.10    3.20
  15 -12   0    1.40    3.40
 -15  12   0    7.60    3.50
 -15  12   0    7.50    3.80
 -15  12   0    2.80    4.20
 -15  12   0    3.80    4.80
 -15  12   0    4.80    3.00
  14 -12   0    1.90    2.90
  14 -12   0    3.20    3.30
  14 -12   0    2.50    2.40
 -14  12   0    3.50    4.60
 -14  12   0    3.40    3.10
 -14  12   0   -2.60    3.00
 -14  12   0    3.90    2.90
 -14  12   0    6.10    3.10
  13 -12   0    7.10    4.00
  13 -12   0    9.90    5.00
  13 -12   0    5.40    2.60
  13 -12   0    1.50    3.10
 -13  12   0    8.40    3.50
 -13  12   0    5.20    2.80
 -13  12   0    6.70    3.10
 -13  12   0    4.40    2.90
 -13  12   0   13.70    5.00
 -13  12   0    8.60    3.50
 -13  12   0    9.30    4.70
  12 -12   0    3.10    2.10
  12 -12   0    0.70    2.60
  12 -12   0   -2.50    1.90
  12 -12   0   -2.10    2.40
  12 -12   0    0.00    1.70
 -12  12   0    1.10    2.20
 -12  12   0    1.30    2.40
 -12  12   0   -0.40    2.60
 -12  12   0   -0.30    3.50
 -12  12   0   -0.50    2.90
 -12  12   0   -0.70    2.40
  11 -12   0   11.30    2.50
  11 -12   0   11.40    4.00
  11 -12   0    9.40    4.30
  11 -12   0    9.90    2.30
 -11  12   0   14.90    3.70
 -11  12   0    5.10    3.60
 -11  12   0    7.00    3.00
 -11  12   0   17.30    3.70
 -11  12   0    6.00    3.90
 -11  12   0   14.00    3.30
  10 -12   0  104.19    6.90
  10 -12   0  105.89    7.00
  10 -12   0   92.39    9.40
 -10  12   0  100.89    7.90
 -10  12   0  104.49    8.20
 -10  12   0   94.99    9.90
 -10  12   0   97.39    8.50
 -10  12   0   99.79    9.90
 -10  12   0  101.59   12.70
   9 -12   0  212.58   15.60
   9 -12   0  227.18   13.00
   9 -12   0  220.88   15.60
   9 -12   0  225.18   13.00
  -9  12   0  265.57   14.50
  -9  12   0  223.08   16.20
  -9  12   0  226.48   16.20
  -9  12   0  230.68   14.40
  -9  12   0  216.08   14.80
   8 -12   0    1.60    1.90
   8 -12   0    2.80    1.30
   8 -12   0    1.60    1.20
   8 -12   0    1.40    2.00
   8 -12   0    1.80    2.30
  -8  12   0    0.90    1.60
  -8  12   0    1.40    2.40
  -8  12   0    1.80    2.10
  -8  12   0    2.40    1.90
  -8  12   0    2.60    1.90
   7 -12   0   12.10    1.40
   7 -12   0   10.70    1.40
   7 -12   0   13.90    3.30
   7 -12   0   14.30    3.30
   7 -12   0   10.50    2.80
  -7  12   0    4.70    2.40
  -7  12   0   11.00    2.40
  -7  12   0   12.00    3.30
  -7  12   0   13.70    2.70
  -7  12   0    6.10    2.10
  -7  12   0    7.90    2.70
   6 -12   0    7.00    2.50
   6 -12   0    7.90    2.50
  -6  12   0   12.40    2.40
  -6  12   0    8.70    2.90
  -6  12   0    7.40    2.50
  -6  12   0    5.40    2.30
  -6  12   0    7.70    2.10
  -6  12   0   10.70    2.20
   5 -12   0   49.80    5.00
   5 -12   0   53.09    5.00
  -5  12   0   42.30    5.00
  -5  12   0   55.19    5.40
  -5  12   0   52.59    5.30
  -5  12   0   56.09    4.50
  -5  12   0   51.79    4.30
  -5  12   0   52.09    4.30
   4 -12   0  331.27   18.60
  -4  12   0  330.17   18.20
  -4  12   0  338.07   19.20
  -4  12   0  332.17   18.10
  -4  12   0  307.47   19.40
  -4  12   0  335.97   18.10
  -4  12   0  322.07   19.00
   3 -12   0   37.10    3.50
   3 -12   0   35.90    3.40
  -3  12   0   33.10    3.70
  -3  12   0   37.00    3.20
  -3  12   0   38.80    3.20
  -3  12   0   47.10    5.30
  -3  12   0   28.00    3.50
  -2  12   0  119.69    7.30
  -2  12   0  128.39    9.00
  -2  12   0  120.69    7.60
  -2  12   0  125.99    7.90
  -2  12   0  118.19    7.20
  -1  12   0   77.19    6.60
  -1  12   0   73.39    5.10
  -1  12   0   72.69    5.10
  -1  12   0   81.19    5.00
  -1  12   0   74.69    5.00
  -1  12   0   74.99    4.90
   0  12   0   23.00    2.30
   0  12   0   27.20    2.50
   0  12   0   23.40    3.80
   0  12   0   24.60    2.40
   1  12   0    1.50    1.80
   1  12   0    0.60    0.90
   1  12   0    1.20    1.00
   1  12   0    1.50    1.10
   2  12   0    6.90    1.60
   2  12   0    4.90    1.50
   2  12   0    7.30    1.80
   2  12   0    6.70    1.40
   3  12   0   78.49    5.50
   3  12   0   78.59    5.60
   3  12   0   93.69    5.80
   3  12   0   79.19    5.60
   3  12   0   78.49    5.70
   3  12   0   72.99    5.60
   3  12   0   83.39    5.30
   4  12   0   21.90    2.80
   4  12   0   18.00    2.90
   4  12   0   16.00    2.70
   4  12   0   15.80    2.50
   4  12   0   13.00    1.90
   4  12   0   13.20    2.40
   5  12   0   26.70    3.50
   5  12   0   28.30    4.00
   5  12   0   28.00    2.10
   5  12   0   26.40    3.00
   5  12   0   24.50    3.50
   5  12   0   30.90    4.10
  -6 -12   0    9.10    2.10
  -6 -12   0    8.10    2.10
   6  12   0   13.20    2.90
   6  12   0   12.70    2.70
   6  12   0   13.40    2.30
   6  12   0    9.60    2.80
   6  12   0    9.80    2.80
  -7 -12   0   17.50    3.10
   7  12   0   27.40    4.40
   7  12   0   22.00    3.60
   7  12   0   20.10    3.80
   7  12   0   18.30    4.40
   7  12   0   27.10    3.20
   7  12   0   27.70    4.00
  14 -13   0   78.89   11.10
  14 -13   0   72.79    6.90
  14 -13   0   80.79    7.00
 -14  13   0   75.69    8.60
 -14  13   0   77.29    8.60
 -14  13   0  111.99   14.70
 -14  13   0   86.79   12.50
  13 -13   0    3.70    2.30
  13 -13   0    4.00    2.40
  13 -13   0    4.50    4.00
 -13  13   0   -0.60    2.70
 -13  13   0    1.80    3.70
 -13  13   0    5.00    3.30
 -13  13   0   18.60    6.30
 -13  13   0    3.20    2.90
 -13  13   0    5.50    3.10
 -13  13   0    7.40    4.40
  12 -13   0   25.10    7.80
  12 -13   0   30.30    6.30
  12 -13   0   29.00    3.90
  12 -13   0   32.20    3.90
  12 -13   0   25.50    4.60
 -12  13   0   29.90    6.60
 -12  13   0   33.00    5.10
 -12  13   0   37.60    5.40
 -12  13   0   34.80    5.20
 -12  13   0   34.30    7.00
 -12  13   0   26.00    5.00
  11 -13   0  132.29   11.30
  11 -13   0  107.09    7.80
  11 -13   0  112.29   10.60
  11 -13   0  109.39    9.70
  11 -13   0  119.49    8.00
 -11  13   0  113.49    9.00
 -11  13   0  121.19   11.40
 -11  13   0  125.09    9.60
 -11  13   0  138.39    9.60
 -11  13   0  125.19   11.80
 -11  13   0  127.99   10.00
  10 -13   0   77.39    5.40
  10 -13   0   59.29    8.00
  10 -13   0   71.29    5.30
 -10  13   0   79.29    8.80
 -10  13   0   68.89    6.40
 -10  13   0   68.49    7.10
 -10  13   0   70.89    8.30
 -10  13   0   84.99    6.70
 -10  13   0   67.09    6.50
   9 -13   0    1.60    2.10
   9 -13   0    2.40    1.30
   9 -13   0    1.10    1.20
   9 -13   0    2.40    2.40
  -9  13   0    1.00    2.30
  -9  13   0    3.60    2.30
  -9  13   0    1.20    2.20
  -9  13   0    0.20    1.90
  -9  13   0   -1.00    2.10
  -9  13   0    1.20    2.10
   8 -13   0   10.40    3.20
   8 -13   0   11.60    3.50
   8 -13   0   14.70    1.60
   8 -13   0   14.50    1.60
  -8  13   0   13.20    3.40
  -8  13   0   10.10    2.70
  -8  13   0   10.30    2.70
  -8  13   0   15.60    2.90
  -8  13   0   10.40    3.40
  -8  13   0    6.70    5.10
   7 -13   0   68.79    6.50
   7 -13   0   69.69    6.10
   7 -13   0   69.09    6.60
  -7  13   0   68.79    5.70
  -7  13   0   68.79    6.40
  -7  13   0   58.69    6.50
  -7  13   0   58.39    6.70
  -7  13   0   79.49    6.80
   6 -13   0   36.80    4.90
   6 -13   0   28.40    4.20
  -6  13   0   23.90    4.20
  -6  13   0   23.10    3.30
  -6  13   0   28.70    4.70
  -6  13   0   29.00    3.50
  -6  13   0   25.70    3.60
  -6  13   0   34.90    5.00
   5 -13   0   15.40    2.90
   5 -13   0   11.00    2.60
  -5  13   0   14.50    2.60
  -5  13   0   13.60    3.20
  -5  13   0   22.60    3.70
  -5  13   0   16.10    3.50
  -5  13   0   12.20    2.40
  -5  13   0   13.90    2.40
   4 -13   0  196.58   12.20
   4 -13   0  202.18   12.30
  -4  13   0  192.38   12.70
  -4  13   0  211.18   12.00
  -4  13   0  220.18   13.00
  -4  13   0  210.78   13.60
  -4  13   0  197.28   12.10
  -4  13   0  221.88   12.10
   3 -13   0   68.09    5.00
   3 -13   0   67.79    4.80
  -3  13   0   64.99    6.30
  -3  13   0   64.29    4.80
  -3  13   0   68.59    5.50
  -3  13   0   77.09    5.00
  -2  13   0    0.80    1.10
  -2  13   0    1.40    1.20
  -2  13   0   -0.20    1.00
  -2  13   0    2.40    1.30
  -2  13   0   -0.20    1.00
  -2  13   0   -0.90    1.60
  -1  13   0    5.70    1.40
  -1  13   0    5.30    2.40
  -1  13   0    3.20    1.30
   0  13   0   24.50    2.40
   0  13   0   22.40    2.50
   0  13   0   14.90    3.40
   1  13   0   33.40    2.80
   1  13   0   34.70    3.00
   1  13   0   32.70    3.00
   1  13   0   30.80    4.50
   2  13   0    2.90    1.60
   2  13   0    7.50    1.70
   2  13   0    4.60    1.30
   2  13   0    5.80    1.60
   3  13   0    7.70    1.80
   3  13   0    4.00    1.30
   3  13   0   10.00    2.00
   3  13   0    9.50    2.00
   3  13   0    3.80    1.60
   4  13   0    0.70    1.20
   4  13   0    2.90    1.30
   4  13   0    5.00    1.50
   4  13   0    1.50    1.60
   4  13   0    2.40    1.70
   5  13   0   54.99    5.60
   5  13   0   55.99    3.50
   5  13   0   67.09    4.50
   5  13   0   58.79    5.10
   5  13   0   57.89    5.10
   5  13   0   52.09    4.90
   6  13   0   -0.50    1.60
   6  13   0    1.10    1.80
   6  13   0    1.90    2.10
   6  13   0    0.00    1.20
   6  13   0    0.90    1.90
  14 -14   0   18.60    3.40
  14 -14   0   28.20    6.60
 -14  14   0   24.80    5.30
 -14  14   0    7.60    4.80
 -14  14   0   24.40    6.80
  13 -14   0   10.60    2.60
  13 -14   0    6.00    2.50
  13 -14   0    3.10    3.70
 -13  14   0    6.10    3.40
 -13  14   0   13.40    4.10
 -13  14   0    6.10    3.40
 -13  14   0    5.70    4.40
 -13  14   0    2.80    3.60
  12 -14   0   29.10    6.10
  12 -14   0   31.10    3.90
  12 -14   0   32.90    3.90
 -12  14   0   28.90    6.20
 -12  14   0   43.40    6.00
 -12  14   0   29.80    7.00
 -12  14   0   34.60    5.60
 -12  14   0   31.10    5.10
  11 -14   0   41.80    4.10
  11 -14   0   38.30    6.30
  11 -14   0   50.09    7.30
  11 -14   0   41.30    6.10
  11 -14   0   51.59    4.20
 -11  14   0   43.70    5.70
 -11  14   0   54.19    6.60
 -11  14   0   45.30    5.80
 -11  14   0   44.80    6.40
 -11  14   0   38.30    7.10
 -11  14   0   32.80    6.30
  10 -14   0   76.79   10.40
  10 -14   0   88.79    8.70
  10 -14   0   89.89    7.90
  10 -14   0   83.89    5.70
  10 -14   0   90.19    5.80
 -10  14   0   84.29    9.20
 -10  14   0  100.89    7.80
 -10  14   0   84.59    7.50
 -10  14   0   78.79    9.00
 -10  14   0   82.49    8.10
 -10  14   0   94.89    7.70
   9 -14   0  106.69   12.30
   9 -14   0  102.09    5.90
   9 -14   0  101.29    5.90
   9 -14   0   99.99    9.20
  -9  14   0  104.19    7.90
  -9  14   0  101.89    9.70
  -9  14   0   97.19    7.90
  -9  14   0   85.79    9.20
  -9  14   0  105.89    8.20
  -9  14   0   94.79    8.70
   8 -14   0   61.49    6.60
   8 -14   0   48.90    8.80
   8 -14   0   59.99    6.50
  -8  14   0   74.79    5.90
  -8  14   0   64.29    5.90
  -8  14   0   58.89    7.10
  -8  14   0   59.79    7.00
  -8  14   0   64.99    5.70
  -8  14   0   63.59    7.20
   7 -14   0   49.99    5.50
   7 -14   0   40.20    5.30
  -7  14   0   41.20    6.30
  -7  14   0   43.00    5.80
  -7  14   0   48.80    4.60
  -7  14   0   44.30    6.30
  -7  14   0   48.10    5.20
   6 -14   0   18.90    3.40
   6 -14   0   20.00    3.50
  -6  14   0   16.00    2.90
  -6  14   0   22.60    4.30
  -6  14   0   16.80    3.60
  -6  14   0   28.80    4.50
  -6  14   0   23.30    3.30
  -6  14   0   20.20    3.10
   5 -14   0    3.00    1.80
  -5  14   0    2.70    1.80
  -5  14   0    4.50    1.90
  -5  14   0    3.20    2.40
  -5  14   0    3.90    1.80
  -5  14   0    2.80    1.60
  -5  14   0    1.30    1.80
   4 -14   0  103.89    7.40
   4 -14   0  109.99    7.30
  -4  14   0  124.19    7.50
  -4  14   0  111.09    7.40
  -4  14   0  116.59    7.50
  -4  14   0  107.69    7.90
  -4  14   0  106.09   10.70
  -4  14   0  117.59    9.00
  -3  14   0   77.59    5.70
  -3  14   0   82.69    5.70
  -3  14   0   75.99    5.60
  -3  14   0   84.29    7.60
  -3  14   0   84.89    5.80
  -3  14   0   83.99    5.70
  -3  14   0   82.79    6.10
  -2  14   0    3.40    1.50
  -2  14   0    3.00    2.40
  -2  14   0    3.90    1.50
  -2  14   0    5.20    1.50
  -1  14   0   43.80    5.40
  -1  14   0   38.80    3.40
  -1  14   0   35.40    3.30
  -1  14   0   40.80    3.30
   0  14   0   54.39    4.30
   0  14   0   54.69    4.20
   0  14   0   64.09    6.20
   0  14   0   58.49    4.10
   1  14   0    0.50    2.00
   1  14   0    3.20    1.80
   1  14   0    1.20    1.00
   1  14   0    0.00    1.10
   1  14   0    2.00    1.40
   2  14   0   64.49    4.80
   2  14   0   61.79    4.10
   2  14   0   58.99    5.10
   2  14   0   66.09    4.80
   2  14   0   59.99    6.30
   3  14   0    3.10    1.80
   3  14   0    3.00    2.40
   3  14   0    5.20    1.80
   3  14   0    7.90    2.00
   3  14   0    6.90    2.00
   3  14   0    5.40    1.30
   4  14   0  129.69    8.10
   4  14   0  125.09    8.00
   4  14   0  132.19    8.70
   4  14   0  134.79    7.70
   4  14   0  145.99    8.90
   5  14   0   30.60    3.90
   5  14   0   22.70    2.50
   5  14   0   24.30    3.60
  13 -15   0   53.69    5.00
  13 -15   0   53.59    4.90
  13 -15   0   51.69    7.90
 -13  15   0   55.59    7.00
 -13  15   0   58.99    8.60
 -13  15   0   45.20    6.70
 -13  15   0   43.20    8.10
 -13  15   0   69.99   10.90
  12 -15   0   28.80    6.30
  12 -15   0   32.40    3.50
 -12  15   0   28.90    5.20
 -12  15   0   21.00    5.40
 -12  15   0   35.70    5.60
 -12  15   0   25.50    4.70
 -12  15   0   28.20    5.10
 -12  15   0   26.40    6.40
  11 -15   0   50.99    3.90
  11 -15   0   43.20    3.80
  11 -15   0   55.49    7.90
  11 -15   0   37.20    6.50
 -11  15   0   54.59    7.20
 -11  15   0   41.50    7.20
 -11  15   0   42.60    5.80
 -11  15   0   49.00    9.10
 -11  15   0   54.59    6.50
 -11  15   0   46.00    7.70
  10 -15   0    8.30    3.40
  10 -15   0    6.40    2.90
  10 -15   0    6.20    3.40
  10 -15   0    8.40    1.30
  10 -15   0    7.60    1.30
 -10  15   0    4.50    3.50
 -10  15   0    3.80    2.70
 -10  15   0    4.10    3.40
 -10  15   0    7.90    3.10
 -10  15   0   14.00    4.00
   9 -15   0   15.60    4.10
   9 -15   0    6.20    3.10
  -9  15   0   13.10    3.10
  -9  15   0   15.30    4.40
  -9  15   0   15.60    4.70
  -9  15   0   12.30    3.00
  -9  15   0   12.90    3.10
  -9  15   0    8.70    3.50
   8 -15   0   13.60    3.50
  -8  15   0   16.50    3.30
  -8  15   0   13.20    3.10
  -8  15   0   18.90    4.60
  -8  15   0   13.70    3.00
  -8  15   0    7.20    3.30
  -8  15   0   12.10    3.50
   7 -15   0   54.09    5.70
   7 -15   0   51.99    5.60
  -7  15   0   51.59    5.30
  -7  15   0   62.19    6.50
  -7  15   0   55.29    5.30
  -7  15   0   56.59    5.30
  -7  15   0   52.69    6.80
   6 -15   0   13.60    3.00
   6 -15   0    9.40    3.50
  -6  15   0    7.20    2.30
  -6  15   0    8.60    3.10
  -6  15   0   13.30    3.40
  -6  15   0   15.00    2.80
  -6  15   0    7.50    3.10
  -6  15   0    7.70    2.70
   5 -15   0   21.20    3.10
   5 -15   0   17.80    2.90
  -5  15   0   20.80    3.10
  -5  15   0   13.30    2.70
  -5  15   0   14.50    3.80
  -5  15   0   13.30    3.10
  -5  15   0   18.00    3.40
  -5  15   0   22.70    3.10
   4 -15   0   17.80    2.80
  -4  15   0   15.60    2.90
  -4  15   0   18.00    2.70
  -4  15   0   16.80    4.00
  -4  15   0   14.70    2.50
  -4  15   0   19.10    2.80
  -3  15   0  100.89    6.80
  -3  15   0  101.69    6.80
  -3  15   0  106.49    6.80
  -3  15   0  100.59    6.90
  -3  15   0  104.39    6.90
  -3  15   0  100.19    8.80
  -2  15   0  217.48   12.70
  -2  15   0  222.28   15.00
  -2  15   0  249.78   13.00
  -2  15   0  208.48   12.60
  -2  15   0  224.98   12.90
  -1  15   0   47.80    3.90
  -1  15   0   50.39    6.20
  -1  15   0   47.00    3.70
  -1  15   0   47.10    3.90
   0  15   0    1.50    1.00
   0  15   0    0.70    1.70
   0  15   0   -0.40    1.30
   0  15   0    1.30    2.30
   0  15   0    3.20    1.50
   1  15   0    9.50    2.40
   1  15   0   13.90    3.60
   1  15   0   12.60    1.60
   1  15   0   12.30    2.10
   1  15   0   12.60    2.20
   2  15   0   59.99    4.70
   2  15   0   47.80    6.20
   2  15   0   62.29    3.70
   2  15   0   59.99    4.70
   2  15   0   53.09    5.00
   3  15   0   -1.20    1.20
   3  15   0    0.50    1.50
   3  15   0   -0.20    1.50
   3  15   0    1.60    1.70
   3  15   0   -0.40    2.00
   4  15   0   10.60    3.30
   4  15   0    9.80    1.90
   4  15   0    6.40    1.80
   4  15   0    8.30    2.90
  12 -16   0   49.00    4.00
  12 -16   0   51.69    4.00
  12 -16   0   54.99    7.80
 -12  16   0   42.40    6.70
 -12  16   0   50.19    9.40
 -12  16   0   46.30    9.50
 -12  16   0   43.60    6.10
 -12  16   0   49.00    6.90
  11 -16   0    0.60    1.10
  11 -16   0    1.00    0.80
  11 -16   0    1.00    2.50
 -11  16   0    0.10    2.80
 -11  16   0    1.00    3.30
 -11  16   0    0.80    2.60
 -11  16   0   -2.50    2.40
 -11  16   0    1.90    2.70
 -11  16   0    0.50    2.30
  10 -16   0    2.20    2.70
  10 -16   0   -0.20    2.20
 -10  16   0    1.80    2.80
 -10  16   0    0.00    2.50
 -10  16   0    1.50    2.50
 -10  16   0    0.20    2.30
 -10  16   0    0.80    2.60
   9 -16   0    8.60    3.20
   9 -16   0    6.60    3.00
  -9  16   0   12.00    4.20
  -9  16   0   13.30    3.20
  -9  16   0   14.00    4.10
  -9  16   0   10.30    3.00
  -9  16   0   14.00    4.30
  -9  16   0   10.90    3.20
   8 -16   0   19.00    4.00
  -8  16   0   23.80    3.90
  -8  16   0   25.90    4.00
  -8  16   0   22.20    4.70
  -8  16   0   12.20    3.90
  -8  16   0   27.30    5.30
  -8  16   0   25.90    4.60
   7 -16   0   69.49    6.70
   7 -16   0   72.69    6.80
  -7  16   0   78.19    7.50
  -7  16   0   83.09    6.70
  -7  16   0   91.89    8.40
  -7  16   0   87.69    6.80
  -7  16   0   88.99    7.90
  -7  16   0   85.49    6.90
   6 -16   0    1.50    1.60
   6 -16   0   -1.00    1.30
  -6  16   0    2.90    2.10
  -6  16   0    2.60    2.50
  -6  16   0    1.20    1.80
  -6  16   0    0.20    1.60
  -6  16   0    0.90    1.80
  -6  16   0    4.10    2.20
   5 -16   0   17.80    2.70
  -5  16   0   17.20    3.20
  -5  16   0   15.70    3.10
  -5  16   0   13.00    2.60
  -5  16   0   15.40    2.80
  -5  16   0   20.60    3.10
  -5  16   0   16.20    3.90
  -4  16   0    9.30    3.40
  -4  16   0    8.70    2.00
  -4  16   0    3.50    1.90
  -4  16   0    9.10    2.30
  -4  16   0    8.90    2.00
  -4  16   0    9.50    2.30
  -4  16   0    7.70    2.00
  -3  16   0   15.50    2.60
  -3  16   0   11.00    2.10
  -3  16   0   17.60    2.50
  -3  16   0   14.00    3.70
  -3  16   0   17.90    2.70
  -2  16   0  100.79    6.50
  -2  16   0   94.19    8.70
  -2  16   0   86.49    6.00
  -2  16   0  100.39    6.20
  -2  16   0   87.39    6.40
  -1  16   0   89.09    6.00
  -1  16   0   84.59    5.50
  -1  16   0   94.19    8.30
  -1  16   0   71.69   10.20
  -1  16   0   85.09    5.40
  -1  16   0   82.99    5.90
   0  16   0    3.60    1.10
   0  16   0    3.40    1.00
   0  16   0    2.00    2.00
   0  16   0    1.60    2.60
   0  16   0    2.70    1.60
   0  16   0    4.30    1.70
   1  16   0    2.30    2.50
   1  16   0    0.90    1.50
   1  16   0    2.50    1.90
   1  16   0    0.80    1.50
   2  16   0   10.20    2.70
   2  16   0    2.60    2.70
   2  16   0   12.20    2.60
   2  16   0   14.40    2.50
   2  16   0   11.10    2.30
  11 -17   0  102.69   10.20
 -11  17   0  110.19   11.40
 -11  17   0  121.19    9.80
 -11  17   0  111.09    9.60
 -11  17   0  123.69   11.00
 -11  17   0  124.29   11.70
 -11  17   0  113.09    9.60
  10 -17   0    6.00    4.20
  10 -17   0    6.00    3.10
 -10  17   0    3.90    2.90
 -10  17   0    0.20    2.90
 -10  17   0    2.80    3.60
 -10  17   0    9.90    3.90
 -10  17   0    4.20    3.10
   9 -17   0   31.60    5.20
   9 -17   0   30.00    5.20
  -9  17   0   45.30    5.50
  -9  17   0   37.30    6.00
  -9  17   0   42.10    6.30
  -9  17   0   42.20    5.30
  -9  17   0   35.70    5.20
  -9  17   0   35.50    6.00
   8 -17   0    1.20    2.10
   8 -17   0    0.90    2.10
  -8  17   0    3.50    3.20
  -8  17   0    0.30    2.20
  -8  17   0    2.30    2.30
  -8  17   0   -1.60    1.80
  -8  17   0    2.10    2.30
  -7  17   0    0.30    2.00
  -7  17   0   -2.20    1.60
  -7  17   0    2.40    3.00
  -7  17   0    1.30    2.20
  -7  17   0   -0.10    2.00
  -7  17   0    1.10    2.00
   6 -17   0  172.78   12.00
   6 -17   0  173.38   11.80
  -6  17   0  208.08   12.60
  -6  17   0  206.48   12.50
  -6  17   0  203.88   13.20
  -6  17   0  225.18   12.60
  -6  17   0  194.88   12.90
  -6  17   0  211.98   14.80
  -5  17   0   28.20    3.60
  -5  17   0   30.20    5.30
  -5  17   0   24.60    4.90
  -5  17   0   24.20    3.70
  -4  17   0    7.20    2.00
  -4  17   0    9.40    2.10
  -4  17   0   10.10    2.40
  -4  17   0    7.40    2.30
  -4  17   0    2.70    3.00
  -3  17   0    1.40    1.30
  -3  17   0    0.70    1.70
  -3  17   0   -1.30    1.40
  -3  17   0    0.10    2.40
  -3  17   0    0.50    1.30
  -2  17   0   37.20    3.80
  -2  17   0   42.70    3.90
  -2  17   0   35.60    5.80
  -2  17   0   32.90    4.70
  -2  17   0   33.60    3.10
  -1  17   0   23.40    2.90
  -1  17   0   15.90    1.90
  -1  17   0   17.70    2.00
  -1  17   0   14.50    2.60
  -1  17   0   18.70    3.40
  -1  17   0   18.70    4.30
   0  17   0   13.30    4.00
   0  17   0   13.80    3.10
   0  17   0   18.90    2.70
   0  17   0   16.20    2.70
   1  17   0   24.80    4.90
   1  17   0   20.30    2.90
   1  17   0   23.60    3.60
   1  17   0   21.00    3.00
   9 -18   0   18.00    4.10
   9 -18   0   16.70    3.90
  -9  18   0   24.80    5.50
  -9  18   0   23.60    4.10
  -9  18   0   15.80    4.30
  -9  18   0   18.90    4.00
  -9  18   0   18.10    4.60
  -9  18   0   20.30    4.70
   8 -18   0   49.99    5.70
  -8  18   0   46.90    6.70
  -8  18   0   66.29    6.30
  -8  18   0   49.30    5.80
  -8  18   0   64.39    6.10
  -8  18   0   58.19    6.70
   7 -18   0   41.20    4.50
  -7  18   0   44.50    5.40
  -7  18   0   43.50    5.90
  -7  18   0   46.80    6.00
  -7  18   0   45.30    5.20
  -7  18   0   57.19    7.50
  -7  18   0   44.30    5.80
  -6  18   0    4.30    2.20
  -6  18   0    9.30    2.70
  -6  18   0    1.40    3.10
  -6  18   0    7.70    2.60
  -6  18   0    6.40    2.60
  -5  18   0   43.00    4.20
  -5  18   0   32.00    3.80
  -5  18   0   48.00    4.40
  -5  18   0   43.80    4.80
  -5  18   0   43.20    4.70
  -5  18   0   39.60    6.10
  -4  18   0  203.38   11.90
  -4  18   0  192.98   13.50
  -4  18   0  191.08   12.40
  -4  18   0  196.18   11.70
  -4  18   0  209.48   14.90
  -3  18   0    5.10    2.80
  -3  18   0    4.10    2.10
  -3  18   0    6.10    3.30
  -3  18   0    3.60    1.60
  -3  18   0    5.20    1.70
  -3  18   0    6.60    2.10
  -2  18   0   19.40    2.10
  -2  18   0   22.90    3.20
  -2  18   0   14.70    3.40
  -2  18   0   16.50    2.80
  -2  18   0   16.30    4.30
  -2  18   0   21.40    2.30
  -1  18  -1   19.90    3.60
  -1  18  -1   19.30    4.50
  -1  18  -1   26.50    3.60
  -2  18  -1   27.70    5.40
  -2  18  -1   21.10    4.90
  -3  18  -1   41.10    6.50
  -3  18  -1   34.00    3.10
  -3  18  -1   34.40    4.30
  -3  18  -1   42.20    4.70
  -3  18  -1   41.00    3.50
  -4  18  -1   31.80    4.00
  -4  18  -1   30.30    4.00
  -4  18  -1   34.30    3.40
  -4  18  -1   34.30    4.30
  -4  18  -1   35.30    6.30
  -4  18  -1   39.40    4.50
  -4  18  -1   34.00    3.60
  -5  18  -1   32.30    3.80
  -5  18  -1   38.10    4.50
  -5  18  -1   35.00    5.90
  -5  18  -1   27.20    4.20
  -5  18  -1   31.00    4.10
  -5  18  -1   39.40    5.20
  -6  18  -1   -1.00    2.00
  -6  18  -1    2.90    2.40
  -6  18  -1    1.60    3.30
  -6  18  -1   -1.00    1.70
  -6  18  -1    1.70    1.90
   6 -18   1    1.70    1.70
  -7  18  -1   29.40    4.50
  -7  18  -1   33.40    4.20
  -7  18  -1   28.10    5.40
  -7  18  -1   30.70    5.10
  -7  18  -1   37.20    4.90
  -7  18  -1   20.60    4.60
   7 -18   1   22.50    5.20
  -8  18  -1  116.39    8.80
  -8  18  -1  114.49    8.70
  -8  18  -1  114.89    9.80
  -8  18  -1   98.09    8.10
  -8  18  -1  108.79    9.80
   8 -18   1  104.79    8.80
   8 -18   1   87.39    8.40
  -9  18  -1    9.00    4.30
  -9  18  -1   14.70    3.40
  -9  18  -1   12.50    4.10
  -9  18  -1    7.50    3.00
  -9  18  -1    5.90    3.30
  -9  18  -1   13.10    4.50
   9 -18   1    5.10    2.90
   1  17  -1   63.69    5.50
   1  17  -1   82.49    5.90
   1  17  -1   71.79    7.80
   1  17  -1   61.69    7.90
   0  17  -1    9.40    2.30
   0  17  -1   11.40    2.40
   0  17  -1    9.50    3.50
  -1  17  -1   27.30    3.50
  -1  17  -1   31.30    3.70
  -1  17  -1   30.20    5.60
  -2  17  -1  140.69    9.50
  -2  17  -1  171.08    9.80
  -2  17  -1  154.78   12.00
  -2  17  -1  138.19    8.40
  -2  17  -1  151.68    8.50
  -3  17  -1   11.10    2.50
  -3  17  -1   13.80    2.10
  -3  17  -1   10.70    2.00
  -3  17  -1    9.90    2.30
  -3  17  -1   11.60    2.40
  -3  17  -1   15.30    4.30
  -3  17  -1   11.30    2.60
  -4  17  -1   18.50    2.70
  -4  17  -1   22.00    3.30
  -4  17  -1   19.00    2.70
  -4  17  -1   20.60    3.30
  -4  17  -1   21.90    4.60
  -5  17  -1    6.30    2.60
  -5  17  -1   10.20    2.20
  -5  17  -1    2.80    2.90
  -5  17  -1    9.80    2.60
  -5  17  -1    3.50    2.20
   5 -17   1    9.50    2.30
   5 -17   1   11.40    2.50
  -6  17  -1   29.50    4.30
  -6  17  -1   21.10    4.20
  -6  17  -1   28.50    4.80
  -6  17  -1   41.80    4.70
  -6  17  -1   26.50    5.20
   6 -17   1   25.50    4.00
  -7  17  -1   50.49    6.80
  -7  17  -1   40.90    6.00
  -7  17  -1   50.89    5.10
  -7  17  -1   45.70    5.40
   7 -17   1   43.20    7.00
   7 -17   1   43.60    5.90
  -8  17  -1    1.90    2.60
  -8  17  -1    2.00    2.40
  -8  17  -1    5.60    3.20
  -8  17  -1    5.10    2.60
  -8  17  -1    3.50    2.40
  -8  17  -1    3.30    3.00
   8 -17   1    6.00    2.90
   8 -17   1    1.40    2.40
  -9  17  -1    2.50    3.20
  -9  17  -1    0.40    2.20
  -9  17  -1    4.10    2.80
  -9  17  -1   -0.20    2.50
  -9  17  -1    1.00    2.10
  -9  17  -1   -0.20    2.90
   9 -17   1    3.80    2.80
   9 -17   1    0.90    2.40
 -10  17  -1   27.40    4.80
 -10  17  -1   29.30    4.90
 -10  17  -1   30.20    7.90
 -10  17  -1   36.90    5.00
 -10  17  -1   19.80    5.10
 -10  17  -1   22.90    5.40
  10 -17   1   25.60    5.60
 -11  17  -1   -2.70    2.30
 -11  17  -1    0.20    2.70
 -11  17  -1   -2.20    3.10
 -11  17  -1    0.30    2.90
 -11  17  -1    0.50    3.50
  11 -17   1    1.30    2.90
   3  16  -1   -1.60    2.60
   3  16  -1   -0.50    1.50
   3  16  -1   -0.50    2.20
   2  16  -1   52.39    4.70
   2  16  -1   52.69    6.60
   2  16  -1   57.59    4.80
   2  16  -1   50.49    5.10
   2  16  -1   49.70    4.90
   1  16  -1   82.89    8.10
   1  16  -1   92.79    6.40
   1  16  -1   87.29    6.40
   0  16  -1   -0.50    2.30
   0  16  -1    0.50    1.40
   0  16  -1    1.10    1.50
  -1  16  -1  177.58   10.70
  -1  16  -1  176.28   10.70
  -1  16  -1  178.88   12.90
  -1  16  -1  172.88    9.50
  -2  16  -1   21.50    2.30
  -2  16  -1   19.50    2.30
  -2  16  -1   20.70    3.00
  -2  16  -1   19.30    4.20
  -2  16  -1   22.90    3.10
  -3  16  -1   95.79    7.50
  -3  16  -1  118.59    7.60
  -3  16  -1  105.19    6.90
  -3  16  -1  102.29    7.50
  -3  16  -1  117.99    7.60
  -3  16  -1  110.69    6.90
  -3  16  -1  115.69    9.50
  -4  16  -1   27.60    5.10
  -4  16  -1   32.70    4.00
  -4  16  -1   33.50    3.60
  -4  16  -1   34.70    3.90
  -4  16  -1   31.20    4.40
   4 -16   1   27.90    3.70
   4 -16   1   31.00    3.70
  -5  16  -1    0.60    2.00
  -5  16  -1   -0.40    1.60
  -5  16  -1   -0.40    2.20
  -5  16  -1    2.20    1.60
  -5  16  -1    1.80    1.90
   5 -16   1   -0.80    1.40
   5 -16   1    1.30    1.70
  -6  16  -1    5.60    2.40
  -6  16  -1    8.10    3.10
  -6  16  -1    4.40    2.20
  -6  16  -1    9.90    3.00
  -6  16  -1    6.70    2.30
  -6  16  -1    7.00    3.30
   6 -16   1    7.50    2.60
   6 -16   1    7.60    2.60
  -7  16  -1   18.70    4.50
  -7  16  -1   28.80    4.00
  -7  16  -1   30.90    5.30
  -7  16  -1   18.20    4.10
  -7  16  -1   25.60    4.00
  -7  16  -1   26.10    3.80
   7 -16   1   28.20    4.50
  -8  16  -1    1.60    2.60
  -8  16  -1    3.20    2.80
  -8  16  -1    3.20    2.40
  -8  16  -1    2.60    2.60
  -8  16  -1    1.80    2.30
  -8  16  -1   -0.70    1.80
   8 -16   1    1.40    2.40
   8 -16   1    0.90    2.00
  -9  16  -1    3.90    2.60
  -9  16  -1    1.20    2.80
  -9  16  -1   11.30    4.10
  -9  16  -1    4.30    3.20
  -9  16  -1    7.90    2.70
  -9  16  -1    4.60    2.80
   9 -16   1    2.40    2.80
   9 -16   1    5.10    3.00
 -10  16  -1    3.10    2.70
 -10  16  -1    0.60    2.70
 -10  16  -1    3.60    3.40
 -10  16  -1    1.60    3.00
  10 -16   1    2.10    2.70
  10 -16   1    2.50    1.00
  10 -16   1    2.80    1.00
  10 -16   1    4.80    3.10
 -11  16  -1    1.70    3.70
 -11  16  -1    0.10    2.90
 -11  16  -1    1.70    2.70
 -11  16  -1    0.60    2.80
 -11  16  -1    2.00    2.50
 -11  16  -1    0.10    2.90
  11 -16   1    0.50    1.20
  11 -16   1    1.20    2.70
  11 -16   1   -0.10    1.30
 -12  16  -1    2.40    5.40
 -12  16  -1    4.10    3.60
 -12  16  -1    2.50    3.30
 -12  16  -1    7.60    5.20
 -12  16  -1   12.20    3.70
  12 -16   1    7.50    2.10
  12 -16   1    8.10    4.60
   5  15  -1    8.50    1.90
   5  15  -1    9.20    2.70
   5  15  -1    6.70    1.50
   5  15  -1    6.60    2.50
   4  15  -1    1.30    2.80
   4  15  -1    2.70    1.50
   4  15  -1   -0.30    1.70
   4  15  -1    2.90    1.60
   3  15  -1   13.90    2.60
   3  15  -1    6.40    2.10
   3  15  -1    5.00    2.00
   3  15  -1   12.10    3.50
   3  15  -1    9.80    2.20
   2  15  -1  272.27   16.50
   2  15  -1  296.27   16.30
   2  15  -1  284.77   18.10
   2  15  -1  298.97   16.30
   2  15  -1  273.77   16.70
   1  15  -1    8.60    2.00
   1  15  -1    5.10    1.80
   1  15  -1    2.80    2.60
   0  15  -1  195.78   11.20
   0  15  -1  182.28   11.10
   0  15  -1  181.48   13.10
  -1  15  -1  354.16   18.70
  -1  15  -1  349.47   17.90
  -1  15  -1  312.47   18.70
  -1  15  -1  330.07   17.80
  -1  15  -1  340.27   18.70
  -1  15  -1  336.37   20.70
  -2  15  -1   54.19    6.60
  -2  15  -1   62.19    4.30
  -2  15  -1   62.79    5.00
  -2  15  -1   63.09    4.40
  -2  15  -1   56.59    5.20
  -2  15  -1   65.09    5.00
  -2  15  -1   67.59    5.00
  -3  15  -1   63.19    4.60
  -3  15  -1   59.89    5.40
  -3  15  -1   62.49    5.10
  -3  15  -1   58.69    6.90
  -3  15  -1   68.49    5.10
  -3  15  -1   63.99    5.10
  -3  15  -1   64.39    4.60
   3 -15   1   56.09    4.70
   3 -15   1   53.39    4.80
  -4  15  -1    1.70    1.70
  -4  15  -1    3.20    1.50
  -4  15  -1    3.70    2.60
  -4  15  -1    3.70    1.80
  -4  15  -1    0.80    1.60
  -4  15  -1    4.60    2.20
   4 -15   1    6.30    2.10
   4 -15   1    2.40    1.60
  -5  15  -1  274.47   14.80
  -5  15  -1  266.57   16.50
  -5  15  -1  236.08   15.60
  -5  15  -1  251.17   14.60
  -5  15  -1  235.88   15.60
  -5  15  -1  256.47   14.50
   5 -15   1  218.68   14.70
   5 -15   1  231.18   15.00
  -6  15  -1   38.70    4.60
  -6  15  -1   43.80    6.10
  -6  15  -1   43.20    5.90
  -6  15  -1   39.20    4.50
  -6  15  -1   47.80    4.70
   6 -15   1   45.80    5.10
   6 -15   1   41.50    5.50
  -7  15  -1    1.40    2.20
  -7  15  -1    2.30    2.10
  -7  15  -1    0.20    2.20
  -7  15  -1    3.00    2.00
  -7  15  -1    0.10    1.70
  -7  15  -1   -1.40    2.00
   7 -15   1    2.90    2.50
   7 -15   1    1.80    2.10
  -8  15  -1   79.69    8.20
  -8  15  -1   81.09    6.70
  -8  15  -1   78.99    6.70
  -8  15  -1   73.79    6.60
  -8  15  -1   83.99    8.30
  -8  15  -1   81.89    7.70
   8 -15   1   62.99    7.30
  -9  15  -1   93.99    7.50
  -9  15  -1   72.39    8.40
  -9  15  -1   78.59    8.90
  -9  15  -1   73.69    7.10
  -9  15  -1   83.99    7.20
  -9  15  -1   88.99    8.30
   9 -15   1   83.19    5.00
   9 -15   1   82.79    5.10
   9 -15   1   89.99   14.60
   9 -15   1   84.09    8.40
 -10  15  -1   61.29    7.00
 -10  15  -1   58.49    9.10
 -10  15  -1   64.09    7.80
 -10  15  -1   67.69    9.40
 -10  15  -1   61.39    6.80
  10 -15   1   64.79    7.40
  10 -15   1   50.79    4.30
  10 -15   1   72.39    9.10
  10 -15   1   61.69    8.50
  10 -15   1   51.19    4.20
 -11  15  -1    6.40    3.80
 -11  15  -1    4.60    3.10
 -11  15  -1    6.50    3.40
 -11  15  -1    7.70    4.50
 -11  15  -1    6.70    3.10
  11 -15   1    4.50    4.80
  11 -15   1    6.20    2.00
  11 -15   1    6.60    4.00
  11 -15   1    5.10    1.90
 -12  15  -1   -3.00    2.80
 -12  15  -1    3.90    3.10
 -12  15  -1    0.60    2.80
 -12  15  -1   -1.10    2.90
 -12  15  -1   -1.30    2.40
  12 -15   1    1.70    1.80
  12 -15   1    2.70    3.60
  12 -15   1   -1.10    1.50
 -13  15  -1    4.50    3.50
 -13  15  -1    5.20    3.40
 -13  15  -1    2.10    4.10
 -13  15  -1    0.80    3.60
  13 -15   1   -2.20    3.00
  13 -15   1    0.10    2.00
   6  14  -1   12.40    2.80
   6  14  -1   12.40    2.90
   6  14  -1   14.30    3.00
   6  14  -1    6.90    2.50
   5  14  -1   27.30    3.80
   5  14  -1   26.10    3.70
   5  14  -1   33.60    5.00
   5  14  -1   27.20    2.60
   5  14  -1   34.20    4.20
   5  14  -1   28.90    2.80
   4  14  -1   16.80    2.90
   4  14  -1   19.80    2.60
   4  14  -1   19.60    3.10
   4  14  -1   20.10    2.70
   4  14  -1   17.40    2.90
   3  14  -1   50.29    4.40
   3  14  -1   49.10    4.40
   3  14  -1   47.40    4.30
   3  14  -1   47.20    4.30
   2  14  -1   24.10    4.30
   2  14  -1   27.50    3.10
   2  14  -1   25.20    3.10
   1  14  -1    6.90    1.80
   1  14  -1    5.50    2.70
   1  14  -1    6.30    1.70
   0  14  -1  145.29    8.10
   0  14  -1  147.69   10.90
   0  14  -1  146.69    9.10
   0  14  -1  135.99    8.90
   0  14  -1  163.38    9.10
  -1  14  -1  160.48    9.70
  -1  14  -1  164.78    9.40
  -1  14  -1  154.98    9.30
  -1  14  -1  151.18    9.70
  -1  14  -1  154.18    8.80
  -1  14  -1  148.49    8.70
  -1  14  -1  148.99   11.00
  -2  14  -1   -0.90    1.20
  -2  14  -1   -1.40    1.10
  -2  14  -1    1.30    1.30
  -2  14  -1   -1.90    1.60
  -2  14  -1    0.10    1.20
  -2  14  -1   -0.20    0.90
  -2  14  -1    0.50    0.90
   2 -14   1   -1.40    1.00
   2 -14   1   -0.70    0.90
  -3  14  -1   51.89    4.00
  -3  14  -1   52.09    4.40
  -3  14  -1   50.29    6.40
  -3  14  -1   54.09    4.30
  -3  14  -1   45.20    5.80
   3 -14   1   40.30    5.40
   3 -14   1   50.59    4.60
  -4  14  -1  235.68   14.80
  -4  14  -1  241.78   13.70
  -4  14  -1  223.18   14.80
  -4  14  -1  236.08   13.90
  -4  14  -1  259.77   15.60
  -4  14  -1  237.48   13.80
   4 -14   1  235.68   14.30
  -5  14  -1    6.80    2.20
  -5  14  -1   14.40    2.60
  -5  14  -1    5.70    2.50
  -5  14  -1   10.40    2.70
  -5  14  -1   11.00    3.20
  -5  14  -1   11.40    2.30
   5 -14   1    9.30    2.60
   5 -14   1   14.00    2.90
  -6  14  -1   -2.00    1.80
  -6  14  -1    4.00    2.40
  -6  14  -1    1.30    1.70
  -6  14  -1    2.80    1.80
  -6  14  -1    0.30    1.90
   6 -14   1    2.40    1.90
   6 -14   1    0.50    2.00
  -7  14  -1   82.49    6.70
  -7  14  -1   84.39    7.70
  -7  14  -1   81.99    6.70
  -7  14  -1   86.39    6.70
  -7  14  -1   81.39    8.00
  -7  14  -1   76.59    7.90
   7 -14   1   82.79    7.60
   7 -14   1   91.19    7.90
  -8  14  -1  118.19    8.10
  -8  14  -1  123.19    9.30
  -8  14  -1  102.99    7.90
  -8  14  -1   92.59    9.40
  -8  14  -1   93.39    7.70
  -8  14  -1  110.19    9.70
   8 -14   1  100.59    6.10
   8 -14   1  106.09   13.80
   8 -14   1  100.59    6.10
  -9  14  -1  164.58   11.20
  -9  14  -1  166.48   12.20
  -9  14  -1  160.78   13.10
  -9  14  -1  166.08   11.20
  -9  14  -1  172.28   11.30
  -9  14  -1  165.08   13.40
   9 -14   1  154.78   12.50
   9 -14   1  156.48    9.50
   9 -14   1  159.48    9.50
 -10  14  -1   39.40    7.40
 -10  14  -1   41.80    5.50
 -10  14  -1   31.60    5.40
 -10  14  -1   26.80    5.80
 -10  14  -1   51.29    5.80
  10 -14   1   36.20    6.20
  10 -14   1   40.60    5.30
  10 -14   1   31.60    3.70
  10 -14   1   39.70    3.70
  10 -14   1   43.10    7.10
 -11  14  -1   83.59    7.70
 -11  14  -1   64.99   11.50
 -11  14  -1   83.99    9.70
 -11  14  -1   80.59    7.80
 -11  14  -1   88.39    8.30
 -11  14  -1   88.99    7.70
  11 -14   1   85.89    7.80
  11 -14   1   76.69    6.10
  11 -14   1   84.59    9.30
  11 -14   1   80.29    9.20
 -12  14  -1    3.70    2.90
 -12  14  -1    3.40    3.60
 -12  14  -1    3.20    2.90
 -12  14  -1    2.30    2.40
 -12  14  -1    6.10    3.90
 -12  14  -1    5.20    3.10
  12 -14   1    2.70    2.10
  12 -14   1    6.70    3.40
  12 -14   1    2.60    2.10
 -13  14  -1  104.99    9.50
 -13  14  -1  122.39   10.40
 -13  14  -1   99.89   11.80
 -13  14  -1  105.99   11.90
  13 -14   1  103.89    8.10
  13 -14   1  107.29   11.40
   7  13  -1    0.10    2.10
   7  13  -1    2.10    2.20
   7  13  -1   -1.50    1.70
   7  13  -1    0.30    2.30
  -7 -13   1    0.60    1.90
   6  13  -1    6.50    2.40
   6  13  -1    5.40    2.40
   6  13  -1    6.00    2.30
   6  13  -1    7.00    2.60
  -6 -13   1    4.50    1.70
  -6 -13   1    4.90    2.00
   5  13  -1    0.10    0.90
   5  13  -1    1.50    1.70
   5  13  -1    1.40    1.80
   5  13  -1   -0.90    1.50
   5  13  -1    0.80    1.00
   4  13  -1   25.30    2.00
   4  13  -1   25.10    3.30
   4  13  -1   25.20    3.40
   4  13  -1   28.20    3.00
   4  13  -1   28.80    3.90
   4  13  -1   26.30    2.90
   4  13  -1   26.80    3.70
   3  13  -1    6.20    1.70
   3  13  -1    5.00    1.90
   3  13  -1    4.90    1.90
   3  13  -1    3.90    1.70
   3  13  -1    6.90    1.90
   2  13  -1   -0.50    1.20
   2  13  -1   -1.70    1.00
   2  13  -1   -0.20    1.10
   2  13  -1   -0.60    1.10
   1  13  -1  226.48   11.90
   1  13  -1  195.68   12.00
   1  13  -1  212.48   13.60
   1  13  -1  203.18   11.80
   1  13  -1  208.28   11.00
   1  13  -1  195.38   12.10
   0  13  -1   10.40    1.90
   0  13  -1   13.80    3.20
   0  13  -1    9.70    1.30
   0  13  -1    5.30    1.70
   0  13  -1    9.30    1.80
   0  13  -1    5.40    1.80
  -1  13  -1    8.80    1.40
  -1  13  -1    9.50    2.10
  -1  13  -1   10.10    1.80
  -1  13  -1    7.50    2.10
  -1  13  -1    7.80    1.70
  -1  13  -1   10.40    1.50
  -1  13  -1    7.90    2.60
   1 -13   1   10.10    1.90
  -2  13  -1  120.29    7.60
  -2  13  -1  123.89    7.40
  -2  13  -1  130.69    9.40
  -2  13  -1  122.09    8.00
  -2  13  -1  126.89    7.40
  -2  13  -1  126.79    7.70
  -2  13  -1  117.29    8.30
   2 -13   1  120.99    7.80
   2 -13   1  114.69    7.70
  -3  13  -1  867.91   43.50
  -3  13  -1  836.42   44.50
  -3  13  -1  824.12   43.30
  -3  13  -1  862.31   43.60
  -3  13  -1  758.32   44.30
  -3  13  -1  863.81   45.30
   3 -13   1  808.02   43.80
   3 -13   1  830.82   45.00
  -4  13  -1   41.40    5.40
  -4  13  -1   38.30    3.60
  -4  13  -1   34.60    3.80
  -4  13  -1   36.20    3.60
  -4  13  -1   37.70    5.00
   4 -13   1   37.20    5.10
   4 -13   1   35.00    4.10
  -5  13  -1  150.78   11.00
  -5  13  -1  144.99   10.90
  -5  13  -1  165.08    9.90
  -5  13  -1  164.08    9.80
  -5  13  -1  142.09    9.50
  -5  13  -1  158.38   11.00
   5 -13   1  158.58   10.70
   5 -13   1  145.89   10.40
  -6  13  -1  106.29    9.20
  -6  13  -1  123.79    8.10
  -6  13  -1  117.69    9.50
  -6  13  -1  114.49    8.10
  -6  13  -1  119.99    8.10
  -6  13  -1  128.49   11.30
   6 -13   1  116.79    9.00
   6 -13   1  120.99    9.30
  -7  13  -1   -0.70    1.80
  -7  13  -1    1.30    1.90
  -7  13  -1    2.30    2.10
  -7  13  -1   -0.20    1.70
  -7  13  -1   -0.50    1.60
   7 -13   1   -0.40    1.90
   7 -13   1    1.40    2.10
   7 -13   1    0.30    0.80
   7 -13   1    0.70    0.90
  -8  13  -1   -0.40    1.60
  -8  13  -1    2.40    2.00
  -8  13  -1   -0.50    2.10
  -8  13  -1    2.20    1.90
  -8  13  -1   -0.40    1.90
  -8  13  -1   -0.50    1.80
   8 -13   1   -0.70    1.00
   8 -13   1    0.10    2.00
   8 -13   1    1.50    2.40
   8 -13   1   -1.70    1.00
  -9  13  -1   -1.10    2.00
  -9  13  -1    2.60    2.40
  -9  13  -1    3.10    2.30
  -9  13  -1    1.20    2.30
  -9  13  -1    0.10    1.80
  -9  13  -1    0.20    2.60
   9 -13   1    2.20    1.50
   9 -13   1    2.00    1.50
   9 -13   1    1.10    2.50
 -10  13  -1   16.70    3.70
 -10  13  -1   14.50    4.80
 -10  13  -1   12.00    4.10
 -10  13  -1   12.60    3.20
 -10  13  -1   12.10    3.30
 -10  13  -1   10.80    3.30
  10 -13   1   18.20    4.60
  10 -13   1   13.40    2.50
  10 -13   1   12.60    3.80
 -11  13  -1   78.49    7.80
 -11  13  -1   64.19    8.90
 -11  13  -1   75.19    9.90
 -11  13  -1   88.09    7.70
 -11  13  -1   80.59    7.50
 -11  13  -1   76.09    7.30
  11 -13   1   74.99    7.30
  11 -13   1   89.69    9.20
  11 -13   1   84.49    6.30
  11 -13   1   73.69    6.10
  11 -13   1   77.09    8.90
 -12  13  -1   -2.10    2.70
 -12  13  -1    4.60    3.10
 -12  13  -1    3.80    2.70
 -12  13  -1    4.40    3.80
 -12  13  -1    5.40    3.10
 -12  13  -1   -0.30    2.60
  12 -13   1    0.50    2.60
  12 -13   1    4.10    3.50
  12 -13   1   -2.00    1.70
  12 -13   1    5.50    2.70
  12 -13   1    0.30    1.80
 -13  13  -1   13.80    5.10
 -13  13  -1   18.30    5.10
 -13  13  -1   15.30    4.10
 -13  13  -1   15.50    4.30
 -13  13  -1   10.40    4.80
  13 -13   1   19.90    5.80
  13 -13   1    9.30    2.90
 -14  13  -1    3.80    4.50
 -14  13  -1    6.40    3.50
 -14  13  -1   -0.70    3.40
  14 -13   1    0.20    2.40
  14 -13   1   -0.80    3.20
  14 -13   1    0.40    2.20
   8  12  -1    3.60    2.50
   8  12  -1    3.50    3.00
   8  12  -1    2.80    2.50
   8  12  -1    4.60    2.50
   8  12  -1   -0.10    2.30
  -8 -12   1    3.00    2.90
   7  12  -1   24.30    4.40
   7  12  -1   27.60    4.10
   7  12  -1   32.00    4.30
   7  12  -1   41.30    5.40
  -7 -12   1   25.30    3.90
  -7 -12   1   29.40    4.70
   6  12  -1   63.09    6.00
   6  12  -1   69.09    5.50
   6  12  -1   64.29    5.30
   6  12  -1   49.00    5.50
  -6 -12   1   49.50    4.90
  -6 -12   1   58.19    5.20
   5  12  -1   25.70    2.40
   5  12  -1   23.50    3.80
   5  12  -1   25.40    3.40
   5  12  -1   19.20    3.60
   5  12  -1   22.70    2.30
   5  12  -1   25.00    2.30
   5  12  -1   25.20    3.50
  -5 -12   1   28.20    3.60
  -5 -12   1   21.30    3.10
   4  12  -1   60.09    4.00
   4  12  -1   62.59    5.00
   4  12  -1   57.49    5.30
   4  12  -1   67.99    4.60
   4  12  -1   65.69    5.00
   4  12  -1   69.39    5.70
   4  12  -1   55.19    4.40
  -4 -12   1   56.99    4.70
  -4 -12   1   59.29    5.30
   3  12  -1  134.29    8.50
   3  12  -1  146.79    8.70
   3  12  -1  136.09    7.70
   3  12  -1  140.99    9.10
   3  12  -1  134.69    9.10
   3  12  -1  142.89    8.60
  -3 -12   1  131.19    8.40
   2  12  -1  133.99    7.20
   2  12  -1  122.59    7.80
   2  12  -1  133.19    7.90
   2  12  -1  122.89    8.40
   2  12  -1  129.19    8.40
   1  12  -1   -0.30    0.60
   1  12  -1    2.40    1.20
   1  12  -1    1.60    1.40
   1  12  -1    1.80    1.30
   1  12  -1    0.90    1.00
   1  12  -1   -0.70    1.50
   0  12  -1    0.50    1.30
   0  12  -1   -1.40    1.60
   0  12  -1    1.10    1.30
   0  12  -1    1.20    1.20
   0  12  -1    0.80    0.70
   0  12  -1   -0.90    0.90
   0 -12   1    0.70    1.10
   0 -12   1   -0.70    0.90
  -1  12  -1    2.60    1.90
  -1  12  -1    0.50    1.10
  -1  12  -1    2.00    1.30
  -1  12  -1    3.40    1.50
  -1  12  -1    1.00    0.80
  -1  12  -1    2.10    1.20
   1 -12   1    2.20    1.30
   1 -12   1    2.10    1.20
  -2  12  -1    3.60    1.10
  -2  12  -1    3.10    1.40
  -2  12  -1    4.50    1.40
  -2  12  -1    4.20    2.10
  -2  12  -1    1.90    1.60
   2 -12   1    4.00    1.60
   2 -12   1    2.70    1.50
  -3  12  -1    1.10    1.20
  -3  12  -1    2.00    1.70
  -3  12  -1    2.00    1.60
  -3  12  -1    5.30    1.40
  -3  12  -1    2.60    1.30
  -3  12  -1    0.20    1.80
   3 -12   1    4.10    1.70
  -4  12  -1  280.67   18.00
  -4  12  -1  298.77   16.80
  -4  12  -1  296.37   16.80
  -4  12  -1  277.97   17.90
  -4  12  -1  332.67   17.10
  -4  12  -1  312.47   18.30
   4 -12   1  312.67   17.80
   4 -12   1  301.27   17.70
  -5  12  -1    1.70    1.30
  -5  12  -1   -0.20    1.40
  -5  12  -1    2.40    1.90
  -5  12  -1    0.30    2.00
  -5  12  -1    1.50    1.50
   5 -12   1    0.40    1.60
   5 -12   1    0.30    1.60
  -6  12  -1   45.60    4.20
  -6  12  -1   40.00    5.60
  -6  12  -1   31.20    4.90
  -6  12  -1   40.70    5.20
  -6  12  -1   37.90    3.90
  -6  12  -1   38.20    4.30
   6 -12   1   43.50    2.90
   6 -12   1   42.80    2.80
   6 -12   1   39.50    5.50
   6 -12   1   44.90    5.90
  -7  12  -1   26.60    5.00
  -7  12  -1   29.20    5.20
  -7  12  -1   25.70    3.60
  -7  12  -1   30.60    3.80
  -7  12  -1   29.10    4.50
  -7  12  -1   26.00    4.10
   7 -12   1   21.40    4.20
   7 -12   1   27.20    3.00
   7 -12   1   26.70    2.60
   7 -12   1   31.20    4.80
   7 -12   1   33.30    4.40
  -8  12  -1  117.19   10.50
  -8  12  -1  125.09   12.40
  -8  12  -1  130.49    8.90
  -8  12  -1  129.99   10.80
  -8  12  -1  125.09    8.90
  -8  12  -1  135.49    9.10
   8 -12   1  115.79   10.10
   8 -12   1  126.39    7.90
   8 -12   1  124.99    7.80
   8 -12   1  128.59   10.50
  -9  12  -1    0.50    2.00
  -9  12  -1    0.80    2.70
  -9  12  -1    0.70    2.00
  -9  12  -1    0.10    2.00
  -9  12  -1    1.20    1.90
  -9  12  -1    3.80    2.30
   9 -12   1    1.70    1.60
   9 -12   1   -0.50    1.90
   9 -12   1    2.50    2.60
   9 -12   1    2.70    1.70
 -10  12  -1    5.40    3.30
 -10  12  -1    8.50    2.80
 -10  12  -1    5.80    3.50
 -10  12  -1    0.50    2.10
 -10  12  -1    9.10    2.80
 -10  12  -1    4.90    2.70
  10 -12   1    5.20    2.20
  10 -12   1    6.70    2.10
  10 -12   1    6.00    3.50
 -11  12  -1   62.19    6.10
 -11  12  -1   42.00    5.90
 -11  12  -1   39.50    6.70
 -11  12  -1   68.59    6.40
 -11  12  -1   36.20    6.50
 -11  12  -1   55.69    6.50
  11 -12   1   63.39    9.30
  11 -12   1   57.09    5.20
  11 -12   1   53.89    5.10
 -12  12  -1    6.80    4.40
 -12  12  -1    2.30    2.50
 -12  12  -1    3.80    3.10
 -12  12  -1    7.50    3.30
 -12  12  -1    5.20    2.90
 -12  12  -1    3.20    2.80
  12 -12   1    4.10    3.40
  12 -12   1   -0.50    2.20
  12 -12   1    8.20    2.70
  12 -12   1    4.40    2.30
  12 -12   1    3.50    3.30
 -13  12  -1   41.50    6.00
 -13  12  -1   26.10    5.10
 -13  12  -1   19.10    5.50
 -13  12  -1   28.20    6.10
 -13  12  -1   30.00    4.90
  13 -12   1   15.70    7.50
  13 -12   1   30.10    5.80
  13 -12   1   38.30    4.80
 -14  12  -1    2.00    2.70
 -14  12  -1    0.40    2.70
 -14  12  -1    1.90    3.10
 -14  12  -1    0.40    3.70
 -14  12  -1    3.70    4.20
  14 -12   1    1.10    2.50
  14 -12   1   -0.40    3.40
  14 -12   1    1.00    2.40
   9  11  -1   -0.60    2.20
   9  11  -1   -0.80    2.20
   9  11  -1   -1.70    2.50
   9  11  -1    1.20    2.70
   9  11  -1   -0.10    2.40
  -9 -11   1   -0.80    1.60
  -9 -11   1    1.00    1.40
  -9 -11   1   -0.40    2.20
   8  11  -1    6.90    3.70
   8  11  -1    3.20    2.60
   8  11  -1    2.50    2.40
   8  11  -1    2.80    2.50
   8  11  -1    4.10    2.40
  -8 -11   1    1.30    2.20
  -8 -11   1    1.70    1.40
  -8 -11   1    6.60    2.20
   7  11  -1   33.30    4.30
   7  11  -1   28.10    4.60
   7  11  -1   31.70    3.40
   7  11  -1   26.00    4.60
   7  11  -1   29.70    4.10
  -7 -11   1   24.80    5.30
  -7 -11   1   27.90    4.20
   6  11  -1   11.90    2.00
   6  11  -1    8.70    2.30
   6  11  -1   10.20    2.90
   6  11  -1   13.50    3.30
  -6 -11   1    8.90    2.50
   5  11  -1  107.29    6.40
   5  11  -1  108.89    8.30
   5  11  -1  113.89    6.50
   5  11  -1  119.09    6.80
   5  11  -1  104.89    7.40
   5  11  -1  111.19    8.30
   5  11  -1  108.29    7.50
  -5 -11   1  111.19    7.90
  -5 -11   1  105.59    7.60
   4  11  -1   10.50    2.10
   4  11  -1   13.60    1.70
   4  11  -1   14.40    2.30
   4  11  -1   12.00    1.80
   4  11  -1    7.10    2.30
  -4 -11   1    7.10    2.10
  -4 -11   1    8.20    2.00
   3  11  -1    2.20    1.30
   3  11  -1    2.30    1.30
   3  11  -1    3.00    1.00
   3  11  -1    1.50    1.60
   3  11  -1    3.80    1.70
   3  11  -1    3.60    1.50
  -3 -11   1    3.70    1.40
  -3 -11   1    2.30    1.40
   2  11  -1  176.58   10.00
   2  11  -1  177.08    9.40
   2  11  -1  169.48   10.60
   2  11  -1  178.18   10.70
   2  11  -1  182.78   10.00
  -2 -11   1  163.38   10.00
  -2 -11   1  163.68   10.10
   1  11  -1   61.09    4.90
   1  11  -1   64.09    4.20
   1  11  -1   60.09    3.70
   1  11  -1   60.39    4.70
   1  11  -1   62.99    4.20
  -1 -11   1   59.69    4.30
  -1 -11   1   52.59    4.30
   0  11  -1  163.98    9.40
   0  11  -1  179.18   10.30
   0  11  -1  171.38    9.20
   0  11  -1  154.98   10.00
   0  11  -1  157.98   10.80
   0  11  -1  154.58    9.40
   0 -11   1  170.28    9.70
   0 -11   1  175.38    9.80
  -1  11  -1  124.89    7.30
  -1  11  -1  127.99    7.10
  -1  11  -1  122.59    8.70
  -1  11  -1  120.59    7.80
  -1  11  -1  123.89    7.30
  -1  11  -1  125.69    8.10
   1 -11   1  117.79    7.60
   1 -11   1  120.49    7.70
  -2  11  -1   15.40    2.80
  -2  11  -1   11.40    2.40
  -2  11  -1   12.50    1.70
  -2  11  -1   13.60    2.90
  -2  11  -1   11.90    1.90
   2 -11   1   11.80    2.10
  -3  11  -1    5.70    1.40
  -3  11  -1    4.70    2.00
  -3  11  -1    8.70    2.40
  -3  11  -1    7.10    1.60
  -3  11  -1    4.30    1.50
  -3  11  -1    8.30    2.20
   3 -11   1    8.90    2.20
   3 -11   1    7.80    2.00
  -4  11  -1   19.40    3.40
  -4  11  -1   16.70    2.40
  -4  11  -1   20.60    3.80
  -4  11  -1   17.10    2.40
  -4  11  -1   17.70    2.40
  -4  11  -1   12.20    3.20
   4 -11   1   20.70    3.20
   4 -11   1   21.20    3.30
  -5  11  -1   86.89    7.50
  -5  11  -1   86.59    6.20
  -5  11  -1   92.99    7.70
  -5  11  -1   84.39    6.20
  -5  11  -1   80.69    7.00
  -5  11  -1   90.99    6.30
   5 -11   1   93.89    7.30
   5 -11   1   91.69    7.20
   5 -11   1   91.79    5.10
  -6  11  -1    6.80    4.30
  -6  11  -1   11.70    2.90
  -6  11  -1    3.80    1.80
  -6  11  -1    5.50    2.40
  -6  11  -1   10.50    2.30
  -6  11  -1    8.20    2.00
   6 -11   1    7.00    2.80
   6 -11   1   10.30    3.10
   6 -11   1    9.40    1.60
   6 -11   1    7.60    1.40
   6 -11   1    9.60    2.40
  -7  11  -1    3.00    2.40
  -7  11  -1    6.60    2.00
  -7  11  -1    3.50    1.80
  -7  11  -1    9.20    2.30
  -7  11  -1    8.50    3.20
  -7  11  -1    3.00    2.30
   7 -11   1    3.60    1.30
   7 -11   1    2.70    2.50
   7 -11   1    2.90    2.30
   7 -11   1    8.40    2.40
   7 -11   1    4.50    1.50
  -8  11  -1    0.30    1.60
  -8  11  -1    0.40    1.90
  -8  11  -1    2.80    1.90
  -8  11  -1   -1.40    1.70
  -8  11  -1   -0.90    1.90
  -8  11  -1    0.30    1.80
   8 -11   1   -0.80    1.20
   8 -11   1    1.80    1.80
   8 -11   1    0.00    2.00
   8 -11   1    1.90    2.40
   8 -11   1   -0.60    1.30
  -9  11  -1   54.99    7.90
  -9  11  -1   54.19    5.70
  -9  11  -1   51.69    5.50
  -9  11  -1   27.40    6.20
   9 -11   1   29.50    4.70
   9 -11   1   38.80    5.80
   9 -11   1   40.20    6.30
   9 -11   1   49.60    4.30
   9 -11   1   45.80    4.20
 -10  11  -1    2.20    2.00
 -10  11  -1    2.90    2.40
 -10  11  -1    1.20    2.50
 -10  11  -1    1.00    2.50
 -10  11  -1   -0.30    1.80
 -10  11  -1   -0.90    2.00
  10 -11   1    0.20    1.80
  10 -11   1    3.10    2.00
  10 -11   1    0.20    1.60
  10 -11   1    0.70    2.60
 -11  11  -1   23.90    4.90
 -11  11  -1   39.20    5.60
 -11  11  -1   41.30    7.50
 -11  11  -1   32.70    4.80
 -11  11  -1   30.70    4.80
 -11  11  -1   38.10    5.20
  11 -11   1   25.30    7.20
  11 -11   1   33.10    4.30
  11 -11   1   41.60    4.70
  11 -11   1   42.10    5.50
 -12  11  -1   34.00    7.30
 -12  11  -1   28.90    4.70
 -12  11  -1   30.30    6.70
 -12  11  -1   28.10    4.80
 -12  11  -1   27.00    4.70
 -12  11  -1   30.20    5.60
  12 -11   1   32.60    5.00
  12 -11   1   27.00    8.20
  12 -11   1   32.90    4.40
  12 -11   1   29.40    4.30
  12 -11   1   21.10    5.00
 -13  11  -1   29.50    7.10
 -13  11  -1   18.40    4.40
 -13  11  -1   29.20    5.20
 -13  11  -1   22.90    4.40
 -13  11  -1   27.40    4.80
 -13  11  -1   17.40    5.60
  13 -11   1   29.40    6.70
  13 -11   1   30.20    6.70
  13 -11   1   23.00    4.10
  13 -11   1   25.00    4.20
  13 -11   1   21.50    4.60
 -14  11  -1   56.99    7.10
 -14  11  -1   67.29   13.30
 -14  11  -1   56.09    6.80
 -14  11  -1   52.09    7.00
 -14  11  -1   58.29    9.70
  14 -11   1   64.09    6.40
  14 -11   1   54.19    6.30
  14 -11   1   61.79    9.90
 -15  11  -1    4.90    5.00
 -15  11  -1   11.80    4.10
 -15  11  -1    4.40    4.70
 -15  11  -1   12.40    3.60
  15 -11   1    4.70    3.00
  15 -11   1    7.10    4.70
  10  10  -1   13.60    4.30
  10  10  -1   17.70    3.90
  10  10  -1   18.70    4.70
  10  10  -1    9.30    3.80
  10  10  -1   21.60    4.20
 -10 -10   1   16.80    3.80
 -10 -10   1   15.20    2.60
   9  10  -1    7.90    3.50
   9  10  -1   15.50    4.50
   9  10  -1   10.90    3.10
   9  10  -1   11.00    3.20
   9  10  -1    8.60    3.30
  -9 -10   1    9.00    3.20
  -9 -10   1    9.40    3.00
  -9 -10   1    9.00    2.10
   8  10  -1   11.60    3.40
   8  10  -1   10.00    3.20
   8  10  -1   13.90    3.10
   8  10  -1   10.60    2.80
   8  10  -1   15.90    2.60
   8  10  -1   14.00    3.70
  -8 -10   1   12.10    2.20
  -8 -10   1   11.80    2.90
   7  10  -1   77.99    5.40
   7  10  -1   68.79    5.90
   7  10  -1   76.49    6.10
   7  10  -1   75.99    7.10
   7  10  -1   67.99    6.90
  -7 -10   1   66.59    5.00
  -7 -10   1   64.49    6.40
  -7 -10   1   73.79    6.10
   6  10  -1   44.10    3.70
   6  10  -1   47.40    4.30
   6  10  -1   46.70    5.20
   6  10  -1   48.90    5.20
   6  10  -1   48.40    4.40
  -6 -10   1   41.40    3.40
  -6 -10   1   42.10    4.80
  -6 -10   1   38.30    4.10
   5  10  -1   22.50    3.80
   5  10  -1   18.50    1.90
   5  10  -1   21.20    2.40
   5  10  -1   15.00    2.60
   5  10  -1   22.10    1.90
   5  10  -1   18.70    3.40
   5  10  -1   19.80    2.80
  -5 -10   1   19.60    3.30
   4  10  -1    1.10    1.50
   4  10  -1    0.40    1.50
   4  10  -1    1.10    0.90
   4  10  -1    1.30    1.30
   4  10  -1    0.90    0.90
   4  10  -1    0.20    1.10
  -4 -10   1    0.50    1.50
  -4 -10   1    0.20    1.40
   3  10  -1   83.69    5.00
   3  10  -1   86.79    5.60
   3  10  -1   75.59    6.20
   3  10  -1   83.99    5.50
   3  10  -1   83.49    5.50
   3  10  -1   84.99    6.30
  -3 -10   1   86.29    5.90
  -3 -10   1   80.19    5.90
   2  10  -1  383.56   21.60
   2  10  -1  376.66   20.80
   2  10  -1  409.66   20.90
   2  10  -1  403.66   21.70
   2  10  -1  397.36   20.40
  -2 -10   1  379.26   21.10
  -2 -10   1  387.16   21.20
   1  10  -1   25.00    2.30
   1  10  -1   16.30    2.60
   1  10  -1   23.10    1.90
   1  10  -1   25.50    2.30
   1  10  -1   19.30    2.80
  -1 -10   1   20.00    2.70
  -1 -10   1   20.90    2.50
   0  10  -1    0.20    0.60
   0  10  -1    0.70    1.50
   0  10  -1    1.70    0.90
   0  10  -1    0.30    0.80
   0  10  -1   -0.10    0.90
   0  10  -1    0.10    1.10
   0 -10   1   -0.20    0.90
   0 -10   1    0.40    1.00
  -1  10  -1  469.65   23.00
  -1  10  -1  423.16   22.90
  -1  10  -1  442.46   23.50
  -1  10  -1  417.36   23.80
  -1  10  -1  414.76   24.20
   1 -10   1  437.76   23.40
   1 -10   1  439.26   23.60
  -2  10  -1   49.00    3.70
  -2  10  -1   60.29    3.90
  -2  10  -1   53.99    4.50
  -2  10  -1   54.19    4.70
  -2  10  -1   44.60    4.60
  -2  10  -1   51.99    3.60
   2 -10   1   47.50    6.90
   2 -10   1   50.79    4.20
  -3  10  -1  667.03   35.20
  -3  10  -1  670.23   36.40
  -3  10  -1  715.13   36.60
  -3  10  -1  618.44   36.20
  -3  10  -1  641.84   35.10
  -3  10  -1  663.53   35.20
   3 -10   1  725.53   36.20
   3 -10   1  692.33   36.10
  -4  10  -1    1.20    1.20
  -4  10  -1    3.30    1.80
  -4  10  -1    2.60    1.20
  -4  10  -1    1.70    1.20
  -4  10  -1    2.00    1.70
  -4  10  -1    2.90    1.80
   4 -10   1    1.80    0.60
   4 -10   1    5.30    2.00
   4 -10   1    3.20    0.70
   4 -10   1    2.30    1.70
  -5  10  -1   74.79    5.50
  -5  10  -1   89.59    7.10
  -5  10  -1   72.49    5.50
  -5  10  -1   74.69    6.20
  -5  10  -1   86.99    7.10
  -5  10  -1   68.79    5.40
   5 -10   1   79.29    4.80
   5 -10   1   70.39    4.70
   5 -10   1   75.79    6.50
   5 -10   1   80.29    6.10
   5 -10   1   77.89    6.60
  -6  10  -1  663.23   35.80
  -6  10  -1  647.54   33.70
  -6  10  -1  531.65   34.20
  -6  10  -1  622.34   33.80
  -6  10  -1  629.84   35.50
  -6  10  -1  665.03   33.90
   6 -10   1  630.84   34.20
   6 -10   1  626.64   33.00
   6 -10   1  616.64   32.90
   6 -10   1  666.63   35.50
   6 -10   1  651.93   35.30
  -7  10  -1   93.19    8.60
  -7  10  -1   95.29    8.50
  -7  10  -1   94.99    7.00
  -7  10  -1  104.59    7.20
  -7  10  -1  100.89    7.10
  -7  10  -1   92.69    7.60
   7 -10   1  107.99    6.60
   7 -10   1  101.59    8.60
   7 -10   1   98.99    7.40
   7 -10   1  107.59    8.60
   7 -10   1   95.59    6.40
  -8  10  -1    8.70    2.70
  -8  10  -1    8.70    2.30
  -8  10  -1    5.30    2.40
  -8  10  -1   13.10    3.90
  -8  10  -1    5.40    2.10
  -8  10  -1    2.30    2.00
   8 -10   1    8.60    3.10
   8 -10   1    6.00    1.90
   8 -10   1    7.70    2.00
   8 -10   1    7.20    3.00
   8 -10   1    8.30    2.50
  -9  10  -1   24.30    5.30
  -9  10  -1   21.80    3.70
  -9  10  -1   22.10    3.70
  -9  10  -1   22.30    3.70
  -9  10  -1   14.40    3.20
  -9  10  -1   12.90    3.50
   9 -10   1   16.50    3.90
   9 -10   1   22.20    3.10
   9 -10   1   14.70    4.40
   9 -10   1   19.00    3.60
   9 -10   1   19.80    2.90
 -10  10  -1   -1.80    1.80
 -10  10  -1   -2.70    2.00
 -10  10  -1    3.50    2.50
 -10  10  -1    0.50    2.10
 -10  10  -1   -2.20    1.60
 -10  10  -1   -1.30    2.00
  10 -10   1   -2.00    1.80
  10 -10   1    1.40    1.70
  10 -10   1    0.20    2.30
  10 -10   1    1.10    1.70
 -11  10  -1  139.99    9.90
 -11  10  -1  133.59   11.90
 -11  10  -1  126.49   12.00
 -11  10  -1  129.29    9.70
 -11  10  -1  122.79    9.70
 -11  10  -1  115.19    9.20
  11 -10   1  121.89   11.50
  11 -10   1  126.59    9.00
  11 -10   1  133.49    9.20
  11 -10   1  136.19    9.90
 -12  10  -1  178.98   12.60
 -12  10  -1  181.88   12.60
 -12  10  -1  179.98   15.40
 -12  10  -1  177.38   15.00
 -12  10  -1  212.38   14.00
 -12  10  -1  164.08   12.30
  12 -10   1  180.18   17.60
  12 -10   1  184.18   11.90
  12 -10   1  199.28   15.50
  12 -10   1  154.28   11.50
  12 -10   1  178.68   12.70
 -13  10  -1    0.00    2.20
 -13  10  -1    2.90    3.50
 -13  10  -1    0.70    2.90
 -13  10  -1   -0.40    2.10
 -13  10  -1   -1.70    2.30
 -13  10  -1   -0.60    2.40
  13 -10   1   -3.20    2.50
  13 -10   1    1.60    2.50
  13 -10   1   -1.60    2.00
  13 -10   1    0.80    2.30
  13 -10   1   -0.10    2.50
 -14  10  -1   52.39    6.30
 -14  10  -1   50.39    6.60
 -14  10  -1   61.69    7.40
 -14  10  -1   46.10    8.70
  14 -10   1   57.29    6.40
  14 -10   1   54.59    6.50
  14 -10   1   47.30    8.20
 -15  10  -1   52.99    9.60
 -15  10  -1   58.59   10.60
 -15  10  -1   50.29    6.80
 -15  10  -1   59.59    6.60
 -15  10  -1   45.90    7.50
  15 -10   1   62.89   10.60
  15 -10   1   46.40    6.20
  10   9  -1   41.70    6.10
  10   9  -1   66.79    6.40
  10   9  -1   62.29    8.70
  10   9  -1   68.39    6.50
  10   9  -1   72.59    7.90
 -10  -9   1   53.19    7.00
 -10  -9   1   65.19    5.30
 -10  -9   1   55.39    7.30
   9   9  -1    1.00    2.30
   9   9  -1    1.70    2.30
   9   9  -1    1.90    1.60
   9   9  -1   -0.80    2.10
   9   9  -1    4.00    2.50
   9   9  -1    2.20    2.40
  -9  -9   1    2.20    2.40
  -9  -9   1    1.50    1.50
  -9  -9   1    0.30    1.90
   8   9  -1    0.30    2.00
   8   9  -1   -1.30    1.60
   8   9  -1    0.40    1.80
   8   9  -1   -0.80    1.80
   8   9  -1    0.30    1.40
   8   9  -1    1.90    2.20
  -8  -9   1    2.30    2.10
  -8  -9   1    1.60    1.90
  -8  -9   1   -0.20    1.20
   7   9  -1   38.20    3.70
   7   9  -1   36.00    5.50
   7   9  -1   41.20    5.90
   7   9  -1   34.90    4.20
  -7  -9   1   39.10    5.30
  -7  -9   1   37.30    4.70
  -7  -9   1   36.30    3.40
   6   9  -1    0.50    1.40
   6   9  -1   -1.30    1.40
   6   9  -1    1.30    1.80
   6   9  -1    0.30    1.10
   6   9  -1   -0.50    1.40
  -6  -9   1   -0.30    1.60
  -6  -9   1   -0.40    0.90
  -6  -9   1    1.50    1.60
   5   9  -1   55.99    4.00
   5   9  -1   53.59    4.30
   5   9  -1   56.09    3.30
   5   9  -1   59.69    7.30
   5   9  -1   45.50    5.00
   5   9  -1   46.90    4.20
  -5  -9   1   46.20    4.40
  -5  -9   1   47.10    3.60
   4   9  -1   27.70    3.00
   4   9  -1   27.90    2.50
   4   9  -1   22.70    2.30
   4   9  -1   29.40    3.90
   4   9  -1   33.60    3.80
   4   9  -1   25.60    2.90
  -4  -9   1   29.50    3.40
   3   9  -1   23.30    2.20
   3   9  -1   27.70    3.50
   3   9  -1   27.80    3.10
   3   9  -1   20.70    3.20
   3   9  -1   26.00    2.40
   3   9  -1   26.50    2.50
  -3  -9   1   29.20    3.30
   2   9  -1   67.09    4.10
   2   9  -1   69.09    5.20
   2   9  -1   61.69    4.30
   2   9  -1   56.09    4.30
   2   9  -1   71.69    5.20
  -2  -9   1   71.89    4.90
  -2  -9   1   72.99    4.90
   1   9  -1    9.40    1.40
   1   9  -1   11.50    2.10
   1   9  -1    9.40    1.80
   1   9  -1    6.70    1.30
   1   9  -1    9.20    1.20
  -1  -9   1    9.80    1.70
  -1  -9   1   10.00    1.80
   0   9  -1    5.10    1.60
   0   9  -1    3.00    1.20
   0   9  -1    3.60    1.00
   0   9  -1    4.40    0.90
   0   9  -1    3.50    1.00
   0  -9   1    3.30    1.20
   0  -9   1    4.20    1.30
  -1   9  -1   70.49    5.60
  -1   9  -1   63.59    5.20
  -1   9  -1   74.99    4.50
  -1   9  -1   73.39    4.50
   1  -9   1   72.09    5.00
  -2   9  -1    2.80    1.00
  -2   9  -1    0.60    1.10
  -2   9  -1    0.90    1.20
  -2   9  -1    1.90    1.00
  -2   9  -1    1.80    0.80
  -2   9  -1    1.90    1.50
   2  -9   1    1.80    1.30
   2  -9   1    2.60    1.40
  -3   9  -1   12.10    2.40
  -3   9  -1   10.20    1.60
  -3   9  -1    8.80    1.60
  -3   9  -1    7.90    2.20
  -3   9  -1    8.10    1.60
  -3   9  -1    9.70    2.30
   3  -9   1    8.50    2.10
   3  -9   1    6.40    2.00
  -4   9  -1    3.30    1.60
  -4   9  -1    1.40    1.20
  -4   9  -1    1.50    1.10
  -4   9  -1    0.90    1.10
  -4   9  -1    1.10    1.30
  -4   9  -1   -0.40    1.50
   4  -9   1    2.20    1.60
   4  -9   1    1.90    0.80
   4  -9   1    0.70    0.80
   4  -9   1    0.00    1.40
   4  -9   1   -0.30    1.30
  -5   9  -1   14.80    3.00
  -5   9  -1    5.90    2.10
  -5   9  -1    9.70    2.00
  -5   9  -1   12.20    2.40
  -5   9  -1   10.80    2.10
  -5   9  -1   11.90    2.10
   5  -9   1   14.40    1.80
   5  -9   1   10.20    1.60
   5  -9   1    7.00    2.20
   5  -9   1   13.10    2.60
   5  -9   1    9.50    2.60
  -6   9  -1   10.00    2.50
  -6   9  -1    7.50    2.60
  -6   9  -1   11.90    2.30
  -6   9  -1    9.50    2.70
  -6   9  -1   11.70    2.30
  -6   9  -1   13.20    2.40
   6  -9   1   13.20    2.00
   6  -9   1   13.00    1.90
   6  -9   1    9.50    2.70
   6  -9   1   10.20    2.40
   6  -9   1   13.10    3.40
  -7   9  -1    2.10    1.70
  -7   9  -1    1.60    2.20
  -7   9  -1    1.10    1.30
  -7   9  -1   -0.10    1.20
  -7   9  -1   -1.40    1.40
  -7   9  -1   -0.20    1.40
   7  -9   1    1.00    2.20
   7  -9   1    0.50    1.60
   7  -9   1   -0.20    1.20
   7  -9   1    0.20    1.10
   7  -9   1    0.00    1.70
  -8   9  -1  128.89    9.50
  -8   9  -1  144.79   10.10
  -8   9  -1  160.18    9.90
  -8   9  -1  146.69   11.60
  -8   9  -1  134.59   11.50
   8  -9   1  151.38   11.60
   8  -9   1  158.28   10.10
   8  -9   1  156.08    9.40
   8  -9   1  161.18   11.60
   8  -9   1  157.28    9.50
  -9   9  -1   -2.10    1.30
  -9   9  -1    0.20    1.60
  -9   9  -1    0.30    1.80
  -9   9  -1    0.90    1.90
  -9   9  -1    2.10    2.00
  -9   9  -1   -0.50    2.30
   9  -9   1   -0.70    1.50
   9  -9   1    0.70    2.00
   9  -9   1   -1.90    1.50
   9  -9   1   -0.70    2.10
 -10   9  -1  149.39   10.30
 -10   9  -1  134.09   12.10
 -10   9  -1  129.39   12.40
 -10   9  -1  169.38   10.70
 -10   9  -1  157.08   10.50
 -10   9  -1  142.49   10.40
  10  -9   1  155.48   12.50
  10  -9   1  130.89   11.70
  10  -9   1  149.69    9.80
  10  -9   1  164.68   10.10
  10  -9   1  149.49   10.40
 -11   9  -1    4.70    3.80
 -11   9  -1   10.30    2.90
 -11   9  -1    5.00    3.70
 -11   9  -1   12.00    3.20
 -11   9  -1   13.50    3.40
 -11   9  -1   10.00    3.00
  11  -9   1   13.30    4.50
  11  -9   1    9.30    2.70
  11  -9   1   10.10    2.60
  11  -9   1   12.80    3.20
  11  -9   1   13.40    4.60
 -12   9  -1   -0.20    2.00
 -12   9  -1    1.20    2.20
 -12   9  -1   -1.30    2.90
 -12   9  -1    2.60    2.80
 -12   9  -1   -1.60    2.10
 -12   9  -1   -3.80    2.10
  12  -9   1    4.70    5.80
  12  -9   1    3.30    2.10
  12  -9   1   -0.20    2.00
  12  -9   1    0.90    3.30
  12  -9   1   -1.00    1.70
 -13   9  -1    5.30    2.40
 -13   9  -1    0.20    3.00
 -13   9  -1    1.50    2.60
 -13   9  -1   -1.00    2.00
 -13   9  -1   -0.10    2.30
 -13   9  -1    3.20    3.80
  13  -9   1    0.30    3.30
  13  -9   1    1.70    2.70
  13  -9   1   -0.80    2.10
  13  -9   1    4.20    4.10
  13  -9   1    2.00    2.70
 -14   9  -1   48.80    6.40
 -14   9  -1   40.60    5.40
 -14   9  -1   44.10    8.40
 -14   9  -1   42.30    8.60
 -14   9  -1   37.90    5.80
  14  -9   1   48.90   10.80
  14  -9   1   49.40    9.10
  14  -9   1   43.60    6.00
  14  -9   1   37.20    5.20
  14  -9   1   30.60    5.00
 -15   9  -1    4.00    4.40
 -15   9  -1   22.70    8.80
 -15   9  -1    1.50    2.90
 -15   9  -1    5.00    2.80
  15  -9   1    5.00    3.10
  15  -9   1   14.50    6.00
  11   8  -1   31.60    4.80
  11   8  -1   25.40    4.50
  11   8  -1   33.70    6.60
  11   8  -1   23.40    4.40
  11   8  -1   22.90    5.10
 -11  -8   1   26.10    3.80
 -11  -8   1   20.40    4.60
  10   8  -1    3.00    2.80
  10   8  -1   -0.60    2.20
  10   8  -1    0.20    2.20
  10   8  -1    0.20    2.20
  10   8  -1    1.10    2.20
 -10  -8   1    1.60    2.70
 -10  -8   1    1.10    1.70
 -10  -8   1    0.90    2.50
   9   8  -1   18.50    3.60
   9   8  -1   20.10    5.30
   9   8  -1   14.00    4.10
   9   8  -1   12.80    3.90
   9   8  -1   20.20    3.70
   9   8  -1   19.10    3.20
  -9  -8   1   12.90    3.60
  -9  -8   1   19.00    2.80
   8   8  -1   92.79    8.40
   8   8  -1   98.39    7.20
   8   8  -1   81.49    6.90
   8   8  -1   98.09    7.60
   8   8  -1   89.39    8.30
   8   8  -1   89.39    6.60
  -8  -8   1   80.99    7.70
  -8  -8   1   96.79    7.90
  -8  -8   1   88.19    6.30
   7   8  -1  250.27   16.40
   7   8  -1  260.57   14.50
   7   8  -1  250.67   16.40
   7   8  -1  256.47   15.00
   7   8  -1  258.77   14.90
   7   8  -1  280.67   15.70
  -7  -8   1  243.68   15.60
  -7  -8   1  227.08   15.70
  -7  -8   1  240.38   14.10
   6   8  -1    0.60    1.70
   6   8  -1    0.90    1.10
   6   8  -1   -1.00    1.40
   6   8  -1   -0.90    1.20
   6   8  -1    1.40    1.40
  -6  -8   1    1.20    1.50
  -6  -8   1    1.10    1.00
  -6  -8   1    1.90    1.90
   5   8  -1    0.50    1.50
   5   8  -1    2.00    1.30
   5   8  -1    1.50    1.10
   5   8  -1    0.40    0.60
   5   8  -1   -0.20    1.10
   5   8  -1    0.50    1.40
  -5  -8   1    2.10    1.50
  -5  -8   1    0.00    0.90
  -5  -8   1    1.80    1.70
   4   8  -1    0.90    1.40
   4   8  -1    1.60    0.90
   4   8  -1    1.70    1.10
   4   8  -1    0.10    1.10
   4   8  -1    0.70    0.70
   4   8  -1    1.40    1.50
  -4  -8   1    1.00    1.40
  -4  -8   1    0.90    0.80
  -4  -8   1    1.80    1.30
   3   8  -1   33.80    3.50
   3   8  -1   29.60    2.70
   3   8  -1   33.40    2.50
   3   8  -1   27.10    2.60
   3   8  -1   36.20    3.60
   3   8  -1   30.70    2.60
  -3  -8   1   33.50    3.30
   2   8  -1   72.59    5.30
   2   8  -1   67.99    4.20
   2   8  -1   71.19    4.50
   2   8  -1   71.09    5.30
   2   8  -1   75.19    4.60
  -2  -8   1   73.09    5.10
   1   8  -1   38.90    2.50
   1   8  -1   41.80    3.50
   1   8  -1   42.50    2.80
   1   8  -1   41.60    3.50
   1   8  -1   37.00    2.80
  -1  -8   1   41.20    3.30
  -1  -8   1   27.10    3.80
   0   8  -1   90.59    5.80
   0   8  -1   86.19    5.00
   0   8  -1   78.39    4.70
   0   8  -1   83.99    4.90
   0   8  -1   76.89    5.50
   0  -8   1   82.39    5.40
  -1   8  -1  336.67   18.70
  -1   8  -1  343.07   17.70
  -1   8  -1  324.87   17.60
  -1   8  -1  316.97   18.40
  -1   8  -1  338.87   18.60
   1  -8   1  345.77   18.30
  -2   8  -1   14.90    1.80
  -2   8  -1   13.80    1.80
  -2   8  -1   15.40    2.50
  -2   8  -1   19.30    2.80
  -2   8  -1   16.60    2.60
  -2   8  -1   17.30    1.90
   2  -8   1   15.70    2.40
   2  -8   1   22.30    2.80
  -3   8  -1   18.00    2.20
  -3   8  -1   19.80    2.30
  -3   8  -1   23.40    3.40
  -3   8  -1   25.20    3.20
  -3   8  -1   23.00    2.30
  -3   8  -1   27.10    3.60
   3  -8   1   20.20    1.70
   3  -8   1   23.40    3.00
   3  -8   1   22.30    1.70
   3  -8   1   22.60    3.20
  -4   8  -1  912.81   49.40
  -4   8  -1  946.31   49.40
  -4   8  -1  927.91   49.99
  -4   8  -1  987.10   50.79
  -4   8  -1  895.81   50.89
  -4   8  -1  881.41   49.30
   4  -8   1  954.20   48.90
   4  -8   1  984.40   50.59
   4  -8   1  984.80   49.00
   4  -8   1 1001.80   49.99
   4  -8   1 1017.40   50.69
  -5   8  -1    8.10    2.10
  -5   8  -1    9.50    2.00
  -5   8  -1    9.20    1.90
  -5   8  -1   11.50    2.00
  -5   8  -1    9.90    2.90
  -5   8  -1   14.80    3.10
   5  -8   1   13.00    3.00
   5  -8   1    9.30    2.00
   5  -8   1   14.60    3.00
   5  -8   1    9.10    2.10
   5  -8   1   11.70    1.70
  -6   8  -1  180.48   12.50
  -6   8  -1  188.48   11.10
  -6   8  -1  187.58   11.50
  -6   8  -1  169.98   12.50
  -6   8  -1  171.68   10.90
  -6   8  -1  183.28   11.10
   6  -8   1  191.58   10.70
   6  -8   1  188.68   11.40
   6  -8   1  189.48   12.60
   6  -8   1  179.88   12.30
   6  -8   1  193.98   10.80
  -7   8  -1  244.18   16.80
  -7   8  -1  250.67   15.20
  -7   8  -1  261.87   15.40
  -7   8  -1  270.07   15.70
  -7   8  -1  246.68   17.00
  -7   8  -1  254.47   15.20
   7  -8   1  283.07   15.10
   7  -8   1  257.47   16.90
   7  -8   1  273.27   15.00
   7  -8   1  280.37   15.70
   7  -8   1  279.47   17.20
  -8   8  -1  194.58   16.40
  -8   8  -1  189.68   14.50
  -8   8  -1  196.28   12.60
  -8   8  -1  217.28   12.90
  -8   8  -1  188.68   12.90
   8  -8   1  233.58   15.00
   8  -8   1  221.58   12.50
   8  -8   1  219.78   13.00
   8  -8   1  201.48   12.30
   8  -8   1  211.38   14.60
  -9   8  -1    0.40    1.70
  -9   8  -1    4.40    2.30
  -9   8  -1    2.90    2.00
  -9   8  -1    3.00    1.90
  -9   8  -1   -0.10    1.60
  -9   8  -1    1.50    2.40
   9  -8   1    2.80    2.40
   9  -8   1    2.90    1.80
   9  -8   1    0.30    1.80
   9  -8   1    4.00    3.00
   9  -8   1    2.40    1.80
 -10   8  -1   25.70    3.90
 -10   8  -1   22.90    3.90
 -10   8  -1   31.70    4.40
 -10   8  -1   21.20    5.50
 -10   8  -1   20.60    3.60
 -10   8  -1   18.20    3.90
  10  -8   1   19.50    3.60
  10  -8   1   19.40    4.40
  10  -8   1   24.20    3.60
  10  -8   1   17.30    3.10
  10  -8   1   17.80    4.30
 -11   8  -1    1.90    2.80
 -11   8  -1    2.10    2.00
 -11   8  -1   -1.90    1.80
 -11   8  -1    5.70    2.70
  11  -8   1    4.70    2.50
  11  -8   1    0.30    1.70
  11  -8   1    2.80    1.90
  11  -8   1   -0.90    2.40
  11  -8   1   -0.20    2.50
 -12   8  -1   42.80    5.60
 -12   8  -1   33.80    5.00
 -12   8  -1   40.80    7.60
 -12   8  -1   25.90    5.90
 -12   8  -1   40.40    5.50
  12  -8   1   34.00    4.80
  12  -8   1   52.29    8.30
  12  -8   1   46.70    8.30
  12  -8   1   27.50    4.50
 -13   8  -1   99.59   11.30
 -13   8  -1  106.89    9.30
 -13   8  -1  103.69    9.00
 -13   8  -1  124.89    9.00
 -13   8  -1  109.49    9.70
 -13   8  -1  107.79    9.10
 -13   8  -1  126.89   12.50
  13  -8   1  112.79    8.90
  13  -8   1  105.59   11.70
  13  -8   1  124.19   13.80
  13  -8   1  115.99   10.50
 -14   8  -1   98.69   11.60
 -14   8  -1  113.79    9.40
 -14   8  -1  108.39    8.60
 -14   8  -1  109.39    9.30
 -14   8  -1  113.99   14.00
  14  -8   1  117.49   12.30
  14  -8   1  110.69   12.10
  14  -8   1  114.49    9.50
  14  -8   1  116.59    9.20
 -15   8  -1    4.50    2.90
 -15   8  -1    0.60    3.30
 -15   8  -1    4.90    3.10
 -15   8  -1    2.40    2.40
  15  -8   1    9.60    5.50
  15  -8   1    4.80    3.10
  12   7  -1   16.10    5.10
  12   7  -1   35.40    8.50
  12   7  -1   20.00    5.30
  12   7  -1   25.20    4.70
  12   7  -1   24.50    4.70
 -12  -7   1   17.70    4.60
 -12  -7   1   22.60    4.30
 -12  -7   1   15.70    2.10
 -12  -7   1   15.80    1.80
  11   7  -1    7.40    3.90
  11   7  -1    9.70    3.20
  11   7  -1   15.80    4.90
 -11  -7   1   14.00    2.70
 -11  -7   1    9.90    1.40
 -11  -7   1    3.60    2.90
 -11  -7   1   11.50    1.50
 -11  -7   1   13.50    4.10
  10   7  -1    5.80    3.20
  10   7  -1    7.50    2.40
  10   7  -1    2.90    2.50
  10   7  -1    3.70    2.40
  10   7  -1   15.60    4.50
  10   7  -1    4.40    2.50
 -10  -7   1    5.10    1.20
 -10  -7   1    2.40    2.60
 -10  -7   1    6.50    2.20
 -10  -7   1    8.10    1.30
   9   7  -1    6.40    2.60
   9   7  -1    3.80    2.20
   9   7  -1    7.20    2.60
   9   7  -1    8.40    3.10
   9   7  -1    6.40    3.00
   9   7  -1    6.40    2.30
  -9  -7   1    3.70    1.90
  -9  -7   1    7.20    1.20
  -9  -7   1    4.50    1.10
  -9  -7   1    5.70    2.80
   8   7  -1  302.97   17.00
   8   7  -1  264.37   18.70
   8   7  -1  281.77   18.70
   8   7  -1  334.27   17.70
   8   7  -1  283.07   16.90
   8   7  -1  287.67   16.60
  -8  -7   1  287.77   15.10
  -8  -7   1  286.07   18.10
  -8  -7   1  271.07   18.10
  -8  -7   1  289.97   16.40
   7   7  -1   57.69    5.20
   7   7  -1   53.19    4.40
   7   7  -1   49.20    5.70
   7   7  -1   50.69    4.60
   7   7  -1   45.50    6.00
   7   7  -1   41.00    4.30
  -7  -7   1   50.09    2.90
  -7  -7   1   47.60    2.90
  -7  -7   1   50.39    4.00
  -7  -7   1   48.20    5.40
  -7  -7   1   49.50    5.30
   6   7  -1    5.40    2.30
   6   7  -1    9.00    2.60
   6   7  -1    6.80    1.70
   6   7  -1    1.30    1.40
   6   7  -1    4.70    1.70
  -6  -7   1    4.90    1.40
  -6  -7   1    5.90    2.20
  -6  -7   1    8.40    3.20
   5   7  -1  313.17   18.50
   5   7  -1  320.57   16.20
   5   7  -1  312.37   17.10
   5   7  -1  285.27   18.40
   5   7  -1  316.67   17.30
   5   7  -1  304.77   17.30
  -5  -7   1  313.57   16.90
  -5  -7   1  328.17   18.30
  -5  -7   1  325.47   18.20
   4   7  -1   91.29    5.50
   4   7  -1   83.59    6.70
   4   7  -1   89.69    5.70
   4   7  -1   84.29    5.70
   4   7  -1   91.09    5.80
   4   7  -1  100.29    6.90
  -4  -7   1   90.99    5.40
  -4  -7   1   91.19    6.50
  -4  -7   1   82.99    6.30
   3   7  -1  131.29    9.10
   3   7  -1  155.48    8.10
   3   7  -1  127.79    8.10
   3   7  -1  145.79    9.20
   3   7  -1  142.09    8.30
   3   7  -1  151.18    8.30
  -3  -7   1  156.18    8.00
  -3  -7   1  144.39    9.00
  -3  -7   1  148.39    8.80
   2   7  -1  240.78   13.70
   2   7  -1  240.48   12.80
   2   7  -1  249.18   13.70
   2   7  -1  214.88   12.50
   2   7  -1  230.28   12.80
  -2  -7   1  256.97   13.50
   1   7  -1  113.79    7.00
   1   7  -1  103.99    5.90
   1   7  -1  103.99    6.80
   1   7  -1  100.19    6.10
   1   7  -1  109.09    6.20
  -1  -7   1  117.69    6.70
   0   7  -1   35.60    3.00
   0   7  -1   36.80    2.40
   0   7  -1   35.10    2.50
   0   7  -1   40.30    3.50
   0  -7   1   38.80    3.10
  -1   7  -1  216.48   13.00
  -1   7  -1  206.48   11.90
  -1   7  -1  215.88   11.90
  -1   7  -1  212.38   12.70
  -1   7  -1  248.88   13.00
   1  -7   1  239.38   12.60
   1  -7   1  228.58   12.60
  -2   7  -1  227.58   12.80
  -2   7  -1  206.28   11.90
  -2   7  -1  224.58   12.00
  -2   7  -1  205.98   11.90
  -2   7  -1  215.78   13.00
  -2   7  -1  194.98   12.70
   2  -7   1  229.58   12.90
   2  -7   1  234.98   11.50
   2  -7   1  236.98   12.90
   2  -7   1  232.58   11.50
  -3   7  -1 1242.98   66.29
  -3   7  -1 1317.37   65.89
  -3   7  -1 1260.47   65.19
  -3   7  -1 1238.38   66.19
  -3   7  -1 1130.69   64.99
  -3   7  -1 1220.78   65.09
   3  -7   1 1280.57   64.79
   3  -7   1 1325.27   66.19
   3  -7   1 1355.56   66.19
   3  -7   1 1300.07   65.69
   3  -7   1 1319.17   64.79
  -4   7  -1  546.15   30.60
  -4   7  -1  534.95   31.20
  -4   7  -1  547.65   31.30
  -4   7  -1  577.54   30.20
  -4   7  -1  607.24   30.20
  -4   7  -1  566.14   30.10
   4  -7   1  573.24   31.20
   4  -7   1  591.74   30.60
   4  -7   1  580.94   29.80
   4  -7   1  576.74   31.30
   4  -7   1  591.54   29.90
  -5   7  -1  874.81   47.90
  -5   7  -1  962.50   48.10
  -5   7  -1  851.11   49.30
  -5   7  -1 1000.10   48.20
  -5   7  -1  870.01   48.30
  -5   7  -1  933.91   49.50
   5  -7   1  899.61   47.60
   5  -7   1  932.41   49.30
   5  -7   1  956.50   48.40
   5  -7   1  952.00   47.80
   5  -7   1  907.91   49.20
  -6   7  -1  167.28    9.90
  -6   7  -1  144.19   10.90
  -6   7  -1  146.39    9.60
  -6   7  -1  164.88   11.50
  -6   7  -1  143.39   10.00
  -6   7  -1  173.18   10.00
   6  -7   1  155.98   12.50
   6  -7   1  161.48   10.00
   6  -7   1  165.98    9.60
   6  -7   1  166.78    9.50
   6  -7   1  171.08   11.30
  -7   7  -1  153.98    9.90
  -7   7  -1  141.89   11.00
  -7   7  -1  161.58    9.70
  -7   7  -1  149.49   11.30
  -7   7  -1  142.59    9.70
   7  -7   1  166.68   11.40
   7  -7   1  146.39    9.30
   7  -7   1  168.18    9.60
   7  -7   1  153.68   11.30
   7  -7   1  148.39    9.80
  -8   7  -1   42.60    4.30
  -8   7  -1   34.00    4.20
  -8   7  -1   46.20    4.50
  -8   7  -1   34.20    5.50
  -8   7  -1   49.10    4.50
   8  -7   1   44.70    4.90
   8  -7   1   47.10    6.60
   8  -7   1   27.50    5.10
   8  -7   1   52.09    4.40
   8  -7   1   44.70    4.20
  -9   7  -1   37.20    6.00
  -9   7  -1   48.70    4.60
  -9   7  -1   43.10    4.80
  -9   7  -1   38.40    5.50
  -9   7  -1   53.19    4.70
  -9   7  -1   35.00    6.00
   9  -7   1   41.20    4.30
   9  -7   1   41.10    4.70
   9  -7   1   60.89    7.60
   9  -7   1   40.70    4.30
   9  -7   1   46.40    6.80
 -10   7  -1   34.10    6.40
 -10   7  -1   22.90    3.60
 -10   7  -1   23.50    3.70
 -10   7  -1   27.50    4.00
 -10   7  -1   18.00    4.30
 -10   7  -1   16.40    3.30
  10  -7   1   17.90    3.20
  10  -7   1   16.20    3.50
  10  -7   1   22.50    3.50
  10  -7   1   29.90    4.20
  10  -7   1   36.00    5.90
 -11   7  -1   39.00    5.10
 -11   7  -1   40.80    7.30
 -11   7  -1   33.30    4.90
 -11   7  -1   53.49    8.00
 -11   7  -1   54.59    6.00
  11  -7   1   51.49    5.70
  11  -7   1   38.40    4.90
  11  -7   1   54.59    4.90
  11  -7   1   54.39    8.00
  11  -7   1   51.69    8.10
 -12   7  -1    9.40    5.80
 -12   7  -1    9.90    2.90
 -12   7  -1    8.10    2.70
 -12   7  -1    0.70    3.20
  12  -7   1    7.00    2.60
  12  -7   1    5.70    3.50
  12  -7   1   -0.10    2.10
  12  -7   1    6.40    5.00
 -13   7  -1    6.80    2.90
 -13   7  -1    7.00    4.40
 -13   7  -1    7.40    2.70
 -13   7  -1    7.00    2.40
 -13   7  -1   11.00    3.20
 -13   7  -1    4.50    3.90
  13  -7   1    7.40    3.50
  13  -7   1   13.70    3.50
  13  -7   1    5.90    2.70
  13  -7   1    3.20    3.60
  13  -7   1   11.40    4.40
 -14   7  -1    7.30    4.80
 -14   7  -1    9.40    4.80
 -14   7  -1   12.50    5.20
 -14   7  -1    7.80    4.80
 -14   7  -1   14.40    3.70
 -14   7  -1    5.60    3.00
 -14   7  -1    2.80    2.80
  14  -7   1    4.00    2.70
  14  -7   1    5.60    3.00
  14  -7   1    3.40    3.40
  14  -7   1   13.90    5.30
  14  -7   1    6.60    2.90
 -15   7  -1   -3.10    2.40
 -15   7  -1    1.20    2.00
 -15   7  -1    1.10    3.70
 -15   7  -1   -3.00    2.40
  15  -7   1    1.10    2.60
  15  -7   1    1.00    3.40
  12   6  -1   -1.60    2.70
  12   6  -1    9.50    3.20
  12   6  -1    7.40    4.00
  12   6  -1    4.00    3.10
  12   6  -1   10.80    3.40
 -12  -6   1    6.40    1.80
 -12  -6   1    3.50    1.80
 -12  -6   1    8.10    2.70
 -12  -6   1    5.50    3.40
  11   6  -1    4.80    3.20
  11   6  -1    6.20    2.70
  11   6  -1    3.00    2.50
  11   6  -1    5.70    3.10
  11   6  -1   10.50    3.20
 -11  -6   1    8.80    1.90
 -11  -6   1    5.70    2.20
 -11  -6   1    7.70    1.90
 -11  -6   1    4.60    3.20
 -11  -6   1    1.30    2.60
  10   6  -1    5.30    3.00
  10   6  -1   10.50    2.90
  10   6  -1    7.70    3.10
  10   6  -1    6.00    2.20
  10   6  -1    9.10    2.70
  10   6  -1    3.80    2.40
 -10  -6   1    2.90    1.50
 -10  -6   1    5.20    3.70
 -10  -6   1   10.60    2.40
 -10  -6   1    5.50    1.60
 -10  -6   1    6.80    3.10
   9   6  -1    3.10    2.00
   9   6  -1    8.20    2.20
   9   6  -1    4.10    2.90
   9   6  -1    4.00    2.20
   9   6  -1    6.60    2.40
   9   6  -1    4.30    3.00
  -9  -6   1    7.40    2.80
  -9  -6   1    7.90    1.70
  -9  -6   1    7.30    1.60
  -9  -6   1    3.40    1.80
  -9  -6   1   10.50    3.30
   8   6  -1   54.99    5.20
   8   6  -1   63.29    5.70
   8   6  -1   61.69    5.10
   8   6  -1   63.39    6.70
   8   6  -1   60.29    6.60
  -8  -6   1   59.19    4.80
  -8  -6   1   60.39    5.00
  -8  -6   1   56.59    6.30
  -8  -6   1   55.29    4.10
  -8  -6   1   58.79    6.30
   7   6  -1    9.30    3.10
   7   6  -1    5.20    2.70
   7   6  -1    4.50    2.00
   7   6  -1    5.90    1.90
   7   6  -1    9.70    2.90
   7   6  -1    6.70    1.90
  -7  -6   1    6.60    1.30
  -7  -6   1    8.40    1.40
  -7  -6   1    5.40    1.60
  -7  -6   1   10.60    2.80
  -7  -6   1    6.90    2.50
   6   6  -1   60.89    4.60
   6   6  -1   55.39    5.50
   6   6  -1   45.80    5.30
   6   6  -1   53.99    4.40
   6   6  -1   55.39    4.30
  -6  -6   1   63.99    5.60
  -6  -6   1   58.19    3.60
  -6  -6   1   48.40    5.20
  -6  -6   1   54.29    3.60
  -6  -6   1   55.39    4.10
   5   6  -1  487.45   27.30
   5   6  -1  525.75   28.70
   5   6  -1  522.05   27.40
   5   6  -1  520.65   28.70
   5   6  -1  480.75   26.20
   5   6  -1  503.45   27.20
  -5  -6   1  524.75   26.60
  -5  -6   1  522.85   28.40
  -5  -6   1  536.95   28.40
  -5  -6   1  517.15   27.00
  -5  -6   1  523.35   26.50
   4   6  -1  554.04   28.10
   4   6  -1  510.35   27.40
   4   6  -1  538.65   27.90
   4   6  -1  518.85   29.20
   4   6  -1  509.35   29.10
  -4  -6   1  545.45   27.80
  -4  -6   1  549.35   29.00
  -4  -6   1  532.45   27.20
  -4  -6   1  535.35   27.20
  -4  -6   1  546.15   28.90
   3   6  -1  376.86   22.00
   3   6  -1  424.96   23.10
   3   6  -1  403.16   23.00
   3   6  -1  392.46   22.00
   3   6  -1  408.76   21.90
   3   6  -1  433.76   21.90
  -3  -6   1  463.55   22.90
  -3  -6   1  464.45   23.00
  -3  -6   1  414.66   22.10
   2   6  -1  237.48   13.60
   2   6  -1  241.78   13.40
   2   6  -1  279.47   14.60
   2   6  -1  265.77   13.70
   2   6  -1  241.78   14.40
  -2  -6   1  266.37   14.40
  -2  -6   1  267.57   14.10
   1   6  -1   99.39    6.20
   1   6  -1   92.99    5.50
   1   6  -1   95.59    5.40
   1   6  -1  107.69    6.40
   1   6  -1   89.29    5.50
  -1  -6   1  108.99    6.20
   0   6  -1  179.28    9.50
   0   6  -1  178.58    9.90
   0   6  -1  168.48    9.40
   0   6  -1  170.48   10.20
   0  -6   1  188.88   10.10
  -1   6  -1   68.39    4.80
  -1   6  -1   72.39    5.20
  -1   6  -1   78.79    4.50
  -1   6  -1   77.29    5.30
   1  -6   1   79.79    5.20
   1  -6   1   78.79    5.20
  -2   6  -1   32.90    2.60
  -2   6  -1   30.70    3.30
  -2   6  -1   29.20    2.50
  -2   6  -1   32.50    2.50
  -2   6  -1   30.10    3.40
  -2   6  -1   32.30    3.40
   2  -6   1   33.10    2.30
   2  -6   1   32.50    3.20
   2  -6   1   36.40    3.40
   2  -6   1   36.70    2.30
  -3   6  -1  671.93   35.00
  -3   6  -1  602.04   34.90
  -3   6  -1  685.73   35.50
  -3   6  -1  636.64   36.00
  -3   6  -1  687.23   36.10
  -3   6  -1  681.93   35.00
   3  -6   1  683.93   34.80
   3  -6   1  695.43   36.00
   3  -6   1  695.93   34.80
   3  -6   1  710.03   35.50
   3  -6   1  673.93   36.00
  -4   6  -1   23.70    3.30
  -4   6  -1   35.20    3.10
  -4   6  -1   31.60    3.00
  -4   6  -1   29.10    4.10
  -4   6  -1   36.20    3.70
   4  -6   1   23.90    3.20
   4  -6   1   30.90    2.70
   4  -6   1   32.80    4.30
   4  -6   1   31.20    3.30
   4  -6   1   30.20    2.70
  -5   6  -1    9.70    2.50
  -5   6  -1   21.40    2.90
  -5   6  -1   14.60    3.10
  -5   6  -1   16.70    2.30
  -5   6  -1   17.40    2.40
  -5   6  -1   19.20    2.50
   5  -6   1   16.20    2.40
   5  -6   1   19.00    2.40
   5  -6   1   16.80    2.20
   5  -6   1   17.90    3.10
   5  -6   1   13.00    2.80
  -6   6  -1   20.30    3.80
  -6   6  -1   16.80    2.60
  -6   6  -1   25.50    3.10
  -6   6  -1   16.20    2.70
  -6   6  -1   13.10    2.80
  -6   6  -1   21.60    2.90
   6  -6   1   23.80    2.90
   6  -6   1   23.10    2.90
   6  -6   1   24.50    4.10
   6  -6   1   25.50    2.90
   6  -6   1   27.50    4.50
  -7   6  -1   30.00    4.90
  -7   6  -1   18.20    3.70
  -7   6  -1   24.50    3.30
  -7   6  -1   27.10    3.30
  -7   6  -1   34.00    3.70
  -7   6  -1   30.20    3.50
   7  -6   1   42.70    5.80
   7  -6   1   25.90    3.30
   7  -6   1   23.40    3.60
   7  -6   1   25.20    3.10
   7  -6   1   33.20    3.10
  -8   6  -1   43.00    4.30
  -8   6  -1   43.10    4.30
  -8   6  -1   44.90    4.20
  -8   6  -1   45.20    6.40
  -8   6  -1   45.50    6.40
  -8   6  -1   31.20    4.00
   8  -6   1   46.10    4.40
   8  -6   1   42.60    4.00
   8  -6   1   42.00    4.10
  -9   6  -1   -1.30    1.40
  -9   6  -1   -0.60    1.30
  -9   6  -1    0.90    1.70
  -9   6  -1    2.20    1.70
  -9   6  -1   -0.20    1.40
  -9   6  -1   -0.50    1.80
   9  -6   1    1.10    1.70
   9  -6   1    0.30    1.80
   9  -6   1   -0.90    1.40
   9  -6   1   -0.10    1.80
   9  -6   1    0.80    1.60
 -10   6  -1   48.20    4.70
 -10   6  -1   35.80    6.20
 -10   6  -1   39.30    4.60
 -10   6  -1   42.30    4.80
 -10   6  -1   34.20    4.40
 -10   6  -1   25.20    4.70
  10  -6   1   45.30    5.10
  10  -6   1   30.10    4.20
  10  -6   1   47.90    4.40
  10  -6   1   27.60    4.80
 -11   6  -1   58.29    5.60
 -11   6  -1   47.50    7.60
 -11   6  -1   55.19    5.30
 -11   6  -1   43.60    6.60
  11  -6   1   75.29    9.50
  11  -6   1   56.79    5.30
  11  -6   1   49.00    5.70
  11  -6   1   60.89    5.80
 -12   6  -1   12.20    2.60
 -12   6  -1   12.50    3.10
 -12   6  -1   12.20    3.10
 -12   6  -1    9.60    4.10
 -12   6  -1    8.10    3.60
  12  -6   1    8.20    2.90
  12  -6   1   10.80    4.60
  12  -6   1   14.70    3.30
  12  -6   1   16.40    4.80
 -13   6  -1   15.90    5.50
 -13   6  -1   24.10    4.30
 -13   6  -1   11.50    3.20
 -13   6  -1   21.70    3.40
 -13   6  -1   17.70    5.60
 -13   6  -1   14.20    4.30
  13  -6   1    6.40    4.30
  13  -6   1   20.30    5.80
  13  -6   1   21.60    4.00
  13  -6   1   16.90    3.70
  13  -6   1   17.60    3.80
 -14   6  -1   -1.00    1.80
 -14   6  -1    0.10    2.40
 -14   6  -1   -1.10    2.00
 -14   6  -1   -0.60    3.40
 -14   6  -1   -0.20    3.60
 -14   6  -1    1.30    2.70
 -14   6  -1    2.50    2.50
  14  -6   1   -1.00    2.90
  14  -6   1    1.90    2.70
  14  -6   1    1.30    2.40
  14  -6   1    1.90    2.30
  14  -6   1   -0.70    3.30
 -15   6  -1    4.50    2.20
 -15   6  -1    4.70    3.10
 -15   6  -1    7.20    4.40
 -15   6  -1    6.20    3.10
  15  -6   1    1.40    3.00
  15  -6   1    6.70    5.00
  13   5  -1    5.20    4.60
  13   5  -1    5.00    3.20
  13   5  -1    3.60    3.10
  13   5  -1    4.00    3.80
 -13  -5   1    1.90    1.90
 -13  -5   1    2.50    2.50
  12   5  -1    2.50    2.50
  12   5  -1    1.20    2.90
  12   5  -1   -1.00    4.80
  12   5  -1    1.40    4.10
  12   5  -1    0.50    2.70
 -12  -5   1   -1.30    2.30
 -12  -5   1    0.60    1.90
 -12  -5   1    3.70    1.80
 -12  -5   1    5.30    3.60
  11   5  -1   17.00    3.40
  11   5  -1    3.30    3.10
  11   5  -1   11.70    3.10
  11   5  -1    6.10    3.00
  11   5  -1   11.00    3.90
 -11  -5   1    4.90    3.20
 -11  -5   1   11.00    2.20
 -11  -5   1   12.10    2.80
 -11  -5   1    5.80    1.90
 -11  -5   1   13.40    4.00
  10   5  -1   22.20    5.00
  10   5  -1   45.60    5.20
  10   5  -1   39.10    6.70
  10   5  -1   32.70    4.70
  10   5  -1   28.70    3.90
 -10  -5   1   27.50    5.20
 -10  -5   1   34.40    4.20
 -10  -5   1   29.00    3.30
 -10  -5   1   33.50    3.60
   9   5  -1   86.29    8.50
   9   5  -1   93.89   12.10
   9   5  -1   91.39    7.10
   9   5  -1   99.79    7.40
   9   5  -1   83.49    6.70
   9   5  -1   96.59    7.10
  -9  -5   1   89.19    8.20
  -9  -5   1   90.49    6.60
  -9  -5   1   87.59    6.00
  -9  -5   1   88.79    8.20
  -9  -5   1   79.79    5.90
   8   5  -1   35.70    4.30
   8   5  -1   35.10    5.30
   8   5  -1   32.20    4.10
   8   5  -1   37.90    5.90
   8   5  -1   31.50    3.80
  -8  -5   1   30.30    3.10
  -8  -5   1   30.40    3.10
  -8  -5   1   38.10    5.60
  -8  -5   1   35.80    3.80
  -8  -5   1   33.60    5.20
   7   5  -1  277.77   18.60
   7   5  -1  303.67   18.50
   7   5  -1  280.37   16.90
   7   5  -1  303.17   16.80
   7   5  -1  278.07   16.50
   7   5  -1  286.97   16.70
  -7  -5   1  295.67   16.00
  -7  -5   1  312.47   18.30
  -7  -5   1  297.37   16.40
  -7  -5   1  309.27   18.10
   6   5  -1   38.00    3.70
   6   5  -1   24.70    3.20
   6   5  -1   36.40    5.10
   6   5  -1   32.50    3.10
   6   5  -1   43.80    5.30
   6   5  -1   32.50    3.30
  -6  -5   1   30.70    4.30
  -6  -5   1   33.90    3.10
  -6  -5   1   32.30    2.70
  -6  -5   1   40.50    4.30
  -6  -5   1   32.70    2.70
   5   5  -1  424.16   24.60
   5   5  -1  395.86   23.00
   5   5  -1  339.37   21.50
   5   5  -1  394.36   21.50
   5   5  -1  381.86   21.60
  -5  -5   1  417.16   21.40
  -5  -5   1  443.56   23.00
  -5  -5   1  409.66   21.10
  -5  -5   1  400.76   21.00
  -5  -5   1  432.36   22.80
   4   5  -1   25.30    3.30
   4   5  -1   24.80    2.40
   4   5  -1   28.60    3.60
   4   5  -1   24.70    2.40
   4   5  -1   24.30    2.30
   4   5  -1   23.30    1.70
  -4  -5   1   25.10    2.20
  -4  -5   1   28.10    3.40
  -4  -5   1   25.40    1.90
  -4  -5   1   23.20    3.00
   3   5  -1   37.20    2.50
   3   5  -1   41.30    2.90
   3   5  -1   41.10    3.00
   3   5  -1   30.90    3.50
   3   5  -1   34.40    3.60
   3   5  -1   39.00    2.80
  -3  -5   1   39.00    2.40
  -3  -5   1   41.40    3.60
  -3  -5   1   38.70    3.40
  -3  -5   1   42.20    3.80
  -3  -5   1   37.50    2.40
   2   5  -1  304.17   16.90
   2   5  -1  309.07   16.50
   2   5  -1  319.27   17.50
   2   5  -1  304.67   17.40
   2   5  -1  301.97   16.70
  -2  -5   1  336.37   17.40
  -2  -5   1  334.57   16.50
  -2  -5   1  339.87   17.30
   1   5  -1  919.11   46.60
   1   5  -1  885.51   46.40
   1   5  -1  916.71   46.60
   1   5  -1  847.12   47.20
   1   5  -1  935.61   47.30
  -1  -5   1  989.00   47.20
  -1  -5   1  909.01   47.20
   0   5  -1   25.20    2.40
   0   5  -1   23.20    1.80
   0   5  -1   22.50    1.70
   0  -5   1   23.90    2.30
   0  -5   1   23.70    2.30
  -1   5  -1    7.20    1.60
  -1   5  -1    9.40    1.20
  -1   5  -1    9.20    1.70
  -1   5  -1    8.10    1.60
  -1   5  -1   11.30    1.30
   1  -5   1    9.70    1.00
   1  -5   1    9.60    0.90
   1  -5   1   10.50    1.80
   1  -5   1    8.50    1.70
  -2   5  -1   27.60    3.00
  -2   5  -1   27.10    2.30
  -2   5  -1   24.40    2.10
  -2   5  -1   23.20    2.10
  -2   5  -1   27.20    3.10
  -2   5  -1   28.20    2.80
   2  -5   1   26.70    3.00
   2  -5   1   29.00    2.10
   2  -5   1   29.40    3.00
   2  -5   1   24.90    2.00
   2  -5   1   26.40    2.60
  -3   5  -1  199.08   10.30
  -3   5  -1  159.38   11.00
  -3   5  -1  179.78   11.10
  -3   5  -1  170.98   10.20
  -3   5  -1  195.58   10.70
  -3   5  -1  191.28   10.30
   3  -5   1  188.68   10.10
   3  -5   1  179.68   10.00
   3  -5   1  189.58   11.20
   3  -5   1  184.98   11.20
   3  -5   1  183.88   10.50
  -4   5  -1 1439.66   71.49
  -4   5  -1 1439.06   71.69
  -4   5  -1 1239.68   71.29
  -4   5  -1 1442.76   71.49
  -4   5  -1 1263.77   72.49
  -4   5  -1 1435.26   72.69
   4  -5   1 1417.76   71.29
   4  -5   1 1455.05   71.69
   4  -5   1 1386.56   72.49
   4  -5   1 1370.26   71.29
   4  -5   1 1433.96   72.59
  -5   5  -1  133.79    8.20
  -5   5  -1  136.89    8.00
  -5   5  -1  135.09    8.10
  -5   5  -1  131.19    9.30
  -5   5  -1  127.39    9.20
  -5   5  -1  128.09    7.90
   5  -5   1  126.89    9.20
   5  -5   1  125.89    9.10
   5  -5   1  135.39    8.10
   5  -5   1  120.69    7.70
   5  -5   1  129.89    8.10
   5  -5   1  126.49    7.80
  -6   5  -1  177.28   10.70
  -6   5  -1  184.38   10.90
  -6   5  -1  185.48   10.90
  -6   5  -1  181.88   12.20
  -6   5  -1  168.48   12.10
  -6   5  -1  188.08   10.80
   6  -5   1  172.08   10.50
   6  -5   1  191.98   12.20
   6  -5   1  193.18   10.90
   6  -5   1  177.48   12.20
   6  -5   1  170.08   10.70
   6  -5   1  174.18   10.50
  -7   5  -1    9.70    2.00
  -7   5  -1    8.10    2.00
  -7   5  -1    7.70    2.10
  -7   5  -1    7.40    2.00
  -7   5  -1    8.10    2.90
  -7   5  -1    8.20    2.90
   7  -5   1    8.70    2.00
   7  -5   1    8.00    1.90
   7  -5   1    4.00    1.60
   7  -5   1   10.10    3.10
   7  -5   1    7.50    2.00
   7  -5   1   10.60    2.90
  -8   5  -1   45.00    4.20
  -8   5  -1   38.20    5.70
  -8   5  -1   49.50    4.30
  -8   5  -1   35.40    5.60
  -8   5  -1   46.60    4.20
  -8   5  -1   44.40    4.40
   8  -5   1   63.29    7.30
   8  -5   1   53.19    4.40
   8  -5   1   36.50    3.90
   8  -5   1   38.50    4.10
   8  -5   1   44.10    4.30
  -9   5  -1    2.80    1.80
  -9   5  -1   -0.40    1.90
  -9   5  -1    2.90    2.30
  -9   5  -1    4.50    1.90
  -9   5  -1    3.60    2.00
   9  -5   1    3.20    2.00
   9  -5   1    4.10    2.00
   9  -5   1    4.10    3.80
   9  -5   1    3.30    2.10
   9  -5   1    4.40    1.90
   9  -5   1    3.80    4.70
 -10   5  -1   29.50    4.10
 -10   5  -1   49.60    7.80
 -10   5  -1   30.50    5.80
 -10   5  -1   24.70    3.70
 -10   5  -1   27.20    4.00
 -10   5  -1   36.60    4.70
  10  -5   1   44.70    6.90
  10  -5   1   33.70    4.30
  10  -5   1   34.80    4.30
  10  -5   1   32.10    4.10
  10  -5   1   33.70    6.00
  10  -5   1   26.40    4.00
 -11   5  -1   13.40    4.30
 -11   5  -1    9.20    3.00
 -11   5  -1   25.00    5.70
 -11   5  -1   18.00    3.40
 -11   5  -1    8.00    2.50
  11  -5   1   12.40    2.90
  11  -5   1   16.20    3.30
  11  -5   1   18.30    3.80
  11  -5   1   19.70    5.30
  11  -5   1   10.60    3.60
 -12   5  -1   -0.50    1.50
 -12   5  -1    1.60    2.10
 -12   5  -1    0.40    2.10
 -12   5  -1    0.60    5.00
  12  -5   1   -0.90    1.80
  12  -5   1    1.50    2.10
  12  -5   1    0.30    2.60
  12  -5   1    0.40    2.80
 -13   5  -1    1.60    2.40
 -13   5  -1    3.70    2.20
 -13   5  -1   -1.60    2.10
 -13   5  -1    3.90    2.70
 -13   5  -1    0.90    3.00
 -13   5  -1    8.40    6.80
  13  -5   1    0.10    2.10
  13  -5   1   -2.60    2.70
  13  -5   1    1.90    2.30
  13  -5   1    3.50    3.70
  13  -5   1   -2.20    1.70
 -14   5  -1    6.70    3.10
 -14   5  -1   10.30    3.60
 -14   5  -1   14.00    5.00
 -14   5  -1   10.60    3.50
 -14   5  -1   13.50    2.70
 -14   5  -1    5.70    4.30
 -14   5  -1   11.00    3.50
  14  -5   1    9.90    3.40
  14  -5   1    7.80    4.80
  14  -5   1   16.20    5.30
  14  -5   1   16.90    5.40
  14  -5   1   12.70    3.40
 -15   5  -1   14.40    2.80
 -15   5  -1   10.20    3.50
 -15   5  -1   16.10    3.80
 -15   5  -1   18.60    6.00
  15  -5   1   17.00    4.10
  15  -5   1   19.50    6.40
  15  -5   1   16.60    5.30
  15  -5   1   26.40    7.00
  13   4  -1    3.70    2.80
  13   4  -1    2.10    3.30
  13   4  -1    6.40    3.70
  13   4  -1    1.50    2.50
 -13  -4   1    0.50    2.20
 -13  -4   1    1.20    1.90
 -13  -4   1    1.60    3.10
 -13  -4   1    0.90    1.70
  12   4  -1   -0.20    2.20
  12   4  -1    0.50    3.00
  12   4  -1   -0.20    2.30
  12   4  -1    2.70    2.20
  12   4  -1    2.50    3.30
 -12  -4   1    0.60    1.80
 -12  -4   1   -2.40    2.20
 -12  -4   1   -0.50    1.50
 -12  -4   1   -0.20    2.40
 -12  -4   1   -1.30    1.80
  11   4  -1    2.50    2.60
  11   4  -1    2.90    2.70
  11   4  -1    3.90    2.40
  11   4  -1    1.20    2.20
  11   4  -1    4.10    2.60
 -11  -4   1    7.50    3.70
 -11  -4   1    5.70    1.90
 -11  -4   1    4.50    2.20
 -11  -4   1    2.00    2.80
  10   4  -1  128.69    9.50
  10   4  -1  154.38    9.80
  10   4  -1  103.69   10.80
  10   4  -1  127.59    9.50
  10   4  -1  120.79    9.10
  10   4  -1  144.79   11.70
 -10  -4   1  151.08   11.40
 -10  -4   1  134.59   11.00
 -10  -4   1  134.09    9.20
 -10  -4   1  130.39    8.60
 -10  -4   1  145.29    8.60
   9   4  -1   -0.40    1.70
   9   4  -1    2.30    2.10
   9   4  -1   -0.10    1.50
   9   4  -1   -0.60    1.70
   9   4  -1    0.30    2.00
   9   4  -1    0.20    1.50
  -9  -4   1    2.40    2.10
  -9  -4   1    0.80    1.60
  -9  -4   1   -0.60    1.20
  -9  -4   1    1.30    2.10
  -9  -4   1   -1.40    1.20
   8   4  -1  382.66   20.90
   8   4  -1  371.16   20.80
   8   4  -1  346.27   21.00
   8   4  -1  347.67   22.60
   8   4  -1  345.67   20.60
   8   4  -1  364.56   22.80
  -8  -4   1  391.26   20.20
  -8  -4   1  379.26   20.20
  -8  -4   1  362.16   22.40
  -8  -4   1  400.96   22.60
  -8  -4   1  380.56   20.60
   7   4  -1  334.17   19.90
   7   4  -1  373.46   20.20
   7   4  -1  382.06   20.40
   7   4  -1  361.16   21.70
   7   4  -1  350.96   20.10
   7   4  -1  326.17   21.60
  -7  -4   1  371.86   19.60
  -7  -4   1  376.26   21.60
  -7  -4   1  358.26   19.90
  -7  -4   1  385.26   19.60
  -7  -4   1  363.16   21.50
   6   4  -1   91.79    7.30
   6   4  -1   91.69    6.10
   6   4  -1   84.19    5.90
   6   4  -1   86.29    6.20
   6   4  -1   86.39    6.00
   6   4  -1   86.69    7.30
  -6  -4   1   86.19    5.80
  -6  -4   1   81.79    5.60
  -6  -4   1   97.39    7.30
  -6  -4   1   94.29    5.60
  -6  -4   1   92.59    7.20
   5   4  -1  171.08   11.20
   5   4  -1  169.88   10.00
   5   4  -1  160.58   11.10
   5   4  -1  179.88   10.10
   5   4  -1  171.68    9.90
  -5  -4   1  177.18    9.70
  -5  -4   1  171.98   11.10
  -5  -4   1  173.08    9.80
  -5  -4   1  179.58   11.10
  -5  -4   1  176.58    9.70
   4   4  -1   16.50    2.70
   4   4  -1   14.30    1.90
   4   4  -1   14.90    1.10
   4   4  -1   10.50    1.70
   4   4  -1   11.90    1.80
   4   4  -1   11.30    2.40
  -4  -4   1   17.50    2.80
  -4  -4   1   10.50    1.50
  -4  -4   1   10.50    1.50
  -4  -4   1   11.40    1.50
  -4  -4   1   14.60    2.50
   3   4  -1    8.40    1.30
   3   4  -1    6.30    1.20
   3   4  -1    5.00    1.60
   3   4  -1    8.30    1.20
   3   4  -1    8.30    1.80
   3   4  -1    6.00    0.80
  -3  -4   1    7.80    1.10
  -3  -4   1    7.00    1.80
  -3  -4   1    6.40    1.70
  -3  -4   1    8.50    1.10
  -3  -4   1    7.00    1.10
   2   4  -1  365.76   19.90
   2   4  -1  360.36   19.10
   2   4  -1  329.17   19.10
   2   4  -1  373.06   19.90
   2   4  -1  336.87   19.20
   2   4  -1  350.86   19.00
  -2  -4   1  386.26   19.80
  -2  -4   1  379.76   18.90
  -2  -4   1  393.86   19.00
  -2  -4   1  392.16   19.90
  -2  -4   1  385.46   19.00
   1   4  -1 1317.07   68.79
   1   4  -1 1286.07   68.99
   1   4  -1 1330.07   69.59
   1   4  -1 1338.37   68.99
   1   4  -1 1337.97   69.49
  -1  -4   1 1413.36   68.79
  -1  -4   1 1395.86   68.79
  -1  -4   1 1457.25   69.59
   0   4  -1   69.89    4.80
   0   4  -1   77.09    4.30
   0   4  -1   67.69    4.80
   0   4  -1   73.09    4.30
   0  -4   1   80.39    4.80
   0  -4   1   79.29    4.90
   0  -4   1   79.39    4.10
   0  -4   1   83.19    4.20
  -1   4  -1   54.69    3.60
  -1   4  -1   59.29    3.60
  -1   4  -1   52.59    4.10
  -1   4  -1   54.79    3.50
  -1   4  -1   62.09    4.30
  -1   4  -1   66.59    4.10
   1  -4   1   58.29    4.20
   1  -4   1   67.29    3.60
   1  -4   1   63.49    3.50
   1  -4   1   61.09    4.20
  -2   4  -1  324.87   18.60
  -2   4  -1  312.57   18.90
  -2   4  -1  401.66   19.60
  -2   4  -1  384.16   19.00
  -2   4  -1  323.47   19.30
  -2   4  -1  376.56   18.70
   2  -4   1  360.06   18.60
   2  -4   1  361.16   18.90
   2  -4   1  389.56   19.50
   2  -4   1  366.76   19.40
   2  -4   1  322.87   18.80
  -3   4  -1 1870.41   92.79
  -3   4  -1 1869.31   93.49
  -3   4  -1 1887.81   92.59
  -3   4  -1 1882.01   92.59
  -3   4  -1 1641.84   92.39
   3  -4   1 1777.22   92.49
   3  -4   1 1776.32   92.49
   3  -4   1 1822.72   93.39
   3  -4   1 1803.82   93.39
   3  -4   1 1819.82   92.49
   3  -4   1 1838.12   92.69
  -4   4  -1  208.18   11.20
  -4   4  -1  193.78   11.20
  -4   4  -1  189.78   11.10
  -4   4  -1  196.38   12.20
  -4   4  -1  187.88   11.10
  -4   4  -1  210.78   12.40
   4  -4   1  206.98   12.20
   4  -4   1  193.48   11.20
   4  -4   1  200.08   12.20
   4  -4   1  203.18   11.10
   4  -4   1  189.08   11.00
  -5   4  -1  460.95   25.60
  -5   4  -1  447.66   24.10
  -5   4  -1  451.65   25.40
  -5   4  -1  430.76   24.20
  -5   4  -1  466.65   24.30
   5  -4   1  446.96   24.00
   5  -4   1  442.96   25.40
   5  -4   1  459.35   24.10
   5  -4   1  453.55   24.20
   5  -4   1  454.85   24.20
  -6   4  -1    9.00    1.90
  -6   4  -1    8.40    2.80
  -6   4  -1    4.10    2.30
  -6   4  -1    4.50    1.60
  -6   4  -1    9.60    2.00
  -6   4  -1    7.80    1.80
   6  -4   1    8.00    1.80
   6  -4   1   10.10    2.10
   6  -4   1    7.20    2.50
   6  -4   1    5.70    2.10
   6  -4   1    7.50    1.80
   6  -4   1    7.60    1.90
  -7   4  -1  100.39    6.50
  -7   4  -1   88.39    6.30
  -7   4  -1   99.49    8.10
  -7   4  -1   81.79    6.20
  -7   4  -1   93.19    6.50
  -7   4  -1   76.59    7.40
   7  -4   1   86.79    6.20
   7  -4   1   90.39    6.50
   7  -4   1   93.59    6.30
   7  -4   1   96.99    6.50
   7  -4   1   92.59    8.10
  -8   4  -1  112.29    9.20
  -8   4  -1  106.19    7.40
  -8   4  -1  104.19    9.00
  -8   4  -1   96.59    7.10
  -8   4  -1  102.29    7.20
  -8   4  -1   98.39    7.20
   8  -4   1  106.49    7.30
   8  -4   1  116.79    9.30
   8  -4   1  102.79    7.10
   8  -4   1  110.59    7.50
   8  -4   1   93.99    7.20
   8  -4   1  107.09    9.00
  -9   4  -1   31.50    3.80
  -9   4  -1   27.00    3.70
  -9   4  -1   27.60    3.70
  -9   4  -1   24.70    4.60
  -9   4  -1   36.20    4.30
  -9   4  -1   33.80    7.90
   9  -4   1   33.60    6.00
   9  -4   1   21.00    4.30
   9  -4   1   21.00    3.40
   9  -4   1   25.80    3.50
 -10   4  -1   44.00    6.40
 -10   4  -1   47.80    4.70
 -10   4  -1   42.10    5.00
 -10   4  -1   48.00    5.30
 -10   4  -1   38.00   10.40
 -10   4  -1   51.49    4.70
  10  -4   1   38.70    6.30
  10  -4   1   59.69    7.80
  10  -4   1   39.00    4.80
  10  -4   1   46.20    5.30
  10  -4   1   48.40    4.80
  10  -4   1   43.80    4.60
 -11   4  -1   67.39    8.40
 -11   4  -1   67.89    9.10
 -11   4  -1   47.20    5.10
 -11   4  -1   50.09    5.80
 -11   4  -1   56.89    5.40
 -11   4  -1   57.69    4.80
 -11   4  -1   57.99    5.30
  11  -4   1   67.69   10.70
  11  -4   1   59.09    5.70
  11  -4   1   59.09    8.80
  11  -4   1   42.60    6.50
 -12   4  -1    1.00    1.50
 -12   4  -1    1.20    3.10
 -12   4  -1    1.20    3.00
 -12   4  -1    0.30    1.40
 -12   4  -1    3.20    2.30
  12  -4   1    1.50    2.10
  12  -4   1    0.10    2.50
  12  -4   1    0.80    3.20
  12  -4   1    0.80    1.80
 -13   4  -1   29.50    4.60
 -13   4  -1   39.50   10.60
 -13   4  -1   30.50    6.30
 -13   4  -1   32.90    3.70
 -13   4  -1   25.20    4.20
 -13   4  -1   26.30    4.30
 -13   4  -1   30.50    4.60
  13  -4   1   20.60    5.10
  13  -4   1   37.80    5.20
  13  -4   1   28.10    4.60
  13  -4   1   50.09    8.60
 -14   4  -1   23.40    4.60
 -14   4  -1   31.50    6.50
 -14   4  -1   28.80    7.10
 -14   4  -1   38.00    5.90
 -14   4  -1   28.80    4.80
 -14   4  -1   34.50    3.90
 -14   4  -1   36.50    5.50
  14  -4   1   23.90    4.80
  14  -4   1   41.50   10.50
  14  -4   1   33.40    6.30
  14  -4   1   39.20    5.40
 -15   4  -1   11.20    3.60
 -15   4  -1    5.70    4.20
 -15   4  -1    7.20    3.30
  15  -4   1    4.00    3.20
  15  -4   1    7.50    4.40
  15  -4   1    5.00    4.20
  15  -4   1    9.80    6.10
  14   3  -1   12.20    5.90
  14   3  -1   10.70    4.10
  14   3  -1    7.70    5.20
  14   3  -1   20.10    4.50
 -14  -3   1   10.40    3.40
 -14  -3   1   12.60    3.00
 -14  -3   1   17.90    5.10
 -14  -3   1   16.80    3.90
  13   3  -1    9.80    4.70
  13   3  -1    3.60    2.80
  13   3  -1    3.00    3.00
  13   3  -1   13.20    3.60
  13   3  -1    1.90    3.00
 -13  -3   1    3.80    3.40
 -13  -3   1    7.60    2.50
 -13  -3   1    5.10    2.80
 -13  -3   1    9.30    2.60
  12   3  -1   -3.60    1.80
  12   3  -1   -0.90    2.10
  12   3  -1    1.10    2.50
  12   3  -1   -2.50    1.80
  12   3  -1    1.80    2.80
 -12  -3   1    0.10    2.80
 -12  -3   1   -0.60    2.40
 -12  -3   1   -0.20    1.90
 -12  -3   1   -0.40    1.70
 -12  -3   1   -0.20    1.60
  11   3  -1    2.40    2.10
  11   3  -1    1.80    2.70
  11   3  -1    1.60    1.90
  11   3  -1    4.80    2.60
  11   3  -1    0.80    2.20
  11   3  -1    2.50    2.90
 -11  -3   1    0.70    1.80
 -11  -3   1   -1.30    1.60
 -11  -3   1    4.00    3.20
  10   3  -1   13.70    2.80
  10   3  -1    8.40    3.00
  10   3  -1   11.90    2.80
  10   3  -1   13.60    3.20
  10   3  -1   10.10    3.90
  10   3  -1   13.10    3.00
 -10  -3   1   16.20    3.10
 -10  -3   1   15.30    2.60
 -10  -3   1   10.30    3.30
 -10  -3   1   13.20    2.60
 -10  -3   1   17.90    4.20
   9   3  -1  162.68   10.60
   9   3  -1  167.68   10.50
   9   3  -1  149.79   12.20
   9   3  -1  172.78   10.80
   9   3  -1  180.88   10.70
   9   3  -1  150.28   12.20
  -9  -3   1  156.38    9.90
  -9  -3   1  160.18   12.10
  -9  -3   1  162.48    9.90
  -9  -3   1  145.99   11.90
  -9  -3   1  170.38   10.40
   8   3  -1  107.69    7.50
   8   3  -1  109.59    7.60
   8   3  -1   95.19    7.50
   8   3  -1  116.49    9.30
   8   3  -1  107.99    7.60
  -8  -3   1  116.19    9.20
  -8  -3   1  113.69    7.20
  -8  -3   1  124.29    9.30
  -8  -3   1  117.19    7.30
  -8  -3   1  105.69    7.40
   7   3  -1  215.88   15.50
   7   3  -1  224.38   15.60
   7   3  -1  244.48   14.20
   7   3  -1  245.68   14.20
   7   3  -1  254.07   14.20
   7   3  -1  250.87   14.40
  -7  -3   1  256.27   13.80
  -7  -3   1  253.57   13.90
  -7  -3   1  244.18   14.00
  -7  -3   1  253.17   15.70
  -7  -3   1  266.67   15.80
   6   3  -1  215.08   11.90
   6   3  -1  191.08   12.90
   6   3  -1  201.88   11.70
   6   3  -1  192.28   11.50
   6   3  -1  206.68   13.10
   6   3  -1  188.38   11.50
  -6  -3   1  195.48   11.30
  -6  -3   1  200.18   12.90
  -6  -3   1  205.78   11.30
  -6  -3   1  207.98   12.90
  -6  -3   1  202.28   11.50
  -6  -3   1  201.18   10.30
   5   3  -1    8.10    2.30
   5   3  -1   16.00    2.20
   5   3  -1    8.00    2.30
   5   3  -1   12.40    1.90
  -5  -3   1   12.60    2.50
  -5  -3   1   11.90    2.60
   4   3  -1    0.20    1.20
   4   3  -1    1.70    0.50
   4   3  -1    1.50    1.10
   4   3  -1    1.40    1.10
   4   3  -1    1.20    0.90
   4   3  -1    0.70    1.40
  -4  -3   1    1.10    0.90
  -4  -3   1    1.10    1.50
  -4  -3   1    0.80    1.50
  -4  -3   1    0.50    0.90
  -4  -3   1    2.20    1.00
   3   3  -1  509.05   28.40
   3   3  -1  556.14   29.30
   3   3  -1  609.44   29.50
   3   3  -1  508.55   28.30
   3   3  -1  516.65   28.00
   3   3  -1  547.85   28.50
  -3  -3   1  596.94   29.40
  -3  -3   1  569.24   29.20
  -3  -3   1  532.15   28.30
  -3  -3   1  561.44   28.30
   2   3  -1   61.19    3.60
   2   3  -1   55.49    3.70
   2   3  -1   59.79    3.50
   2   3  -1   59.39    4.30
   2   3  -1   57.89    3.70
   2   3  -1   60.19    4.40
  -2  -3   1   62.69    3.60
  -2  -3   1   66.09    3.60
  -2  -3   1   67.09    4.40
  -2  -3   1   65.19    4.40
  -2  -3   1   63.79    3.50
   1   3  -1   26.00    1.70
   1   3  -1   19.70    1.60
   1   3  -1   20.00    1.30
   1   3  -1   22.00    2.20
   1   3  -1   21.80    2.10
  -1  -3   1   24.30    1.60
  -1  -3   1   26.40    1.40
  -1  -3   1   24.40    1.60
  -1  -3   1   17.40    2.20
  -1  -3   1   24.30    2.10
   0   3  -1 3869.51  395.96
   0   3  -1 3600.44  217.98
   0  -3   1 3761.02  219.28
   0  -3   1 3458.95  379.76
  -1   3  -1 2639.54  173.98
  -1   3  -1 2274.87  390.46
   1  -3   1 3988.60  542.45
  -2   3  -1 2297.07  112.59
  -2   3  -1 2077.19  112.49
   2  -3   1 2241.68  112.59
  -3   3  -1  213.68   11.80
  -3   3  -1  200.98   10.80
  -3   3  -1  191.68   10.70
  -3   3  -1  203.48   10.80
  -3   3  -1  193.08   10.70
  -3   3  -1  197.98   11.60
   3  -3   1  190.88   10.70
   3  -3   1  196.78   10.70
   3  -3   1  196.58   10.80
   3  -3   1  189.58   10.70
   3  -3   1  179.68   11.50
   3  -3   1  185.78   11.50
  -4   3  -1  108.09    6.50
  -4   3  -1  103.29    6.50
  -4   3  -1  106.49    6.60
  -4   3  -1  105.89    6.40
  -4   3  -1  104.99    7.50
  -4   3  -1  100.69    7.50
   4  -3   1  106.59    6.50
   4  -3   1  106.89    6.40
   4  -3   1  107.69    6.50
   4  -3   1   97.79    7.40
   4  -3   1  112.59    6.60
   4  -3   1  104.49    7.50
  -5   3  -1  108.29    7.00
  -5   3  -1  109.59    8.10
  -5   3  -1  111.59    7.00
  -5   3  -1  112.69    7.00
  -5   3  -1  110.39    8.40
   5  -3   1  106.99    6.90
   5  -3   1  115.59    7.00
   5  -3   1  121.29    8.30
   5  -3   1  106.99    9.80
   5  -3   1  110.89    7.00
   5  -3   1  107.69    7.00
  -6   3  -1  166.08    9.70
  -6   3  -1  158.38    9.70
  -6   3  -1  173.98   11.30
  -6   3  -1  162.78    9.80
  -6   3  -1  155.58   11.00
  -6   3  -1  165.58    9.70
   6  -3   1  165.58    9.70
   6  -3   1  180.98   11.40
   6  -3   1  156.18   11.20
   6  -3   1  134.39    9.60
   6  -3   1  147.99    9.60
   6  -3   1  172.58    9.80
  -7   3  -1    1.70    1.40
  -7   3  -1    4.20    1.60
  -7   3  -1    0.30    1.40
  -7   3  -1    2.00    3.80
  -7   3  -1    0.30    1.60
  -7   3  -1    0.70    1.40
   7  -3   1    0.60    1.30
   7  -3   1    1.20    1.30
   7  -3   1    2.30    2.20
   7  -3   1    0.70    1.90
   7  -3   1    1.10    1.30
   7  -3   1    2.10    1.60
  -8   3  -1  261.97   14.90
  -8   3  -1  281.47   17.20
  -8   3  -1  283.47   17.20
  -8   3  -1  270.97   14.90
  -8   3  -1  277.37   15.30
  -8   3  -1  226.18   14.70
   8  -3   1  248.58   14.90
   8  -3   1  238.78   16.70
   8  -3   1  242.98   16.60
   8  -3   1  262.87   15.10
   8  -3   1  214.08   14.80
   8  -3   1  280.47   15.00
  -9   3  -1    3.40    2.70
  -9   3  -1    4.60    1.90
  -9   3  -1    2.30    2.40
  -9   3  -1    3.90    1.80
  -9   3  -1    3.50    1.90
  -9   3  -1    4.50    2.00
   9  -3   1    5.40    3.10
   9  -3   1    5.60    1.80
   9  -3   1    3.50    1.80
   9  -3   1    2.30    2.10
 -10   3  -1   24.70    5.10
 -10   3  -1   31.90    5.40
 -10   3  -1   23.80    3.60
 -10   3  -1   35.40    4.40
 -10   3  -1   28.50    3.20
 -10   3  -1   35.50    4.50
  10  -3   1   27.00    5.00
  10  -3   1   36.80    4.40
  10  -3   1   38.30    4.50
  10  -3   1   28.00    3.90
  10  -3   1   23.50    3.70
  10  -3   1   22.40    5.00
 -11   3  -1   52.89    5.70
 -11   3  -1   78.89    8.40
 -11   3  -1   76.39    5.20
 -11   3  -1   77.19    8.60
 -11   3  -1   62.89    5.90
 -11   3  -1   66.59    6.00
 -11   3  -1   61.19    6.10
  11  -3   1   67.39    8.70
  11  -3   1   62.29    6.10
  11  -3   1   74.49    6.20
  11  -3   1   76.49   10.00
  11  -3   1   74.29   11.00
 -12   3  -1    0.80    2.30
 -12   3  -1   -0.10    1.20
 -12   3  -1   -2.20    2.20
 -12   3  -1    0.20    4.90
 -12   3  -1    2.00    1.80
 -12   3  -1    1.50    1.90
  12  -3   1   -0.90    2.40
  12  -3   1    0.50    1.90
  12  -3   1   -0.50    2.50
  12  -3   1    0.00    1.70
  12  -3   1    0.40    2.00
 -13   3  -1   11.90    4.20
 -13   3  -1   14.50    3.40
 -13   3  -1    9.50    3.10
 -13   3  -1   11.10    3.20
 -13   3  -1    5.50    3.80
 -13   3  -1   15.40    3.60
 -13   3  -1   14.80    2.40
  13  -3   1    9.00    3.10
  13  -3   1   10.70    4.20
  13  -3   1   13.10    4.90
  13  -3   1    5.50    3.00
  13  -3   1   10.20    3.10
 -14   3  -1    0.50    1.40
 -14   3  -1   -0.70    2.50
 -14   3  -1    2.70    2.50
 -14   3  -1   -3.10    2.10
 -14   3  -1   -2.20    2.30
 -14   3  -1    0.20    3.20
  14  -3   1   -1.50    2.40
  14  -3   1    1.10    2.40
  14  -3   1    3.10    4.30
  14  -3   1    3.10    3.90
 -15   3  -1    1.30    2.70
 -15   3  -1    0.30    3.40
 -15   3  -1    4.30    1.70
  15  -3   1    2.60    4.00
  15  -3   1    0.90    3.30
  15  -3   1    3.50    3.40
  14   2  -1    1.20    3.40
  14   2  -1    3.30    3.10
  14   2  -1   -0.80    2.50
  14   2  -1    0.70    2.90
 -14  -2   1    2.90    3.90
 -14  -2   1    1.80    2.30
 -14  -2   1   -0.50    2.40
  13   2  -1   33.40    7.10
  13   2  -1   16.50    4.90
  13   2  -1   30.50    5.20
  13   2  -1   37.10    5.40
  13   2  -1   30.40    4.80
 -13  -2   1   26.80    5.30
 -13  -2   1   23.20    3.80
 -13  -2   1   30.60    6.60
 -13  -2   1   38.10    7.00
  12   2  -1    9.90    3.10
  12   2  -1   15.50    3.40
  12   2  -1   10.60    3.70
  12   2  -1   10.30    3.90
  12   2  -1   12.70    3.40
 -12  -2   1   14.60    4.80
 -12  -2   1   16.00    2.90
 -12  -2   1   13.00    2.90
 -12  -2   1   10.10    2.90
  11   2  -1  198.18   12.90
  11   2  -1  195.98   12.90
  11   2  -1  223.18   13.20
  11   2  -1  172.28   14.70
  11   2  -1  178.98   14.80
 -11  -2   1  174.48   13.10
 -11  -2   1  214.88   12.80
 -11  -2   1  199.38   12.20
 -11  -2   1  201.28   14.90
  10   2  -1   78.69    8.20
  10   2  -1   76.99    6.70
  10   2  -1   75.39    6.40
  10   2  -1   96.09    7.00
  10   2  -1   78.89    8.30
  10   2  -1   81.89    6.50
 -10  -2   1   82.79    6.10
 -10  -2   1   81.59    8.30
 -10  -2   1   74.99    7.90
 -10  -2   1   77.79    4.40
 -10  -2   1   73.79    6.30
   9   2  -1    4.40    3.00
   9   2  -1    3.80    2.60
   9   2  -1    3.60    3.40
   9   2  -1    8.40    2.40
   9   2  -1    3.00    1.70
   9   2  -1    2.60    2.50
  -9  -2   1    3.20    1.70
  -9  -2   1   -0.20    1.90
  -9  -2   1    1.90    1.90
  -9  -2   1    2.00    1.70
  -9  -2   1    3.50    0.70
  -9  -2   1    6.50    1.90
   8   2  -1    0.10    1.60
   8   2  -1    2.70    1.50
   8   2  -1    2.40    1.90
   8   2  -1    2.00    1.60
   8   2  -1    1.60    1.70
   8   2  -1    1.80    1.50
  -8  -2   1    0.90    1.40
  -8  -2   1    0.70    1.30
  -8  -2   1    3.10    0.70
  -8  -2   1    3.20    1.50
  -8  -2   1    2.80    3.20
  -8  -2   1    3.30    2.20
   7   2  -1    9.40    2.90
   7   2  -1    8.10    2.00
   7   2  -1    8.20    2.00
   7   2  -1    8.30    1.90
   7   2  -1    7.70    2.60
   7   2  -1   10.80    2.10
  -7  -2   1    6.60    2.10
  -7  -2   1   10.50    1.00
  -7  -2   1   11.80    2.10
  -7  -2   1   11.50    2.00
  -7  -2   1   10.00    1.90
   6   2  -1  219.88   13.50
   6   2  -1  183.68   11.80
   6   2  -1  192.68   11.80
   6   2  -1  205.48   13.20
   6   2  -1  226.58   12.20
   6   2  -1  220.68   12.00
  -6  -2   1  214.78   13.30
  -6  -2   1  193.98   11.70
  -6  -2   1  203.08   11.80
  -6  -2   1  203.48   11.60
  -6  -2   1  216.18   13.20
  -6  -2   1  210.08   10.80
   5   2  -1    0.20    1.10
   5   2  -1    2.10    1.80
   5   2  -1    1.90    1.50
   5   2  -1    1.80    1.30
   5   2  -1    0.90    1.10
   5   2  -1    1.20    1.20
  -5  -2   1    2.00    1.60
  -5  -2   1    3.80    1.30
  -5  -2   1    2.10    1.80
  -5  -2   1    2.10    0.60
  -5  -2   1    2.50    1.20
  -5  -2   1    2.10    1.20
   4   2  -1    3.40    1.80
   4   2  -1    7.50    1.50
   4   2  -1    5.50    1.20
   4   2  -1    5.20    1.30
   4   2  -1    6.20    0.70
   4   2  -1    3.50    2.50
   4   2  -1    6.10    1.40
  -4  -2   1    5.90    1.80
  -4  -2   1    5.40    1.30
  -4  -2   1    5.60    1.30
  -4  -2   1    6.20    0.70
  -4  -2   1    3.40    1.50
  -4  -2   1    4.50    1.20
   3   2  -1  240.98   13.90
   3   2  -1  255.27   13.90
   3   2  -1  282.37   14.00
   3   2  -1  239.68   13.50
   3   2  -1  240.98   14.60
   3   2  -1  282.77   14.90
  -3  -2   1  263.27   13.90
  -3  -2   1  261.97   13.90
  -3  -2   1  271.77   14.70
  -3  -2   1  277.47   14.80
  -3  -2   1  268.67   13.50
  -3  -2   1  266.67   13.90
   2   2  -1  621.94   33.70
   2   2  -1  692.73   34.40
   2   2  -1  657.43   34.30
   2   2  -1  634.34   33.50
   2   2  -1  599.34   33.60
   2   2  -1  663.33   33.70
  -2  -2   1  652.43   33.70
  -2  -2   1  656.23   33.70
  -2  -2   1  671.13   33.50
  -2  -2   1  700.63   34.40
  -2  -2   1  699.33   34.30
  -2  -2   1  658.83   33.60
   1   2  -1 5228.38  480.95
   1   2  -1 5791.92  306.47
  -1  -2   1 4639.94  508.65
  -1  -2   1 5399.96  305.97
   0   2  -1  215.08   10.90
   0   2  -1  204.18   10.30
   0   2  -1  200.08   10.50
   0   2  -1  196.28   10.50
   0   2  -1  209.08   10.90
   0  -2   1  197.28   10.50
   0  -2   1  207.88   10.80
   0  -2   1  196.88   10.80
   0  -2   1  195.18   10.40
   0  -2   1  197.08   10.30
  -1   2  -1  636.44   32.20
  -1   2  -1  647.94   32.70
  -1   2  -1  649.64   32.70
  -1   2  -1  635.84   32.20
  -1   2  -1  616.44   32.30
  -1   2  -1  647.44   32.30
   1  -2   1  623.44   32.70
   1  -2   1  605.94   32.20
   1  -2   1  611.24   32.20
   1  -2   1  635.44   32.70
   1  -2   1  634.04   32.30
  -2   2  -1 1214.18   60.79
  -2   2  -1 1210.98   61.39
  -2   2  -1 1206.38   60.79
  -2   2  -1 1194.68   60.79
  -2   2  -1 1192.88   60.89
   2  -2   1 1204.38   60.79
   2  -2   1 1185.68   60.79
   2  -2   1 1164.78   60.79
   2  -2   1 1162.38   61.39
  -3   2  -1  674.73   34.90
  -3   2  -1  678.43   35.80
  -3   2  -1  649.04   34.90
  -3   2  -1  657.03   34.90
  -3   2  -1  673.43   35.70
  -3   2  -1  676.53   34.90
   3  -2   1  716.73   35.80
   3  -2   1  657.43   34.80
   3  -2   1  690.13   34.90
   3  -2   1  684.63   34.90
   3  -2   1  669.33   34.90
  -4   2  -1   41.00    3.30
  -4   2  -1   41.80    3.40
  -4   2  -1   47.60    3.50
  -4   2  -1   41.80    3.50
   4  -2   1   45.00    3.50
   4  -2   1   45.40    3.50
   4  -2   1   48.70    3.50
   4  -2   1   45.40    3.50
   4  -2   1   50.69    4.60
   4  -2   1   47.70    4.60
  -5   2  -1  562.24   31.00
  -5   2  -1  557.04   31.00
  -5   2  -1  562.34   29.80
  -5   2  -1  553.44   29.70
  -5   2  -1  573.64   29.70
  -5   2  -1  581.44   29.70
   5  -2   1  570.94   29.70
   5  -2   1  579.14   29.70
   5  -2   1  543.55   29.80
   5  -2   1  560.84   31.00
   5  -2   1  600.64   31.30
   5  -2   1  520.45   29.70
  -6   2  -1  115.49    8.50
  -6   2  -1  100.69    7.10
  -6   2  -1   99.39    6.90
  -6   2  -1  108.59    7.00
  -6   2  -1  109.19    8.50
  -6   2  -1  106.09    7.00
   6  -2   1  119.49    8.80
   6  -2   1  108.99    7.20
   6  -2   1  109.39    8.50
   6  -2   1  104.19    7.00
   6  -2   1  120.99    7.30
   6  -2   1  119.19    7.20
  -7   2  -1   84.59    6.20
  -7   2  -1   94.09    6.20
  -7   2  -1   99.29    6.30
  -7   2  -1   90.49    7.70
  -7   2  -1   86.19    7.60
  -7   2  -1   88.39    6.10
   7  -2   1   89.19    7.70
   7  -2   1   92.69    6.20
   7  -2   1   72.19    6.00
   7  -2   1   90.29    6.20
   7  -2   1   78.39    6.20
  -8   2  -1  104.29    8.60
  -8   2  -1  100.29    6.80
  -8   2  -1   97.69    6.70
  -8   2  -1   99.69    8.40
  -8   2  -1   98.09    7.00
  -8   2  -1  104.49    6.90
   8  -2   1   95.79    8.50
   8  -2   1   84.29    6.60
   8  -2   1   89.89    6.70
   8  -2   1   91.49    8.30
   8  -2   1   82.79    6.70
   8  -2   1   97.19    6.80
  -9   2  -1   -0.30    1.90
  -9   2  -1   -0.90    1.50
  -9   2  -1   -3.10    2.30
  -9   2  -1   -0.20    1.90
  -9   2  -1   -1.30    1.30
  -9   2  -1   -0.90    1.40
  -9   2  -1    0.40    1.00
   9  -2   1   -1.20    2.10
   9  -2   1    0.50    1.40
   9  -2   1   -0.30    1.50
   9  -2   1   -2.40    1.60
   9  -2   1   -1.00    1.40
 -10   2  -1  170.98   13.20
 -10   2  -1  171.48   10.70
 -10   2  -1  177.48    9.70
 -10   2  -1  137.89   12.30
 -10   2  -1  174.18   11.10
 -10   2  -1  151.98   10.40
 -10   2  -1  158.88   12.80
  10  -2   1  187.48   11.20
  10  -2   1  152.98   10.80
  10  -2   1  149.49   10.90
  10  -2   1  155.08   12.90
  10  -2   1  175.78   11.00
 -11   2  -1   11.30    1.90
 -11   2  -1   10.30    2.70
 -11   2  -1   11.10    2.70
 -11   2  -1    9.60    2.80
 -11   2  -1   10.00    4.10
 -11   2  -1   14.70    4.40
 -11   2  -1   18.20    3.10
  11  -2   1   11.10    3.70
  11  -2   1    5.90    3.00
  11  -2   1   13.60    3.20
  11  -2   1   13.30    3.10
  11  -2   1   18.20    3.40
 -12   2  -1   10.20    3.50
 -12   2  -1    4.20    3.00
 -12   2  -1    7.90    2.80
 -12   2  -1   15.20    2.20
 -12   2  -1   10.80    2.90
 -12   2  -1    8.30    4.20
  12  -2   1   13.60    4.20
  12  -2   1   15.60    3.40
  12  -2   1   11.10    3.30
  12  -2   1    4.90    2.60
  12  -2   1    2.70    3.30
  12  -2   1    7.80    3.00
 -13   2  -1   22.10    5.80
 -13   2  -1   17.70    2.40
 -13   2  -1   19.90    3.90
 -13   2  -1   18.80    3.80
 -13   2  -1   13.30    3.60
  13  -2   1   22.10    5.80
  13  -2   1   13.20    3.30
  13  -2   1   15.60    3.80
  13  -2   1   18.30    5.40
  13  -2   1   20.20    4.10
 -14   2  -1   33.70    4.80
 -14   2  -1   23.90    5.80
 -14   2  -1   22.70    6.40
 -14   2  -1   27.60    4.70
 -14   2  -1   28.30    3.00
  14  -2   1   20.20    4.20
  14  -2   1   23.40    6.70
  14  -2   1   28.00    4.80
  14  -2   1   27.50    7.10
 -15   2  -1  103.49    6.60
 -15   2  -1   94.99    6.60
 -15   2  -1  104.59   13.60
 -15   2  -1  113.79    9.00
  15  -2   1  106.19   12.50
  15  -2   1  114.29   14.80
  15  -2   1  122.09    9.80
  15  -2   1  118.59   12.90
  15   1  -1    3.90    4.10
  15   1  -1   11.20    4.00
  15   1  -1   15.30    5.90
 -15  -1   1    2.40    4.00
 -15  -1   1   11.60    3.40
 -15  -1   1    6.40    3.10
  14   1  -1   17.50    4.20
  14   1  -1    8.20    4.20
  14   1  -1   19.30    4.20
  14   1  -1   15.70    5.00
 -14  -1   1   14.80    3.70
 -14  -1   1   19.80    6.00
 -14  -1   1   15.20    3.40
 -14  -1   1   11.60    3.50
  13   1  -1   15.50    3.90
  13   1  -1    6.80    3.60
  13   1  -1   20.90    4.30
  13   1  -1   20.20    5.30
  13   1  -1   24.30    4.40
 -13  -1   1   17.20    3.30
 -13  -1   1    8.90    3.80
 -13  -1   1   18.30    1.50
 -13  -1   1   22.20    3.60
 -13  -1   1   20.30    5.00
  12   1  -1    4.10    3.60
  12   1  -1    1.70    2.30
  12   1  -1    0.70    2.90
  12   1  -1    3.70    2.70
  12   1  -1    3.70    2.40
 -12  -1   1    2.20    0.90
 -12  -1   1    2.00    2.10
 -12  -1   1    0.20    2.60
 -12  -1   1    3.90    2.10
 -12  -1   1    7.00    2.70
  11   1  -1    3.10    2.10
  11   1  -1    0.60    1.90
  11   1  -1   -0.30    2.10
  11   1  -1   -0.40    2.20
 -11  -1   1    0.80    2.70
 -11  -1   1    1.10    1.80
 -11  -1   1   -1.50    1.70
 -11  -1   1    3.50    2.10
 -11  -1   1    0.20    0.70
  10   1  -1    5.20    2.00
  10   1  -1    4.10    2.40
  10   1  -1    5.80    3.30
  10   1  -1    6.00    2.50
  10   1  -1    8.80    2.60
  10   1  -1    3.00    2.00
 -10  -1   1    8.70    2.30
 -10  -1   1    2.10    1.90
 -10  -1   1    5.20    2.10
 -10  -1   1    5.90    1.10
 -10  -1   1    5.30    3.10
 -10  -1   1    2.00    2.20
   9   1  -1    5.40    2.10
   9   1  -1    6.10    2.50
   9   1  -1   10.00    3.30
   9   1  -1    6.90    2.20
   9   1  -1    2.40    1.70
   9   1  -1    7.50    2.20
  -9  -1   1    7.70    1.20
  -9  -1   1    4.30    1.80
  -9  -1   1    6.20    2.10
  -9  -1   1    6.90    3.00
  -9  -1   1    5.50    2.90
  -9  -1   1    6.20    2.00
   8   1  -1   27.80    3.30
   8   1  -1   25.90    3.30
   8   1  -1   36.20    5.40
   8   1  -1   29.20    3.50
   8   1  -1   29.40    5.00
   8   1  -1   28.00    3.60
  -8  -1   1   35.80    3.90
  -8  -1   1   23.40    4.70
  -8  -1   1   32.40    3.50
  -8  -1   1   31.00    2.30
  -8  -1   1   19.60    3.70
  -8  -1   1   31.10    3.40
   7   1  -1  113.89    9.20
   7   1  -1  129.29    8.00
   7   1  -1  127.19    7.90
   7   1  -1  103.99    7.70
   7   1  -1  126.89    8.00
   7   1  -1  124.29    9.30
  -7  -1   1  121.99    9.20
  -7  -1   1  119.59    6.80
  -7  -1   1  128.49    9.40
  -7  -1   1  127.79    7.70
  -7  -1   1  127.39    7.80
  -7  -1   1  118.19    7.80
   6   1  -1 1554.04   84.39
   6   1  -1 1412.46   82.89
   6   1  -1 1576.04   84.49
   6   1  -1 1705.73   83.19
   6   1  -1 1572.04   83.09
   6   1  -1 1757.72   83.29
  -6  -1   1 1711.23   84.69
  -6  -1   1 1592.04   82.89
  -6  -1   1 1612.84   82.89
  -6  -1   1 1615.94   82.99
  -6  -1   1 1695.83   84.49
  -6  -1   1 1625.14   82.19
   5   1  -1    3.00    2.00
   5   1  -1    4.40    1.40
   5   1  -1    1.50    1.70
   5   1  -1    2.60    1.50
   5   1  -1    0.80    1.30
   5   1  -1    2.00    1.20
  -5  -1   1    1.40    1.20
  -5  -1   1    0.50    1.60
  -5  -1   1    4.50    1.40
  -5  -1   1    0.80    1.60
  -5  -1   1    1.70    0.60
  -5  -1   1    2.30    1.30
   4   1  -1  162.58    9.40
   4   1  -1  151.88    9.90
   4   1  -1  183.78   10.10
   4   1  -1  185.48   11.10
   4   1  -1  188.78   10.10
   4   1  -1  171.68   10.90
   4   1  -1  193.38   10.20
  -4  -1   1  181.38   10.00
  -4  -1   1  183.48    9.50
  -4  -1   1  187.28   10.00
  -4  -1   1  183.58   11.00
  -4  -1   1  182.58   10.00
  -4  -1   1  193.08   11.10
   3   1  -1 2354.56  190.98
   3   1  -1 3724.63  648.94
  -3  -1   1 3719.43  589.54
  -3  -1   1 3291.77  204.88
   2   1  -1  462.45   25.00
   2   1  -1  424.16   25.10
   2   1  -1  502.05   25.30
   2   1  -1  509.95   25.30
   2   1  -1  512.05   25.80
  -2  -1   1  497.75   25.00
  -2  -1   1  523.25   25.80
  -2  -1   1  495.15   25.20
  -2  -1   1  479.15   25.10
  -2  -1   1  484.35   25.20
  -2  -1   1  517.05   25.80
  -1  -1   1  738.03   37.80
  -1   1  -1 1655.03  273.17
  -1   1  -1 1425.56  107.99
   1  -1   1 1750.72  112.29
   1  -1   1 1535.05  288.07
  -2   1  -1  829.52   42.30
  -2   1  -1  838.32   43.00
  -2   1  -1  825.02   42.40
  -2   1  -1  843.82   43.00
  -2   1  -1  834.32   42.40
   2  -1   1  814.42   42.30
   2  -1   1  809.02   42.30
   2  -1   1  843.42   42.40
   2  -1   1  828.52   42.40
   2  -1   1  817.62   43.00
  -3   1  -1    6.40    1.40
  -3   1  -1    7.00    2.00
  -3   1  -1    9.70    1.70
  -3   1  -1    4.50    1.40
  -3   1  -1    8.00    1.30
  -3   1  -1    6.70    1.40
   3  -1   1    6.90    1.30
   3  -1   1    8.20    2.20
   3  -1   1    6.50    1.40
   3  -1   1    7.90    1.50
   3  -1   1   10.70    1.70
  -4   1  -1   32.00    2.70
  -4   1  -1   30.60    2.60
  -4   1  -1   35.70    2.90
  -4   1  -1   34.40    3.60
  -4   1  -1   23.00    3.10
  -4   1  -1   28.80    2.80
   4  -1   1   29.70    2.80
   4  -1   1   30.80    2.90
   4  -1   1   21.10    3.10
  -5   1  -1   11.80    2.00
  -5   1  -1    9.60    1.70
  -5   1  -1    8.70    1.70
  -5   1  -1    6.10    2.00
  -5   1  -1    9.10    2.40
  -5   1  -1    7.80    1.70
   5  -1   1   10.10    1.90
   5  -1   1    9.60    1.80
   5  -1   1   11.10    2.00
   5  -1   1    9.70    1.90
   5  -1   1    5.10    1.80
   5  -1   1   10.00    2.60
  -6   1  -1  628.14   35.20
  -6   1  -1  647.04   33.70
  -6   1  -1  585.14   35.60
  -6   1  -1  634.54   33.90
  -6   1  -1  671.93   33.70
  -6   1  -1  666.53   33.70
   6  -1   1  607.94   35.20
   6  -1   1  656.73   35.40
   6  -1   1  599.74   33.90
   6  -1   1  701.23   33.90
   6  -1   1  669.73   33.70
   6  -1   1  595.54   33.70
  -7   1  -1  341.07   20.30
  -7   1  -1  361.16   18.90
  -7   1  -1  326.47   20.30
  -7   1  -1  356.56   18.60
  -7   1  -1  347.07   18.60
  -7   1  -1  344.17   18.60
   7  -1   1  342.57   20.60
   7  -1   1  367.16   18.80
   7  -1   1  316.17   18.70
   7  -1   1  290.77   18.50
   7  -1   1  313.37   18.50
   7  -1   1  306.37   20.10
  -8   1  -1    7.40    2.00
  -8   1  -1    7.80    2.10
  -8   1  -1    6.90    2.90
  -8   1  -1    6.20    1.20
  -8   1  -1    4.10    2.20
  -8   1  -1    5.50    1.90
  -8   1  -1    7.90    2.10
   8  -1   1    5.20    2.00
   8  -1   1    5.90    1.80
   8  -1   1    4.30    2.70
   8  -1   1    1.60    1.60
   8  -1   1    5.50    2.00
  -9   1  -1  401.16   21.40
  -9   1  -1  376.46   23.50
  -9   1  -1  395.76   23.70
  -9   1  -1  411.76   21.40
  -9   1  -1  412.46   20.30
  -9   1  -1  383.76   21.40
  -9   1  -1  383.56   21.70
   9  -1   1  336.67   23.40
   9  -1   1  355.46   21.30
   9  -1   1  379.56   23.80
   9  -1   1  347.07   21.40
 -10   1  -1   88.29    8.70
 -10   1  -1   98.49    7.20
 -10   1  -1   88.09    5.50
 -10   1  -1   83.29    6.60
 -10   1  -1   89.99    8.80
 -10   1  -1   83.49    6.50
  10  -1   1   78.79    6.70
  10  -1   1   87.59    6.80
  10  -1   1   88.29    7.10
  10  -1   1   89.09    7.20
  10  -1   1   90.09    8.90
  10  -1   1   81.09    8.70
 -11   1  -1   31.10    4.30
 -11   1  -1   30.70    6.00
 -11   1  -1   26.90    3.80
 -11   1  -1   26.50    3.80
 -11   1  -1   18.30    3.40
  11  -1   1   27.10    5.80
  11  -1   1   27.00    4.00
  11  -1   1   25.60    4.00
  11  -1   1   22.20    5.60
  11  -1   1   26.20    4.10
  11  -1   1   29.10    7.10
 -12   1  -1    1.50    1.70
 -12   1  -1    3.10    2.30
 -12   1  -1   -2.40    2.30
  12  -1   1    2.20    2.20
  12  -1   1    0.90    2.70
  12  -1   1    0.30    2.30
  12  -1   1    1.90    3.20
  12  -1   1   -0.10    1.80
  12  -1   1   -0.30    1.90
 -13   1  -1   40.20    5.30
 -13   1  -1   51.39    8.40
 -13   1  -1   30.90    2.90
 -13   1  -1   35.30    4.70
 -13   1  -1   34.80    6.90
  13  -1   1   31.30    4.90
  13  -1   1   32.50    6.60
  13  -1   1   38.40    5.50
  13  -1   1   30.20    4.70
  13  -1   1   42.40    5.70
  13  -1   1   34.60    7.10
 -14   1  -1   51.99    3.60
 -14   1  -1   44.30    3.40
 -14   1  -1   66.69   10.10
 -14   1  -1   49.70    5.90
 -14   1  -1   53.49    6.00
  14  -1   1   44.50    7.60
  14  -1   1   53.89    6.60
  14  -1   1   60.99    6.90
  14  -1   1   47.70    8.70
  15   0  -1   29.10    8.10
  15   0  -1   36.60   10.40
 -15   0   1   40.00    5.30
 -15   0   1   39.60    5.40
 -15   0   1   44.20    2.80
 -15   0   1   47.80    9.10
 -15   0   1   39.60    3.30
  14   0  -1    1.40    2.40
  14   0  -1   -1.80    3.20
  14   0  -1   -2.40    2.30
  14   0  -1    1.30    2.50
 -14   0   1    0.50    0.90
 -14   0   1    2.70    2.60
 -14   0   1   -2.80    2.00
 -14   0   1    0.50    2.20
 -14   0   1    2.80    3.80
  13   0  -1   21.00    4.10
  13   0  -1   20.10    4.10
  13   0  -1   15.70    5.30
  13   0  -1   22.20    4.20
  13   0  -1   11.10    4.00
 -13   0   1   20.50    5.80
 -13   0   1   11.90    4.00
 -13   0   1   12.20    3.50
 -13   0   1   19.40    3.50
  12   0  -1    9.70    3.10
  12   0  -1   11.60    4.10
  12   0  -1   14.20    3.40
  12   0  -1   16.70    3.60
 -12   0   1   15.10    4.90
 -12   0   1   14.90    3.30
 -12   0   1   15.80    3.10
 -12   0   1   12.10    2.70
 -12   0   1   10.30    2.80
  11   0  -1   12.30    2.90
  11   0  -1    8.90    2.60
  11   0  -1    5.30    2.40
  11   0  -1    3.70    3.00
 -11   0   1    6.10    3.20
 -11   0   1    4.10    2.20
 -11   0   1    9.40    2.60
 -11   0   1    7.90    1.40
 -11   0   1    8.40    2.40
  10   0  -1  100.39    7.90
  10   0  -1  104.99    9.70
  10   0  -1  125.99    8.30
  10   0  -1  102.59    9.70
  10   0  -1  125.79    8.40
 -10   0   1  100.79    7.60
 -10   0   1  111.69    9.80
 -10   0   1  100.99    7.80
 -10   0   1  113.59    6.60
 -10   0   1  109.39    8.00
 -10   0   1  117.59   10.10
   9   0  -1  232.08   15.30
   9   0  -1  271.97   15.80
   9   0  -1  247.28   15.40
   9   0  -1  243.78   17.40
   9   0  -1  269.67   17.60
   9   0  -1  260.97   15.60
  -9   0   1  284.47   17.60
  -9   0   1  265.47   15.50
  -9   0   1  271.17   14.30
  -9   0   1  289.87   15.60
  -9   0   1  255.77   15.20
  -9   0   1  267.17   17.40
  -9   0   1  277.07   15.40
   8   0  -1   75.19    5.50
   8   0  -1   64.09    5.30
   8   0  -1   78.29    5.60
   8   0  -1   61.29    6.60
   8   0  -1   62.89    6.60
   8   0  -1   71.69    5.40
  -8   0   1   80.39    5.40
  -8   0   1   62.19    4.40
  -8   0   1   72.09    5.50
  -8   0   1   70.39    5.20
  -8   0   1   78.09    5.60
  -8   0   1   53.49    6.30
  -8   0   1   72.69    7.00
   7   0  -1  121.59    7.30
   7   0  -1  112.69    7.30
   7   0  -1  100.69    8.50
   7   0  -1   93.59    7.10
   7   0  -1   94.69    7.10
   7   0  -1  107.29    8.50
  -7   0   1  113.99    7.20
  -7   0   1  118.19    7.10
  -7   0   1  117.99    8.70
  -7   0   1  118.39    6.40
  -7   0   1  115.09    8.70
  -7   0   1  108.89    7.20
  -7   0   1   99.99    7.10
   6   0  -1 1234.68   61.19
   6   0  -1 1212.98   61.09
   6   0  -1 1181.18   62.39
   6   0  -1 1098.39   60.99
   6   0  -1 1106.29   60.99
   6   0  -1 1274.27   62.69
  -6   0   1 1195.08   60.99
  -6   0   1 1150.18   62.39
  -6   0   1 1220.08   62.49
  -6   0   1 1168.08   60.99
  -6   0   1 1200.18   61.09
  -6   0   1 1190.88   60.39
  -6   0   1 1146.49   60.99
   5   0  -1  723.53   35.20
   5   0  -1  624.84   35.00
   5   0  -1  688.33   35.00
   5   0  -1  680.73   36.20
   5   0  -1  591.64   35.50
  -5   0   1  667.53   35.00
  -5   0   1  657.13   35.00
  -5   0   1  648.84   35.00
  -5   0   1  681.03   35.00
  -5   0   1  701.43   36.30
  -5   0   1  691.43   36.20
  -5   0   1  701.73   34.50
   4   0  -1  758.92   38.80
   4   0  -1  734.13   37.80
   4   0  -1  625.34   37.60
   4   0  -1  781.22   38.80
   4   0  -1  721.23   37.80
   4   0  -1  742.93   37.80
  -4   0   1  745.63   37.40
  -4   0   1  739.23   37.80
  -4   0   1  733.13   38.70
  -4   0   1  732.63   37.80
  -4   0   1  699.23   37.70
  -4   0   1  783.02   38.80
  -4   0   1  708.13   37.70
   3   0  -1  688.43   36.60
   3   0  -1  734.73   37.40
   3   0  -1  723.53   37.30
   3   0  -1  713.33   36.60
   3   0  -1  725.43   36.70
  -3   0   1  710.83   36.60
  -3   0   1  742.33   36.60
  -3   0   1  730.83   36.40
  -3   0   1  734.63   37.40
  -3   0   1  708.23   37.30
  -3   0   1  607.34   36.80
  -3   0   1  729.73   36.70
   2   0  -1  472.45   24.90
   2   0  -1  497.35   24.80
   2   0  -1  466.25   25.40
   2   0  -1  496.05   25.40
   2   0  -1  492.15   25.00
   2   0  -1  482.45   24.90
  -2   0   1  470.45   25.40
  -2   0   1  506.15   25.40
  -2   0   1  490.15   24.90
  -2   0   1  469.75   24.90
  -2   0   1  492.65   24.80
  -2   0   1  487.95   25.00
  -1   0  -1   44.80    3.10
  -1   0  -1   45.20    2.50
  -1   0  -1   47.20    2.50
  -1   0  -1   45.00    2.80
  -1   0  -1   43.80    3.00
  -1   0  -1   45.00    2.70
  -1   0  -1   44.40    2.70
   1   0   1   45.30    2.50
   1   0   1   47.80    3.10
   1   0   1   45.90    2.60
   1   0   1   45.10    2.70
   1   0   1   45.70    3.00
   1   0   1   47.70    2.70
   1   0   1   47.00    2.80
  -2   0  -1  979.80   49.60
  -2   0  -1  976.40   49.70
  -2   0  -1 1001.80   50.29
  -2   0  -1  996.60   49.99
  -2   0  -1 1006.00   49.70
   2   0   1  998.90   50.39
   2   0   1  881.11   50.19
   2   0   1 1004.40   49.90
   2   0   1  993.30   49.80
   2   0   1  915.81   49.60
  -3   0  -1  176.88    9.40
  -3   0  -1  170.08    9.50
  -3   0  -1  179.38    9.50
  -3   0  -1  181.78   10.40
  -3   0  -1  171.78    9.60
   3   0   1  184.18    9.60
   3   0   1  157.58   10.20
   3   0   1  172.48    9.70
   3   0   1  179.38   10.50
   3   0   1  165.78    9.50
   3   0   1  158.08    9.50
  -4   0  -1   62.29    5.20
  -4   0  -1   64.39    4.40
  -4   0  -1   58.49    4.00
  -4   0  -1   65.69    4.10
  -4   0  -1   61.49    4.20
  -4   0  -1   59.89    5.00
   4   0   1   54.79    4.20
   4   0   1   60.99    5.30
   4   0   1   58.89    5.10
   4   0   1   68.89    4.20
   4   0   1   64.29    4.30
   4   0   1   54.29    4.30
  -5   0  -1  710.93   38.30
  -5   0  -1  732.63   37.00
  -5   0  -1  726.93   37.20
  -5   0  -1  692.63   36.90
  -5   0  -1  726.13   38.40
   5   0   1  741.13   37.10
   5   0   1  729.03   37.10
   5   0   1  800.12   38.80
   5   0   1  653.43   37.10
   5   0   1  667.93   38.30
   5   0   1  636.04   37.10
  -6   0  -1    7.60    1.60
  -6   0  -1   12.80    3.00
  -6   0  -1    9.70    2.50
  -6   0  -1   10.80    2.10
  -6   0  -1    5.00    1.60
  -6   0  -1    8.80    1.90
   6   0   1   10.80    2.30
   6   0   1    7.40    1.90
   6   0   1    5.20    1.50
   6   0   1   10.90    2.10
   6   0   1    4.70    1.90
   6   0   1    8.30    2.60
  -7   0  -1 1062.19   55.39
  -7   0  -1 1131.69   57.09
  -7   0  -1 1122.09   55.09
  -7   0  -1 1100.69   54.19
  -7   0  -1 1065.89   55.09
  -7   0  -1 1071.49   55.09
  -7   0  -1 1049.09   56.99
   7   0   1  981.90   55.39
   7   0   1  995.80   56.99
   7   0   1 1135.19   55.49
   7   0   1 1017.70   55.29
   7   0   1 1053.99   57.19
   7   0   1 1001.10   55.09
  -8   0  -1  189.68   11.80
  -8   0  -1  202.98   10.40
  -8   0  -1  198.48   11.50
  -8   0  -1  207.68   11.60
  -8   0  -1  196.88   13.40
  -8   0  -1  203.78   11.50
  -8   0  -1  142.19   16.80
   8   0   1  202.48   11.90
   8   0   1  182.98   11.70
   8   0   1  185.48   11.60
   8   0   1  183.88   11.80
   8   0   1  167.58   13.20
   8   0   1  190.78   13.50
  -9   0  -1  158.68   11.60
  -9   0  -1  168.78   11.90
  -9   0  -1  139.09    9.30
  -9   0  -1  158.18    9.50
  -9   0  -1  145.39    9.70
  -9   0  -1  145.69    8.10
   9   0   1  140.39   11.50
   9   0   1  131.39   11.30
   9   0   1  150.18    9.70
   9   0   1  137.39    9.50
   9   0   1  149.79    9.80
   9   0   1  122.19   10.90
 -10   0  -1   46.90    5.40
 -10   0  -1   65.69    5.30
 -10   0  -1   60.79    3.70
 -10   0  -1   72.59    8.70
  10   0   1   50.59    5.10
  10   0   1   55.99    5.40
  10   0   1   47.50    7.20
  10   0   1   42.60    6.30
  10   0   1   52.79    5.30
 -11   0  -1   17.50    1.80
 -11   0  -1   16.80    3.50
 -11   0  -1   14.30    2.90
 -11   0  -1   19.50    1.90
 -11   0  -1   14.20    2.90
 -11   0  -1   19.90    5.20
  11   0   1   15.50    4.50
  11   0   1   19.30    3.50
  11   0   1   23.00    5.50
  11   0   1   14.00    3.30
  11   0   1   13.80    3.80
  11   0   1   13.00    3.00
 -12   0  -1   77.19    6.40
 -12   0  -1   75.79    4.50
 -12   0  -1   74.89    8.80
 -12   0  -1   70.19    4.40
 -12   0  -1   71.59    6.30
  12   0   1   83.99   10.90
  12   0   1   75.19    7.00
  12   0   1   75.89    6.90
  12   0   1   79.09    6.80
  12   0   1   70.49   10.20
  12   0   1   73.09    7.10
 -13   0  -1   15.80    4.60
 -13   0  -1   16.00    3.60
 -13   0  -1   10.50    4.80
 -13   0  -1   13.60    3.20
  13   0   1   15.70    3.90
  13   0   1   15.20    3.60
  13   0   1   10.30    3.50
  13   0   1   25.10    6.40
  13   0   1    8.20    3.80
  13   0   1   17.20    4.00
 -14   0  -1    3.70    3.90
 -14   0  -1    1.70    2.40
 -14   0  -1    3.20    3.00
  14   0   1    5.40    3.20
  14   0   1    5.50    4.90
  14   0   1    3.30    2.70
  14   0   1    7.00    5.00
  15  -1  -1   52.59   12.70
  15  -1  -1   49.60    6.60
  15  -1  -1   45.70    9.10
  15  -1  -1   61.29    8.10
 -15   1   1   51.39    9.00
 -15   1   1   42.90    3.60
 -15   1   1   44.70    5.80
 -15   1   1   45.60    5.90
  14  -1  -1   32.60    7.50
  14  -1  -1   25.30    5.60
  14  -1  -1   36.50    5.40
  14  -1  -1   33.50    5.40
  14  -1  -1   32.20    5.10
 -14   1   1   29.70    4.70
 -14   1   1   23.20    4.20
 -14   1   1   29.10    6.50
 -14   1   1   33.50    7.10
 -14   1   1   30.60    3.10
  13  -1  -1  105.09    8.50
  13  -1  -1   95.19   10.60
  13  -1  -1   90.29   10.70
  13  -1  -1  100.49    8.50
 -13   1   1   98.29   10.70
 -13   1   1  111.19    8.20
 -13   1   1  103.69    6.50
 -13   1   1   91.79   14.60
  12  -1  -1  135.59   12.70
  12  -1  -1  141.59   10.70
  12  -1  -1  146.19   13.10
  12  -1  -1  163.68   11.00
  12  -1  -1  178.38   11.30
 -12   1   1  143.59   10.30
 -12   1   1  131.89   12.70
 -12   1   1  166.18    9.20
 -12   1   1  147.19   10.70
 -12   1   1  168.98   13.50
 -12   1   1  173.58   10.80
 -12   1   1  155.38   13.10
  11  -1  -1   76.69    6.60
  11  -1  -1   89.99    7.20
  11  -1  -1   87.39    7.00
  11  -1  -1   73.09    8.60
  11  -1  -1   69.99    8.30
 -11   1   1   94.19    6.90
 -11   1   1   86.79    6.90
 -11   1   1   84.79    8.70
 -11   1   1   77.39    6.40
 -11   1   1   64.09    6.20
 -11   1   1   84.29    8.70
 -11   1   1   92.49    5.60
  10  -1  -1  106.39    7.50
  10  -1  -1  105.39    9.40
  10  -1  -1   97.19    7.30
  10  -1  -1   83.19    7.00
  10  -1  -1   91.69    9.00
 -10   1   1   92.09    7.00
 -10   1   1  103.39    9.20
 -10   1   1   98.69    6.10
 -10   1   1   93.19    7.30
 -10   1   1   92.69    8.90
   9  -1  -1    0.40    1.40
   9  -1  -1    0.80    1.50
   9  -1  -1   -0.90    1.70
   9  -1  -1    0.80    2.10
  -9   1   1   -0.10    4.00
  -9   1   1    0.70    1.50
  -9   1   1    0.80    1.50
  -9   1   1    1.30    1.90
  -9   1   1    0.80    1.40
  -9   1   1   -1.30    1.20
   8  -1  -1   11.40    2.70
   8  -1  -1   14.80    3.30
   8  -1  -1   13.00    2.30
   8  -1  -1   18.20    2.90
   8  -1  -1   16.40    2.70
   8  -1  -1   13.60    2.50
  -8   1   1   13.30    3.50
  -8   1   1   13.40    2.50
  -8   1   1   16.30    2.60
  -8   1   1   16.20    2.60
  -8   1   1   18.60    2.80
  -8   1   1   13.20    1.80
  -8   1   1   20.90    4.00
   7  -1  -1  450.85   23.10
   7  -1  -1  414.16   23.00
   7  -1  -1  439.96   23.10
   7  -1  -1  450.75   24.80
   7  -1  -1  397.16   23.00
  -7   1   1  436.96   22.40
  -7   1   1  445.66   24.80
  -7   1   1  420.46   24.60
  -7   1   1  404.46   22.90
  -7   1   1  437.26   23.00
  -7   1   1  369.16   22.80
  -7   1   1  427.06   23.10
   6  -1  -1    5.30    1.70
   6  -1  -1    4.30    1.70
   6  -1  -1    6.20    2.50
   6  -1  -1    3.60    2.10
   6  -1  -1    5.60    1.70
   6  -1  -1    6.60    1.80
  -6   1   1    3.60    1.60
  -6   1   1    5.70    1.20
  -6   1   1    3.70    4.30
  -6   1   1    8.50    2.60
  -6   1   1    3.00    1.40
  -6   1   1    8.00    1.70
  -6   1   1    7.40    1.90
   5  -1  -1   16.20    2.20
   5  -1  -1   28.10    3.70
   5  -1  -1   17.70    2.20
   5  -1  -1   20.30    2.40
   5  -1  -1   17.30    2.60
   5  -1  -1   20.00    2.50
  -5   1   1   24.20    2.10
  -5   1   1   20.00    2.40
  -5   1   1   27.40    3.70
  -5   1   1   20.30    2.30
  -5   1   1   19.40    2.80
  -5   1   1   28.00    2.70
  -5   1   1   19.90    2.40
   4  -1  -1  228.38   12.70
   4  -1  -1  246.58   13.70
   4  -1  -1  233.78   12.70
   4  -1  -1  239.48   13.60
   4  -1  -1  230.78   12.70
  -4   1   1  229.18   12.70
  -4   1   1  226.98   12.60
  -4   1   1  236.68   13.70
  -4   1   1  221.38   12.70
  -4   1   1  238.48   13.60
  -4   1   1  234.58   12.40
   3  -1  -1   38.50    3.50
   3  -1  -1   39.00    2.90
   3  -1  -1   39.50    2.80
   3  -1  -1   35.00    3.90
  -3   1   1   40.10    2.70
  -3   1   1   42.90    3.60
  -3   1   1   44.10    2.90
  -3   1   1   29.90    2.70
  -3   1   1   42.50    3.00
  -3   1   1   39.70    2.80
   2  -1  -1  290.27   14.70
   2  -1  -1  272.47   15.00
   2  -1  -1  273.67   14.60
   2  -1  -1  275.07   14.60
   2  -1  -1  277.37   14.60
   2  -1  -1  275.57   15.00
  -2   1   1  279.87   14.70
  -2   1   1  278.07   14.60
  -2   1   1  276.47   14.60
  -2   1   1  285.77   14.60
  -2   1   1  288.67   15.10
  -2   1   1  298.77   15.10
   1  -1  -1  143.69    8.40
   1  -1  -1  164.08    8.50
  -1   1   1  176.18    8.30
  -1   1   1  156.28    8.30
  -1   1   1  168.38    8.60
   0  -1  -1  249.08   13.00
   0  -1  -1  251.07   12.90
   0  -1  -1  250.67   12.90
   0   1   1  250.47   12.90
   0   1   1  242.58   13.00
   0   1   1  258.07   12.90
   0   1   1  255.17   12.90
  -1  -1  -1 9396.76  500.45
  -1  -1  -1 9127.39  676.43
   1   1   1 8900.11  670.63
   1   1   1 9648.23  503.05
  -2  -1  -1  153.58    8.30
  -2  -1  -1  148.79    7.20
  -2  -1  -1  148.89    8.30
  -2  -1  -1  147.79    7.60
  -2  -1  -1  140.89    8.30
  -2  -1  -1  148.89    7.60
   2   1   1  127.19    7.60
   2   1   1  136.69    7.70
   2   1   1  123.29    7.80
   2   1   1  135.39    8.20
   2   1   1  133.79    7.60
   2   1   1  145.29    8.30
  -3  -1  -1 1211.28   59.09
  -3  -1  -1 1155.28   58.39
  -3  -1  -1 1179.18   57.69
  -3  -1  -1 1111.89   58.09
  -3  -1  -1 1188.08   59.09
  -3  -1  -1 1145.89   58.09
   3   1   1 1033.00   58.39
   3   1   1 1264.57   59.29
   3   1   1  999.50   58.19
   3   1   1 1159.58   58.29
   3   1   1 1091.49   58.99
  -4  -1  -1  259.57   13.20
  -4  -1  -1  260.67   13.90
  -4  -1  -1  249.48   14.10
  -4  -1  -1  259.87   15.00
  -4  -1  -1  255.67   13.80
  -4  -1  -1  263.27   15.00
   4   1   1  286.87   14.10
   4   1   1  266.87   15.20
   4   1   1  252.77   14.00
   4   1   1  266.97   14.00
   4   1   1  224.08   14.10
   4   1   1  237.38   14.90
  -5  -1  -1   56.49    4.10
  -5  -1  -1   63.89    5.40
  -5  -1  -1   56.69    4.00
  -5  -1  -1   56.79    3.20
  -5  -1  -1   54.29    5.20
  -5  -1  -1   55.69    4.30
   5   1   1   55.19    4.10
   5   1   1   44.00    4.10
   5   1   1   56.79    4.40
   5   1   1   57.09    4.30
   5   1   1   58.89    5.50
   5   1   1   58.89    5.30
  -6  -1  -1   64.09    3.70
  -6  -1  -1   72.59    6.10
  -6  -1  -1   62.19    5.90
  -6  -1  -1   68.19    4.70
  -6  -1  -1   63.59    4.60
  -6  -1  -1   66.09    5.00
   6   1   1   62.89    5.00
   6   1   1   65.29    6.00
   6   1   1   73.29    5.00
   6   1   1   57.69    4.70
   6   1   1   65.39    4.90
  -7  -1  -1   42.90    2.50
  -7  -1  -1   41.90    3.70
  -7  -1  -1   31.80    4.60
  -7  -1  -1   43.90    4.00
  -7  -1  -1   27.60    4.10
  -7  -1  -1   44.20    3.70
   7   1   1   38.40    3.70
   7   1   1   42.60    3.90
   7   1   1   42.70    4.10
   7   1   1   44.40    6.00
   7   1   1   41.50    4.00
   7   1   1   44.10    5.70
  -8  -1  -1  562.04   30.30
  -8  -1  -1  572.14   29.90
  -8  -1  -1  570.04   28.60
  -8  -1  -1  583.84   32.20
  -8  -1  -1  570.24   28.60
  -8  -1  -1  560.94   32.20
  -8  -1  -1  566.74   29.90
   8   1   1  600.64   30.50
   8   1   1  496.55   32.00
   8   1   1  541.45   30.40
   8   1   1  558.04   30.40
   8   1   1  515.85   30.00
  -9  -1  -1    3.50    1.80
  -9  -1  -1    0.20    0.50
  -9  -1  -1    2.60    1.80
  -9  -1  -1    1.10    0.60
  -9  -1  -1    1.90    2.00
  -9  -1  -1    2.00    1.70
  -9  -1  -1    0.90    2.40
   9   1   1    0.60    1.70
   9   1   1   -0.70    1.80
   9   1   1    4.60    2.90
   9   1   1    2.00    2.30
   9   1   1    1.50    1.50
   9   1   1    1.40    1.90
 -10  -1  -1   23.20    3.50
 -10  -1  -1   28.10    3.60
 -10  -1  -1   23.20    4.60
 -10  -1  -1   25.20    5.30
 -10  -1  -1   34.90    4.40
  10   1   1   28.70    5.80
  10   1   1   30.60    4.10
  10   1   1   33.50    4.40
  10   1   1   34.10    6.30
  10   1   1   31.90    4.40
  10   1   1   24.10    3.90
 -11  -1  -1  180.28   11.70
 -11  -1  -1  182.88   11.10
 -11  -1  -1  156.88   13.30
 -11  -1  -1  181.78   11.00
  11   1   1  158.88   13.90
  11   1   1  166.68   11.40
  11   1   1  166.38   11.80
  11   1   1  172.18   16.00
  11   1   1  171.38   11.60
 -12  -1  -1    1.40    2.00
 -12  -1  -1    2.50    3.00
 -12  -1  -1    3.90    3.60
 -12  -1  -1    3.20    2.10
  12   1   1    1.20    2.30
  12   1   1    1.00    3.00
  12   1   1    3.00    3.30
  12   1   1    5.60    2.50
  12   1   1    3.10    2.30
 -13  -1  -1   -0.40    2.00
 -13  -1  -1    5.40    2.30
 -13  -1  -1    4.00    3.70
 -13  -1  -1   -0.10    2.40
  13   1   1    1.50    3.50
  13   1   1    1.20    2.40
  13   1   1   -0.60    2.10
  13   1   1    0.40    2.80
  13   1   1   -0.50    2.10
  13   1   1   -2.40    2.80
 -14  -1  -1    7.40    4.40
 -14  -1  -1    4.70    2.50
  14   1   1    2.60    2.80
  14   1   1    5.90    4.70
  14   1   1    9.10    5.20
  14   1   1    1.50    2.80
  15  -2  -1   13.30    3.80
  15  -2  -1    8.00    5.10
  15  -2  -1    6.20    4.90
  15  -2  -1   16.90    4.10
 -15   2   1   16.20    3.70
 -15   2   1    2.30    3.40
 -15   2   1    9.80    3.30
 -15   2   1   12.20    2.10
  14  -2  -1   62.29    8.00
  14  -2  -1   52.79    8.20
  14  -2  -1   72.69    6.80
  14  -2  -1   66.09    6.80
  14  -2  -1   78.39   11.10
 -14   2   1   67.49    6.80
 -14   2   1   69.59    5.20
 -14   2   1   82.89   11.20
 -14   2   1   70.59    6.90
 -14   2   1   81.99    7.20
 -14   2   1   72.09    7.20
 -14   2   1   58.69    8.80
  13  -2  -1   19.60    5.40
  13  -2  -1   17.90    3.60
  13  -2  -1   15.40    3.70
  13  -2  -1   11.90    4.40
 -13   2   1   19.10    2.70
 -13   2   1   14.80    3.20
 -13   2   1   19.00    8.10
 -13   2   1   16.70    3.60
 -13   2   1   16.20    5.20
  12  -2  -1   45.60    5.60
  12  -2  -1   56.09    8.70
  12  -2  -1   78.39    9.80
  12  -2  -1   51.09    5.80
 -12   2   1   46.10    5.50
 -12   2   1   63.79    8.80
 -12   2   1   44.70    5.50
 -12   2   1   62.29    8.60
 -12   2   1   50.19    4.30
 -12   2   1   50.09    5.90
  11  -2  -1   89.29    7.00
  11  -2  -1   84.89    8.70
  11  -2  -1   72.69    6.40
  11  -2  -1   90.09    9.10
 -11   2   1   70.89    6.30
 -11   2   1   60.29    6.20
 -11   2   1   88.49    6.90
 -11   2   1   82.99    5.70
 -11   2   1   86.69    6.60
 -11   2   1  102.19   12.60
 -11   2   1   81.79    8.70
  10  -2  -1   48.20    4.70
  10  -2  -1   53.99    5.00
  10  -2  -1   55.39    5.00
  10  -2  -1   57.19    7.70
  10  -2  -1   50.89    7.20
 -10   2   1   50.09    5.00
 -10   2   1   63.39    8.00
 -10   2   1   41.30    6.20
 -10   2   1   49.20    4.80
 -10   2   1   43.60    4.60
 -10   2   1   53.69    4.10
 -10   2   1   46.50    6.60
   9  -2  -1   38.40    4.20
   9  -2  -1   32.70    4.00
   9  -2  -1   30.00    3.90
   9  -2  -1   40.10    6.00
   9  -2  -1   29.30    4.80
  -9   2   1   35.50    3.20
  -9   2   1   41.80    8.00
  -9   2   1   39.60    5.90
  -9   2   1   37.80    4.30
  -9   2   1   40.10    4.20
  -9   2   1   31.00    3.80
  -9   2   1   31.30    3.80
   8  -2  -1  612.34   31.50
   8  -2  -1  604.44   31.40
   8  -2  -1  611.14   33.30
   8  -2  -1  599.34   33.20
  -8   2   1  607.84   30.70
  -8   2   1  525.45   31.10
  -8   2   1  569.54   33.10
  -8   2   1  572.84   31.40
  -8   2   1  617.04   33.30
  -8   2   1  592.04   31.30
  -8   2   1  512.15   31.00
   7  -2  -1    6.90    1.80
   7  -2  -1   11.80    3.00
   7  -2  -1   11.10    3.20
   7  -2  -1    9.40    2.10
   7  -2  -1    7.70    2.00
  -7   2   1    7.80    1.90
  -7   2   1    6.10    1.70
  -7   2   1    6.30    1.40
  -7   2   1    7.40    2.00
  -7   2   1   10.40    3.00
  -7   2   1    5.20    2.10
  -7   2   1    6.00    1.80
   6  -2  -1 2035.90  106.19
   6  -2  -1 2145.69  106.29
   6  -2  -1 2047.20  104.89
   6  -2  -1 2053.09  104.79
   6  -2  -1 2092.39  104.89
  -6   2   1 2071.79  106.19
  -6   2   1 2040.30  104.79
  -6   2   1 1921.01  104.79
  -6   2   1 2040.90  104.49
  -6   2   1 2017.50  104.79
  -6   2   1 2039.40  104.89
  -6   2   1 2111.79  106.39
   5  -2  -1  417.46   22.10
   5  -2  -1  410.56   22.00
   5  -2  -1  431.66   23.30
   5  -2  -1  392.16   23.00
   5  -2  -1  410.66   22.00
  -5   2   1  424.86   23.30
  -5   2   1  418.56   22.10
  -5   2   1  428.26   22.00
  -5   2   1  394.86   22.00
  -5   2   1  406.96   21.80
  -5   2   1  416.56   22.00
  -5   2   1  415.06   23.20
   4  -2  -1 2071.49  107.19
   4  -2  -1 2176.98  107.19
   4  -2  -1 1991.90  106.19
  -4   2   1 2075.79  106.29
  -4   2   1 2081.09  107.19
  -4   2   1 2139.69  107.19
   3  -2  -1  939.41   49.20
   3  -2  -1  958.50   49.20
   3  -2  -1  932.91   48.50
   3  -2  -1  944.51   48.70
  -3   2   1  929.11   49.20
  -3   2   1  920.81   48.60
  -3   2   1 1002.30   49.30
  -3   2   1  970.00   48.70
   2  -2  -1 4261.07  420.76
  -2   2   1 5193.08  456.75
  -2   2   1 4569.64  268.17
   1  -2  -1  504.95   26.20
   1  -2  -1  533.35   26.20
  -1   2   1  530.05   26.30
  -1   2   1  502.15   26.20
  -1   2   1  497.25   26.30
  -1   2   1  503.95   26.20
  -1  -2  -1  455.05   21.20
  -1  -2  -1  421.36   21.10
   1   2   1  392.26   20.70
   1   2   1  405.16   20.70
   1   2   1  370.66   20.80
   1   2   1  398.36   21.10
   1   2   1  408.76   21.20
   1   2   1  407.96   21.20
  -2  -2  -1  293.27   14.90
  -2  -2  -1  272.87   14.10
  -2  -2  -1  269.37   14.10
  -2  -2  -1  307.17   15.00
  -2  -2  -1  270.87   14.50
   2   2   1  258.07   14.30
   2   2   1  282.57   15.00
   2   2   1  257.27   14.80
   2   2   1  287.57   13.90
   2   2   1  254.57   14.50
   2   2   1  250.97   14.20
  -3  -2  -1  695.33   35.60
  -3  -2  -1  714.93   35.90
  -3  -2  -1  689.63   35.50
  -3  -2  -1  761.82   36.70
  -3  -2  -1  727.83   36.50
   3   2   1  748.23   36.80
   3   2   1  634.94   35.90
   3   2   1  608.84   35.70
   3   2   1  666.53   35.70
   3   2   1  674.73   36.50
   3   2   1  710.03   35.80
  -4  -2  -1   42.00    3.50
  -4  -2  -1   39.40    4.10
  -4  -2  -1   44.70    3.10
  -4  -2  -1   38.90    3.00
  -4  -2  -1   43.60    4.20
   4   2   1   45.70    4.40
   4   2   1   44.60    3.60
   4   2   1   41.70    3.30
   4   2   1   46.80    3.40
   4   2   1   45.00    3.40
  -5  -2  -1    3.40    1.90
  -5  -2  -1    2.80    1.20
  -5  -2  -1    4.00    1.50
  -5  -2  -1    3.40    1.70
  -5  -2  -1    4.10    1.30
   5   2   1    2.70    1.80
   5   2   1    1.50    1.20
   5   2   1    3.50    1.40
   5   2   1    4.70    1.50
   5   2   1    3.20    1.40
   5   2   1    2.20    1.60
  -6  -2  -1    4.80    1.90
  -6  -2  -1    6.70    1.50
  -6  -2  -1    7.50    2.40
  -6  -2  -1    4.10    1.60
  -6  -2  -1    7.80    1.50
   6   2   1    4.40    2.20
   6   2   1    6.10    1.60
   6   2   1    7.50    1.90
   6   2   1    4.10    1.60
   6   2   1    7.40    1.90
   6   2   1    4.80    2.20
  -7  -2  -1   18.60    2.40
  -7  -2  -1   16.60    3.50
  -7  -2  -1   17.90    2.40
  -7  -2  -1   19.50    3.80
  -7  -2  -1   14.90    2.50
   7   2   1   17.90    2.80
   7   2   1   20.90    2.80
   7   2   1   10.00    2.70
   7   2   1   13.00    2.40
   7   2   1   11.70    2.80
   7   2   1   16.80    2.70
  -8  -2  -1   55.59    5.00
  -8  -2  -1   61.69    4.60
  -8  -2  -1   56.79    4.50
  -8  -2  -1   64.19    6.50
  -8  -2  -1   66.79    6.50
   8   2   1   56.39    6.30
   8   2   1   58.29    4.90
   8   2   1   49.50    4.90
   8   2   1   53.19    5.00
   8   2   1   54.49    6.80
   8   2   1   56.09    5.10
  -9  -2  -1    8.70    2.50
  -9  -2  -1   15.90    4.20
  -9  -2  -1    7.70    2.80
  -9  -2  -1   13.50    2.40
  -9  -2  -1   13.20    2.40
   9   2   1   15.20    4.40
   9   2   1   10.60    2.70
   9   2   1   13.80    3.40
   9   2   1   13.80    2.90
   9   2   1   14.40    3.30
   9   2   1   12.30    2.90
 -10  -2  -1    4.70    2.70
 -10  -2  -1   10.50    2.70
 -10  -2  -1    7.90    3.30
 -10  -2  -1    9.20    2.30
 -10  -2  -1    9.70    2.70
  10   2   1    2.80    2.00
  10   2   1    2.10    2.50
  10   2   1   12.10    2.80
  10   2   1   13.90    3.20
  10   2   1   16.30    3.20
  10   2   1    3.50    3.10
 -11  -2  -1   27.60    3.60
 -11  -2  -1   16.00    4.30
 -11  -2  -1   17.40    3.50
 -11  -2  -1   22.80    3.30
 -11  -2  -1   21.70    4.80
  11   2   1   17.30    5.00
  11   2   1   21.20    3.80
  11   2   1   27.20    4.10
  11   2   1   23.60    4.10
  11   2   1   13.60    4.40
  11   2   1   29.50    4.60
 -12  -2  -1   13.40    4.30
 -12  -2  -1   20.00    3.20
 -12  -2  -1   19.60    5.50
 -12  -2  -1   13.10    4.30
 -12  -2  -1   15.80    3.00
  12   2   1   21.50    4.30
  12   2   1   15.10    5.00
  12   2   1   18.00    3.80
  12   2   1   15.60    3.70
  12   2   1   17.80    5.00
 -13  -2  -1   32.20    6.80
 -13  -2  -1   27.80    4.10
 -13  -2  -1   34.20    4.30
 -13  -2  -1   38.80    5.30
  13   2   1   34.10    7.60
  13   2   1   39.40    5.60
  13   2   1   28.40    6.30
  13   2   1   36.20    5.60
  13   2   1   33.20    5.20
  16  -3  -1    3.60    4.00
  16  -3  -1    4.00    3.30
 -16   3   1    1.60    1.60
 -16   3   1    2.10    2.90
 -16   3   1    4.50    4.70
  15  -3  -1   -3.90    2.80
  15  -3  -1    4.50    3.00
  15  -3  -1   -0.50    2.70
  15  -3  -1   -0.70    3.60
 -15   3   1   -1.80    2.20
 -15   3   1    0.50    2.70
 -15   3   1    1.00    1.60
 -15   3   1    2.60    2.80
 -15   3   1    1.10    6.40
  14  -3  -1    7.50    4.40
  14  -3  -1    5.80    4.20
  14  -3  -1    6.00    4.00
  14  -3  -1    2.70    2.50
  14  -3  -1    7.60    3.00
 -14   3   1    4.60    2.80
 -14   3   1    1.70    2.30
 -14   3   1    6.50    3.00
 -14   3   1    3.90    1.90
 -14   3   1    1.60    3.30
 -14   3   1    5.40    3.90
 -14   3   1    4.80    2.90
  13  -3  -1   -2.50    2.30
  13  -3  -1    2.00    2.10
  13  -3  -1   -1.50    2.70
  13  -3  -1   -2.60    1.80
 -13   3   1    0.70    2.10
 -13   3   1    2.20    3.40
 -13   3   1    2.20    3.00
 -13   3   1    0.70    1.40
 -13   3   1    0.70    2.10
  12  -3  -1  114.49   11.10
  12  -3  -1  107.09    8.60
  12  -3  -1  128.19    9.00
  12  -3  -1  147.89   18.10
 -12   3   1  108.49   10.70
 -12   3   1  121.69    8.90
 -12   3   1  121.59   11.10
 -12   3   1  104.39    8.60
 -12   3   1  124.29    7.80
 -12   3   1   93.89    9.00
 -12   3   1  112.99    8.60
  11  -3  -1  193.38   14.10
  11  -3  -1  180.28   11.30
  11  -3  -1  183.78   11.60
  11  -3  -1  173.88   11.20
  11  -3  -1  140.29   12.90
 -11   3   1  167.38   11.20
 -11   3   1  167.98   11.20
 -11   3   1  139.39   10.90
 -11   3   1  151.68   13.10
 -11   3   1  186.58   10.50
 -11   3   1  181.58   11.50
 -11   3   1  192.08   13.90
  10  -3  -1   57.09    8.10
  10  -3  -1   53.99    4.80
  10  -3  -1   36.10    8.40
  10  -3  -1   50.29    5.00
  10  -3  -1   50.79    4.80
 -10   3   1   50.69    5.10
 -10   3   1   54.99    4.30
 -10   3   1   50.59    7.00
 -10   3   1   50.29    4.80
 -10   3   1   61.59    6.90
 -10   3   1   45.00    4.80
 -10   3   1   49.40    7.40
   9  -3  -1   39.20    5.80
   9  -3  -1   26.90    3.60
   9  -3  -1   28.50    5.20
   9  -3  -1   21.90    3.20
   9  -3  -1   26.60    3.40
  -9   3   1   29.70    5.20
  -9   3   1   21.70    3.40
  -9   3   1   20.30    2.70
  -9   3   1   28.20    5.30
  -9   3   1   24.50    3.40
  -9   3   1   20.10    3.30
  -9   3   1   24.00    3.50
   8  -3  -1   22.40    3.10
   8  -3  -1   26.90    4.40
   8  -3  -1   17.70    2.80
   8  -3  -1   28.30    4.50
  -8   3   1   19.20    2.90
  -8   3   1   21.60    2.60
  -8   3   1   26.20    4.80
  -8   3   1   22.30    3.10
  -8   3   1   23.80    3.20
  -8   3   1   24.80    3.20
   7  -3  -1 1051.89   57.39
   7  -3  -1 1108.39   55.99
   7  -3  -1 1102.99   55.89
   7  -3  -1 1097.99   57.49
  -7   3   1 1085.99   55.99
  -7   3   1 1115.39   57.59
  -7   3   1 1089.99   55.89
  -7   3   1 1063.09   55.89
  -7   3   1  955.70   55.69
  -7   3   1 1036.20   57.29
  -7   3   1 1114.49   55.49
   6  -3  -1    2.90    2.60
   6  -3  -1    1.90    1.40
   6  -3  -1    1.60    1.40
   6  -3  -1    1.90    1.30
   6  -3  -1    0.10    1.70
  -6   3   1    0.60    1.30
  -6   3   1    1.40    1.90
  -6   3   1    3.40    1.50
  -6   3   1    1.30    1.40
  -6   3   1    1.00    1.40
  -6   3   1    1.70    1.70
   5  -3  -1 1196.58   61.39
   5  -3  -1 1185.38   62.29
   5  -3  -1 1162.08   61.09
   5  -3  -1 1164.28   61.19
  -5   3   1 1149.19   62.09
  -5   3   1 1219.48   62.59
  -5   3   1 1224.28   61.29
  -5   3   1 1209.68   61.29
  -5   3   1 1217.28   61.39
   4  -3  -1  386.86   20.00
   4  -3  -1  385.76   20.70
   4  -3  -1  376.16   20.70
   4  -3  -1  378.66   19.70
   4  -3  -1  383.56   19.70
  -4   3   1  319.77   20.70
  -4   3   1  372.76   20.70
  -4   3   1  360.86   19.90
  -4   3   1  389.76   19.80
  -4   3   1  388.66   20.00
  -4   3   1  371.56   19.80
   3  -3  -1 1893.21   93.59
   3  -3  -1 1771.22   92.79
   3  -3  -1 1861.61   93.49
  -3   3   1 1943.51   93.59
  -3   3   1 1674.13   93.49
   2  -3  -1 3733.53  224.68
   2  -3  -1 3898.31  395.36
  -2   3   1 3710.93  225.18
  -2   3   1 4260.47  581.54
   1  -3  -1  194.38    9.40
   1  -3  -1  188.58    9.70
  -1   3   1  163.88    9.40
  -1   3   1  181.08    9.70
  -1   3   1  172.98    9.50
   0   3   1    4.70    0.80
  -1  -3  -1  212.38   12.20
  -1  -3  -1  254.27   12.30
  -1  -3  -1  234.68   12.20
   1   3   1  252.07   12.30
   1   3   1  213.98   11.90
   1   3   1  229.28   11.70
   1   3   1  221.18   11.70
   1   3   1  218.88   12.20
   1   3   1  226.48   12.20
  -2  -3  -1  196.48   10.30
  -2  -3  -1  200.28   10.60
  -2  -3  -1  203.08   10.60
   2   3   1  171.68    9.70
   2   3   1  192.88   10.70
   2   3   1  182.88   10.00
   2   3   1  191.18   10.70
   2   3   1  191.88   10.30
   2   3   1  169.08   10.00
  -3  -3  -1    2.20    0.70
  -3  -3  -1    4.80    1.30
  -3  -3  -1    1.50    1.20
  -3  -3  -1    2.60    1.30
  -3  -3  -1    2.30    0.70
   3   3   1    1.90    1.00
   3   3   1    2.30    1.00
   3   3   1    2.90    1.30
   3   3   1    3.20    1.10
   3   3   1    2.30    1.40
  -4  -3  -1  215.58   12.50
  -4  -3  -1  202.88   11.20
  -4  -3  -1  207.38   11.80
  -4  -3  -1  208.38   11.30
  -4  -3  -1  216.48   12.60
   4   3   1  213.78   12.70
   4   3   1  196.78   11.60
   4   3   1  207.88   12.10
   4   3   1  222.28   11.80
   4   3   1  224.78   12.80
   4   3   1  198.18   11.60
  -5  -3  -1  210.18   13.10
  -5  -3  -1  232.88   13.30
  -5  -3  -1  215.98   11.70
  -5  -3  -1  214.88   11.60
  -5  -3  -1  217.38   12.20
   5   3   1  219.78   13.50
   5   3   1  199.88   13.20
   5   3   1  205.08   12.10
   5   3   1  209.58   12.10
   5   3   1  201.68   12.30
   5   3   1  227.28   12.20
  -6  -3  -1    1.00    1.00
  -6  -3  -1    1.20    1.30
  -6  -3  -1    0.00    1.50
  -6  -3  -1    0.30    1.00
  -6  -3  -1    0.50    1.80
   6   3   1    1.40    1.40
   6   3   1    1.70    1.80
   6   3   1    0.30    1.20
   6   3   1   -0.10    1.20
   6   3   1   -0.60    1.30
   6   3   1    0.00    1.10
  -7  -3  -1   -1.50    1.10
  -7  -3  -1   -0.10    1.10
  -7  -3  -1    0.20    1.10
  -7  -3  -1    1.90    2.10
   7   3   1   -0.40    1.20
   7   3   1   -0.60    1.30
   7   3   1    0.90    1.50
   7   3   1    0.30    1.80
   7   3   1    0.50    1.60
   7   3   1    1.80    1.50
  -8  -3  -1    0.30    1.30
  -8  -3  -1    4.40    2.60
  -8  -3  -1    2.10    1.70
  -8  -3  -1    0.60    1.30
  -8  -3  -1    0.50    2.00
   8   3   1    1.80    2.10
   8   3   1    1.20    2.30
   8   3   1    0.30    1.50
   8   3   1    2.30    1.70
   8   3   1    3.00    1.80
  -9  -3  -1    3.50    2.50
  -9  -3  -1    5.60    1.80
  -9  -3  -1    3.60    2.10
  -9  -3  -1    4.90    2.80
  -9  -3  -1    1.40    1.50
   9   3   1    5.50    2.40
   9   3   1    1.10    1.90
   9   3   1    1.30    2.30
   9   3   1    3.30    2.00
   9   3   1    3.10    2.20
   9   3   1    5.60    2.90
 -10  -3  -1   62.29    5.00
 -10  -3  -1   64.79    7.40
 -10  -3  -1   61.39    5.70
 -10  -3  -1   66.99    5.10
  10   3   1   56.19    7.70
  10   3   1   71.89    9.00
  10   3   1   60.89    5.80
  10   3   1   60.59    6.00
  10   3   1   63.19    6.10
 -11  -3  -1    2.00    3.10
 -11  -3  -1    3.50    2.60
 -11  -3  -1    0.20    2.40
 -11  -3  -1    1.40    2.00
 -11  -3  -1    2.70    1.80
  11   3   1   -0.20    2.20
  11   3   1    1.10    3.00
  11   3   1   -0.50    2.00
  11   3   1    0.60    2.80
  11   3   1    0.40    1.90
  11   3   1    1.00    2.10
 -12  -3  -1   15.20    3.10
 -12  -3  -1    9.00    2.30
 -12  -3  -1   11.40    2.50
 -12  -3  -1    0.50    2.80
 -12  -3  -1    7.00    3.60
  12   3   1    2.50    3.30
  12   3   1    4.40    2.70
  12   3   1    6.60    3.20
  12   3   1    6.50    3.00
  12   3   1    4.20    2.70
  12   3   1    8.70    4.60
 -13  -3  -1    3.50    2.70
 -13  -3  -1    3.70    2.10
 -13  -3  -1    7.30    4.00
 -13  -3  -1    3.40    2.30
  13   3   1    4.40    3.90
  13   3   1    4.00    2.90
  13   3   1    5.40    4.50
  13   3   1    3.50    2.70
  13   3   1    4.70    3.10
  16  -4  -1   24.50    4.90
  16  -4  -1   36.30    9.70
 -16   4   1   25.60    5.00
 -16   4   1   28.30    5.00
 -16   4   1   27.80    3.90
 -16   4   1   36.70    8.10
  15  -4  -1   16.30    5.80
  15  -4  -1    9.10    4.70
  15  -4  -1    6.70    3.30
  15  -4  -1   14.10    3.80
 -15   4   1   10.90    3.40
 -15   4   1   11.40    2.60
 -15   4   1    8.60    4.40
 -15   4   1    6.90    3.10
  14  -4  -1    5.20    3.80
  14  -4  -1   -0.10    2.20
  14  -4  -1    4.30    2.60
  14  -4  -1   -1.40    5.20
  14  -4  -1    1.70    3.00
 -14   4   1    1.20    2.40
 -14   4   1    0.30    3.00
 -14   4   1    3.90    2.50
 -14   4   1    1.70    2.30
 -14   4   1    0.40    2.50
 -14   4   1    1.20    3.10
 -14   4   1    0.90    3.20
  13  -4  -1   10.40    3.80
  13  -4  -1   20.90    5.50
  13  -4  -1   13.30    3.30
  13  -4  -1   23.20    4.20
 -13   4   1   14.90    3.50
 -13   4   1   19.80    5.10
 -13   4   1   20.50    3.80
 -13   4   1   20.50    5.70
 -13   4   1   21.80    3.10
  12  -4  -1    1.30    2.30
  12  -4  -1    5.10    3.20
  12  -4  -1    3.80    2.00
  12  -4  -1    1.10    1.80
  12  -4  -1    2.30    2.20
 -12   4   1    4.10    2.80
 -12   4   1   -2.80    1.50
 -12   4   1    2.80    2.30
 -12   4   1    1.70    2.00
 -12   4   1   -0.80    1.30
 -12   4   1    3.50    2.50
 -12   4   1    0.90    2.40
  11  -4  -1  103.89    9.80
  11  -4  -1  101.49    7.70
  11  -4  -1   99.59    7.30
  11  -4  -1   86.19    7.10
  11  -4  -1   90.79    9.20
 -11   4   1  107.69    9.80
 -11   4   1   96.99    7.30
 -11   4   1   99.09    7.60
 -11   4   1   98.79    7.50
 -11   4   1   84.69    9.00
 -11   4   1  101.09    6.80
 -11   4   1   79.59    7.00
  10  -4  -1  213.78   12.70
  10  -4  -1  204.58   14.60
  10  -4  -1  178.98   12.20
  10  -4  -1  215.78   14.90
  10  -4  -1  197.98   12.30
 -10   4   1  187.98   12.30
 -10   4   1  170.28   13.20
 -10   4   1  226.08   12.10
 -10   4   1  213.28   12.80
 -10   4   1  198.08   12.40
 -10   4   1  194.28   14.40
   9  -4  -1  303.97   19.00
   9  -4  -1  308.37   19.10
   9  -4  -1  302.77   16.90
   9  -4  -1  308.07   17.20
   9  -4  -1  284.87   16.90
  -9   4   1  271.67   18.70
  -9   4   1  287.47   17.10
  -9   4   1  310.97   16.60
  -9   4   1  277.27   17.00
  -9   4   1  306.67   17.10
  -9   4   1  275.97   18.70
   8  -4  -1   74.89    5.70
   8  -4  -1   79.49    5.70
   8  -4  -1   94.89    7.70
   8  -4  -1   89.19    7.70
   8  -4  -1   84.19    6.00
  -8   4   1   78.29    5.90
  -8   4   1   77.49    5.80
  -8   4   1   81.79    7.40
  -8   4   1   76.39    5.90
  -8   4   1   75.19    7.20
  -8   4   1   66.99    5.80
  -8   4   1   89.09    5.70
   7  -4  -1  172.18   10.50
   7  -4  -1  192.88   10.60
   7  -4  -1  180.78   12.20
   7  -4  -1  181.48   12.10
   7  -4  -1  174.18   10.80
  -7   4   1  165.98   10.70
  -7   4   1  182.18   10.70
  -7   4   1  177.08   12.10
  -7   4   1  180.78   10.80
  -7   4   1  171.68   10.60
   6  -4  -1    6.30    1.80
   6  -4  -1   10.10    1.80
   6  -4  -1   11.80    2.00
   6  -4  -1    3.00    1.70
   6  -4  -1    6.60    2.00
  -6   4   1    7.80    1.80
  -6   4   1    4.00    1.80
  -6   4   1   12.30    2.60
  -6   4   1   14.90    2.30
  -6   4   1   10.40    2.00
  -6   4   1   14.20    2.20
   5  -4  -1   76.29    6.20
   5  -4  -1   82.19    5.10
   5  -4  -1   79.29    5.40
   5  -4  -1   82.09    5.10
   5  -4  -1   85.99    6.30
  -5   4   1   81.69    6.40
  -5   4   1   67.99    5.20
  -5   4   1   72.19    6.10
  -5   4   1   79.59    5.40
  -5   4   1   79.09    5.30
  -5   4   1   88.49    5.60
   4  -4  -1 1234.88   65.29
   4  -4  -1 1285.77   65.39
   4  -4  -1 1229.08   64.29
   4  -4  -1 1235.98   64.29
   4  -4  -1 1220.48   64.69
  -4   4   1 1265.17   64.49
  -4   4   1 1312.27   64.89
  -4   4   1 1305.17   65.49
   3  -4  -1 2753.12  136.09
   3  -4  -1 2813.02  136.09
  -3   4   1 2709.43  136.19
  -3   4   1 2413.86  135.99
   2  -4  -1   83.59    5.00
   2  -4  -1   83.39    5.10
  -2   4   1   84.69    5.10
  -2   4   1   80.09    5.10
  -2   4   1   79.29    4.50
  -2   4   1   77.09    4.50
  -2   4   1   83.19    5.10
  -1   4   1   37.10    2.40
  -1   4   1   39.60    2.90
   0   4   1 1006.30   51.39
  -1  -4  -1    1.80    0.80
  -1  -4  -1    1.30    0.70
  -1  -4  -1    1.40    0.80
   1   4   1    1.30    0.80
   1   4   1    0.60    0.70
   1   4   1    0.70    0.60
   1   4   1    2.00    0.80
  -2  -4  -1  221.28   11.20
  -2  -4  -1  219.58   11.50
   2   4   1  202.18   11.50
   2   4   1  192.78   10.80
   2   4   1  217.68   11.30
   2   4   1  202.38   10.80
   2   4   1  180.28   11.40
   2   4   1  204.28   10.70
  -3  -4  -1  688.23   34.10
  -3  -4  -1  650.23   34.00
  -3  -4  -1  653.33   33.50
   3   4   1  628.84   33.60
   3   4   1  640.44   32.70
   3   4   1  633.44   34.20
   3   4   1  671.03   34.20
   3   4   1  637.94   33.30
   3   4   1  597.54   33.20
  -4  -4  -1  361.56   20.00
  -4  -4  -1  356.26   18.40
  -4  -4  -1  358.56   18.50
  -4  -4  -1  354.46   19.20
  -4  -4  -1  375.96   20.00
   4   4   1  371.26   20.30
   4   4   1  322.17   19.10
   4   4   1  372.26   20.20
   4   4   1  358.46   20.20
   4   4   1  351.46   19.10
  -5  -4  -1  334.87   18.00
  -5  -4  -1  318.97   16.20
  -5  -4  -1  314.97   18.00
  -5  -4  -1  329.37   16.20
  -5  -4  -1  311.67   16.90
   5   4   1  318.17   17.20
   5   4   1  307.97   16.90
   5   4   1  286.37   18.20
   5   4   1  303.57   17.00
   5   4   1  286.97   16.80
   5   4   1  260.37   17.80
  -6  -4  -1  190.98   12.00
  -6  -4  -1  174.68   10.10
  -6  -4  -1  193.38   12.10
  -6  -4  -1  180.48   10.10
  -6  -4  -1  196.98   11.00
   6   4   1  177.38   10.80
   6   4   1  180.58   10.90
   6   4   1  167.68   10.90
   6   4   1  196.08   12.40
   6   4   1  197.58   12.50
   6   4   1  165.78   10.80
  -7  -4  -1  300.27   15.80
  -7  -4  -1  298.37   18.00
  -7  -4  -1  287.87   17.90
  -7  -4  -1  296.17   16.30
  -7  -4  -1  292.67   16.60
   7   4   1  294.27   16.80
   7   4   1  293.17   18.80
   7   4   1  303.47   16.70
   7   4   1  260.17   16.50
   7   4   1  282.77   18.30
   7   4   1  291.57   16.70
  -8  -4  -1   14.70    2.70
  -8  -4  -1   12.50    2.00
  -8  -4  -1   11.80    2.00
  -8  -4  -1   18.50    4.00
  -8  -4  -1   18.20    3.90
   8   4   1   14.40    2.80
   8   4   1   16.60    2.90
   8   4   1   18.10    3.90
   8   4   1   11.00    3.10
   8   4   1   19.10    4.40
   8   4   1   13.10    2.80
  -9  -4  -1   11.50    1.90
  -9  -4  -1    4.60    2.90
  -9  -4  -1    8.50    2.30
  -9  -4  -1    3.20    2.50
  -9  -4  -1    9.10    1.90
   9   4   1    9.70    3.50
   9   4   1   14.10    3.00
   9   4   1    9.20    2.60
   9   4   1    5.90    2.80
   9   4   1    8.80    2.60
   9   4   1   10.00    2.50
 -10  -4  -1   48.10    5.20
 -10  -4  -1   39.50    5.80
 -10  -4  -1   44.80    3.90
 -10  -4  -1   42.60    3.80
  10   4   1   56.09    6.00
  10   4   1   42.30    6.80
  10   4   1   47.50    7.60
  10   4   1   34.30    4.70
  10   4   1   44.00    5.30
  10   4   1   49.70    5.50
 -11  -4  -1   32.20    3.50
 -11  -4  -1   35.90    6.50
 -11  -4  -1   27.30    3.30
 -11  -4  -1   26.00    4.10
 -11  -4  -1   32.50    6.30
  11   4   1   35.10    5.10
  11   4   1   27.60    4.50
  11   4   1   30.80    6.20
  11   4   1   28.00    5.80
  11   4   1   23.70    3.90
  11   4   1   27.40    4.50
 -12  -4  -1   -0.60    2.70
 -12  -4  -1    1.00    2.20
 -12  -4  -1   -1.80    1.40
  12   4   1   -2.30    2.00
  12   4   1    0.60    2.30
  12   4   1   -0.20    3.10
  12   4   1    0.80    2.70
  12   4   1    1.20    2.30
  12   4   1   -0.90    2.60
 -13  -4  -1    0.10    1.80
 -13  -4  -1   -1.90    2.00
 -13  -4  -1    2.30    3.50
 -13  -4  -1    2.20    2.60
  13   4   1    1.00    2.60
  13   4   1   -0.30    2.60
  13   4   1    0.70    3.20
  13   4   1   -0.40    3.60
  13   4   1   -0.70    2.60
  16  -5  -1    2.90    4.40
  16  -5  -1    6.70    3.80
 -16   5   1    5.90    4.20
 -16   5   1    4.60    3.30
 -16   5   1    6.20    3.20
 -16   5   1    3.10    2.20
  15  -5  -1   -3.00    3.20
  15  -5  -1   -4.70    2.70
  15  -5  -1   -1.10    2.30
  15  -5  -1   -0.10    2.20
 -15   5   1   -0.60    1.70
 -15   5   1   -2.00    2.20
 -15   5   1    0.50    3.80
 -15   5   1   -1.80    3.30
 -15   5   1    0.30    2.60
  14  -5  -1   34.90    5.60
  14  -5  -1   29.40    6.10
  14  -5  -1   37.50    5.30
  14  -5  -1   36.30    5.10
  14  -5  -1   28.00    6.10
 -14   5   1   51.99    4.80
 -14   5   1   43.60    5.50
 -14   5   1   52.59    6.20
 -14   5   1   32.00    5.40
 -14   5   1   35.10    6.80
 -14   5   1   42.30    5.40
  13  -5  -1   48.80    7.60
  13  -5  -1   60.59    6.80
  13  -5  -1   63.39    9.40
  13  -5  -1   46.90    5.90
 -13   5   1   55.19    5.10
 -13   5   1   55.59    8.70
 -13   5   1   65.49    9.10
 -13   5   1   53.59    6.20
 -13   5   1   49.70    6.00
 -13   5   1   89.29   11.30
  12  -5  -1    2.10    2.20
  12  -5  -1    3.50    2.20
  12  -5  -1    4.10    3.50
  12  -5  -1    0.60    1.90
  12  -5  -1    5.40    3.30
 -12   5   1    6.80    3.30
 -12   5   1    6.70    2.20
 -12   5   1    7.30    2.70
 -12   5   1    4.10    3.00
 -12   5   1    3.00    2.20
 -12   5   1    5.30    2.40
  11  -5  -1    5.70    2.40
  11  -5  -1    7.20    3.60
  11  -5  -1    4.10    3.00
  11  -5  -1    4.70    2.10
  11  -5  -1    4.50    2.40
 -11   5   1    4.60    2.20
 -11   5   1    9.00    3.30
 -11   5   1    1.70    2.10
 -11   5   1    6.00    2.40
 -11   5   1    7.70    2.00
 -11   5   1    6.10    2.40
 -11   5   1    2.90    2.20
  10  -5  -1    0.00    1.60
  10  -5  -1    1.00    1.80
  10  -5  -1    1.70    1.70
  10  -5  -1   -0.20    2.40
  10  -5  -1    1.80    2.20
 -10   5   1    0.80    1.60
 -10   5   1    0.20    2.20
 -10   5   1    0.20    1.80
 -10   5   1    1.90    1.80
 -10   5   1    4.70    2.10
 -10   5   1   -0.80    1.40
 -10   5   1    2.60    1.60
   9  -5  -1    0.60    1.50
   9  -5  -1    0.90    1.50
   9  -5  -1    2.80    1.60
   9  -5  -1    1.90    2.50
   9  -5  -1   -0.40    1.90
  -9   5   1   -1.50    1.60
  -9   5   1    1.40    1.60
  -9   5   1    2.50    1.60
  -9   5   1    2.00    2.00
  -9   5   1    1.20    1.60
  -9   5   1    2.40    2.10
  -9   5   1    5.80    1.80
   8  -5  -1  124.09    7.50
   8  -5  -1  117.89    7.80
   8  -5  -1  118.39    9.30
   8  -5  -1  109.89    7.30
   8  -5  -1  114.69    9.00
  -8   5   1  106.29    8.90
  -8   5   1  108.79    7.70
  -8   5   1  105.19    8.90
  -8   5   1  119.89    7.80
  -8   5   1  115.29    7.60
  -8   5   1   97.79    7.40
   7  -5  -1   28.10    3.20
   7  -5  -1   27.10    3.40
   7  -5  -1   36.10    5.40
   7  -5  -1   31.30    3.00
   7  -5  -1   37.50    4.90
  -7   5   1   25.00    4.10
  -7   5   1   26.30    3.30
  -7   5   1   41.60    6.90
  -7   5   1   32.50    3.70
  -7   5   1   30.70    3.40
  -7   5   1   31.40    3.60
   6  -5  -1   28.10    4.20
   6  -5  -1   23.30    2.90
   6  -5  -1   32.30    4.50
   6  -5  -1   21.90    2.50
   6  -5  -1   21.40    2.50
  -6   5   1   24.70    3.00
  -6   5   1   18.60    3.40
  -6   5   1   17.40    3.40
  -6   5   1   16.90    2.50
  -6   5   1   19.20    2.60
  -6   5   1   19.90    2.70
   5  -5  -1    9.70    2.00
   5  -5  -1   12.60    2.80
   5  -5  -1   11.70    1.70
   5  -5  -1   11.50    1.70
   5  -5  -1    6.70    2.00
  -5   5   1   12.40    2.10
  -5   5   1   14.80    2.20
  -5   5   1   12.30    1.90
  -5   5   1   14.90    2.90
  -5   5   1    9.00    2.20
   4  -5  -1 1044.90   53.49
   4  -5  -1 1053.39   52.89
   4  -5  -1 1055.79   53.99
   4  -5  -1 1024.80   52.89
   4  -5  -1 1060.19   53.99
  -4   5   1 1029.30   53.09
  -4   5   1  938.31   53.99
  -4   5   1 1104.99   54.39
  -4   5   1 1000.70   54.29
   3  -5  -1    9.70    1.70
   3  -5  -1    9.40    1.90
   3  -5  -1    7.90    0.90
   3  -5  -1    6.30    1.60
   3  -5  -1    7.90    0.90
  -3   5   1    4.80    1.50
  -3   5   1    9.20    1.70
  -3   5   1    9.30    1.80
  -3   5   1    9.10    1.20
   2  -5  -1 1175.88   56.49
   2  -5  -1 1156.48   56.69
  -2   5   1  949.60   55.89
  -2   5   1 1139.09   56.59
  -2   5   1 1190.28   56.69
  -2   5   1 1060.29   55.99
  -2   5   1 1057.09   56.69
  -1   5   1  341.87   18.30
   0   5   1   80.59    4.80
  -1  -5  -1  338.07   16.70
   1   5   1  313.27   16.90
   1   5   1  327.87   16.90
   1   5   1  299.57   16.90
  -2  -5  -1   32.20    2.60
  -2  -5  -1   34.30    2.80
  -2  -5  -1   33.30    2.70
   2   5   1   36.40    3.00
   2   5   1   27.20    2.20
   2   5   1   36.40    2.80
   2   5   1   31.70    2.30
   2   5   1   31.00    2.20
   2   5   1   33.80    2.90
  -3  -5  -1   31.80    2.70
  -3  -5  -1   29.40    3.10
  -3  -5  -1   35.60    3.20
   3   5   1   34.70    2.60
   3   5   1   31.80    3.20
   3   5   1   34.10    3.40
   3   5   1   35.50    2.90
   3   5   1   30.50    2.00
   3   5   1   29.80    2.50
  -4  -5  -1    8.20    1.90
  -4  -5  -1   11.00    2.10
  -4  -5  -1   10.30    1.70
   4   5   1    6.70    1.50
   4   5   1    8.50    2.10
   4   5   1    9.00    1.60
   4   5   1    6.80    1.90
   4   5   1    8.80    1.70
  -5  -5  -1   57.69    4.40
  -5  -5  -1   57.39    5.10
  -5  -5  -1   66.79    5.40
   5   5   1   60.09    5.50
   5   5   1   60.19    4.40
   5   5   1   50.09    4.50
   5   5   1   56.99    5.30
   5   5   1   58.49    4.40
   5   5   1   59.09    4.60
  -6  -5  -1   49.60    3.20
  -6  -5  -1   54.29    5.30
  -6  -5  -1   58.09    5.40
  -6  -5  -1   45.60    4.20
   6   5   1   54.29    4.40
   6   5   1   53.99    5.50
   6   5   1   62.39    5.70
   6   5   1   55.39    4.60
   6   5   1   51.69    4.50
   6   5   1   51.29    4.30
  -7  -5  -1   32.20    2.50
  -7  -5  -1   28.20    3.40
  -7  -5  -1   29.90    4.50
  -7  -5  -1   33.60    2.50
  -7  -5  -1   32.60    4.90
   7   5   1   38.00    4.10
   7   5   1   29.70    3.70
   7   5   1   31.30    3.90
   7   5   1   39.10    4.30
   7   5   1   27.80    4.50
  -8  -5  -1   34.60    2.90
  -8  -5  -1   31.70    2.90
  -8  -5  -1   50.79    6.20
  -8  -5  -1   41.80    5.40
   8   5   1   45.10    6.70
   8   5   1   41.70    6.10
   8   5   1   32.10    4.10
   8   5   1   29.90    4.00
   8   5   1   43.00    4.80
   8   5   1   30.40    4.70
  -9  -5  -1    1.80    1.20
  -9  -5  -1    4.30    2.80
  -9  -5  -1    2.40    1.80
  -9  -5  -1    3.30    2.50
   9   5   1    3.40    2.10
   9   5   1    2.50    2.00
   9   5   1    6.00    2.50
   9   5   1    2.20    1.80
   9   5   1   -0.20    2.10
   9   5   1   -1.30    1.80
 -10  -5  -1   35.00    3.00
 -10  -5  -1   34.40    3.10
 -10  -5  -1   30.80    5.30
 -10  -5  -1   31.20    4.10
 -10  -5  -1   35.30    6.00
  10   5   1   27.10    5.40
  10   5   1   38.60    5.10
  10   5   1   29.20    4.40
  10   5   1   25.90    5.30
  10   5   1   32.40    4.60
  10   5   1   40.50    5.00
 -11  -5  -1   41.70    6.70
 -11  -5  -1   65.29    8.70
 -11  -5  -1   62.69    4.60
 -11  -5  -1   65.69    4.60
 -11  -5  -1   70.59    9.00
  11   5   1   62.69    6.90
  11   5   1   69.89    9.60
  11   5   1   56.19    6.50
  11   5   1   61.29    6.40
  11   5   1   79.89   11.30
  11   5   1   76.19   10.20
 -12  -5  -1    1.80    1.50
 -12  -5  -1    0.40    1.30
 -12  -5  -1    0.70    2.70
  12   5   1    3.40    3.10
  12   5   1   -1.70    2.60
  12   5   1    1.60    2.60
  12   5   1    1.40    2.60
  12   5   1    0.30    3.10
  12   5   1   -0.30    4.10
  16  -6  -1    3.80    4.20
 -16   6   1    5.90    2.50
 -16   6   1    6.70    4.70
 -16   6   1    7.00    3.60
  15  -6  -1   -0.60    3.20
  15  -6  -1   -3.10    2.20
  15  -6  -1    0.30    2.30
  15  -6  -1    2.20    3.70
 -15   6   1   -3.90    2.00
 -15   6   1   -0.50    3.60
 -15   6   1   -2.60    3.00
 -15   6   1   -1.50    2.00
  14  -6  -1   76.49    6.70
  14  -6  -1   97.79   12.60
  14  -6  -1   71.39    7.00
  14  -6  -1   84.89   10.90
  14  -6  -1   68.39    6.50
 -14   6   1   47.60    7.80
 -14   6   1   58.39    7.10
 -14   6   1   55.49    8.60
 -14   6   1   65.59    6.60
 -14   6   1   66.29    6.80
 -14   6   1   69.29    6.10
 -14   6   1   66.29    6.70
  13  -6  -1   56.09    8.60
  13  -6  -1   42.10    5.30
  13  -6  -1   44.10    7.10
  13  -6  -1   47.30    5.90
 -13   6   1   57.09    5.60
 -13   6   1   36.40    5.30
 -13   6   1   56.29    5.10
 -13   6   1   39.10    7.50
 -13   6   1   58.19    8.90
  12  -6  -1   31.20    5.20
  12  -6  -1   26.40    5.10
  12  -6  -1   56.09    8.20
  12  -6  -1   38.40    4.90
  12  -6  -1   43.40    5.00
 -12   6   1   31.90    4.50
 -12   6   1   31.80    4.70
 -12   6   1   39.70    4.40
 -12   6   1   41.10    7.10
 -12   6   1   24.90    6.50
  11  -6  -1   38.20    4.90
  11  -6  -1   19.10    6.40
  11  -6  -1   24.80    4.80
  11  -6  -1   25.40    3.80
  11  -6  -1   35.30    4.30
 -11   6   1   22.30    5.20
 -11   6   1   30.10    3.70
 -11   6   1   27.80    3.90
 -11   6   1   23.00    3.80
 -11   6   1   22.40    3.70
 -11   6   1   28.20    4.10
 -11   6   1   26.40    5.00
  10  -6  -1  299.87   19.70
  10  -6  -1  301.77   17.40
  10  -6  -1  326.07   20.00
  10  -6  -1  323.37   17.90
 -10   6   1  271.07   17.50
 -10   6   1  269.47   17.40
 -10   6   1  304.17   19.90
 -10   6   1  314.17   17.70
 -10   6   1  308.37   17.30
 -10   6   1  317.57   17.90
 -10   6   1  271.77   19.40
   9  -6  -1    9.90    2.90
   9  -6  -1   12.70    2.40
   9  -6  -1   11.10    2.30
   9  -6  -1    8.20    3.60
   9  -6  -1    9.50    3.50
  -9   6   1   12.60    3.10
  -9   6   1    5.30    2.60
  -9   6   1    8.50    2.40
  -9   6   1    7.30    2.20
  -9   6   1    9.70    3.40
   8  -6  -1  300.67   16.30
   8  -6  -1  313.17   18.40
   8  -6  -1  270.57   16.50
   8  -6  -1  294.77   18.10
   8  -6  -1  281.87   16.10
  -8   6   1  307.27   16.50
  -8   6   1  260.87   16.50
  -8   6   1  280.27   16.30
  -8   6   1  264.97   17.90
  -8   6   1  277.57   18.20
  -8   6   1  302.97   16.70
   7  -6  -1   -0.40    1.00
   7  -6  -1   -0.70    1.50
[truncated: 3,143,164 more chars]
