# Supplementary material for: closo‐Carboranyl Analogs of β‐Arylethylamines: Direct Synthesis from Alkenes via EnT‐Catalysis
Source: Angew Chem Int Ed Engl. 2025 May 19;64(27):e202504793. doi: 10.1002/anie.202504793 (PMC12207362; doi:10.1002/anie.202504793)
Supplement: Supplementary file 2 — Supporting Information [file ANIE-64-e202504793-s001.zip › 18.cif]

#==============================================================================

# 1. SUBMISSION DETAILS

data_global

_publ_contact_author
;
        Constantin G. Daniliuc
        Organisch-Chemisches Institut 
        Universit\"at M\"unster
        48149 M\"unster
        Germany
;
_publ_contact_author_phone        '049 251 83-36522'
_publ_contact_author_fax          '049 251 83-39772'
_publ_contact_author_email        'constantin.daniliuc@uni-muenster.de' 
_publ_requested_journal           '.'

#==============================================================================

# 3. TITLE AND AUTHOR LIST

_publ_section_title
;
EnT-Catalyzed closo-Carboranylaminations of Alkenes toward Analogs of 
β-Arylethylamines.
;

loop_
 _publ_author_name
 _publ_author_address
     'Paulus, Fritz'
;     Organisch-Chemisches Institut
      Universit\"at M\"unster
      Corrensstrasse 36
      48149 M\"unster
      Germany
;     
     'Heusel, Corinna'
;     Organisch-Chemisches Institut
      Universit\"at M\"unster
      Corrensstrasse 36
      48149 M\"unster
      Germany
;     
     'Jaspers, Marc'
;     Organisch-Chemisches Institut
      Universit\"at M\"unster
      Corrensstrasse 36
      48149 M\"unster
      Germany
;     
     'Amrehn, Milli M.'
;     Organisch-Chemisches Institut
      Universit\"at M\"unster
      Corrensstrasse 36
      48149 M\"unster
      Germany
;     
     'Daniliuc, Constantin G.'
;     Organisch-Chemisches Institut
      Universit\"at M\"unster
      Corrensstrasse 36
      48149 M\"unster
      Germany
;     
     'Glorius, Frank'
;     Organisch-Chemisches Institut
      Universit\"at M\"unster
      Corrensstrasse 36
      48149 M\"unster
      Germany
;     

#=============================================================================
#  cif data for "glo10778" (compound 18)
#============================================================================= 
data_glo10778_18

_audit_creation_method
;FinalCif 2024.9-0 by Daniel Kratzert, Freiburg 2025, 
https://dkratzert.de/finalcif.html
;
_publ_section_references          ?
_shelx_SHELXL_version_number      '2019/3'
_chemical_name_systematic         ?
_chemical_name_common             ?
_chemical_formula_sum             'C12 H19 B10 N3'
_chemical_formula_moiety          'C12 H19 B10 N3'
_chemical_formula_weight          313.4
_chemical_melting_point           ?
_space_group_crystal_system       triclinic
_space_group_IT_number            2
_space_group_name_H-M_alt         'P -1'
_space_group_name_Hall            '-P 1'
_shelx_space_group_comment
;
The symmetry employed for this shelxl refinement is uniquely defined
by the following loop, which should always be used as a source of
symmetry information in preference to the above space-group names.
They are only intended as comments.
;

loop_
_space_group_symop_operation_xyz
'x, y, z'
'-x, -y, -z'

_cell_length_a                    6.5139(2)
_cell_length_b                    9.6676(3)
_cell_length_c                    14.5377(4)
_cell_angle_alpha                 74.2840(10)
_cell_angle_beta                  81.2400(10)
_cell_angle_gamma                 76.0860(10)
_cell_volume                      851.68(4)
_cell_formula_units_Z             2
_cell_measurement_temperature     100(2)
_cell_measurement_reflns_used     9957
_cell_measurement_theta_min       3.1718
_cell_measurement_theta_max       68.1504
_cell_measurement_wavelength      1.54178
_exptl_crystal_description        prism
_exptl_crystal_colour             colourless
_exptl_crystal_recrystallization_method 'The crystals were crystallised from DCM and heptane.'
_exptl_crystal_density_meas       ?
_exptl_crystal_density_method     ?
_exptl_crystal_density_diffrn     1.222
_exptl_crystal_F_000              324
_exptl_crystal_size_max           0.144
_exptl_crystal_size_mid           0.137
_exptl_crystal_size_min           0.047
_exptl_absorpt_coefficient_mu     0.476
_exptl_absorpt_correction_type    Multi-Scan
_exptl_absorpt_correction_T_min   0.935
_exptl_absorpt_correction_T_max   0.978
_exptl_absorpt_process_details
;Krause, L., Herbst-Irmer, R., Sheldrick, G. M., Stalke, D. (2015).
"Comparison of silver and molybdenum microfocus X-ray sources for single-crystal
 structure determination"
J. Appl. Cryst. 48, 3-10.
doi:10.1107/S1600576714022985
;
_exptl_absorpt_special_details    ?
_exptl_bruker_absorpt_correction_T_ratio 0.8365
_shelx_estimated_absorpt_T_min    0.935
_shelx_estimated_absorpt_T_max    0.978
_exptl_transmission_factor_min    ?
_exptl_transmission_factor_max    ?
_exptl_special_details            ?
_diffrn_ambient_temperature       100(2)
_diffrn_ambient_environment       N2
_diffrn_radiation_type            'Cu K\a'
_diffrn_radiation_wavelength      1.54178
_diffrn_radiation_monochromator   'multilayer mirror'
_bruker_diffrn_measurement_temperature_device 'Oxford Cryostream 700'
_diffrn_radiation_probe           x-ray
_diffrn_source                    'microfocus sealed tube'
_diffrn_source_type               'INCOATEC I\mS 1.0'
_diffrn_source_target             Cu
_diffrn_source_voltage            50
_diffrn_source_current            1.0
_diffrn_detector                  CPAD
_diffrn_detector_type             'Bruker PHOTON III'
_diffrn_detector_area_resol_mean  7.391
_diffrn_measurement_device        'KAPPA diffractometer'
_diffrn_measurement_device_type   'Bruker D8 VENTURE'
_diffrn_measurement_method        '\w and \f scans'
_diffrn_measurement_specimen_support ?
_diffrn_measurement_details
;<Phi   scan: start=   0.0; len= 180.0; end= 180.0 at [Counterclockwise Eulerian 
angles: dx= 42.00 mm theta=  27.500 deg omega= 360.000 deg chi=  54.740 deg] 
measure for 1.0 seconds; frame angle 1.00 degrees, wavelength=1.54184>
<Phi   scan: start= 180.0; len= 180.0; end= 360.0 at [Counterclockwise Eulerian 
angles: dx= 42.00 mm theta=  27.500 deg omega= 360.000 deg chi=  54.740 deg] 
measure for 1.0 seconds; frame angle 1.00 degrees, wavelength=1.54184>
<Phi   scan: start=   0.0; len= 360.0; end= 360.0 at [Counterclockwise Eulerian 
angles: dx= 42.00 mm theta=  54.268 deg omega= 106.247 deg chi= -24.000 deg] 
measure for 50.0 seconds; frame angle 1.80 degrees, wavelength=1.54184>
<Omega scan: start=   0.5; len= 106.2; end= 106.7 at [Counterclockwise Eulerian 
angles: dx= 42.00 mm theta=  54.267 deg phi= 360.000 deg chi=  65.500 deg] 
measure for 50.0 seconds; frame angle 1.80 degrees, wavelength=1.54184>
<Omega scan: start=   0.5; len= 106.2; end= 106.7 at [Counterclockwise Eulerian 
angles: dx= 42.00 mm theta=  54.267 deg phi= 224.000 deg chi=  65.500 deg] 
measure for 50.0 seconds; frame angle 1.80 degrees, wavelength=1.54184>
<Phi   scan: start= 360.0; len=   1.8; end= 361.8 at [Counterclockwise Eulerian 
angles: dx= 42.00 mm theta= -23.464 deg omega= 315.360 deg chi=  24.000 deg] 
measure for 12.0 seconds; frame angle 1.80 degrees, wavelength=1.54184>
<Omega scan: start=   0.5; len= 106.2; end= 106.7 at [Counterclockwise Eulerian 
angles: dx= 42.00 mm theta=  54.267 deg phi= 128.000 deg chi=  65.500 deg] 
measure for 50.0 seconds; frame angle 1.80 degrees, wavelength=1.54184>
<Omega scan: start= 304.5; len=  95.4; end= 399.9 at [Counterclockwise Eulerian 
angles: dx= 42.00 mm theta= -23.464 deg phi=  40.000 deg chi= -65.500 deg] 
measure for 12.0 seconds; frame angle 1.80 degrees, wavelength=1.54184>
<Phi   scan: start= 360.0; len=   1.8; end= 361.8 at [Counterclockwise Eulerian 
angles: dx= 42.00 mm theta=  54.267 deg omega=  10.324 deg chi=  24.000 deg] 
measure for 50.0 seconds; frame angle 1.80 degrees, wavelength=1.54184>
<Phi   scan: start=   0.0; len= 360.0; end= 360.0 at [Counterclockwise Eulerian 
angles: dx= 42.00 mm theta=  46.767 deg omega=  90.112 deg chi= -44.500 deg] 
measure for 35.1 seconds; frame angle 1.80 degrees, wavelength=1.54184>
<Omega scan: start=   0.5; len= 106.2; end= 106.7 at [Counterclockwise Eulerian 
angles: dx= 42.00 mm theta=  54.267 deg phi= 192.000 deg chi=  65.500 deg] 
measure for 50.0 seconds; frame angle 1.80 degrees, wavelength=1.54184>
<Omega scan: start=   0.5; len= 106.2; end= 106.7 at [Counterclockwise Eulerian 
angles: dx= 42.00 mm theta=  54.267 deg phi=  32.000 deg chi=  65.500 deg] 
measure for 50.0 seconds; frame angle 1.80 degrees, wavelength=1.54184>
<Omega scan: start= 304.5; len=  95.4; end= 399.9 at [Counterclockwise Eulerian 
angles: dx= 42.00 mm theta= -23.464 deg phi=   0.000 deg chi= -65.500 deg] 
measure for 12.0 seconds; frame angle 1.80 degrees, wavelength=1.54184>
<Phi   scan: start=   0.0; len= 360.0; end= 360.0 at [Counterclockwise Eulerian 
angles: dx= 42.00 mm theta= -31.768 deg omega=  44.541 deg chi= -44.500 deg] 
measure for 17.0 seconds; frame angle 1.80 degrees, wavelength=1.54184>
<Omega scan: start=   0.5; len= 106.2; end= 106.7 at [Counterclockwise Eulerian 
angles: dx= 42.00 mm theta=  54.267 deg phi=  64.000 deg chi=  65.500 deg] 
measure for 50.0 seconds; frame angle 1.80 degrees, wavelength=1.54184>
<Omega scan: start=   0.5; len= 106.2; end= 106.7 at [Counterclockwise Eulerian 
angles: dx= 42.00 mm theta=  54.267 deg phi= 160.000 deg chi=  65.500 deg] 
measure for 50.0 seconds; frame angle 1.80 degrees, wavelength=1.54184>
<Phi   scan: start= 360.0; len=   1.8; end= 361.8 at [Counterclockwise Eulerian 
angles: dx= 42.00 mm theta= -23.464 deg omega= 316.683 deg chi=  44.500 deg] 
measure for 12.0 seconds; frame angle 1.80 degrees, wavelength=1.54184>
<Phi   scan: start=   0.0; len= 360.0; end= 360.0 at [Counterclockwise Eulerian 
angles: dx= 42.00 mm theta=  54.267 deg omega= 105.112 deg chi= -44.500 deg] 
measure for 50.0 seconds; frame angle 1.80 degrees, wavelength=1.54184>
<Omega scan: start=   0.5; len= 106.2; end= 106.7 at [Counterclockwise Eulerian 
angles: dx= 42.00 mm theta=  54.267 deg phi=  96.000 deg chi=  65.500 deg] 
measure for 50.0 seconds; frame angle 1.80 degrees, wavelength=1.54184>
<Phi   scan: start=   0.0; len= 360.0; end= 360.0 at [Counterclockwise Eulerian 
angles: dx= 42.00 mm theta=  39.267 deg omega=  75.112 deg chi= -44.500 deg] 
measure for 24.3 seconds; frame angle 1.80 degrees, wavelength=1.54184>
<Phi   scan: start= 360.0; len=   1.8; end= 361.8 at [Counterclockwise Eulerian 
angles: dx= 42.00 mm theta= -23.464 deg omega= 315.360 deg chi=  24.000 deg] 
measure for 12.0 seconds; frame angle 1.80 degrees, wavelength=1.54184>
;
_diffrn_measurement_bruker_total_exposure_time 77712.0
_diffrn_reflns_number             24218
_diffrn_reflns_av_unetI/netI      0.0333
_diffrn_reflns_av_R_equivalents   0.0487
_diffrn_reflns_theta_min          3.172
_diffrn_reflns_theta_max          68.192
_diffrn_reflns_theta_full         67.679
_diffrn_reflns_limit_h_min        -7
_diffrn_reflns_limit_h_max        7
_diffrn_reflns_limit_k_min        -11
_diffrn_reflns_limit_k_max        11
_diffrn_reflns_limit_l_min        -17
_diffrn_reflns_limit_l_max        17
_diffrn_reflns_reduction_process  narrow-frame
_diffrn_measured_fraction_theta_max 0.998
_diffrn_measured_fraction_theta_full 0.999
_diffrn_reflns_Laue_measured_fraction_max 0.998
_diffrn_reflns_Laue_measured_fraction_full 0.999
_diffrn_reflns_point_group_measured_fraction_max 0.998
_diffrn_reflns_point_group_measured_fraction_full 0.999
_diffrn_reflns_bruker_av_norm_I   6730.786
_diffrn_reflns_bruker_number_gt   20142
_reflns_number_total              3110
_reflns_number_gt                 2797
_reflns_threshold_expression      'I > 2\s(I)'
_reflns_Friedel_coverage          0.000
_reflns_Friedel_fraction_max      .
_reflns_Friedel_fraction_full     .
_reflns_special_details
;
 Reflections were merged by SHELXL according to the crystal
 class for the calculation of statistics and refinement.
 
 _reflns_Friedel_fraction is defined as the number of unique
 Friedel pairs measured divided by the number that would be
 possible theoretically, ignoring centric projections and
 systematic absences.
;
_computing_data_collection        'Bruker Instrument Service v6.2.12'
_computing_cell_refinement        'SAINT V8.41 (Bruker AXS LLC)'
_computing_data_reduction         'SAINT V8.41 (Bruker AXS LLC)'
_computing_structure_solution     'SHELXT 2018/2 (Sheldrick, 2018)'
_computing_structure_refinement   'SHELXL-2019/2 (Sheldrick, 2019)'
_computing_molecular_graphics     'shelXle (C.B. Huebschle, rev 1503)'
_computing_publication_material   ?
_computing_bruker_data_scaling    'SADABS-2016/2 - Bruker AXS area detector scaling and absorption correction'
_refine_special_details           'The hydrogens at B1-B9, N1, C1 and C2 atoms are refined freely.'
_refine_ls_structure_factor_coef  Fsqd
_refine_ls_matrix_type            full
_refine_ls_weighting_scheme       calc
_refine_ls_weighting_details      'w=1/[\s^2^(Fo^2^)+(0.0529P)^2^+0.2659P] where P=(Fo^2^+2Fc^2^)/3'
_atom_sites_solution_primary      'Intrinsic Phasing'
_atom_sites_solution_secondary    ?
_atom_sites_solution_hydrogens    mixed
_refine_ls_hydrogen_treatment     mixed
_refine_ls_number_reflns          3110
_refine_ls_number_parameters      278
_refine_ls_number_restraints      0
_refine_ls_R_factor_all           0.0402
_refine_ls_R_factor_gt            0.0363
_refine_ls_wR_factor_ref          0.0989
_refine_ls_wR_factor_gt           0.0955
_refine_ls_goodness_of_fit_ref    1.035
_refine_ls_restrained_S_all       1.035
_refine_ls_shift/su_max           0.000
_refine_ls_shift/su_mean          0.000
_refine_diff_density_max          0.229
_refine_diff_density_min          -0.219
_refine_diff_density_rms          0.038
_refine_ls_extinction_method      none
_refine_ls_extinction_coef        .

loop_
_atom_type_symbol
_atom_type_description
_atom_type_scat_dispersion_real
_atom_type_scat_dispersion_imag
_atom_type_scat_source
'C' 'C' 0.0181 0.0091 'International Tables Vol C Tables 4.2.6.8 and 6.1.1.4'
'H' 'H' 0.0000 0.0000 'International Tables Vol C Tables 4.2.6.8 and 6.1.1.4'
'B' 'B' 0.0090 0.0039 'International Tables Vol C Tables 4.2.6.8 and 6.1.1.4'
'N' 'N' 0.0311 0.0180 'International Tables Vol C Tables 4.2.6.8 and 6.1.1.4'

_geom_details
; All esds (except the esd in the dihedral angle between two l.s. planes)
 are estimated using the full covariance matrix.  The cell esds are taken
 into account individually in the estimation of esds in distances, angles
 and torsion angles; correlations between esds in cell parameters are only
 used when they are defined by crystal symmetry.  An approximate (isotropic)
 treatment of cell esds is used for estimating esds involving l.s. planes.
;
_geom_special_details
;
 All esds (except the esd in the dihedral angle between two l.s. planes)
 are estimated using the full covariance matrix.  The cell esds are taken
 into account individually in the estimation of esds in distances, angles
 and torsion angles; correlations between esds in cell parameters are only
 used when they are defined by crystal symmetry.  An approximate (isotropic)
 treatment of cell esds is used for estimating esds involving l.s. planes.
;

loop_
_bruker_diffrn_runs_axis
_bruker_diffrn_runs_distance
_bruker_diffrn_runs_theta
_bruker_diffrn_runs_omega
_bruker_diffrn_runs_phi
_bruker_diffrn_runs_chi
_bruker_diffrn_runs_width
_bruker_diffrn_runs_images
_bruker_diffrn_runs_time
_bruker_diffrn_runs_wavelength
_bruker_diffrn_runs_voltage
_bruker_diffrn_runs_current
_bruker_diffrn_runs_temperature
Phi   42.0 27.5            0.0             0.0    54.74 1.0 180 1.0  1.54184 50.0 1.0 99.99999999999997
Phi   42.0 27.5            0.0             180.0  54.74 1.0 180 1.0  1.54184 50.0 1.0 99.99999999999997
Phi   42.0 54.2675         106.247         0.0    -24.0 1.8 200 50.0 1.54184 50.0 1.0 99.99999999999997
Omega 42.0 54.2675         0.49699999999999994 0.0    65.5  1.8 59  50.0 1.54184 50.0 1.0 99.99999999999997
Omega 42.0 54.2675         0.49699999999999994 -136.0 65.5  1.8 59  50.0 1.54184 50.0 1.0 99.99999999999997
Phi   42.0 -23.464         -44.64          0.0    24.0  1.8 200 12.0 1.54184 50.0 1.0 99.99999999999997
Omega 42.0 54.2675         0.49699999999999994 128.0  65.5  1.8 59  50.0 1.54184 50.0 1.0 99.99999999999997
Omega 42.0 -23.464         -55.478         40.0   -65.5 1.8 53  12.0 1.54184 50.0 1.0 99.99999999999997
Phi   42.0 54.2675         10.324344316621833 0.0    24.0  1.8 200 50.0 1.54184 50.0 1.0 99.99999999999997
Phi   42.0 46.7675         90.112          0.0    -44.5 1.8 200 35.1 1.54184 50.0 1.0 99.99999999999997
Omega 42.0 54.2675         0.49699999999999994 -168.0 65.5  1.8 59  50.0 1.54184 50.0 1.0 99.99999999999997
Omega 42.0 54.2675         0.49699999999999994 32.0   65.5  1.8 59  50.0 1.54184 50.0 1.0 99.99999999999997
Omega 42.0 -23.464         -55.478         0.0    -65.5 1.8 53  12.0 1.54184 50.0 1.0 99.99999999999997
Phi   42.0 -31.767499999999995 44.5409817197183 0.0    -44.5 1.8 200 17.0 1.54184 50.0 1.0 99.99999999999997
Omega 42.0 54.2675         0.49699999999999994 64.0   65.5  1.8 59  50.0 1.54184 50.0 1.0 99.99999999999997
Omega 42.0 54.2675         0.49699999999999994 160.0  65.5  1.8 59  50.0 1.54184 50.0 1.0 99.99999999999997
Phi   42.0 -23.464         -43.31728171971823 0.0    44.5  1.8 200 12.0 1.54184 50.0 1.0 99.99999999999997
Phi   42.0 54.2675         105.112         0.0    -44.5 1.8 200 50.0 1.54184 50.0 1.0 99.99999999999997
Omega 42.0 54.2675         0.49699999999999994 96.0   65.5  1.8 59  50.0 1.54184 50.0 1.0 99.99999999999997
Phi   42.0 39.2675         75.112          0.0    -44.5 1.8 200 24.3 1.54184 50.0 1.0 99.99999999999997
Phi   42.0 -23.464         -44.64          0.0    24.0  1.8 200 12.0 1.54184 50.0 1.0 99.99999999999997

loop_
_atom_site_label
_atom_site_type_symbol
_atom_site_fract_x
_atom_site_fract_y
_atom_site_fract_z
_atom_site_U_iso_or_equiv
_atom_site_adp_type
_atom_site_occupancy
_atom_site_site_symmetry_order
_atom_site_calc_flag
_atom_site_refinement_flags_posn
_atom_site_refinement_flags_adp
_atom_site_refinement_flags_occupancy
_atom_site_disorder_assembly
_atom_site_disorder_group
N1  N 0.95338(16) 0.26778(11)  0.04586(7)  0.0187(2) Uani 1 1 d    . . . . .
H1B H 1.096(3)    0.2568(17)   0.0550(11)  0.034(4)  Uiso 1 1 d    . . . . .
H2B H 0.948(2)    0.2456(17)   -0.0092(12) 0.030(4)  Uiso 1 1 d    . . . . .
N2  N 1.05904(17) -0.10931(11) 0.12203(7)  0.0238(2) Uani 1 1 d    . . . . .
N3  N 0.46495(16) 0.18238(12)  0.09748(8)  0.0247(3) Uani 1 1 d    . . . . .
C4  C 0.86350(17) 0.16391(12)  0.12442(8)  0.0157(2) Uani 1 1 d    . . . . .
C5  C 0.97200(18) 0.00757(12)  0.12568(8)  0.0171(3) Uani 1 1 d    . . . . .
C6  C 0.63765(19) 0.17547(12)  0.10924(8)  0.0176(3) Uani 1 1 d    . . . . .
B1  B 0.5114(2)   0.69089(14)  0.27558(10) 0.0188(3) Uani 1 1 d    . . . . .
H1  H 0.438(2)    0.7991(16)   0.2807(10)  0.028(4)  Uiso 1 1 d    . . . . .
C1  C 0.77770(18) 0.62473(12)  0.26411(8)  0.0174(3) Uani 1 1 d    . . . . .
H1A H 0.870(2)    0.6900(16)   0.2697(10)  0.028(4)  Uiso 1 1 d    . . . . .
B2  B 0.6507(2)   0.67067(14)  0.16265(9)  0.0185(3) Uani 1 1 d    . . . . .
H2  H 0.652(2)    0.7699(16)   0.1089(11)  0.028(4)  Uiso 1 1 d    . . . . .
C2  C 0.42768(18) 0.60349(12)  0.20636(8)  0.0178(3) Uani 1 1 d    . . . . .
H2A H 0.303(3)    0.6568(17)   0.1739(11)  0.031(4)  Uiso 1 1 d    . . . . .
B3  B 0.6362(2)   0.54841(14)  0.36658(9)  0.0174(3) Uani 1 1 d    . . . . .
H3  H 0.648(2)    0.5710(16)   0.4323(11)  0.027(4)  Uiso 1 1 d    . . . . .
B4  B 0.3995(2)   0.53515(14)  0.32788(10) 0.0182(3) Uani 1 1 d    . . . . .
H4  H 0.243(2)    0.5507(16)   0.3671(11)  0.028(4)  Uiso 1 1 d    . . . . .
B5  B 0.4694(2)   0.41674(14)  0.24757(9)  0.0163(3) Uani 1 1 d    . . . . .
H5  H 0.353(2)    0.3592(15)   0.2396(10)  0.022(3)  Uiso 1 1 d    . . . . .
B6  B 0.6242(2)   0.50193(14)  0.14453(9)  0.0166(3) Uani 1 1 d    . . . . .
H6  H 0.598(2)    0.4996(15)   0.0735(10)  0.026(4)  Uiso 1 1 d    . . . . .
B7  B 0.8616(2)   0.51559(14)  0.18422(9)  0.0159(3) Uani 1 1 d    . . . . .
H7  H 1.015(2)    0.5157(16)   0.1433(11)  0.029(4)  Uiso 1 1 d    . . . . .
B8  B 0.8516(2)   0.43936(14)  0.31051(9)  0.0151(3) Uani 1 1 d    . . . . .
H8  H 0.998(2)    0.3947(15)   0.3436(10)  0.022(3)  Uiso 1 1 d    . . . . .
B9  B 0.60995(19) 0.37839(14)  0.34994(9)  0.0151(3) Uani 1 1 d    . . . . .
H9  H 0.599(2)    0.2857(16)   0.4107(10)  0.025(4)  Uiso 1 1 d    . . . . .
B10 B 0.75172(19) 0.35546(13)  0.23615(9)  0.0138(3) Uani 1 1 d    . . . . .
C3  C 0.88478(17) 0.19626(12)  0.22213(8)  0.0146(2) Uani 1 1 d    . . . . .
H3A H 1.037277    0.201072     0.219472    0.017     Uiso 1 1 calc R U . . .
C11 C 0.85347(17) 0.06804(11)  0.30675(7)  0.0143(2) Uani 1 1 d    . . . . .
C12 C 1.02634(18) -0.01571(13) 0.35633(9)  0.0206(3) Uani 1 1 d    . . . . .
H12 H 1.162041    0.008355     0.336880    0.025     Uiso 1 1 calc R U . . .
C13 C 1.0037(2)   -0.13420(14) 0.43398(9)  0.0248(3) Uani 1 1 d    . . . . .
H13 H 1.123488    -0.190305    0.466967    0.030     Uiso 1 1 calc R U . . .
C14 C 0.8070(2)   -0.17033(13) 0.46316(8)  0.0213(3) Uani 1 1 d    . . . . .
H14 H 0.791187    -0.251130    0.516133    0.026     Uiso 1 1 calc R U . . .
C15 C 0.63318(19) -0.08783(13) 0.41458(8)  0.0196(3) Uani 1 1 d    . . . . .
H15 H 0.497722    -0.112118    0.434465    0.024     Uiso 1 1 calc R U . . .
C16 C 0.65595(18) 0.03006(13)  0.33704(8)  0.0182(3) Uani 1 1 d    . . . . .
H16 H 0.535753    0.085601     0.304169    0.022     Uiso 1 1 calc R U . . .

loop_
_atom_site_aniso_label
_atom_site_aniso_U_11
_atom_site_aniso_U_22
_atom_site_aniso_U_33
_atom_site_aniso_U_23
_atom_site_aniso_U_13
_atom_site_aniso_U_12
N1  0.0224(5) 0.0189(5) 0.0130(5) -0.0012(4) 0.0005(4)  -0.0054(4)
N2  0.0280(6) 0.0204(6) 0.0221(5) -0.0065(4) -0.0056(4) 0.0000(4)
N3  0.0218(6) 0.0288(6) 0.0255(6) -0.0091(4) -0.0061(4) -0.0041(4)
C4  0.0164(5) 0.0144(5) 0.0151(6) -0.0027(4) -0.0010(4) -0.0023(4)
C5  0.0181(6) 0.0188(6) 0.0136(5) -0.0025(4) -0.0024(4) -0.0036(5)
C6  0.0225(6) 0.0162(6) 0.0143(6) -0.0042(4) -0.0028(4) -0.0030(4)
B1  0.0189(6) 0.0166(6) 0.0213(7) -0.0062(5) -0.0018(5) -0.0027(5)
C1  0.0188(6) 0.0165(6) 0.0171(6) -0.0026(4) -0.0016(4) -0.0055(4)
B2  0.0209(7) 0.0149(6) 0.0181(7) -0.0017(5) -0.0037(5) -0.0025(5)
C2  0.0168(6) 0.0157(6) 0.0207(6) -0.0054(4) -0.0047(5) -0.0002(4)
B3  0.0177(6) 0.0173(6) 0.0179(7) -0.0045(5) 0.0004(5)  -0.0061(5)
B4  0.0155(6) 0.0187(6) 0.0217(7) -0.0077(5) 0.0007(5)  -0.0042(5)
B5  0.0142(6) 0.0164(6) 0.0188(6) -0.0050(5) -0.0018(5) -0.0030(5)
B6  0.0171(6) 0.0155(6) 0.0164(6) -0.0029(5) -0.0040(5) -0.0012(5)
B7  0.0171(6) 0.0145(6) 0.0149(6) -0.0010(5) -0.0015(5) -0.0039(5)
B8  0.0148(6) 0.0153(6) 0.0150(6) -0.0015(5) -0.0024(5) -0.0044(5)
B9  0.0143(6) 0.0159(6) 0.0149(6) -0.0033(5) 0.0004(5)  -0.0047(5)
B10 0.0129(6) 0.0152(6) 0.0127(6) -0.0015(5) -0.0013(5) -0.0039(5)
C3  0.0130(5) 0.0163(6) 0.0143(5) -0.0029(4) -0.0017(4) -0.0032(4)
C11 0.0179(5) 0.0125(5) 0.0125(5) -0.0044(4) -0.0014(4) -0.0020(4)
C12 0.0170(6) 0.0219(6) 0.0206(6) -0.0015(5) -0.0021(5) -0.0035(5)
C13 0.0234(6) 0.0228(6) 0.0242(7) 0.0018(5)  -0.0088(5) -0.0017(5)
C14 0.0301(7) 0.0170(6) 0.0158(6) 0.0001(4)  -0.0038(5) -0.0067(5)
C15 0.0228(6) 0.0196(6) 0.0179(6) -0.0038(5) -0.0003(5) -0.0089(5)
C16 0.0177(6) 0.0184(6) 0.0181(6) -0.0025(4) -0.0039(4) -0.0040(4)

loop_
_geom_bond_atom_site_label_1
_geom_bond_atom_site_label_2
_geom_bond_distance
_geom_bond_site_symmetry_2
_geom_bond_publ_flag
N1  C4  1.4538(14) . ?
N1  H1B 0.938(17)  . ?
N1  H2B 0.891(17)  . ?
N2  C5  1.1473(15) . ?
N3  C6  1.1469(16) . ?
C4  C6  1.4940(16) . ?
C4  C5  1.5032(15) . ?
C4  C3  1.5671(15) . ?
B1  C2  1.6951(17) . ?
B1  C1  1.6978(17) . ?
B1  B3  1.7634(19) . ?
B1  B4  1.7649(18) . ?
B1  B2  1.7867(19) . ?
B1  H1  1.058(15)  . ?
C1  B2  1.7020(17) . ?
C1  B3  1.7108(16) . ?
C1  B8  1.7110(16) . ?
C1  B7  1.7188(17) . ?
C1  H1A 0.993(15)  . ?
B2  C2  1.6988(17) . ?
B2  B7  1.7658(18) . ?
B2  B6  1.7727(18) . ?
B2  H2  1.062(15)  . ?
C2  B4  1.7083(18) . ?
C2  B5  1.7088(17) . ?
C2  B6  1.7128(17) . ?
C2  H2A 0.965(16)  . ?
B3  B4  1.7627(18) . ?
B3  B8  1.7752(18) . ?
B3  B9  1.7755(18) . ?
B3  H3  1.053(15)  . ?
B4  B9  1.7748(18) . ?
B4  B5  1.7866(18) . ?
B4  H4  1.088(15)  . ?
B5  B9  1.7727(17) . ?
B5  B10 1.7878(17) . ?
B5  B6  1.7916(18) . ?
B5  H5  1.080(14)  . ?
B6  B7  1.7753(18) . ?
B6  B10 1.7940(18) . ?
B6  H6  1.078(15)  . ?
B7  B8  1.7810(18) . ?
B7  B10 1.7926(17) . ?
B7  H7  1.083(15)  . ?
B8  B9  1.7728(17) . ?
B8  B10 1.7870(17) . ?
B8  H8  1.073(14)  . ?
B9  B10 1.8091(17) . ?
B9  H9  1.082(14)  . ?
B10 C3  1.6237(16) . ?
C3  C11 1.5201(15) . ?
C3  H3A 1.0000     . ?
C11 C12 1.3913(16) . ?
C11 C16 1.3968(16) . ?
C12 C13 1.3923(17) . ?
C12 H12 0.9500     . ?
C13 C14 1.3829(18) . ?
C13 H13 0.9500     . ?
C14 C15 1.3862(17) . ?
C14 H14 0.9500     . ?
C15 C16 1.3878(16) . ?
C15 H15 0.9500     . ?
C16 H16 0.9500     . ?

loop_
_geom_angle_atom_site_label_1
_geom_angle_atom_site_label_2
_geom_angle_atom_site_label_3
_geom_angle
_geom_angle_site_symmetry_1
_geom_angle_site_symmetry_3
_geom_angle_publ_flag
C4  N1  H1B 107.8(10)  . . ?
C4  N1  H2B 109.2(10)  . . ?
H1B N1  H2B 108.2(14)  . . ?
N1  C4  C6  108.66(9)  . . ?
N1  C4  C5  111.92(9)  . . ?
C6  C4  C5  105.39(9)  . . ?
N1  C4  C3  109.42(9)  . . ?
C6  C4  C3  112.29(9)  . . ?
C5  C4  C3  109.15(9)  . . ?
N2  C5  C4  176.57(12) . . ?
N3  C6  C4  179.06(12) . . ?
C2  B1  C1  100.93(9)  . . ?
C2  B1  B3  104.67(9)  . . ?
C1  B1  B3  59.21(7)   . . ?
C2  B1  B4  59.13(7)   . . ?
C1  B1  B4  105.25(9)  . . ?
B3  B1  B4  59.95(7)   . . ?
C2  B1  B2  58.33(7)   . . ?
C1  B1  B2  58.41(7)   . . ?
B3  B1  B2  108.15(9)  . . ?
B4  B1  B2  108.36(9)  . . ?
C2  B1  H1  122.8(8)   . . ?
C1  B1  H1  125.1(8)   . . ?
B3  B1  H1  126.5(8)   . . ?
B4  B1  H1  124.5(8)   . . ?
B2  B1  H1  116.7(8)   . . ?
B1  C1  B2  63.41(7)   . . ?
B1  C1  B3  62.31(7)   . . ?
B2  C1  B3  114.79(9)  . . ?
B1  C1  B8  113.92(9)  . . ?
B2  C1  B8  113.85(9)  . . ?
B3  C1  B8  62.50(7)   . . ?
B1  C1  B7  114.72(9)  . . ?
B2  C1  B7  62.16(7)   . . ?
B3  C1  B7  114.62(9)  . . ?
B8  C1  B7  62.57(7)   . . ?
B1  C1  H1A 116.6(9)   . . ?
B2  C1  H1A 117.6(8)   . . ?
B3  C1  H1A 117.3(8)   . . ?
B8  C1  H1A 119.2(9)   . . ?
B7  C1  H1A 118.8(9)   . . ?
C2  B2  C1  100.61(9)  . . ?
C2  B2  B7  104.73(9)  . . ?
C1  B2  B7  59.39(7)   . . ?
C2  B2  B6  59.08(7)   . . ?
C1  B2  B6  105.47(9)  . . ?
B7  B2  B6  60.23(7)   . . ?
C2  B2  B1  58.13(7)   . . ?
C1  B2  B1  58.18(7)   . . ?
B7  B2  B1  108.16(9)  . . ?
B6  B2  B1  108.26(9)  . . ?
C2  B2  H2  123.4(8)   . . ?
C1  B2  H2  123.6(8)   . . ?
B7  B2  H2  126.7(8)   . . ?
B6  B2  H2  126.0(8)   . . ?
B1  B2  H2  115.5(8)   . . ?
B1  C2  B2  63.53(7)   . . ?
B1  C2  B4  62.47(7)   . . ?
B2  C2  B4  115.40(9)  . . ?
B1  C2  B5  114.89(9)  . . ?
B2  C2  B5  114.94(9)  . . ?
B4  C2  B5  63.04(7)   . . ?
B1  C2  B6  115.65(9)  . . ?
B2  C2  B6  62.61(7)   . . ?
B4  C2  B6  115.80(9)  . . ?
B5  C2  B6  63.15(7)   . . ?
B1  C2  H2A 115.7(9)   . . ?
B2  C2  H2A 114.9(9)   . . ?
B4  C2  H2A 118.7(9)   . . ?
B5  C2  H2A 120.1(9)   . . ?
B6  C2  H2A 117.1(9)   . . ?
C1  B3  B4  104.79(9)  . . ?
C1  B3  B1  58.48(7)   . . ?
B4  B3  B1  60.07(7)   . . ?
C1  B3  B8  58.76(7)   . . ?
B4  B3  B8  107.91(9)  . . ?
B1  B3  B8  107.71(9)  . . ?
C1  B3  B9  104.97(9)  . . ?
B4  B3  B9  60.21(7)   . . ?
B1  B3  B9  108.19(9)  . . ?
B8  B3  B9  59.90(7)   . . ?
C1  B3  H3  120.3(8)   . . ?
B4  B3  H3  125.0(8)   . . ?
B1  B3  H3  118.9(8)   . . ?
B8  B3  H3  121.3(8)   . . ?
B9  B3  H3  126.4(8)   . . ?
C2  B4  B3  104.14(9)  . . ?
C2  B4  B1  58.40(7)   . . ?
B3  B4  B1  59.99(7)   . . ?
C2  B4  B9  104.18(9)  . . ?
B3  B4  B9  60.25(7)   . . ?
B1  B4  B9  108.16(9)  . . ?
C2  B4  B5  58.49(7)   . . ?
B3  B4  B5  107.79(9)  . . ?
B1  B4  B5  107.78(9)  . . ?
B9  B4  B5  59.70(7)   . . ?
C2  B4  H4  120.0(8)   . . ?
B3  B4  H4  125.7(8)   . . ?
B1  B4  H4  118.3(8)   . . ?
B9  B4  H4  127.4(8)   . . ?
B5  B4  H4  121.2(8)   . . ?
C2  B5  B9  104.25(9)  . . ?
C2  B5  B4  58.46(7)   . . ?
B9  B5  B4  59.82(7)   . . ?
C2  B5  B10 104.77(9)  . . ?
B9  B5  B10 61.07(7)   . . ?
B4  B5  B10 108.98(9)  . . ?
C2  B5  B6  58.53(7)   . . ?
B9  B5  B6  108.70(9)  . . ?
B4  B5  B6  108.18(9)  . . ?
B10 B5  B6  60.16(7)   . . ?
C2  B5  H5  119.7(7)   . . ?
B9  B5  H5  125.7(7)   . . ?
B4  B5  H5  118.2(7)   . . ?
B10 B5  H5  126.8(7)   . . ?
B6  B5  H5  120.5(7)   . . ?
C2  B6  B2  58.31(7)   . . ?
C2  B6  B7  103.73(9)  . . ?
B2  B6  B7  59.70(7)   . . ?
C2  B6  B5  58.32(7)   . . ?
B2  B6  B5  107.42(9)  . . ?
B7  B6  B5  107.43(9)  . . ?
C2  B6  B10 104.34(9)  . . ?
B2  B6  B10 108.19(9)  . . ?
B7  B6  B10 60.29(7)   . . ?
B5  B6  B10 59.82(7)   . . ?
C2  B6  H6  118.1(8)   . . ?
B2  B6  H6  118.0(8)   . . ?
B7  B6  H6  127.8(8)   . . ?
B5  B6  H6  120.4(8)   . . ?
B10 B6  H6  128.6(8)   . . ?
C1  B7  B2  58.46(7)   . . ?
C1  B7  B6  104.65(9)  . . ?
B2  B7  B6  60.08(7)   . . ?
C1  B7  B8  58.50(7)   . . ?
B2  B7  B8  107.48(9)  . . ?
B6  B7  B8  107.74(9)  . . ?
C1  B7  B10 105.14(8)  . . ?
B2  B7  B10 108.56(9)  . . ?
B6  B7  B10 60.37(7)   . . ?
B8  B7  B10 60.01(7)   . . ?
C1  B7  H7  119.8(8)   . . ?
B2  B7  H7  121.2(8)   . . ?
B6  B7  H7  127.2(8)   . . ?
B8  B7  H7  118.8(8)   . . ?
B10 B7  H7  124.8(8)   . . ?
C1  B8  B9  105.08(8)  . . ?
C1  B8  B3  58.74(7)   . . ?
B9  B8  B3  60.06(7)   . . ?
C1  B8  B7  58.93(7)   . . ?
B9  B8  B7  108.91(9)  . . ?
B3  B8  B7  108.51(9)  . . ?
C1  B8  B10 105.71(8)  . . ?
B9  B8  B10 61.09(7)   . . ?
B3  B8  B10 109.35(9)  . . ?
B7  B8  B10 60.32(7)   . . ?
C1  B8  H8  120.0(7)   . . ?
B9  B8  H8  125.9(7)   . . ?
B3  B8  H8  120.1(7)   . . ?
B7  B8  H8  119.1(7)   . . ?
B10 B8  H8  124.6(7)   . . ?
B5  B9  B8  107.23(9)  . . ?
B5  B9  B4  60.48(7)   . . ?
B8  B9  B4  107.48(9)  . . ?
B5  B9  B3  107.83(9)  . . ?
B8  B9  B3  60.04(7)   . . ?
B4  B9  B3  59.54(7)   . . ?
B5  B9  B10 59.87(7)   . . ?
B8  B9  B10 59.84(7)   . . ?
B4  B9  B10 108.54(9)  . . ?
B3  B9  B10 108.34(9)  . . ?
B5  B9  H9  123.1(8)   . . ?
B8  B9  H9  121.3(8)   . . ?
B4  B9  H9  121.9(8)   . . ?
B3  B9  H9  120.7(8)   . . ?
B10 B9  H9  121.9(8)   . . ?
C3  B10 B8  117.72(9)  . . ?
C3  B10 B5  127.28(9)  . . ?
B8  B10 B5  105.97(8)  . . ?
C3  B10 B7  119.73(9)  . . ?
B8  B10 B7  59.68(7)   . . ?
B5  B10 B7  106.84(8)  . . ?
C3  B10 B6  125.66(9)  . . ?
B8  B10 B6  106.66(8)  . . ?
B5  B10 B6  60.02(7)   . . ?
B7  B10 B6  59.34(7)   . . ?
C3  B10 B9  121.75(9)  . . ?
B8  B10 B9  59.07(7)   . . ?
B5  B10 B9  59.05(7)   . . ?
B7  B10 B9  106.80(8)  . . ?
B6  B10 B9  106.99(8)  . . ?
C11 C3  C4  111.78(9)  . . ?
C11 C3  B10 114.45(9)  . . ?
C4  C3  B10 114.70(9)  . . ?
C11 C3  H3A 104.9      . . ?
C4  C3  H3A 104.9      . . ?
B10 C3  H3A 104.9      . . ?
C12 C11 C16 118.16(10) . . ?
C12 C11 C3  119.50(10) . . ?
C16 C11 C3  122.34(10) . . ?
C11 C12 C13 121.07(11) . . ?
C11 C12 H12 119.5      . . ?
C13 C12 H12 119.5      . . ?
C14 C13 C12 120.08(11) . . ?
C14 C13 H13 120.0      . . ?
C12 C13 H13 120.0      . . ?
C13 C14 C15 119.54(11) . . ?
C13 C14 H14 120.2      . . ?
C15 C14 H14 120.2      . . ?
C14 C15 C16 120.36(11) . . ?
C14 C15 H15 119.8      . . ?
C16 C15 H15 119.8      . . ?
C15 C16 C11 120.80(11) . . ?
C15 C16 H16 119.6      . . ?
C11 C16 H16 119.6      . . ?

loop_
_geom_torsion_atom_site_label_1
_geom_torsion_atom_site_label_2
_geom_torsion_atom_site_label_3
_geom_torsion_atom_site_label_4
_geom_torsion
_geom_torsion_site_symmetry_1
_geom_torsion_site_symmetry_2
_geom_torsion_site_symmetry_3
_geom_torsion_site_symmetry_4
_geom_torsion_publ_flag
C2  B1  C1  B2  41.72(8)    . . . . ?
B3  B1  C1  B2  142.39(9)   . . . . ?
B4  B1  C1  B2  102.45(10)  . . . . ?
C2  B1  C1  B3  -100.67(9)  . . . . ?
B4  B1  C1  B3  -39.94(8)   . . . . ?
B2  B1  C1  B3  -142.39(9)  . . . . ?
C2  B1  C1  B8  -64.10(11)  . . . . ?
B3  B1  C1  B8  36.56(9)    . . . . ?
B4  B1  C1  B8  -3.37(12)   . . . . ?
B2  B1  C1  B8  -105.82(10) . . . . ?
C2  B1  C1  B7  5.37(12)    . . . . ?
B3  B1  C1  B7  106.04(10)  . . . . ?
B4  B1  C1  B7  66.10(11)   . . . . ?
B2  B1  C1  B7  -36.35(9)   . . . . ?
B1  C1  B2  C2  -41.55(8)   . . . . ?
B3  C1  B2  C2  -5.02(12)   . . . . ?
B8  C1  B2  C2  64.37(11)   . . . . ?
B7  C1  B2  C2  100.94(9)   . . . . ?
B1  C1  B2  B7  -142.49(9)  . . . . ?
B3  C1  B2  B7  -105.96(10) . . . . ?
B8  C1  B2  B7  -36.57(9)   . . . . ?
B1  C1  B2  B6  -102.17(10) . . . . ?
B3  C1  B2  B6  -65.64(11)  . . . . ?
B8  C1  B2  B6  3.75(12)    . . . . ?
B7  C1  B2  B6  40.32(8)    . . . . ?
B3  C1  B2  B1  36.53(9)    . . . . ?
B8  C1  B2  B1  105.93(10)  . . . . ?
B7  C1  B2  B1  142.49(9)   . . . . ?
C1  B1  B2  C2  129.85(9)   . . . . ?
B3  B1  B2  C2  96.36(9)    . . . . ?
B4  B1  B2  C2  32.88(8)    . . . . ?
C2  B1  B2  C1  -129.85(9)  . . . . ?
B3  B1  B2  C1  -33.49(8)   . . . . ?
B4  B1  B2  C1  -96.97(10)  . . . . ?
C2  B1  B2  B7  -96.38(10)  . . . . ?
C1  B1  B2  B7  33.47(8)    . . . . ?
B3  B1  B2  B7  -0.02(12)   . . . . ?
B4  B1  B2  B7  -63.50(11)  . . . . ?
C2  B1  B2  B6  -32.62(8)   . . . . ?
C1  B1  B2  B6  97.23(9)    . . . . ?
B3  B1  B2  B6  63.74(11)   . . . . ?
B4  B1  B2  B6  0.26(12)    . . . . ?
C1  B1  C2  B2  -41.76(8)   . . . . ?
B3  B1  C2  B2  -102.53(9)  . . . . ?
B4  B1  C2  B2  -143.10(9)  . . . . ?
C1  B1  C2  B4  101.34(9)   . . . . ?
B3  B1  C2  B4  40.58(8)    . . . . ?
B2  B1  C2  B4  143.10(9)   . . . . ?
C1  B1  C2  B5  65.00(11)   . . . . ?
B3  B1  C2  B5  4.23(12)    . . . . ?
B4  B1  C2  B5  -36.35(9)   . . . . ?
B2  B1  C2  B5  106.75(10)  . . . . ?
C1  B1  C2  B6  -5.76(12)   . . . . ?
B3  B1  C2  B6  -66.53(11)  . . . . ?
B4  B1  C2  B6  -107.11(10) . . . . ?
B2  B1  C2  B6  36.00(9)    . . . . ?
C1  B2  C2  B1  41.58(8)    . . . . ?
B7  B2  C2  B1  102.47(10)  . . . . ?
B6  B2  C2  B1  143.36(9)   . . . . ?
C1  B2  C2  B4  5.47(12)    . . . . ?
B7  B2  C2  B4  66.36(11)   . . . . ?
B6  B2  C2  B4  107.25(10)  . . . . ?
B1  B2  C2  B4  -36.11(9)   . . . . ?
C1  B2  C2  B5  -65.10(11)  . . . . ?
B7  B2  C2  B5  -4.21(12)   . . . . ?
B6  B2  C2  B5  36.68(9)    . . . . ?
B1  B2  C2  B5  -106.68(10) . . . . ?
C1  B2  C2  B6  -101.79(9)  . . . . ?
B7  B2  C2  B6  -40.89(8)   . . . . ?
B1  B2  C2  B6  -143.36(9)  . . . . ?
B1  C1  B3  B4  39.89(8)    . . . . ?
B2  C1  B3  B4  2.94(12)    . . . . ?
B8  C1  B3  B4  -102.23(9)  . . . . ?
B7  C1  B3  B4  -66.31(11)  . . . . ?
B2  C1  B3  B1  -36.95(9)   . . . . ?
B8  C1  B3  B1  -142.12(9)  . . . . ?
B7  C1  B3  B1  -106.20(10) . . . . ?
B1  C1  B3  B8  142.12(9)   . . . . ?
B2  C1  B3  B8  105.17(10)  . . . . ?
B7  C1  B3  B8  35.92(9)    . . . . ?
B1  C1  B3  B9  102.42(9)   . . . . ?
B2  C1  B3  B9  65.47(11)   . . . . ?
B8  C1  B3  B9  -39.70(8)   . . . . ?
B7  C1  B3  B9  -3.78(12)   . . . . ?
C2  B1  B3  C1  94.14(9)    . . . . ?
B4  B1  B3  C1  134.31(9)   . . . . ?
B2  B1  B3  C1  33.17(8)    . . . . ?
C2  B1  B3  B4  -40.17(8)   . . . . ?
C1  B1  B3  B4  -134.31(9)  . . . . ?
B2  B1  B3  B4  -101.14(10) . . . . ?
C2  B1  B3  B8  60.70(11)   . . . . ?
C1  B1  B3  B8  -33.44(8)   . . . . ?
B4  B1  B3  B8  100.87(9)   . . . . ?
B2  B1  B3  B8  -0.27(12)   . . . . ?
C2  B1  B3  B9  -2.61(11)   . . . . ?
C1  B1  B3  B9  -96.75(9)   . . . . ?
B4  B1  B3  B9  37.56(8)    . . . . ?
B2  B1  B3  B9  -63.58(11)  . . . . ?
B1  C2  B4  B3  -40.48(8)   . . . . ?
B2  C2  B4  B3  -3.97(12)   . . . . ?
B5  C2  B4  B3  102.42(9)   . . . . ?
B6  C2  B4  B3  66.39(11)   . . . . ?
B2  C2  B4  B1  36.51(9)    . . . . ?
B5  C2  B4  B1  142.90(9)   . . . . ?
B6  C2  B4  B1  106.87(10)  . . . . ?
B1  C2  B4  B9  -102.83(9)  . . . . ?
B2  C2  B4  B9  -66.32(11)  . . . . ?
B5  C2  B4  B9  40.08(8)    . . . . ?
B6  C2  B4  B9  4.04(12)    . . . . ?
B1  C2  B4  B5  -142.90(9)  . . . . ?
B2  C2  B4  B5  -106.40(10) . . . . ?
B6  C2  B4  B5  -36.04(9)   . . . . ?
C1  B3  B4  C2  0.57(11)    . . . . ?
B1  B3  B4  C2  39.68(8)    . . . . ?
B8  B3  B4  C2  -60.85(11)  . . . . ?
B9  B3  B4  C2  -98.45(9)   . . . . ?
C1  B3  B4  B1  -39.12(8)   . . . . ?
B8  B3  B4  B1  -100.53(10) . . . . ?
B9  B3  B4  B1  -138.14(9)  . . . . ?
C1  B3  B4  B9  99.02(9)    . . . . ?
B1  B3  B4  B9  138.14(9)   . . . . ?
B8  B3  B4  B9  37.61(8)    . . . . ?
C1  B3  B4  B5  61.54(11)   . . . . ?
B1  B3  B4  B5  100.66(10)  . . . . ?
B8  B3  B4  B5  0.13(12)    . . . . ?
B9  B3  B4  B5  -37.48(8)   . . . . ?
C1  B1  B4  C2  -93.78(9)   . . . . ?
B3  B1  B4  C2  -133.36(9)  . . . . ?
B2  B1  B4  C2  -32.57(8)   . . . . ?
C2  B1  B4  B3  133.36(9)   . . . . ?
C1  B1  B4  B3  39.58(8)    . . . . ?
B2  B1  B4  B3  100.79(10)  . . . . ?
C2  B1  B4  B9  95.79(9)    . . . . ?
C1  B1  B4  B9  2.01(12)    . . . . ?
B3  B1  B4  B9  -37.57(9)   . . . . ?
B2  B1  B4  B9  63.22(11)   . . . . ?
C2  B1  B4  B5  32.68(8)    . . . . ?
C1  B1  B4  B5  -61.10(11)  . . . . ?
B3  B1  B4  B5  -100.68(9)  . . . . ?
B2  B1  B4  B5  0.11(12)    . . . . ?
B1  C2  B5  B9  -4.01(12)   . . . . ?
B2  C2  B5  B9  66.96(11)   . . . . ?
B4  C2  B5  B9  -40.15(8)   . . . . ?
B6  C2  B5  B9  103.44(9)   . . . . ?
B1  C2  B5  B4  36.13(9)    . . . . ?
B2  C2  B5  B4  107.10(10)  . . . . ?
B6  C2  B5  B4  143.58(9)   . . . . ?
B1  C2  B5  B10 -67.33(11)  . . . . ?
B2  C2  B5  B10 3.65(12)    . . . . ?
B4  C2  B5  B10 -103.46(9)  . . . . ?
B6  C2  B5  B10 40.12(8)    . . . . ?
B1  C2  B5  B6  -107.45(10) . . . . ?
B2  C2  B5  B6  -36.48(9)   . . . . ?
B4  C2  B5  B6  -143.58(9)  . . . . ?
B3  B4  B5  C2  -95.98(9)   . . . . ?
B1  B4  B5  C2  -32.65(8)   . . . . ?
B9  B4  B5  C2  -133.71(9)  . . . . ?
C2  B4  B5  B9  133.71(9)   . . . . ?
B3  B4  B5  B9  37.72(8)    . . . . ?
B1  B4  B5  B9  101.06(10)  . . . . ?
C2  B4  B5  B10 96.05(9)    . . . . ?
B3  B4  B5  B10 0.07(12)    . . . . ?
B1  B4  B5  B10 63.40(11)   . . . . ?
B9  B4  B5  B10 -37.66(8)   . . . . ?
C2  B4  B5  B6  32.21(8)    . . . . ?
B3  B4  B5  B6  -63.77(11)  . . . . ?
B1  B4  B5  B6  -0.44(12)   . . . . ?
B9  B4  B5  B6  -101.50(9)  . . . . ?
B1  C2  B6  B2  -36.34(9)   . . . . ?
B4  C2  B6  B2  -106.62(10) . . . . ?
B5  C2  B6  B2  -142.62(9)  . . . . ?
B1  C2  B6  B7  4.07(12)    . . . . ?
B2  C2  B6  B7  40.41(8)    . . . . ?
B4  C2  B6  B7  -66.21(11)  . . . . ?
B5  C2  B6  B7  -102.21(9)  . . . . ?
B1  C2  B6  B5  106.28(10)  . . . . ?
B2  C2  B6  B5  142.62(9)   . . . . ?
B4  C2  B6  B5  36.00(9)    . . . . ?
B1  C2  B6  B10 66.42(11)   . . . . ?
B2  C2  B6  B10 102.76(9)   . . . . ?
B4  C2  B6  B10 -3.86(12)   . . . . ?
B5  C2  B6  B10 -39.86(8)   . . . . ?
C1  B2  B6  C2  93.26(9)    . . . . ?
B7  B2  B6  C2  133.16(9)   . . . . ?
B1  B2  B6  C2  32.25(8)    . . . . ?
C2  B2  B6  B7  -133.16(9)  . . . . ?
C1  B2  B6  B7  -39.91(8)   . . . . ?
B1  B2  B6  B7  -100.91(10) . . . . ?
C2  B2  B6  B5  -32.78(8)   . . . . ?
C1  B2  B6  B5  60.47(11)   . . . . ?
B7  B2  B6  B5  100.38(9)   . . . . ?
B1  B2  B6  B5  -0.53(12)   . . . . ?
C2  B2  B6  B10 -95.94(9)   . . . . ?
C1  B2  B6  B10 -2.68(11)   . . . . ?
B7  B2  B6  B10 37.22(8)    . . . . ?
B1  B2  B6  B10 -63.69(11)  . . . . ?
B9  B5  B6  C2  -95.60(9)   . . . . ?
B4  B5  B6  C2  -32.18(8)   . . . . ?
B10 B5  B6  C2  -134.08(9)  . . . . ?
C2  B5  B6  B2  32.78(8)    . . . . ?
B9  B5  B6  B2  -62.82(11)  . . . . ?
B4  B5  B6  B2  0.60(11)    . . . . ?
B10 B5  B6  B2  -101.30(9)  . . . . ?
C2  B5  B6  B7  95.66(9)    . . . . ?
B9  B5  B6  B7  0.07(11)    . . . . ?
B4  B5  B6  B7  63.48(11)   . . . . ?
B10 B5  B6  B7  -38.42(8)   . . . . ?
C2  B5  B6  B10 134.08(9)   . . . . ?
B9  B5  B6  B10 38.48(8)    . . . . ?
B4  B5  B6  B10 101.90(9)   . . . . ?
B1  C1  B7  B2  36.83(9)    . . . . ?
B3  C1  B7  B2  106.23(10)  . . . . ?
B8  C1  B7  B2  142.13(9)   . . . . ?
B1  C1  B7  B6  -3.23(12)   . . . . ?
B2  C1  B7  B6  -40.06(8)   . . . . ?
B3  C1  B7  B6  66.17(11)   . . . . ?
B8  C1  B7  B6  102.07(9)   . . . . ?
B1  C1  B7  B8  -105.30(10) . . . . ?
B2  C1  B7  B8  -142.13(9)  . . . . ?
B3  C1  B7  B8  -35.90(9)   . . . . ?
B1  C1  B7  B10 -65.93(11)  . . . . ?
B2  C1  B7  B10 -102.76(9)  . . . . ?
B3  C1  B7  B10 3.47(12)    . . . . ?
B8  C1  B7  B10 39.37(8)    . . . . ?
C2  B2  B7  C1  -93.76(9)   . . . . ?
B6  B2  B7  C1  -134.08(9)  . . . . ?
B1  B2  B7  C1  -32.99(8)   . . . . ?
C2  B2  B7  B6  40.32(8)    . . . . ?
C1  B2  B7  B6  134.08(9)   . . . . ?
B1  B2  B7  B6  101.09(10)  . . . . ?
C2  B2  B7  B8  -60.48(11)  . . . . ?
C1  B2  B7  B8  33.29(8)    . . . . ?
B6  B2  B7  B8  -100.79(9)  . . . . ?
B1  B2  B7  B8  0.30(12)    . . . . ?
C2  B2  B7  B10 2.96(11)    . . . . ?
C1  B2  B7  B10 96.73(9)    . . . . ?
B6  B2  B7  B10 -37.35(8)   . . . . ?
B1  B2  B7  B10 63.74(11)   . . . . ?
C2  B6  B7  C1  -0.45(11)   . . . . ?
B2  B6  B7  C1  39.26(8)    . . . . ?
B5  B6  B7  C1  -61.11(10)  . . . . ?
B10 B6  B7  C1  -99.31(9)   . . . . ?
C2  B6  B7  B2  -39.71(8)   . . . . ?
B5  B6  B7  B2  -100.37(9)  . . . . ?
B10 B6  B7  B2  -138.57(9)  . . . . ?
C2  B6  B7  B8  60.64(11)   . . . . ?
B2  B6  B7  B8  100.35(10)  . . . . ?
B5  B6  B7  B8  -0.02(11)   . . . . ?
B10 B6  B7  B8  -38.22(8)   . . . . ?
C2  B6  B7  B10 98.86(9)    . . . . ?
B2  B6  B7  B10 138.57(9)   . . . . ?
B5  B6  B7  B10 38.20(8)    . . . . ?
B1  C1  B8  B9  3.31(12)    . . . . ?
B2  C1  B8  B9  -66.86(11)  . . . . ?
B3  C1  B8  B9  39.80(8)    . . . . ?
B7  C1  B8  B9  -103.26(9)  . . . . ?
B1  C1  B8  B3  -36.49(9)   . . . . ?
B2  C1  B8  B3  -106.66(10) . . . . ?
B7  C1  B8  B3  -143.06(9)  . . . . ?
B1  C1  B8  B7  106.57(10)  . . . . ?
B2  C1  B8  B7  36.41(9)    . . . . ?
B3  C1  B8  B7  143.06(9)   . . . . ?
B1  C1  B8  B10 66.93(11)   . . . . ?
B2  C1  B8  B10 -3.24(12)   . . . . ?
B3  C1  B8  B10 103.42(9)   . . . . ?
B7  C1  B8  B10 -39.65(8)   . . . . ?
B4  B3  B8  C1  96.76(10)   . . . . ?
B1  B3  B8  C1  33.33(8)    . . . . ?
B9  B3  B8  C1  134.50(9)   . . . . ?
C1  B3  B8  B9  -134.50(9)  . . . . ?
B4  B3  B8  B9  -37.74(8)   . . . . ?
B1  B3  B8  B9  -101.17(10) . . . . ?
C1  B3  B8  B7  -32.87(8)   . . . . ?
B4  B3  B8  B7  63.88(11)   . . . . ?
B1  B3  B8  B7  0.45(12)    . . . . ?
B9  B3  B8  B7  101.63(9)   . . . . ?
C1  B3  B8  B10 -97.03(9)   . . . . ?
B4  B3  B8  B10 -0.28(12)   . . . . ?
B1  B3  B8  B10 -63.71(11)  . . . . ?
B9  B3  B8  B10 37.47(8)    . . . . ?
B2  B7  B8  C1  -33.27(8)   . . . . ?
B6  B7  B8  C1  -96.63(9)   . . . . ?
B10 B7  B8  C1  -135.01(9)  . . . . ?
C1  B7  B8  B9  96.59(9)    . . . . ?
B2  B7  B8  B9  63.32(11)   . . . . ?
B6  B7  B8  B9  -0.04(12)   . . . . ?
B10 B7  B8  B9  -38.42(8)   . . . . ?
C1  B7  B8  B3  32.80(8)    . . . . ?
B2  B7  B8  B3  -0.46(12)   . . . . ?
B6  B7  B8  B3  -63.82(11)  . . . . ?
B10 B7  B8  B3  -102.21(9)  . . . . ?
C1  B7  B8  B10 135.01(9)   . . . . ?
B2  B7  B8  B10 101.75(9)   . . . . ?
B6  B7  B8  B10 38.38(8)    . . . . ?
C2  B5  B9  B8  -61.23(10)  . . . . ?
B4  B5  B9  B8  -100.71(9)  . . . . ?
B10 B5  B9  B8  37.99(8)    . . . . ?
B6  B5  B9  B8  -0.09(11)   . . . . ?
C2  B5  B9  B4  39.47(8)    . . . . ?
B10 B5  B9  B4  138.69(9)   . . . . ?
B6  B5  B9  B4  100.62(9)   . . . . ?
C2  B5  B9  B3  2.05(11)    . . . . ?
B4  B5  B9  B3  -37.42(8)   . . . . ?
B10 B5  B9  B3  101.28(9)   . . . . ?
B6  B5  B9  B3  63.20(11)   . . . . ?
C2  B5  B9  B10 -99.22(9)   . . . . ?
B4  B5  B9  B10 -138.69(9)  . . . . ?
B6  B5  B9  B10 -38.08(8)   . . . . ?
C1  B8  B9  B5  61.87(10)   . . . . ?
B3  B8  B9  B5  101.03(9)   . . . . ?
B7  B8  B9  B5  0.08(11)    . . . . ?
B10 B8  B9  B5  -38.00(8)   . . . . ?
C1  B8  B9  B4  -1.82(11)   . . . . ?
B3  B8  B9  B4  37.34(9)    . . . . ?
B7  B8  B9  B4  -63.61(11)  . . . . ?
B10 B8  B9  B4  -101.69(9)  . . . . ?
C1  B8  B9  B3  -39.16(8)   . . . . ?
B7  B8  B9  B3  -100.95(10) . . . . ?
B10 B8  B9  B3  -139.03(9)  . . . . ?
C1  B8  B9  B10 99.87(9)    . . . . ?
B3  B8  B9  B10 139.03(9)   . . . . ?
B7  B8  B9  B10 38.08(8)    . . . . ?
C2  B4  B9  B5  -39.47(8)   . . . . ?
B3  B4  B9  B5  -137.85(9)  . . . . ?
B1  B4  B9  B5  -100.40(10) . . . . ?
C2  B4  B9  B8  60.82(11)   . . . . ?
B3  B4  B9  B8  -37.56(8)   . . . . ?
B1  B4  B9  B8  -0.11(12)   . . . . ?
B5  B4  B9  B8  100.29(9)   . . . . ?
C2  B4  B9  B3  98.38(9)    . . . . ?
B1  B4  B9  B3  37.46(9)    . . . . ?
B5  B4  B9  B3  137.85(9)   . . . . ?
C2  B4  B9  B10 -2.44(11)   . . . . ?
B3  B4  B9  B10 -100.82(9)  . . . . ?
B1  B4  B9  B10 -63.37(11)  . . . . ?
B5  B4  B9  B10 37.03(8)    . . . . ?
C1  B3  B9  B5  -60.87(10)  . . . . ?
B4  B3  B9  B5  37.84(8)    . . . . ?
B1  B3  B9  B5  0.34(11)    . . . . ?
B8  B3  B9  B5  -100.01(9)  . . . . ?
C1  B3  B9  B8  39.14(8)    . . . . ?
B4  B3  B9  B8  137.84(9)   . . . . ?
B1  B3  B9  B8  100.34(10)  . . . . ?
C1  B3  B9  B4  -98.70(9)   . . . . ?
B1  B3  B9  B4  -37.50(8)   . . . . ?
B8  B3  B9  B4  -137.84(9)  . . . . ?
C1  B3  B9  B10 2.47(11)    . . . . ?
B4  B3  B9  B10 101.17(9)   . . . . ?
B1  B3  B9  B10 63.67(11)   . . . . ?
B8  B3  B9  B10 -36.67(8)   . . . . ?
C1  B8  B10 C3  148.95(9)   . . . . ?
B9  B8  B10 C3  -112.22(10) . . . . ?
B3  B8  B10 C3  -149.24(9)  . . . . ?
B7  B8  B10 C3  109.98(10)  . . . . ?
C1  B8  B10 B5  -61.49(10)  . . . . ?
B9  B8  B10 B5  37.34(8)    . . . . ?
B3  B8  B10 B5  0.31(11)    . . . . ?
B7  B8  B10 B5  -100.47(9)  . . . . ?
C1  B8  B10 B7  38.98(8)    . . . . ?
B9  B8  B10 B7  137.81(9)   . . . . ?
B3  B8  B10 B7  100.78(9)   . . . . ?
C1  B8  B10 B6  1.32(10)    . . . . ?
B9  B8  B10 B6  100.15(9)   . . . . ?
B3  B8  B10 B6  63.13(10)   . . . . ?
B7  B8  B10 B6  -37.65(8)   . . . . ?
C1  B8  B10 B9  -98.83(9)   . . . . ?
B3  B8  B10 B9  -37.03(8)   . . . . ?
B7  B8  B10 B9  -137.81(9)  . . . . ?
C2  B5  B10 C3  -153.32(10) . . . . ?
B9  B5  B10 C3  108.34(12)  . . . . ?
B4  B5  B10 C3  145.45(10)  . . . . ?
B6  B5  B10 C3  -114.00(12) . . . . ?
C2  B5  B10 B8  61.00(10)   . . . . ?
B9  B5  B10 B8  -37.34(8)   . . . . ?
B4  B5  B10 B8  -0.23(11)   . . . . ?
B6  B5  B10 B8  100.32(9)   . . . . ?
C2  B5  B10 B7  -1.48(11)   . . . . ?
B9  B5  B10 B7  -99.82(9)   . . . . ?
B4  B5  B10 B7  -62.71(11)  . . . . ?
B6  B5  B10 B7  37.84(8)    . . . . ?
C2  B5  B10 B6  -39.32(8)   . . . . ?
B9  B5  B10 B6  -137.67(9)  . . . . ?
B4  B5  B10 B6  -100.55(10) . . . . ?
C2  B5  B10 B9  98.34(9)    . . . . ?
B4  B5  B10 B9  37.11(8)    . . . . ?
B6  B5  B10 B9  137.67(9)   . . . . ?
C1  B7  B10 C3  -145.29(9)  . . . . ?
B2  B7  B10 C3  153.45(9)   . . . . ?
B6  B7  B10 C3  116.23(11)  . . . . ?
B8  B7  B10 C3  -106.65(11) . . . . ?
C1  B7  B10 B8  -38.65(8)   . . . . ?
B2  B7  B10 B8  -99.90(10)  . . . . ?
B6  B7  B10 B8  -137.13(9)  . . . . ?
C1  B7  B10 B5  60.33(10)   . . . . ?
B2  B7  B10 B5  -0.93(11)   . . . . ?
B6  B7  B10 B5  -38.15(8)   . . . . ?
B8  B7  B10 B5  98.97(9)    . . . . ?
C1  B7  B10 B6  98.48(9)    . . . . ?
B2  B7  B10 B6  37.22(8)    . . . . ?
B8  B7  B10 B6  137.13(9)   . . . . ?
C1  B7  B10 B9  -1.65(11)   . . . . ?
B2  B7  B10 B9  -62.90(11)  . . . . ?
B6  B7  B10 B9  -100.13(9)  . . . . ?
B8  B7  B10 B9  37.00(8)    . . . . ?
C2  B6  B10 C3  155.66(10)  . . . . ?
B2  B6  B10 C3  -143.47(10) . . . . ?
B7  B6  B10 C3  -106.51(11) . . . . ?
B5  B6  B10 C3  116.54(12)  . . . . ?
C2  B6  B10 B8  -60.03(10)  . . . . ?
B2  B6  B10 B8  0.84(11)    . . . . ?
B7  B6  B10 B8  37.81(8)    . . . . ?
B5  B6  B10 B8  -99.15(9)   . . . . ?
C2  B6  B10 B5  39.12(8)    . . . . ?
B2  B6  B10 B5  99.99(10)   . . . . ?
B7  B6  B10 B5  136.95(9)   . . . . ?
C2  B6  B10 B7  -97.83(9)   . . . . ?
B2  B6  B10 B7  -36.96(8)   . . . . ?
B5  B6  B10 B7  -136.95(9)  . . . . ?
C2  B6  B10 B9  1.97(11)    . . . . ?
B2  B6  B10 B9  62.84(11)   . . . . ?
B7  B6  B10 B9  99.80(9)    . . . . ?
B5  B6  B10 B9  -37.15(8)   . . . . ?
B5  B9  B10 C3  -117.36(11) . . . . ?
B8  B9  B10 C3  105.47(11)  . . . . ?
B4  B9  B10 C3  -154.65(9)  . . . . ?
B3  B9  B10 C3  142.23(10)  . . . . ?
B5  B9  B10 B8  137.17(9)   . . . . ?
B4  B9  B10 B8  99.88(9)    . . . . ?
B3  B9  B10 B8  36.76(8)    . . . . ?
B8  B9  B10 B5  -137.17(9)  . . . . ?
B4  B9  B10 B5  -37.29(8)   . . . . ?
B3  B9  B10 B5  -100.41(9)  . . . . ?
B5  B9  B10 B7  99.90(9)    . . . . ?
B8  B9  B10 B7  -37.27(8)   . . . . ?
B4  B9  B10 B7  62.61(10)   . . . . ?
B3  B9  B10 B7  -0.51(11)   . . . . ?
B5  B9  B10 B6  37.59(8)    . . . . ?
B8  B9  B10 B6  -99.58(9)   . . . . ?
B4  B9  B10 B6  0.30(11)    . . . . ?
B3  B9  B10 B6  -62.82(11)  . . . . ?
N1  C4  C3  C11 -163.66(9)  . . . . ?
C6  C4  C3  C11 75.60(11)   . . . . ?
C5  C4  C3  C11 -40.88(12)  . . . . ?
N1  C4  C3  B10 63.93(12)   . . . . ?
C6  C4  C3  B10 -56.81(12)  . . . . ?
C5  C4  C3  B10 -173.29(9)  . . . . ?
B8  B10 C3  C11 77.43(12)   . . . . ?
B5  B10 C3  C11 -64.82(14)  . . . . ?
B7  B10 C3  C11 146.52(10)  . . . . ?
B6  B10 C3  C11 -141.72(10) . . . . ?
B9  B10 C3  C11 8.38(14)    . . . . ?
B8  B10 C3  C4  -151.44(9)  . . . . ?
B5  B10 C3  C4  66.31(14)   . . . . ?
B7  B10 C3  C4  -82.35(12)  . . . . ?
B6  B10 C3  C4  -10.59(15)  . . . . ?
B9  B10 C3  C4  139.52(10)  . . . . ?
C4  C3  C11 C12 109.71(11)  . . . . ?
B10 C3  C11 C12 -117.76(11) . . . . ?
C4  C3  C11 C16 -70.12(13)  . . . . ?
B10 C3  C11 C16 62.41(13)   . . . . ?
C16 C11 C12 C13 0.03(17)    . . . . ?
C3  C11 C12 C13 -179.80(10) . . . . ?
C11 C12 C13 C14 -0.10(19)   . . . . ?
C12 C13 C14 C15 0.01(19)    . . . . ?
C13 C14 C15 C16 0.14(18)    . . . . ?
C14 C15 C16 C11 -0.21(18)   . . . . ?
C12 C11 C16 C15 0.12(17)    . . . . ?
C3  C11 C16 C15 179.95(10)  . . . . ?

loop_
_geom_hbond_atom_site_label_D
_geom_hbond_atom_site_label_H
_geom_hbond_atom_site_label_A
_geom_hbond_distance_DH
_geom_hbond_distance_HA
_geom_hbond_distance_DA
_geom_hbond_angle_DHA
_geom_hbond_site_symmetry_A
_geom_hbond_publ_flag
N1 H1B N3 0.938(17) 2.458(17) 3.3841(15) 169.3(13) 1_655 yes
N1 H2B N2 0.891(17) 2.377(17) 3.2336(15) 161.3(13) 2_755 yes

loop_
_exptl_crystal_face_index_h
_exptl_crystal_face_index_k
_exptl_crystal_face_index_l
_exptl_crystal_face_perp_dist
-2 -1 0  0.058
0  3  2  0.014
0  -3 -2 0.059
0  0  1  0.017
0  0  -1 0.022
3  1  -1 0.059

_shelx_res_file
;
TITL glo10778.res in P-1
    glo10778.res
    created by SHELXL-2019/3 at 11:48:33 on 29-Jan-2025
REM Old TITL glo10778 in P-1
REM SHELXT solution in P-1: R1 0.109, Rweak 0.004, Alpha 0.036
REM <I/s>   0.000 for    0 systematic absences,  Orientation as input
REM Formula found by SHELXT:  C11 B11 N3
CELL  1.54178   6.5139   9.6676  14.5377   74.284   81.240   76.086
ZERR    2.000   0.0002   0.0003   0.0004    0.001    0.001    0.001
LATT  1
SFAC C H B N
UNIT 24 38 20 6
SIZE 0.047 0.137 0.144
TEMP -173.150

ACTA
CONF

LIST 4

L.S. 40
BOND $H

FMAP 2
PLAN 10

HTAB

EQIV $1 x+1, y, z
HTAB N1 N3_$1
EQIV $2 -x+2, -y, -z
HTAB N1 N2_$2

WGHT    0.052900    0.265900
FVAR       1.20664
N1    4    0.953377    0.267783    0.045857    11.00000    0.02235    0.01893 =
         0.01302   -0.00122    0.00054   -0.00543
H1B   2    1.096488    0.256816    0.054990    11.00000    0.03397
H2B   2    0.948304    0.245630   -0.009247    11.00000    0.03039
N2    4    1.059042   -0.109310    0.122031    11.00000    0.02799    0.02040 =
         0.02211   -0.00647   -0.00563   -0.00002
N3    4    0.464951    0.182382    0.097480    11.00000    0.02179    0.02882 =
         0.02547   -0.00906   -0.00606   -0.00415
C4    1    0.863498    0.163914    0.124423    11.00000    0.01644    0.01437 =
         0.01512   -0.00274   -0.00100   -0.00225
C5    1    0.972002    0.007571    0.125682    11.00000    0.01811    0.01879 =
         0.01362   -0.00247   -0.00238   -0.00359
C6    1    0.637653    0.175468    0.109238    11.00000    0.02248    0.01617 =
         0.01426   -0.00418   -0.00281   -0.00301
B1    3    0.511385    0.690893    0.275584    11.00000    0.01894    0.01658 =
         0.02127   -0.00618   -0.00179   -0.00268
H1    2    0.437674    0.799081    0.280711    11.00000    0.02806
C1    1    0.777703    0.624734    0.264107    11.00000    0.01876    0.01646 =
         0.01707   -0.00257   -0.00162   -0.00552
H1A   2    0.869517    0.690000    0.269679    11.00000    0.02769
B2    3    0.650748    0.670669    0.162649    11.00000    0.02092    0.01494 =
         0.01815   -0.00171   -0.00369   -0.00246
H2    2    0.652144    0.769872    0.108872    11.00000    0.02831
C2    1    0.427685    0.603494    0.206359    11.00000    0.01684    0.01572 =
         0.02075   -0.00535   -0.00472   -0.00021
H2A   2    0.302938    0.656797    0.173940    11.00000    0.03119
B3    3    0.636159    0.548415    0.366577    11.00000    0.01769    0.01730 =
         0.01786   -0.00452    0.00041   -0.00613
H3    2    0.648139    0.570974    0.432274    11.00000    0.02725
B4    3    0.399524    0.535146    0.327878    11.00000    0.01549    0.01872 =
         0.02169   -0.00767    0.00069   -0.00421
H4    2    0.242877    0.550666    0.367074    11.00000    0.02824
B5    3    0.469423    0.416744    0.247574    11.00000    0.01418    0.01643 =
         0.01882   -0.00499   -0.00181   -0.00300
H5    2    0.352586    0.359197    0.239648    11.00000    0.02183
B6    3    0.624203    0.501934    0.144534    11.00000    0.01711    0.01548 =
         0.01636   -0.00294   -0.00399   -0.00119
H6    2    0.598245    0.499578    0.073511    11.00000    0.02569
B7    3    0.861561    0.515585    0.184219    11.00000    0.01714    0.01445 =
         0.01494   -0.00098   -0.00154   -0.00394
H7    2    1.015135    0.515656    0.143302    11.00000    0.02890
B8    3    0.851640    0.439359    0.310513    11.00000    0.01483    0.01528 =
         0.01498   -0.00154   -0.00243   -0.00444
H8    2    0.997626    0.394683    0.343569    11.00000    0.02238
B9    3    0.609952    0.378387    0.349936    11.00000    0.01433    0.01591 =
         0.01494   -0.00328    0.00040   -0.00467
H9    2    0.599101    0.285722    0.410726    11.00000    0.02522
B10   3    0.751716    0.355464    0.236152    11.00000    0.01289    0.01520 =
         0.01275   -0.00153   -0.00131   -0.00388
C3    1    0.884778    0.196262    0.222125    11.00000    0.01296    0.01626 =
         0.01426   -0.00291   -0.00172   -0.00322
AFIX  13
H3A   2    1.037277    0.201072    0.219472    11.00000   -1.20000
AFIX   0

C11   1    0.853468    0.068037    0.306748    11.00000    0.01792    0.01246 =
         0.01255   -0.00441   -0.00139   -0.00196
C12   1    1.026343   -0.015707    0.356328    11.00000    0.01702    0.02186 =
         0.02059   -0.00149   -0.00205   -0.00355
AFIX  43
H12   2    1.162041    0.008355    0.336880    11.00000   -1.20000
AFIX   0
C13   1    1.003696   -0.134204    0.433985    11.00000    0.02342    0.02282 =
         0.02422    0.00178   -0.00878   -0.00168
AFIX  43
H13   2    1.123488   -0.190305    0.466967    11.00000   -1.20000
AFIX   0
C14   1    0.807032   -0.170333    0.463163    11.00000    0.03013    0.01704 =
         0.01583    0.00007   -0.00382   -0.00669
AFIX  43
H14   2    0.791187   -0.251130    0.516133    11.00000   -1.20000
AFIX   0
C15   1    0.633184   -0.087829    0.414577    11.00000    0.02275    0.01960 =
         0.01788   -0.00377   -0.00029   -0.00889
AFIX  43
H15   2    0.497722   -0.112118    0.434465    11.00000   -1.20000
AFIX   0
C16   1    0.655953    0.030059    0.337041    11.00000    0.01770    0.01836 =
         0.01807   -0.00246   -0.00388   -0.00404
AFIX  43
H16   2    0.535753    0.085601    0.304169    11.00000   -1.20000

AFIX   0
HKLF 4


REM  glo10778.res in P-1
REM wR2 = 0.0989, GooF = S = 1.035, Restrained GooF = 1.035 for all data
REM R1 = 0.0363 for 2797 Fo > 4sig(Fo) and 0.0402 for all 3110 data
REM 278 parameters refined using 0 restraints

END

WGHT      0.0529      0.2658

REM Instructions for potential hydrogen bonds
HTAB N1 N3_$1
HTAB N1 N2_$2

REM Highest difference peak  0.229,  deepest hole -0.219,  1-sigma level  0.038
Q1    1   0.8589  0.1306  0.2579  11.00000  0.05    0.23
Q2    1   0.8638  0.1844  0.1771  11.00000  0.05    0.23
Q3    1   0.8189  0.2767  0.2237  11.00000  0.05    0.22
Q4    1   0.5065  0.5772  0.3384  11.00000  0.05    0.21
Q5    1   0.9386  0.0087  0.3174  11.00000  0.05    0.19
Q6    1   0.7464  0.1745  0.1172  11.00000  0.05    0.17
Q7    1   0.7435 -0.1552  0.4181  11.00000  0.05    0.17
Q8    1   0.5013  0.4417  0.3193  11.00000  0.05    0.17
Q9    1   0.7437  0.4582  0.1830  11.00000  0.05    0.17
Q10   1   0.7379  0.3856  0.3066  11.00000  0.05    0.15
;
_shelx_res_checksum               73045
_shelx_hkl_file
;
  -1   0   0   22.00    2.00
  -1   0   0   19.90    1.80
  -1   0   0   22.70    1.90
   1   0   0   20.30    1.80
   1   0   0   19.70    1.80
   1   0   0   24.10    2.10
   1   0   0   24.50    2.30
   1   0   0   18.90    1.80
  -2   0   0 2107.29  383.36
   2   0   0 2103.99  138.19
  -3   0   0  141.59   10.40
  -3   0   0  147.29   10.10
  -3   0   0  142.39    9.80
  -3   0   0  136.19   10.60
   3   0   0  141.99    9.90
   3   0   0  137.49    9.70
   3   0   0  135.39    9.50
   3   0   0  141.79    9.70
   3   0   0  136.89   10.30
  -4   0   0  371.66   22.70
  -4   0   0  381.96   24.80
  -4   0   0  362.96   24.80
  -4   0   0  397.56   24.20
  -4   0   0  367.06   22.30
  -4   0   0  390.36   23.80
   4   0   0  356.26   24.50
   4   0   0  354.46   23.50
   4   0   0  340.07   22.30
   4   0   0  347.67   23.40
   4   0   0  370.96   23.00
   4   0   0  350.56   23.20
  -5   0   0  270.97   18.00
  -5   0   0  260.37   15.80
  -5   0   0  255.47   15.90
  -5   0   0  261.47   19.30
  -5   0   0  225.98   16.10
  -5   0   0  268.47   16.50
  -5   0   0  244.48   19.30
  -5   0   0  264.47   18.40
   5   0   0  229.98   16.00
   5   0   0  235.88   18.80
   5   0   0  233.88   16.30
   5   0   0  255.47   17.80
   5   0   0  237.08   16.50
  -6   0   0  140.39   11.70
  -6   0   0  169.38   11.20
  -6   0   0  165.38   14.00
  -6   0   0  164.58   16.40
  -6   0   0  176.28   11.10
  -6   0   0  182.18   12.30
  -6   0   0  162.48   17.30
   6   0   0  150.08   12.50
   6   0   0  157.18   15.50
   6   0   0  167.18   11.00
  -7   0   0   12.50    2.30
  -7   0   0    8.50    3.00
  -7   0   0   10.90    2.20
   7   0   0   18.70    2.50
   7  -1   0   75.39    5.70
   7  -1   0   73.19    5.80
   7  -1   0   78.09    5.50
   7  -1   0   78.59    5.60
  -7   1   0   94.69    5.80
  -7   1   0   66.69    6.40
   6  -1   0  143.89   10.40
   6  -1   0  132.79   10.20
   6  -1   0  151.98    9.50
   6  -1   0  130.29    9.50
  -6   1   0  152.08   10.70
  -6   1   0  153.48    9.80
  -6   1   0  114.69   15.20
  -6   1   0  125.69    9.50
  -6   1   0  133.39    9.90
   5  -1   0   18.20    3.50
   5  -1   0   19.60    4.80
   5  -1   0   21.40    2.70
   5  -1   0   18.10    3.00
   5  -1   0   14.20    5.40
   5  -1   0   10.10    2.30
   5  -1   0   21.00    5.30
  -5   1   0   14.50    3.50
  -5   1   0   12.20    2.60
  -5   1   0   17.30    6.40
  -5   1   0   19.30    5.30
  -5   1   0   16.50    4.40
  -5   1   0   12.80    3.00
  -5   1   0    8.30    3.70
  -5   1   0   16.60    2.70
   4  -1   0   19.60    4.40
   4  -1   0   21.30    2.60
   4  -1   0   15.40    3.50
   4  -1   0   24.60    3.60
  -4   1   0   16.40    3.60
  -4   1   0   19.70    2.80
  -4   1   0   19.60    4.20
  -4   1   0   21.70    5.60
  -4   1   0   14.00    2.90
  -4   1   0   16.80    3.40
   3  -1   0   93.09    7.20
   3  -1   0   91.09    7.70
  -3   1   0   95.99    6.70
  -3   1   0  100.99    7.80
  -3   1   0   96.99    8.30
  -3   1   0   78.09    7.00
  -3   1   0   80.69    6.80
   2  -1   0    0.80    0.90
   2  -1   0    0.90    1.00
   2  -1   0    1.40    1.00
   2  -1   0    0.10    1.40
   2  -1   0    2.10    1.40
  -2   1   0    1.20    1.20
  -2   1   0   -0.80    1.00
  -2   1   0    0.90    0.90
  -2   1   0    0.50    1.10
   1  -1   0 2503.95  151.98
   1  -1   0 2428.66  151.28
   0  -1   0    0.30    0.60
   0  -1   0    0.40    0.60
   0   1   0    0.00    0.30
   0   1   0    0.30    0.30
   0   1   0    0.00    0.30
   0   1   0    0.30    0.30
   0   1   0    0.20    0.20
   0   1   0    0.10    0.20
  -1  -1   0 7905.71  548.35
   1   1   0 7687.83  463.05
  -2  -1   0 2688.13  386.56
   2   1   0 2483.25  163.78
  -3  -1   0 2077.99  115.29
  -3  -1   0 1805.52  114.99
   3   1   0 1990.30  114.39
   3   1   0 2005.90  114.99
   3   1   0 1927.41  114.09
   3   1   0 1974.50  114.59
   3   1   0 1767.52  114.59
  -4  -1   0  558.34   34.70
  -4  -1   0  547.15   35.70
  -4  -1   0  546.85   35.00
  -4  -1   0  539.65   33.70
  -4  -1   0  545.95   33.30
  -4  -1   0  551.04   35.60
   4   1   0  550.94   34.70
   4   1   0  573.24   34.20
   4   1   0  549.15   34.40
   4   1   0  610.64   35.00
   4   1   0  513.25   35.30
  -5  -1   0   19.10    4.20
  -5  -1   0   14.80    2.40
  -5  -1   0   18.30    5.00
  -5  -1   0   13.90    3.00
  -5  -1   0   23.90    3.50
  -5  -1   0   13.40    3.50
  -5  -1   0   19.70    5.30
  -5  -1   0   19.20    4.50
  -5  -1   0   18.10    2.90
   5   1   0   15.40    4.60
   5   1   0   18.30    3.50
   5   1   0   20.20    2.90
   5   1   0   14.70    2.90
   5   1   0   17.80    5.00
   5   1   0   19.80    2.90
   5   1   0   19.50    3.80
   5   1   0   26.90    5.20
  -6  -1   0  146.09   14.90
  -6  -1   0  185.08   18.30
  -6  -1   0  206.08   20.00
  -6  -1   0  161.88   12.00
  -6  -1   0  173.58   16.00
  -6  -1   0  167.88   11.10
  -6  -1   0  163.78   11.60
  -6  -1   0  173.28   11.10
   6   1   0  163.88   11.10
   6   1   0  146.49   10.80
  -7  -1   0   63.49    5.80
  -7  -1   0   76.49    5.50
  -7  -1   0   75.39    5.80
   7   1   0   78.09    5.60
   7  -2   0    0.30    1.10
   7  -2   0    1.10    1.60
  -7   2   0    2.80    2.20
  -7   2   0    0.50    1.40
  -7   2   0   -0.80    1.20
   6  -2   0   33.20    4.60
   6  -2   0   44.20    4.50
   6  -2   0   45.70    4.30
   6  -2   0   46.40    5.20
   6  -2   0   49.20    3.80
  -6   2   0   48.10    4.50
  -6   2   0   34.40    5.60
  -6   2   0   47.40    5.00
   5  -2   0  433.86   28.70
   5  -2   0  451.75   29.30
   5  -2   0  438.16   28.70
   5  -2   0  456.95   31.10
   5  -2   0  486.25   28.40
   5  -2   0  451.85   29.30
   5  -2   0  533.65   33.10
  -5   2   0  442.86   28.70
  -5   2   0  498.55   32.60
  -5   2   0  493.35   29.50
  -5   2   0  516.45   31.50
  -5   2   0  484.35   29.20
  -5   2   0  511.35   31.00
  -5   2   0  445.96   28.70
   4  -2   0  692.33   39.60
   4  -2   0  637.44   39.00
   4  -2   0  657.73   38.70
   4  -2   0  613.04   40.70
   4  -2   0  628.44   41.50
   4  -2   0  707.53   39.60
  -4   2   0  646.34   39.20
  -4   2   0  564.84   40.20
  -4   2   0  549.74   39.90
  -4   2   0  738.03   41.80
  -4   2   0  625.04   38.90
  -4   2   0  652.43   38.80
   3  -2   0   84.89    7.00
   3  -2   0   81.39    7.30
  -3   2   0   71.49    5.60
  -3   2   0   76.19    5.40
  -3   2   0   75.89    6.20
  -3   2   0   86.29    7.10
  -3   2   0  107.39   11.50
  -3   2   0   69.79    6.30
   2  -2   0  473.45   30.30
   2  -2   0  479.65   30.00
  -2   2   0  501.55   29.00
  -2   2   0  502.15   29.60
  -2   2   0  510.85   29.40
  -2   2   0  447.26   29.70
   1  -2   0  213.68   14.40
   1  -2   0  232.28   14.30
  -1   2   0  219.38   13.70
  -1   2   0  221.28   13.70
  -1   2   0  228.78   13.70
  -1   2   0  232.28   13.60
   0  -2   0  635.34   40.10
   0  -2   0  667.43   40.40
   0   2   0  654.43   39.70
   0   2   0  693.43   39.80
   0   2   0  703.03   39.70
   0   2   0  688.53   39.80
  -1  -2   0  151.78    9.60
  -1  -2   0  146.09    9.60
  -1  -2   0  158.98    9.70
  -1  -2   0  159.78    9.50
   1   2   0  146.59    9.60
   1   2   0  154.78    9.60
   1   2   0  142.09    9.80
  -2  -2   0  845.22   48.20
  -2  -2   0  781.42   48.30
  -2  -2   0  757.62   48.20
  -2  -2   0  855.51   48.00
   2   2   0  758.02   48.00
   2   2   0  839.92   47.50
   2   2   0  840.22   48.50
   2   2   0  789.82   47.50
   2   2   0  800.32   48.50
   2   2   0  764.02   47.90
  -3  -2   0  908.81   52.89
  -3  -2   0  914.01   53.89
  -3  -2   0  939.91   54.39
  -3  -2   0  929.01   53.69
  -3  -2   0  867.31   53.99
   3   2   0  895.11   53.79
   3   2   0  793.62   53.89
   3   2   0  855.51   52.89
   3   2   0  907.01   52.89
   3   2   0  895.51   53.49
   3   2   0  888.41   54.19
  -4  -2   0   19.30    4.10
  -4  -2   0   13.80    3.20
  -4  -2   0   16.00    2.20
  -4  -2   0   12.80    3.80
  -4  -2   0   15.40    2.70
  -4  -2   0   12.80    3.00
  -4  -2   0   18.70    2.90
   4   2   0   11.30    3.60
   4   2   0   19.60    3.40
   4   2   0   16.70    3.00
   4   2   0   11.00    3.00
   4   2   0   12.00    5.00
  -5  -2   0   27.00    4.80
  -5  -2   0   29.90    6.10
  -5  -2   0   24.30    5.60
  -5  -2   0   24.50    3.70
  -5  -2   0   16.70    3.20
  -5  -2   0   24.40    4.90
  -5  -2   0   17.90    2.80
  -5  -2   0   22.10    2.90
  -5  -2   0   26.70    3.60
   5   2   0   28.50    5.50
   5   2   0   30.40    5.40
   5   2   0   32.60    5.40
   5   2   0   19.00    4.50
   5   2   0   25.80    3.40
   5   2   0   31.20    3.60
  -6  -2   0    9.00    2.40
  -6  -2   0    8.40    4.90
  -6  -2   0   14.60    5.70
  -6  -2   0   13.60    2.80
  -6  -2   0   13.50    2.50
  -6  -2   0   13.40    8.80
  -6  -2   0    4.90    4.50
  -6  -2   0   10.80    3.00
   6   2   0   13.50    2.60
   6   2   0    6.40    2.50
   6   2   0   12.80    4.10
   6   2   0   16.90    6.60
  -7  -2   0  129.09    8.90
  -7  -2   0  118.59    8.60
  -7  -2   0  109.89   10.60
   7   2   0  126.49    8.60
   6  -3   0    2.70    3.20
   6  -3   0    2.30    2.10
   6  -3   0    0.20    2.40
   6  -3   0    4.80    1.60
   6  -3   0    4.10    1.80
  -6   3   0    4.90    2.40
  -6   3   0    7.40    1.90
  -6   3   0    5.10    1.90
   5  -3   0   -0.90    4.50
   5  -3   0    2.10    1.70
   5  -3   0   -0.70    1.60
   5  -3   0    1.70    2.20
   5  -3   0    1.80    4.80
   5  -3   0   -2.00    2.00
   5  -3   0    1.90    1.40
   5  -3   0    2.00    1.90
  -5   3   0   -0.30    2.00
  -5   3   0   -0.80    2.10
  -5   3   0   -0.90    2.30
  -5   3   0    1.60    3.80
  -5   3   0   -0.60    3.20
  -5   3   0   -1.50    3.30
  -5   3   0    1.70    1.70
   4  -3   0  817.12   45.40
   4  -3   0  682.93   48.00
   4  -3   0  778.32   45.80
   4  -3   0  756.02   44.70
   4  -3   0  689.53   47.20
   4  -3   0  741.33   45.80
  -4   3   0  703.03   46.20
  -4   3   0  766.42   45.00
  -4   3   0  741.53   46.70
  -4   3   0  740.33   45.40
  -4   3   0  829.72   48.00
  -4   3   0  747.33   45.50
  -4   3   0  729.33   45.10
   3  -3   0   91.89    9.20
   3  -3   0  109.09    9.00
   3  -3   0  112.19    8.20
  -3   3   0   97.39    7.20
  -3   3   0  104.99    7.90
  -3   3   0  103.29    8.60
  -3   3   0  104.69    7.00
  -3   3   0  114.29    8.20
   2  -3   0   82.09    7.10
   2  -3   0   78.89    6.50
  -2   3   0   73.19    5.20
  -2   3   0   75.39    6.00
  -2   3   0   79.89    5.80
  -2   3   0   74.89    6.60
  -2   3   0   80.69    5.70
   1  -3   0  116.59    7.90
   1  -3   0  114.19    8.00
  -1   3   0  106.59    7.00
  -1   3   0  105.99    6.90
  -1   3   0  100.39    6.80
  -1   3   0   97.19    6.90
   0  -3   0  603.54   32.70
   0  -3   0  517.55   33.00
   0   3   0  486.35   32.10
   0   3   0  559.54   32.30
  -1  -3   0   73.89    4.90
  -1  -3   0   72.39    5.00
  -1  -3   0   77.49    5.20
   1   3   0   71.49    5.30
   1   3   0   76.59    5.40
   1   3   0   70.69    5.50
  -2  -3   0    6.80    1.80
  -2  -3   0    4.70    1.80
  -2  -3   0    2.50    1.60
  -2  -3   0    4.80    1.70
   2   3   0    4.90    2.00
   2   3   0    8.80    2.60
   2   3   0    4.20    2.00
   2   3   0    5.50    2.00
  -3  -3   0  889.31   53.99
  -3  -3   0  869.01   54.69
  -3  -3   0  825.52   54.29
  -3  -3   0  941.31   54.39
   3   3   0  921.11   53.19
   3   3   0  906.91   54.09
   3   3   0  819.72   54.69
   3   3   0  956.20   54.99
   3   3   0  921.01   53.29
   3   3   0  911.31   54.39
  -4  -3   0  295.77   20.80
  -4  -3   0  284.07   18.10
  -4  -3   0  297.27   20.10
  -4  -3   0  277.67   20.20
  -4  -3   0  306.27   20.10
  -4  -3   0  294.87   18.60
  -4  -3   0  319.37   19.90
  -4  -3   0  291.97   18.10
   4   3   0  295.17   19.60
   4   3   0  289.77   18.10
   4   3   0  289.87   18.50
   4   3   0  296.77   18.10
   4   3   0  302.17   18.60
   4   3   0  307.07   20.80
   4   3   0  285.37   20.40
   4   3   0  298.47   20.00
  -5  -3   0    8.40    2.70
  -5  -3   0   13.10    3.10
  -5  -3   0   12.40    2.40
  -5  -3   0    8.40    3.70
  -5  -3   0    7.00    2.00
  -5  -3   0    8.30    2.50
  -5  -3   0    6.60    4.40
  -5  -3   0    7.30    5.00
  -5  -3   0   10.00    3.60
   5   3   0    8.20    2.40
   5   3   0    9.40    4.20
   5   3   0    9.70    2.30
   5   3   0    6.20    3.50
   5   3   0    3.20    2.00
   5   3   0    6.20    4.60
   5   3   0   12.30    4.10
  -6  -3   0   28.70    6.40
  -6  -3   0   31.10    9.00
  -6  -3   0   32.50    4.30
  -6  -3   0   38.60    3.90
  -6  -3   0   41.50    4.60
   6   3   0   37.20    4.40
   6   3   0   35.20    9.00
   6   3   0   29.80    5.40
   6   3   0   38.70    4.30
  -7  -3   0   44.00    4.50
  -7  -3   0   49.99    4.80
   7   3   0   37.30    4.10
   6  -4   0   16.70    2.30
   6  -4   0   16.80    2.50
   6  -4   0   14.30    2.70
   6  -4   0   17.10    2.50
   6  -4   0   12.60    2.10
  -6   4   0   16.60    2.20
  -6   4   0   17.40    2.30
  -6   4   0   14.50    2.80
  -6   4   0   15.10    3.70
   5  -4   0  206.58   14.40
   5  -4   0  216.48   14.00
   5  -4   0  204.58   14.00
   5  -4   0  218.18   13.90
   5  -4   0  216.98   14.50
  -5   4   0  215.18   13.90
  -5   4   0  189.88   14.40
  -5   4   0  220.58   13.90
  -5   4   0  222.58   14.20
   4  -4   0   35.80    4.60
   4  -4   0   35.10    4.40
   4  -4   0   32.20    6.90
   4  -4   0   27.60    5.80
   4  -4   0   31.10    3.80
   4  -4   0   26.80    3.50
  -4   4   0   33.00    4.10
  -4   4   0   29.70    3.50
  -4   4   0   37.60    6.10
   3  -4   0  320.87   19.80
   3  -4   0  330.47   22.00
   3  -4   0  339.97   21.50
   3  -4   0  305.17   19.70
   3  -4   0  327.57   19.40
  -3   4   0  291.57   19.60
  -3   4   0  278.77   19.00
  -3   4   0  284.27   18.80
  -3   4   0  306.17   20.60
  -3   4   0  306.17   19.90
   2  -4   0   12.50    3.40
   2  -4   0   10.70    3.00
  -2   4   0   11.90    2.30
  -2   4   0   11.40    2.10
  -2   4   0   10.30    2.20
  -2   4   0    9.90    1.70
   1  -4   0  355.66   22.30
   1  -4   0  343.37   22.70
  -1   4   0  344.87   21.20
  -1   4   0  346.57   21.60
  -1   4   0  345.37   21.10
   0  -4   0  142.39   10.00
   0   4   0  130.99    8.50
   0   4   0  109.79    9.30
   0   4   0  142.99    9.00
   0   4   0  127.59    8.60
  -1  -4   0  195.08   12.70
  -1  -4   0  190.38   12.60
   1   4   0  203.78   13.60
   1   4   0  201.38   13.40
   1   4   0  221.68   13.70
   1   4   0  221.78   12.70
  -2  -4   0  352.26   22.60
  -2  -4   0  376.56   22.30
  -2  -4   0  335.97   22.40
   2   4   0  380.46   22.20
   2   4   0  375.96   23.40
   2   4   0  352.66   22.90
   2   4   0  382.76   23.70
   2   4   0  337.87   22.60
  -3  -4   0   25.90    3.90
  -3  -4   0   35.30    4.90
  -3  -4   0   13.60    4.00
  -3  -4   0   30.40    3.90
   3   4   0   25.30    2.90
   3   4   0   28.20    4.00
   3   4   0   30.30    3.10
   3   4   0   29.70    4.70
   3   4   0   28.40    2.80
   3   4   0   25.70    4.90
   3   4   0   23.40    3.90
  -4  -4   0   37.00    5.30
  -4  -4   0   42.30    5.90
  -4  -4   0   58.69    7.00
  -4  -4   0   47.50    4.50
  -4  -4   0   49.20    4.40
   4   4   0   41.20    4.20
   4   4   0   48.40    6.20
   4   4   0   49.60    4.10
   4   4   0   46.00    4.70
   4   4   0   51.49    6.00
   4   4   0   41.40    4.50
   4   4   0   50.99    7.00
   4   4   0   47.40    4.70
   4   4   0   48.30    6.90
  -5  -4   0  164.68   11.70
  -5  -4   0  205.18   14.60
  -5  -4   0  163.28   11.00
  -5  -4   0  171.38   11.80
  -5  -4   0  164.68   13.60
  -5  -4   0  172.28   14.20
   5   4   0  160.08   12.10
   5   4   0  176.48   11.90
   5   4   0  182.08   11.20
   5   4   0  161.38   14.40
   5   4   0  185.78   14.20
   5   4   0  165.98   11.20
   5   4   0  188.78   17.30
   5   4   0  185.98   13.70
   5   4   0  151.88   12.10
  -6  -4   0   94.29   13.60
  -6  -4   0   97.89   17.00
  -6  -4   0  107.19    7.90
   6   4   0   96.49    8.80
   6   4   0   80.09   11.80
  -7  -4   0  198.68   14.70
  -7  -4   0  208.88   13.30
   7   4   0  200.58   13.00
   6  -5   0   27.50    3.10
   6  -5   0   23.10    2.40
   6  -5   0   25.90    2.80
   6  -5   0   21.20    2.80
   6  -5   0   25.60    2.70
  -6   5   0   26.40    2.70
  -6   5   0   25.10    2.60
   5  -5   0    2.50    1.60
   5  -5   0    4.60    1.90
   5  -5   0    4.00    2.20
   5  -5   0    6.20    2.00
   5  -5   0    3.60    2.30
  -5   5   0    3.90    2.10
  -5   5   0    6.10    1.80
  -5   5   0    2.40    3.50
   4  -5   0   66.59    6.30
   4  -5   0   66.49    5.40
   4  -5   0   53.09    6.00
   4  -5   0   72.49    5.70
   4  -5   0   79.49   10.30
   4  -5   0   66.49    5.80
  -4   5   0   48.50    6.00
  -4   5   0   65.19    6.00
  -4   5   0   65.19    5.30
  -4   5   0   71.89    8.50
   3  -5   0   47.30    4.60
   3  -5   0   48.90    4.20
   3  -5   0   45.70    6.70
   3  -5   0   48.70    7.70
  -3   5   0   42.50    5.70
  -3   5   0   35.70    4.60
  -3   5   0   43.00    4.60
  -3   5   0   43.40    4.00
  -3   5   0   40.90    4.30
   2  -5   0   54.69    6.80
   2  -5   0   60.79    5.60
   2  -5   0   60.59    7.20
   2  -5   0   61.49    5.70
   2  -5   0   66.59    8.20
   2  -5   0   67.19    5.10
  -2   5   0   58.69    4.60
  -2   5   0   62.99    5.20
  -2   5   0   46.40    5.30
  -2   5   0   63.79    5.00
   1  -5   0   72.99    7.20
   1  -5   0   74.89    6.70
  -1   5   0   65.09    4.80
  -1   5   0   69.39    5.70
  -1   5   0   72.89    5.20
  -1   5   0   75.09    5.40
   0  -5   0  334.07   20.50
   0   5   0  314.47   18.40
   0   5   0  295.67   18.50
   0   5   0  268.57   17.80
   0   5   0  293.37   18.90
   1   5   0    1.60    1.40
   1   5   0    2.70    1.20
   1   5   0    2.60    1.80
   1   5   0    4.00    1.50
   2   5   0  102.69    8.40
   2   5   0   93.59    7.80
   2   5   0  100.69    7.70
   2   5   0   99.49    7.00
   2   5   0   93.59    6.60
   2   5   0  117.59    9.70
  -3  -5   0   65.69    5.60
  -3  -5   0   60.99    5.00
  -3  -5   0   58.69    6.30
  -3  -5   0   54.09    4.60
  -3  -5   0   53.39    5.10
  -3  -5   0   62.79    6.20
   3   5   0   59.89    7.20
   3   5   0   50.89    4.50
   3   5   0   58.29    7.70
   3   5   0   44.20    6.30
   3   5   0   55.99    4.90
  -4  -5   0   31.60    3.80
  -4  -5   0   26.10    6.40
  -4  -5   0   17.60    3.80
  -4  -5   0   19.00    3.00
  -4  -5   0   19.10    3.20
   4   5   0   24.00    5.70
   4   5   0   26.40    3.60
   4   5   0   22.60    4.70
   4   5   0   24.80    3.40
   4   5   0   23.10    5.20
   4   5   0   20.50    4.30
   4   5   0   21.80    2.90
   4   5   0   25.30    3.00
  -5  -5   0   67.09    5.90
  -5  -5   0   57.89    5.40
  -5  -5   0   49.40    8.80
  -5  -5   0   54.79    8.90
  -5  -5   0   44.80    6.50
   5   5   0   78.59   10.20
   5   5   0   65.49    5.30
   5   5   0   62.49    5.70
   5   5   0   66.49    8.20
   5   5   0   64.89    6.50
   5   5   0   50.69   10.40
   5   5   0   65.49    8.60
   5   5   0   54.39    5.80
   5   5   0   62.59    5.30
  -6  -5   0    2.00    3.90
  -6  -5   0   -0.30    2.00
  -6  -5   0    2.70    1.80
   6   5   0    4.70    4.60
   6   5   0    2.80    2.00
   6   5   0    1.40    2.10
   6   5   0    2.50    2.10
  -7  -5   0  259.67   15.50
  -7  -5   0  211.58   15.70
   7   5   0  255.57   15.20
   7   5   0  246.58   15.50
   5  -6   0  129.49    9.50
   5  -6   0  123.59    9.30
   5  -6   0  149.69    9.10
   5  -6   0  129.39    9.20
   5  -6   0  141.39    8.90
  -5   6   0  139.79    9.00
  -5   6   0  130.39    8.90
   4  -6   0    3.80    2.50
   4  -6   0    7.40    2.10
   4  -6   0    7.00    2.40
   4  -6   0    6.10    2.10
   4  -6   0    5.50    1.90
  -4   6   0    6.60    2.10
  -4   6   0    6.10    2.90
   3  -6   0    3.90    2.10
   3  -6   0    0.10    1.70
   3  -6   0    1.00    2.00
   3  -6   0    1.30    2.40
   3  -6   0    0.80    1.90
   3  -6   0    0.80    3.70
  -3   6   0   -0.10    1.90
  -3   6   0   -0.80    1.60
  -3   6   0    4.90    2.90
   2  -6   0   44.50    4.30
   2  -6   0   56.19    7.90
   2  -6   0   49.10    4.60
   2  -6   0   56.99    5.30
   2  -6   0   46.00    5.20
   2  -6   0   54.39    4.60
  -2   6   0   32.40    4.10
  -2   6   0   36.20    5.10
  -2   6   0   33.10    3.90
  -2   6   0   49.10    4.20
   1  -6   0   56.19    4.90
   1  -6   0   54.09    5.30
   1  -6   0   48.30    7.10
   1  -6   0   52.09    4.80
   1  -6   0   54.19    5.30
  -1   6   0   47.20    4.40
  -1   6   0   52.69    4.40
  -1   6   0   55.89    4.20
  -1   6   0   53.49    5.30
   0  -6   0  453.15   27.50
   0  -6   0  437.36   27.60
   0   6   0  427.26   27.10
   0   6   0  429.66   26.70
   0   6   0  470.55   27.50
  -1  -6   0  127.09    9.20
   1   6   0  122.39    8.20
   1   6   0  137.39   13.10
   1   6   0  125.59    9.20
   1   6   0  122.09    8.40
   1   6   0  123.59    9.00
  -2  -6   0  247.18   17.20
  -2  -6   0  251.57   15.20
   2   6   0  225.08   15.10
   2   6   0  291.07   17.90
   2   6   0  231.58   16.90
   2   6   0  238.68   16.70
   2   6   0  235.18   15.50
  -3  -6   0  111.99    9.00
  -3  -6   0  126.79    8.70
  -3  -6   0  118.09    8.40
  -3  -6   0  118.39    8.10
   3   6   0  106.09   11.80
   3   6   0  121.69   10.10
   3   6   0  119.99    8.60
   3   6   0  124.79   10.80
   3   6   0  118.39    8.50
   3   6   0  112.69    8.10
   3   6   0  126.79    9.90
   3   6   0  108.39    8.00
  -4  -6   0    6.50    2.90
  -4  -6   0    2.40    2.10
  -4  -6   0    5.00    1.80
   4   6   0    7.00    2.00
   4   6   0    4.80    3.00
   4   6   0    5.00    2.20
   4   6   0   12.40    5.00
   4   6   0    3.90    4.50
   4   6   0    3.90    3.40
   4   6   0    6.90    2.40
   4   6   0    4.00    2.40
  -5  -6   0   77.09    7.20
  -5  -6   0   95.19    7.10
   5   6   0   96.79    7.00
   5   6   0  100.59    7.50
   5   6   0   74.69   11.40
   5   6   0   85.29    8.10
   5   6   0   92.39    7.00
   5   6   0   85.69    7.70
   5   6   0   87.99   11.90
   5   6   0  107.19   11.40
   5   6   0  111.79   10.60
  -6  -6   0   31.00    4.70
  -6  -6   0   20.80    3.00
   6   6   0   27.40    3.70
   6   6   0   23.90    2.70
   6   6   0   27.50    6.60
   6   6   0   18.40    3.20
  -7  -6   0   43.30    3.60
   7   6   0   31.90    4.00
   4  -7   0   79.39    6.80
   4  -7   0   95.99    7.50
   4  -7   0   82.39    7.00
   4  -7   0   99.99    7.00
  -4   7   0   98.59    7.00
  -4   7   0   95.39    6.90
   3  -7   0   87.89    7.20
   3  -7   0   84.89    6.40
   3  -7   0   81.79    6.60
   3  -7   0   86.69    7.40
  -3   7   0   70.89    6.70
   2  -7   0  292.17   18.80
   2  -7   0  289.27   18.20
   2  -7   0  297.27   18.80
   2  -7   0  278.17   17.90
   2  -7   0  291.27   22.00
  -2   7   0  279.97   17.90
  -2   7   0  256.97   18.80
  -2   7   0  276.57   17.70
   1  -7   0   53.89    8.50
   1  -7   0   52.49    5.40
   1  -7   0   56.59    5.60
   1  -7   0   44.40    5.00
  -1   7   0   40.80    5.30
  -1   7   0   51.79    4.50
   0  -7   0    8.00    2.80
   0  -7   0    8.00    2.40
   0  -7   0    6.70    2.50
   0  -7   0    3.30    3.70
   0  -7   0    4.10    2.40
   0   7   0    4.30    2.30
   0   7   0    6.50    1.90
   0   7   0    4.00    1.90
   0   7   0    2.90    2.10
  -1  -7   0  261.87   17.00
  -1  -7   0  256.67   17.10
   1   7   0  257.47   18.00
   1   7   0  254.17   17.00
   1   7   0  244.68   15.90
   1   7   0  232.58   16.70
   1   7   0  268.07   16.30
  -2  -7   0  429.46   27.60
  -2  -7   0  469.15   28.50
  -2  -7   0  449.26   27.20
  -2  -7   0  484.45   28.10
   2   7   0  449.06   29.10
   2   7   0  439.56   27.80
   2   7   0  427.66   28.70
   2   7   0  434.36   27.50
   2   7   0  426.36   27.80
   2   7   0  456.65   27.40
   2   7   0  478.65   30.20
  -3  -7   0    1.70    1.90
  -3  -7   0   -0.20    2.50
  -3  -7   0    1.30    1.70
   3   7   0    2.60    6.30
   3   7   0    1.40    2.60
   3   7   0    0.00    3.00
   3   7   0    2.30    1.70
   3   7   0   -1.70    2.60
   3   7   0    1.70    2.20
  -4  -7   0  272.57   19.70
  -4  -7   0  336.47   19.80
  -4  -7   0  307.87   19.20
   4   7   0  309.37   21.50
   4   7   0  284.37   23.50
   4   7   0  324.77   20.00
   4   7   0  308.07   23.40
   4   7   0  277.87   19.10
   4   7   0  337.27   22.40
   4   7   0  267.87   19.40
   4   7   0  344.67   19.30
  -5  -7   0   98.79    7.20
   5   7   0   93.99    7.20
   5   7   0   90.19    7.60
   5   7   0   99.19    7.20
   5   7   0   93.19    8.20
   5   7   0   99.89   12.90
  -6  -7   0   90.29    7.20
   6   7   0   95.59    7.60
   6   7   0  122.49    8.10
   6   7   0  100.79    8.70
   4  -8   0   27.60    4.30
   4  -8   0   15.50    1.90
   4  -8   0   12.70    2.50
   3  -8   0   69.79    6.00
   3  -8   0   65.59    5.20
   3  -8   0   70.49    6.10
   3  -8   0   60.79    5.40
  -3   8   0   65.99    5.50
  -3   8   0   58.29    5.20
   2  -8   0  170.38   12.00
   2  -8   0  174.88   12.00
   2  -8   0  152.38   11.00
   2  -8   0  174.48   11.40
  -2   8   0  168.68   11.10
   1  -8   0   46.70    5.20
   1  -8   0   48.00    5.80
   1  -8   0   46.10    4.60
   1  -8   0   43.40    5.00
  -1   8   0   48.00    4.70
  -1   8   0   44.40    4.60
  -1   8   0   39.90    5.30
   0  -8   0   -1.30    4.60
   0  -8   0    2.90    2.30
   0  -8   0    2.40    2.40
   0  -8   0   -1.50    2.40
   0  -8   0    3.30    2.80
   0   8   0    1.10    1.80
   0   8   0    1.30    2.00
   0   8   0   -2.20    2.40
  -1  -8   0  512.65   31.10
  -1  -8   0  472.95   30.60
  -1  -8   0  509.25   30.90
  -1  -8   0  484.65   30.60
   1   8   0  482.55   31.20
   1   8   0  504.15   32.30
   1   8   0  469.25   30.30
   1   8   0  501.05   31.60
  -2  -8   0   16.40    3.60
  -2  -8   0   12.50    3.40
  -2  -8   0   10.30    3.00
  -2  -8   0   12.30    2.00
   2   8   0   15.70    2.50
   2   8   0   11.50    3.30
   2   8   0   17.80    3.10
   2   8   0   14.10    3.30
   2   8   0   12.80    4.30
   2   8   0   14.50    3.10
   2   8   0   13.70    3.90
  -3  -8   0 1015.00   58.09
  -3  -8   0 1021.70   57.29
  -3  -8   0  876.81   58.29
   3   8   0  953.80   57.59
   3   8   0 1000.70   60.09
   3   8   0  920.11   59.19
   3   8   0  891.91   57.49
   3   8   0 1029.10   61.49
   3   8   0  975.10   57.99
  -4  -8   0  617.04   35.90
  -4  -8   0  557.44   36.60
  -4  -8   0  648.14   36.60
   4   8   0  585.64   41.70
   4   8   0  625.04   36.90
   4   8   0  552.94   39.70
   4   8   0  625.84   36.10
   4   8   0  580.14   38.30
   4   8   0  550.64   35.90
   4   8   0  566.64   36.30
  -5  -8   0    3.70    1.80
   5   8   0    3.70    2.00
   5   8   0    4.70    2.10
   5   8   0    3.60    2.00
   5   8   0    3.80    2.80
   5   8   0   22.40    9.30
  -6  -8   0   10.10    1.70
   6   8   0    6.30    1.80
   6   8   0   10.60    2.50
   3  -9   0   63.79    5.70
   3  -9   0   60.49    4.90
   3  -9   0   76.19    6.20
   2  -9   0  307.57   20.00
   2  -9   0  315.27   19.60
   2  -9   0  322.67   20.10
   1  -9   0   12.80    3.00
   1  -9   0    7.30    2.40
   1  -9   0   13.30    2.90
   1  -9   0   10.20    2.70
  -1   9   0   11.40    3.80
  -1   9   0   15.60    3.10
   0  -9   0   61.29    6.00
   0  -9   0   67.69    6.00
   0  -9   0   61.79    6.40
   0  -9   0   50.09    5.30
   0   9   0   67.99    5.90
  -1  -9   0   59.79    6.30
  -1  -9   0   59.69    7.70
  -1  -9   0   57.59    5.80
  -1  -9   0   56.69    5.70
   1   9   0   57.09    5.50
   1   9   0   65.09    5.20
   1   9   0   61.79    9.80
   1   9   0   48.90    5.70
  -2  -9   0   90.29    7.20
  -2  -9   0   90.69    7.60
  -2  -9   0   91.49    7.50
  -2  -9   0   97.59    8.30
   2   9   0   85.19    7.50
   2   9   0   92.09    7.10
   2   9   0   95.59    7.70
   2   9   0   95.29    7.00
  -3  -9   0  237.78   17.10
  -3  -9   0  256.57   15.60
  -3  -9   0  280.77   16.90
   3   9   0  244.78   17.10
   3   9   0  273.47   16.60
   3   9   0  258.67   16.50
   3   9   0  258.07   16.70
  -4  -9   0   89.89    7.80
  -4  -9   0  102.99    6.70
   4   9   0  104.89    7.40
   4   9   0   88.59    7.10
   4   9   0  104.69    7.50
  -5  -9   0   37.70    3.20
   5   9   0   40.40    3.70
   5   9   0   26.80    3.40
   5   9   0   40.70    4.70
   5   9   0   31.80    4.70
   1 -10   0    5.40    2.00
   1 -10   0    7.80    2.20
   0 -10   0   25.10    5.00
   0 -10   0   45.50    4.50
   0 -10   0   33.90    4.10
   0  10   0   39.70    4.10
  -1 -10   0   12.40    2.40
  -1 -10   0   11.40    2.70
  -1 -10   0   15.40    3.10
  -1 -10   0   13.20    2.80
   1  10   0   14.00    2.70
   1  10   0   18.30    2.90
  -2 -10   0  479.75   28.70
  -2 -10   0  456.35   28.30
  -2 -10   0  446.36   27.90
   2  10   0  436.76   28.30
   2  10   0  495.95   28.20
   2  10   0  428.46   27.80
  -3 -10   0   61.19    5.80
   3  10   0   60.39    5.20
   3  10   0   65.29    5.90
   3  10   0   70.09    6.90
   3  10   0   59.29    6.70
  -4 -10   0    0.90    1.70
  -4 -10   0    3.40    2.00
   4  10   0    3.30    1.70
   4  10   0    0.50    1.70
   4  10   0    1.70    1.80
   4  10   0    2.00    3.20
  -1 -11   0   28.40    3.40
   1  11   0   26.50    3.00
  -2 -11   0  250.27   15.80
  -2 -11   0  252.07   16.50
   2  11   0  249.58   15.50
   2  11   0  259.77   15.60
  -3 -11   0  101.89    7.80
   3  11   0  114.69    7.60
   3  11   0  127.19    7.50
   4  10  -1   36.30    3.40
   4  10  -1   30.20    3.10
   4  10  -1   22.80    3.90
  -4 -10   1   32.00    3.80
   3  10  -1   18.50    2.50
   3  10  -1   13.40    2.80
   3  10  -1   11.00    2.10
   3  10  -1   11.60    3.20
  -3 -10   1   19.00    2.80
  -3 -10   1   14.30    2.80
   2  10  -1    5.10    2.30
   2  10  -1    7.60    2.10
  -2 -10   1    2.50    2.30
  -2 -10   1    3.30    2.10
   1  10  -1   25.50    2.90
   1  10  -1   17.90    3.00
   1  10  -1   18.80    2.60
  -1 -10   1   15.40    2.80
  -1 -10   1   19.10    3.30
  -1 -10   1   22.30    3.10
   0  10  -1   20.00    2.50
   0 -10   1   11.70    3.30
   0 -10   1   15.40    2.90
   0 -10   1   13.10    2.70
   1 -10   1    1.30    1.70
   1 -10   1   -0.60    1.60
   5   9  -1   21.00    2.70
   5   9  -1   12.10    2.10
   5   9  -1   14.90    2.10
  -5  -9   1   14.80    2.30
   4   9  -1   65.19    5.20
   4   9  -1   60.79    6.20
   4   9  -1   55.69    5.40
   4   9  -1   66.99    5.40
  -4  -9   1   61.99    5.80
  -4  -9   1   68.89    5.80
   3   9  -1   20.70    3.50
   3   9  -1   25.20    3.50
   3   9  -1   31.60    4.30
   3   9  -1   29.70    3.50
  -3  -9   1   22.00    3.70
  -3  -9   1   28.30    2.70
   2   9  -1   18.50    3.40
   2   9  -1   19.00    2.90
   2   9  -1   21.20    3.40
   2   9  -1   26.80    3.40
  -2  -9   1   21.50    3.60
  -2  -9   1   22.70    4.00
  -2  -9   1   22.70    3.20
  -2  -9   1   26.30    3.70
   1   9  -1    7.00    2.60
   1   9  -1    4.20    2.30
   1   9  -1    3.90    2.00
  -1  -9   1    3.30    2.10
  -1  -9   1    4.00    2.40
  -1  -9   1    6.20    2.60
  -1  -9   1    4.00    2.70
   0   9  -1  146.29   12.00
   0   9  -1  156.48   10.70
   0   9  -1  163.28   11.20
   0  -9   1  165.28   11.70
   0  -9   1  158.48   11.30
   0  -9   1  170.88   11.60
  -1   9  -1   26.00    3.30
  -1   9  -1   31.90    4.30
   1  -9   1   27.40    3.80
   1  -9   1   22.90    3.60
   1  -9   1   22.10    3.40
  -2   9  -1  314.37   17.90
  -2   9  -1  271.07   18.10
   2  -9   1  306.57   20.10
   2  -9   1  272.67   18.00
   3  -9   1   28.10    3.10
   3  -9   1   30.30    3.20
   3  -9   1   29.60    3.30
   6   8  -1    1.40    1.60
  -6  -8   1    1.60    1.30
   5   8  -1  133.89    9.90
   5   8  -1  132.19    8.70
   5   8  -1  109.19    9.00
   5   8  -1  125.29    8.70
  -5  -8   1  133.69    8.70
   4   8  -1  291.77   18.10
   4   8  -1  217.18   22.80
   4   8  -1  306.27   17.40
   4   8  -1  252.07   17.50
   4   8  -1  246.78   17.10
  -4  -8   1  268.87   17.90
  -4  -8   1  285.17   17.10
   3   8  -1  171.88   14.50
   3   8  -1  178.78   12.50
   3   8  -1  188.18   12.90
   3   8  -1  211.88   13.60
   3   8  -1  221.38   17.10
   3   8  -1  176.68   12.50
   3   8  -1  190.88   15.30
  -3  -8   1  171.58   13.30
  -3  -8   1  191.68   12.30
  -3  -8   1  208.38   13.00
   2   8  -1  213.98   14.30
   2   8  -1  215.28   17.10
   2   8  -1  205.88   15.70
   2   8  -1  196.48   13.80
   2   8  -1  197.38   14.40
   2   8  -1  199.68   15.40
   2   8  -1  215.18   14.00
  -2  -8   1  230.28   14.30
  -2  -8   1  230.38   15.10
  -2  -8   1  215.18   13.40
   1   8  -1   47.80    5.20
   1   8  -1   40.40    5.50
   1   8  -1   42.10    6.60
   1   8  -1   54.09    5.50
   1   8  -1   36.70    5.20
   1   8  -1   44.00    4.40
  -1  -8   1   52.09    5.80
  -1  -8   1   51.69    5.40
  -1  -8   1   47.30    5.30
  -1  -8   1   45.00    5.10
   0   8  -1  294.37   18.70
   0   8  -1  302.97   20.60
   0   8  -1  304.27   18.20
   0  -8   1  283.97   18.50
   0  -8   1  253.97   18.20
   0  -8   1  285.47   19.00
   0  -8   1  293.37   19.30
   0  -8   1  313.77   19.30
  -1   8  -1   51.19    4.80
  -1   8  -1   46.80    4.50
   1  -8   1   46.60    5.20
   1  -8   1   46.30    5.20
   1  -8   1   32.00    5.10
   1  -8   1   44.20    5.00
  -2   8  -1  137.69    9.60
  -2   8  -1  142.89   10.00
   2  -8   1  130.49    9.50
   2  -8   1  154.88   10.60
   2  -8   1  148.89   10.60
   2  -8   1  137.99    9.80
  -3   8  -1   15.90    2.50
  -3   8  -1   11.30    2.50
   3  -8   1   14.50    2.90
   3  -8   1   14.70    2.30
   3  -8   1   12.70    2.70
   3  -8   1   13.10    2.30
   4  -8   1   74.69    6.00
   4  -8   1   89.39    6.10
   4  -8   1   88.49    6.30
   4  -8   1  101.59    6.40
   6   7  -1   39.50    4.60
   6   7  -1   43.80    4.60
  -6  -7   1   41.90    4.00
   5   7  -1   79.49    7.10
   5   7  -1   97.19    6.80
   5   7  -1   90.39    7.20
   5   7  -1   75.39    7.80
   5   7  -1   77.09   11.20
  -5  -7   1   93.19    6.80
   4   7  -1  186.48   17.60
   4   7  -1  178.68   17.40
   4   7  -1  205.08   15.70
   4   7  -1  206.08   13.30
   4   7  -1  204.88   13.80
   4   7  -1  213.98   13.30
   4   7  -1  191.58   16.00
  -4  -7   1  191.38   14.00
  -4  -7   1  201.88   13.30
   3   7  -1  105.09   10.40
   3   7  -1   80.59    7.40
   3   7  -1   78.29   11.30
   3   7  -1   90.99    7.40
   3   7  -1  106.09    9.20
   3   7  -1   93.29   12.80
   3   7  -1   91.69    7.00
  -3  -7   1   92.79    6.80
  -3  -7   1   96.19    7.30
  -3  -7   1   77.09    7.80
   2   7  -1    0.50    1.40
   2   7  -1   -4.50    2.00
   2   7  -1    2.50    2.90
   2   7  -1   -0.50    2.20
   2   7  -1    0.20    2.40
   2   7  -1    1.50    1.90
   2   7  -1    4.60    2.50
  -2  -7   1    2.10    2.60
  -2  -7   1    1.00    1.50
  -2  -7   1   -0.80    2.00
   1   7  -1  397.76   25.50
   1   7  -1  377.86   24.00
   1   7  -1  368.66   24.30
   1   7  -1  403.56   26.60
   1   7  -1  389.06   25.10
  -1  -7   1  396.66   23.70
  -1  -7   1  391.36   25.10
  -1  -7   1  414.96   24.80
   0   7  -1   15.80    3.60
   0   7  -1   13.10    2.40
   0   7  -1   12.50    2.20
   0   7  -1   12.00    3.00
   0   7  -1   11.10    2.70
   0  -7   1   15.50    2.90
   0  -7   1   16.50    3.10
   0  -7   1   15.80    4.50
   0  -7   1   13.40    3.10
   0  -7   1   13.30    3.30
  -1   7  -1    4.80    2.70
  -1   7  -1    6.00    2.00
  -1   7  -1    8.90    2.80
  -1   7  -1    6.80    2.00
   1  -7   1    4.40    2.90
   1  -7   1    5.30    2.30
   1  -7   1    6.10    2.70
   1  -7   1    8.70    2.70
  -2   7  -1   10.80    3.30
  -2   7  -1   11.60    2.40
   2  -7   1    3.20    4.30
   2  -7   1   12.90    3.00
   2  -7   1   13.20    2.60
   2  -7   1   13.50    3.10
   2  -7   1   13.20    2.70
  -3   7  -1    8.40    3.10
   3  -7   1    5.50    2.40
   3  -7   1    2.40    2.40
   3  -7   1    3.30    2.00
   3  -7   1    7.60    2.20
  -4   7  -1   12.10    2.60
   4  -7   1   16.40    2.90
   4  -7   1   11.20    2.90
   4  -7   1   14.90    2.30
   4  -7   1   13.20    2.40
   7   6  -1   15.20    2.30
   7   6  -1   13.10    2.00
  -7  -6   1   13.60    2.00
   6   6  -1   15.90    3.10
   6   6  -1   14.10    2.50
   6   6  -1   19.70    8.80
  -6  -6   1   11.50    2.40
   5   6  -1   51.99   12.30
   5   6  -1   70.99    6.30
   5   6  -1   65.19    5.60
   5   6  -1   66.29   10.00
   5   6  -1   67.69    6.30
   5   6  -1   70.09    7.00
   5   6  -1   66.59    5.70
  -5  -6   1   67.29    5.80
   4   6  -1 1021.60   62.79
   4   6  -1 1076.09   59.29
   4   6  -1 1037.80   58.39
   4   6  -1  899.31   58.69
   4   6  -1  885.11   62.19
   4   6  -1 1075.39   62.19
   4   6  -1  850.41   58.49
   4   6  -1  968.20   62.29
  -4  -6   1 1051.09   59.09
  -4  -6   1 1024.60   58.59
  -4  -6   1  909.21   58.99
   3   6  -1   23.60    3.10
   3   6  -1   33.00    5.20
   3   6  -1   31.00    5.10
   3   6  -1   23.60    6.60
   3   6  -1   29.10    3.20
   3   6  -1   28.30    3.60
   3   6  -1   25.90    3.50
   3   6  -1   27.20    5.50
  -3  -6   1   24.40    3.90
  -3  -6   1   29.70    3.70
  -3  -6   1   26.40    3.20
   2   6  -1   84.79    7.40
   2   6  -1   74.39    6.80
   2   6  -1   86.99    6.40
   2   6  -1   80.19    6.60
   2   6  -1   97.89    7.20
   2   6  -1   84.69    7.70
   2   6  -1   88.99    8.60
  -2  -6   1   91.59    6.80
  -2  -6   1   93.39    7.40
  -2  -6   1   88.89    6.40
   1   6  -1 1226.98   71.59
   1   6  -1 1166.68   71.19
   1   6  -1 1118.69   70.29
  -1  -6   1 1226.28   70.59
   0   6  -1 1057.99   66.79
   0   6  -1 1125.89   65.79
   0   6  -1 1083.09   66.59
   0   6  -1 1106.69   65.99
   0   6  -1 1103.69   67.59
   0  -6   1 1182.58   66.69
  -1   6  -1    8.70    2.10
  -1   6  -1    8.50    2.60
  -1   6  -1   14.20    2.20
   1  -6   1   13.60    3.00
   1  -6   1   14.00    2.90
   1  -6   1   14.00    3.10
   1  -6   1   14.00    3.00
   1  -6   1   10.10    3.90
   1  -6   1   11.90    2.50
  -2   6  -1   13.70    3.00
  -2   6  -1   17.40    2.80
  -2   6  -1   18.70    2.80
  -2   6  -1   14.30    3.60
  -2   6  -1   10.00    2.70
   2  -6   1   17.10    3.00
   2  -6   1   27.50    6.10
   2  -6   1   21.90    3.90
  -3   6  -1  280.07   18.00
  -3   6  -1  304.97   18.90
  -3   6  -1  278.37   20.20
   3  -6   1  301.67   19.30
   3  -6   1  261.67   22.00
   3  -6   1  285.57   18.40
   3  -6   1  286.27   18.50
   3  -6   1  296.37   19.10
  -4   6  -1  214.58   13.40
  -4   6  -1  210.18   13.70
  -4   6  -1  205.28   13.20
   4  -6   1  176.18   12.80
   4  -6   1  195.98   13.70
   4  -6   1  204.68   13.40
   4  -6   1  217.98   13.30
   4  -6   1  198.68   13.90
  -5   6  -1    5.50    2.30
  -5   6  -1    5.90    1.70
  -5   6  -1    2.80    2.70
   5  -6   1    6.60    1.80
   5  -6   1    3.60    2.00
   5  -6   1    7.50    1.80
   5  -6   1    5.30    2.30
   7   5  -1  128.59    8.80
  -7  -5   1  130.49    9.10
  -7  -5   1  131.69    8.90
   6   5  -1   56.09    5.70
   6   5  -1   67.29    5.80
   6   5  -1   57.89    7.80
  -6  -5   1   71.19    8.00
  -6  -5   1   54.59    5.40
  -6  -5   1   69.89    5.60
   5   5  -1    7.10    4.80
   5   5  -1   11.40    4.70
   5   5  -1    2.00    3.40
   5   5  -1   10.10    2.90
   5   5  -1   10.70    4.70
   5   5  -1   14.80    2.70
   5   5  -1    5.80    7.70
   5   5  -1   12.40    2.80
   5   5  -1   10.70    2.40
  -5  -5   1    9.80    2.40
  -5  -5   1   15.90    4.40
  -5  -5   1    6.00    5.60
  -5  -5   1    9.60    2.70
  -5  -5   1    8.30    5.20
   4   5  -1   14.00    2.40
   4   5  -1   10.50    2.60
   4   5  -1    7.60    3.00
   4   5  -1   21.40    3.50
   4   5  -1   17.00    2.60
   4   5  -1   12.10    4.60
   4   5  -1   13.20    3.70
   4   5  -1   11.90    4.90
   4   5  -1   13.40    4.00
  -4  -5   1    7.30    2.50
  -4  -5   1   15.70    2.60
  -4  -5   1   11.70    3.90
  -4  -5   1   13.70    3.70
  -4  -5   1   10.80    3.30
  -4  -5   1   11.50    3.90
   3   5  -1    2.00    1.40
   3   5  -1    4.80    2.00
   3   5  -1    3.60    2.30
   3   5  -1    3.50    1.70
   3   5  -1    2.20    2.80
   3   5  -1    2.50    1.80
   3   5  -1    5.00    2.50
  -3  -5   1    3.30    2.40
  -3  -5   1    3.10    2.40
  -3  -5   1    2.90    2.70
  -3  -5   1    1.70    2.20
   2   5  -1  253.57   15.20
   2   5  -1  233.08   15.90
   2   5  -1  241.08   14.80
   2   5  -1  256.27   17.00
   2   5  -1  222.08   16.10
  -2  -5   1  220.78   17.50
  -2  -5   1  215.28   16.60
   1   5  -1  329.97   20.20
   1   5  -1  322.37   20.90
   1   5  -1  295.67   19.40
   1   5  -1  326.87   19.30
   1   5  -1  313.07   20.40
   0   5  -1    6.70    1.90
   0   5  -1    5.40    2.00
   0   5  -1    7.30    1.90
   0   5  -1    8.80    1.90
  -1   5  -1   41.80    4.20
  -1   5  -1   45.00    4.80
  -1   5  -1   48.00    4.20
  -1   5  -1   45.40    3.70
   1  -5   1   52.89    6.70
  -2   5  -1  533.75   32.10
  -2   5  -1  505.15   32.30
  -2   5  -1  513.65   32.70
  -2   5  -1  522.15   33.00
  -2   5  -1  531.15   33.70
   2  -5   1  568.04   35.30
   2  -5   1  549.35   33.00
   2  -5   1  546.45   32.60
   2  -5   1  545.95   33.10
  -3   5  -1  284.07   19.00
  -3   5  -1  280.97   17.80
  -3   5  -1  274.37   18.10
  -3   5  -1  261.97   19.80
  -3   5  -1  273.37   18.60
   3  -5   1  265.07   21.20
   3  -5   1  298.27   17.90
   3  -5   1  324.27   18.80
   3  -5   1  294.77   18.30
   3  -5   1  266.67   18.60
   3  -5   1  289.87   18.90
  -4   5  -1   85.39    7.10
  -4   5  -1   90.99    7.30
  -4   5  -1   92.59    6.70
   4  -5   1   91.39    7.10
   4  -5   1   94.19    6.90
   4  -5   1   79.79    7.40
   4  -5   1   87.69   11.40
   4  -5   1   91.59    6.60
   4  -5   1   78.09    7.30
  -5   5  -1  111.09   10.30
  -5   5  -1  139.39    9.00
  -5   5  -1  150.18    9.10
   5  -5   1  140.99    9.00
   5  -5   1  117.99    9.40
   5  -5   1  125.69    9.00
   5  -5   1  129.29    8.70
   5  -5   1  116.39    9.30
  -6   5  -1  165.98   10.00
  -6   5  -1  157.68   10.00
   6  -5   1  133.59    9.80
   6  -5   1  165.48   10.60
   7   4  -1   14.80    2.30
   7   4  -1    8.90    2.30
  -7  -4   1   12.70    2.40
  -7  -4   1   13.20    2.40
   6   4  -1    6.80    2.30
   6   4  -1    4.00    2.10
   6   4  -1    3.70    4.50
  -6  -4   1    4.80    2.20
  -6  -4   1    7.80    2.50
  -6  -4   1    4.80    4.40
   5   4  -1 1108.49   63.79
   5   4  -1 1065.39   63.89
   5   4  -1 1145.69   67.49
   5   4  -1 1029.90   64.49
   5   4  -1 1103.99   64.49
  -5  -4   1 1066.59   63.59
  -5  -4   1 1085.59   64.49
  -5  -4   1  992.00   64.39
  -5  -4   1 1106.29   66.79
   4   4  -1    6.90    2.90
   4   4  -1    5.10    3.00
   4   4  -1   14.50    2.90
   4   4  -1   10.20    3.90
   4   4  -1   13.60    2.20
   4   4  -1   13.00    2.30
   4   4  -1   11.20    2.40
   4   4  -1    7.10    3.90
  -4  -4   1   10.00    2.40
  -4  -4   1   14.10    4.10
  -4  -4   1    9.70    2.30
  -4  -4   1    6.00    2.20
  -4  -4   1    6.00    3.20
  -4  -4   1   11.20    3.40
   3   4  -1   21.10    3.70
   3   4  -1   22.20    2.50
   3   4  -1   24.10    3.10
   3   4  -1   18.80    4.10
   3   4  -1   20.90    4.50
   3   4  -1   21.00    3.50
  -3  -4   1   25.20    3.80
  -3  -4   1   22.20    4.00
  -3  -4   1   19.80    4.30
  -3  -4   1   16.50    3.30
   2   4  -1   10.20    2.60
   2   4  -1   13.90    1.80
   2   4  -1   14.90    2.70
   2   4  -1    8.70    2.80
  -2  -4   1   17.50    2.70
  -2  -4   1   12.40    2.50
  -2  -4   1   15.50    2.60
   1   4  -1   44.50    4.40
   1   4  -1   38.70    3.20
   1   4  -1   31.20    3.70
   1   4  -1   40.50    5.30
   1   4  -1   41.10    3.90
  -1  -4   1   34.40    3.40
  -1  -4   1   34.50    3.20
   0   4  -1    1.10    0.90
   0   4  -1    5.80    3.90
   0   4  -1    0.80    1.30
   0  -4   1    1.80    2.20
  -1   4  -1  248.68   16.00
  -1   4  -1  215.58   14.90
  -1   4  -1  250.77   15.70
  -1   4  -1  253.47   15.60
   1  -4   1  287.07   17.30
   1  -4   1  260.27   16.60
  -2   4  -1   35.60    4.00
  -2   4  -1   36.10    4.50
  -2   4  -1   37.10    3.30
  -2   4  -1   39.70    4.30
   2  -4   1   34.60    5.30
   2  -4   1   38.60    5.10
  -3   4  -1  583.84   37.70
  -3   4  -1  569.64   37.40
  -3   4  -1  645.34   38.60
  -3   4  -1  612.54   37.00
   3  -4   1  628.54   36.90
   3  -4   1  618.44   37.40
   3  -4   1  597.94   39.40
   3  -4   1  641.74   38.90
   3  -4   1  556.24   36.00
   3  -4   1  630.04   37.30
  -4   4  -1   43.00    6.20
  -4   4  -1   41.30    6.70
  -4   4  -1   41.00    4.50
  -4   4  -1   35.00    5.20
  -4   4  -1   37.00    4.60
   4  -4   1   36.20    4.20
   4  -4   1   41.50    5.10
   4  -4   1   36.80    4.00
   4  -4   1   39.20    4.80
   4  -4   1   45.40    7.70
   4  -4   1   37.70    3.50
  -5   4  -1   41.10    4.80
  -5   4  -1   45.90    4.60
  -5   4  -1   43.30    4.20
  -5   4  -1   48.40    5.10
   5  -4   1   38.70    4.80
   5  -4   1   43.10    4.00
   5  -4   1   41.10    5.00
   5  -4   1   43.30    4.30
   5  -4   1   40.80    4.40
  -6   4  -1   35.50    4.50
  -6   4  -1   38.50    3.70
  -6   4  -1   39.20    3.80
   6  -4   1   34.90    3.60
   6  -4   1   36.60    3.70
   6  -4   1   43.70    5.00
   6  -4   1   39.10    3.50
   6  -4   1   40.10    4.30
   7   3  -1    3.60    1.80
  -7  -3   1    2.30    2.10
  -7  -3   1    1.40    2.20
   6   3  -1    5.50    5.90
   6   3  -1    8.10    8.70
   6   3  -1   10.80    3.70
   6   3  -1    9.40    2.60
  -6  -3   1    7.00    5.00
  -6  -3   1    3.80    2.50
  -6  -3   1    5.90    5.00
  -6  -3   1    4.10    2.30
  -6  -3   1    8.70    5.40
   5   3  -1  305.27   21.70
   5   3  -1  355.16   22.80
   5   3  -1  322.87   24.10
   5   3  -1  333.37   20.30
   5   3  -1  348.07   23.00
   5   3  -1  319.77   23.20
   5   3  -1  389.76   24.60
  -5  -3   1  321.57   21.10
  -5  -3   1  320.07   23.30
  -5  -3   1  316.37   21.10
  -5  -3   1  348.67   23.10
  -5  -3   1  318.67   24.80
  -5  -3   1  364.36   25.00
  -5  -3   1  331.67   20.60
  -5  -3   1  324.57   21.30
   4   3  -1  116.89   10.10
   4   3  -1  105.89    7.30
   4   3  -1  112.79    8.00
   4   3  -1  101.29    7.30
   4   3  -1  110.09    7.80
   4   3  -1  109.09   10.00
  -4  -3   1  111.99    9.00
  -4  -3   1  103.69    7.70
  -4  -3   1  104.29    9.60
  -4  -3   1  103.59    7.30
  -4  -3   1  107.79    7.40
  -4  -3   1  101.29    9.70
  -4  -3   1  106.99    8.00
  -4  -3   1  114.59   10.20
   3   3  -1    1.70    1.50
   3   3  -1   -1.40    2.20
   3   3  -1   -0.40    2.00
   3   3  -1   -0.30    1.80
   3   3  -1    1.40    1.20
   3   3  -1    3.30    2.00
  -3  -3   1    0.50    1.90
  -3  -3   1   -0.80    1.90
  -3  -3   1    1.20    2.00
  -3  -3   1   -0.30    1.80
  -3  -3   1    2.70    1.70
   2   3  -1   92.09    7.90
   2   3  -1   89.79    7.30
   2   3  -1  106.09    7.30
  -2  -3   1  100.79    7.10
  -2  -3   1  103.29    7.30
  -2  -3   1   92.29    7.40
   1   3  -1   65.09    5.70
   1   3  -1   52.19    4.70
   1   3  -1   52.29    3.80
   1   3  -1   55.39    4.40
   1   3  -1   49.99    4.20
  -1  -3   1   50.09    4.10
  -1  -3   1   60.19    5.20
   0   3  -1  598.34   34.00
   0   3  -1  605.44   34.40
   0   3  -1  579.64   34.10
   0   3  -1  537.35   34.10
   0  -3   1  510.95   34.70
  -1   3  -1   84.69    6.80
  -1   3  -1   98.99    6.50
  -1   3  -1   94.79    6.40
  -1   3  -1   84.29    6.50
   1  -3   1   96.19    7.30
   1  -3   1  101.29    7.10
  -2   3  -1  188.08   12.00
  -2   3  -1  195.38   12.60
  -2   3  -1  178.08   11.40
  -2   3  -1  183.48   12.10
   2  -3   1  182.88   13.20
   2  -3   1  170.08   12.70
  -3   3  -1  335.17   22.70
  -3   3  -1  271.47   19.20
  -3   3  -1  291.37   18.30
  -3   3  -1  282.87   18.60
  -3   3  -1  280.87   19.50
   3  -3   1  325.07   18.80
   3  -3   1  311.97   19.20
   3  -3   1  301.47   20.70
   3  -3   1  292.07   20.20
  -4   3  -1  115.19    8.60
  -4   3  -1  119.49    9.00
  -4   3  -1  135.69   11.20
  -4   3  -1  121.69   10.00
  -4   3  -1  101.39    9.30
  -4   3  -1  110.89    8.10
   4  -3   1  109.89    8.90
   4  -3   1  103.29   10.90
   4  -3   1  113.89   10.50
   4  -3   1  124.89    9.00
   4  -3   1  125.09    8.60
   4  -3   1  118.09    7.90
  -5   3  -1  168.28   12.20
  -5   3  -1  181.68   11.60
  -5   3  -1  189.88   13.80
  -5   3  -1  192.18   15.50
  -5   3  -1  177.58   11.60
  -5   3  -1  171.38   11.90
  -5   3  -1  175.18   14.10
   5  -3   1  152.68   12.00
   5  -3   1  180.48   11.60
   5  -3   1  168.88   12.10
   5  -3   1  169.48   15.60
   5  -3   1  146.69   11.40
   5  -3   1  175.78   11.00
  -6   3  -1  224.78   15.50
  -6   3  -1  225.18   14.90
  -6   3  -1  238.38   14.80
   6  -3   1  240.28   15.30
   6  -3   1  207.98   14.70
   6  -3   1  244.28   15.40
   6  -3   1  239.18   14.80
   6  -3   1  232.48   15.10
   7   2  -1   10.90    2.10
  -7  -2   1   10.50    2.40
  -7  -2   1    6.80    2.10
  -7  -2   1    4.50    3.30
   6   2  -1   41.10    8.50
   6   2  -1   58.79    5.10
  -6  -2   1   52.49    5.00
  -6  -2   1   50.79    8.80
  -6  -2   1   56.29    5.30
  -6  -2   1   54.29    4.80
  -6  -2   1   53.49    6.00
  -6  -2   1   42.40    5.50
  -6  -2   1   31.90   11.80
   5   2  -1    2.70    3.40
   5   2  -1    4.10    2.30
   5   2  -1    4.60    3.80
   5   2  -1    2.70    3.20
   5   2  -1    3.00    3.40
   5   2  -1    2.30    2.20
  -5  -2   1    5.60    2.20
  -5  -2   1    1.90    3.70
  -5  -2   1    5.20    3.10
  -5  -2   1    4.90    1.80
  -5  -2   1    4.10    2.20
  -5  -2   1    2.60    3.90
  -5  -2   1   -0.50    2.60
  -5  -2   1    2.50    2.20
   4   2  -1   13.00    3.20
   4   2  -1   10.30    2.70
   4   2  -1   11.40    4.30
   4   2  -1   12.00    2.80
   4   2  -1    9.30    3.40
   4   2  -1   11.50    2.30
   4   2  -1    7.20    2.10
  -4  -2   1    6.90    2.70
  -4  -2   1    9.20    2.90
  -4  -2   1    9.80    3.50
  -4  -2   1   10.60    2.30
  -4  -2   1    9.60    3.40
  -4  -2   1   13.00    2.10
  -4  -2   1   16.10    2.60
  -4  -2   1   11.80    1.90
   3   2  -1  325.27   20.40
   3   2  -1  322.87   21.70
   3   2  -1  341.17   21.90
   3   2  -1  360.66   21.20
   3   2  -1  359.66   21.50
   3   2  -1  332.57   20.70
  -3  -2   1  330.47   21.40
  -3  -2   1  334.77   21.20
  -3  -2   1  314.27   21.60
  -3  -2   1  339.37   21.90
  -3  -2   1  316.87   20.10
   2   2  -1   83.39    6.30
   2   2  -1   81.89    5.80
   2   2  -1   87.09    6.20
   2   2  -1   83.09    6.70
   2   2  -1   82.39    6.90
  -2  -2   1   90.09    6.30
  -2  -2   1   84.89    6.40
  -2  -2   1   93.09    7.10
  -2  -2   1   86.99    6.80
   1   2  -1    9.00    2.30
   1   2  -1    7.40    1.60
   1   2  -1    6.50    1.80
   1   2  -1    7.90    1.70
  -1  -2   1    5.50    1.50
  -1  -2   1    9.10    1.70
  -1  -2   1   11.80    2.00
  -1  -2   1    9.30    1.80
   0   2  -1   84.39    6.00
   0   2  -1  100.29    6.50
   0   2  -1   86.19    6.00
   0   2  -1   88.39    5.90
   0  -2   1   89.29    5.80
   0  -2   1   88.09    5.70
   0  -2   1   91.79    6.50
   0  -2   1   92.29    5.70
  -1   2  -1  705.93   41.60
  -1   2  -1  695.53   41.80
  -1   2  -1  714.03   41.50
  -1   2  -1  655.53   41.60
   1  -2   1  702.33   42.00
   1  -2   1  708.23   41.30
   1  -2   1  739.23   41.30
   1  -2   1  665.43   42.10
  -2   2  -1  467.85   29.80
  -2   2  -1  508.55   29.80
  -2   2  -1  490.25   29.00
  -2   2  -1  490.15   29.90
   2  -2   1  461.65   30.20
   2  -2   1  494.25   30.00
  -3   2  -1  851.21   49.40
  -3   2  -1  891.71   51.59
  -3   2  -1  754.02   50.19
  -3   2  -1  762.62   49.90
   3  -2   1  887.11   50.79
   3  -2   1  817.82   50.99
  -4   2  -1   68.79    5.10
  -4   2  -1   52.79    5.70
  -4   2  -1   52.89    6.30
  -4   2  -1   67.49    7.00
  -4   2  -1   57.99    7.00
  -4   2  -1   69.69    8.20
  -4   2  -1   68.29    6.00
  -4   2  -1   86.19   10.40
   4  -2   1   64.89    5.40
   4  -2   1   58.39    5.00
   4  -2   1   58.49    7.90
   4  -2   1   66.19    7.40
   4  -2   1   73.99    6.10
   4  -2   1   72.19    6.00
  -5   2  -1   15.30    4.50
  -5   2  -1   10.70    2.60
  -5   2  -1   15.80    3.20
  -5   2  -1   10.50    4.50
  -5   2  -1   18.00    4.30
  -5   2  -1   17.40    3.50
  -5   2  -1    9.50    2.20
   5  -2   1   13.30    2.30
   5  -2   1   16.00    5.50
   5  -2   1   12.70    3.20
   5  -2   1   14.60    4.90
   5  -2   1   13.40    2.60
   5  -2   1   12.50    3.10
  -6   2  -1   16.30    3.70
  -6   2  -1   23.00    3.00
  -6   2  -1   25.80    3.60
   6  -2   1   18.80    2.30
   6  -2   1   31.70    3.90
   6  -2   1   18.20    3.40
   6  -2   1   20.00    2.80
   6  -2   1   17.70    3.00
  -7   2  -1   56.09    4.60
  -7   2  -1   65.79    4.80
  -7   2  -1   67.49    5.20
   7  -2   1   55.19    4.60
   7  -2   1   63.69    4.50
   7   1  -1   11.60    2.10
  -7  -1   1    9.90    3.00
  -7  -1   1   16.30    3.20
  -7  -1   1   19.80    7.70
  -7  -1   1   12.80    2.60
   6   1  -1   71.99   11.50
   6   1  -1   73.29    6.00
  -6  -1   1  105.09   13.60
  -6  -1   1   70.89    6.50
  -6  -1   1   73.89    6.00
  -6  -1   1   48.60   10.00
  -6  -1   1   83.49    6.20
  -6  -1   1   77.69   12.30
   5   1  -1   56.69    5.90
   5   1  -1   73.19    6.60
   5   1  -1   65.39    6.80
   5   1  -1   59.99    5.70
   5   1  -1   54.69    7.30
   5   1  -1   78.49    5.80
   5   1  -1   71.79    6.80
   5   1  -1   55.79    7.90
   5   1  -1   75.29    9.70
   5   1  -1   65.69    7.70
  -5  -1   1   66.59    6.70
  -5  -1   1   56.39    8.70
  -5  -1   1   70.59    6.20
  -5  -1   1   67.39    5.70
  -5  -1   1   73.39    9.40
  -5  -1   1   73.89    6.10
  -5  -1   1   71.09    8.00
  -5  -1   1   70.99    5.50
  -5  -1   1   65.59    8.10
   4   1  -1    1.20    2.00
   4   1  -1    3.70    2.20
   4   1  -1   -1.60    2.10
   4   1  -1    1.40    1.60
   4   1  -1   -1.70    1.90
   4   1  -1   -1.40    1.80
  -4  -1   1   -0.20    1.40
  -4  -1   1   -0.20    2.20
  -4  -1   1    0.80    2.10
  -4  -1   1   -0.90    1.70
  -4  -1   1    0.70    1.20
  -4  -1   1    0.70    1.60
  -4  -1   1   -4.00    2.30
   3   1  -1  343.77   21.90
   3   1  -1  345.77   22.60
   3   1  -1  364.96   22.10
   3   1  -1  348.07   22.30
  -3  -1   1  340.17   21.50
  -3  -1   1  376.26   23.00
  -3  -1   1  345.07   22.80
  -3  -1   1  350.66   22.50
  -3  -1   1  361.26   22.30
   2   1  -1 1410.56   83.19
  -2  -1   1 1388.26   83.49
  -2  -1   1 1414.16   82.69
   1   1  -1 1858.31  120.39
  -1  -1   1 1830.82  234.18
   0   1  -1    5.50    1.00
   0   1  -1    6.30    1.10
   0   1  -1    5.70    1.00
   0  -1   1    5.40    1.20
   0  -1   1    5.20    0.90
   0  -1   1    3.90    0.90
   0  -1   1    8.10    1.10
  -1   1  -1  270.77   18.30
  -1   1  -1  282.47   18.20
  -1   1  -1  309.87   18.40
   1  -1   1  312.07   18.50
   1  -1   1  268.17   18.50
   1  -1   1  338.97   18.20
   1  -1   1  321.77   18.30
   1  -1   1  320.57   18.30
  -2   1  -1  723.13   44.80
  -2   1  -1  731.93   44.60
  -2   1  -1  779.52   44.10
  -2   1  -1  704.63   44.40
   2  -1   1  783.12   44.40
   2  -1   1  654.33   44.80
   2  -1   1  761.12   44.20
   2  -1   1  786.32   44.30
   2  -1   1  758.92   44.70
  -3   1  -1   97.59    7.50
  -3   1  -1  103.19    8.20
  -3   1  -1  115.49    9.00
  -3   1  -1  101.89    6.70
  -3   1  -1   98.09    7.80
   3  -1   1   96.19    7.80
   3  -1   1  107.79    7.10
   3  -1   1   82.69    8.00
  -4   1  -1  411.96   26.40
  -4   1  -1  418.06   26.80
  -4   1  -1  427.26   25.50
  -4   1  -1  374.46   26.00
  -4   1  -1  422.56   27.50
  -4   1  -1  409.56   28.10
   4  -1   1  385.16   26.40
   4  -1   1  415.46   25.00
   4  -1   1  424.06   25.70
  -5   1  -1  143.39   12.10
  -5   1  -1  107.69    9.40
  -5   1  -1  136.69    8.90
  -5   1  -1  150.28   11.70
  -5   1  -1  120.49   11.90
  -5   1  -1  115.19    8.70
  -5   1  -1  135.09    9.50
  -5   1  -1  114.79   13.30
   5  -1   1  131.99    8.70
   5  -1   1  115.29    9.40
   5  -1   1  123.49    9.60
   5  -1   1  112.39   11.80
   5  -1   1  119.49   11.40
   5  -1   1  124.99    8.90
  -6   1  -1  543.55   36.10
  -6   1  -1  537.45   31.10
  -6   1  -1  532.85   30.20
  -6   1  -1  455.75   30.00
  -6   1  -1  477.65   30.50
   6  -1   1  523.05   29.90
   6  -1   1  458.45   30.00
   6  -1   1  471.15   30.50
   6  -1   1  460.75   30.30
  -7   1  -1   63.09    4.90
  -7   1  -1   57.29    5.10
  -7   1  -1   56.79    5.60
   7  -1   1   67.59    4.50
   7   0  -1   86.29    6.40
   7   0  -1   95.89    6.30
  -7   0   1   80.89    6.50
  -7   0   1  103.09    7.80
  -7   0   1   73.59    8.20
  -7   0   1   94.49    6.80
   6   0  -1  144.39   15.70
   6   0  -1  113.49    8.70
   6   0  -1  131.09    9.80
  -6   0   1  139.29   14.50
  -6   0   1  133.59    9.10
  -6   0   1  102.49   14.30
  -6   0   1  138.79   10.10
  -6   0   1  139.89   12.80
  -6   0   1  122.29   12.20
   5   0  -1  357.96   23.00
   5   0  -1  355.46   24.20
   5   0  -1  341.97   25.60
   5   0  -1  335.47   22.30
  -5   0   1  360.16   26.00
  -5   0   1  358.26   24.90
  -5   0   1  384.16   23.20
  -5   0   1  363.96   26.00
  -5   0   1  362.96   24.40
  -5   0   1  381.96   22.50
   4   0  -1    5.00    2.40
   4   0  -1    4.80    2.10
   4   0  -1    7.70    2.70
   4   0  -1   10.70    2.80
   4   0  -1   10.80    2.70
   4   0  -1    5.40    1.80
   4   0  -1    5.90    3.10
  -4   0   1    5.20    1.80
  -4   0   1    4.10    2.70
  -4   0   1    8.30    1.80
  -4   0   1   10.40    3.90
   3   0  -1    1.90    2.10
   3   0  -1    0.30    1.40
   3   0  -1    0.40    1.30
   3   0  -1    1.80    1.50
   3   0  -1    1.40    1.90
   3   0  -1    0.30    1.70
  -3   0   1    1.20    1.10
  -3   0   1    1.90    2.40
  -3   0   1    0.60    1.70
  -3   0   1   -0.60    1.60
  -3   0   1    2.30    1.80
  -3   0   1   -0.10    1.00
   2   0  -1  123.39    9.20
   2   0  -1  144.79    9.30
   2   0  -1  130.69    9.20
   2   0  -1  155.88    9.20
   2   0  -1  153.08    9.50
  -2   0   1  135.09    9.30
  -2   0   1  155.98   10.00
  -2   0   1  144.59    9.60
  -2   0   1  133.99    9.20
  -2   0   1  137.99    8.90
   1   0  -1 4792.62  288.97
   0   0  -1   29.80    2.00
   0   0  -1   29.00    1.90
   0   0  -1   28.40    1.90
   0   0   1   26.20    2.00
   0   0   1   28.80    1.90
   0   0   1   26.50    1.90
  -1   0  -1 9842.92  590.64
   1   0   1 9999.00  664.83
  -2   0  -1 1504.35   90.49
   2   0   1 1577.94   90.79
  -3   0  -1    0.60    1.70
  -3   0  -1   -0.40    1.70
  -3   0  -1    0.20    1.50
  -3   0  -1    1.40    2.20
   3   0   1   -2.30    1.50
   3   0   1    0.00    1.70
   3   0   1   -0.20    1.40
   3   0   1    0.50    1.50
   3   0   1    1.30    1.40
   3   0   1   -0.30    1.80
  -4   0  -1   14.40    4.40
  -4   0  -1   20.60    3.80
  -4   0  -1   16.30    2.30
  -4   0  -1   19.10    4.10
  -4   0  -1   19.60    2.90
  -4   0  -1   19.30    3.60
   4   0   1   18.50    3.30
   4   0   1   22.70    2.70
   4   0   1   19.00    3.40
   4   0   1   15.50    3.80
   4   0   1   21.20    3.60
   4   0   1   23.30    3.60
  -5   0  -1 2120.19  124.19
  -5   0  -1 2113.99  122.69
  -5   0  -1 2102.39  123.19
  -5   0  -1 2169.68  120.69
  -5   0  -1 2002.30  123.99
  -5   0  -1 1948.61  120.89
  -5   0  -1 2084.49  120.49
  -5   0  -1 2108.29  121.19
   5   0   1 2044.30  120.79
   5   0   1 1930.71  120.89
   5   0   1 1924.91  121.09
   5   0   1 1949.80  123.39
   5   0   1 2065.79  122.09
  -6   0  -1   -6.90    5.30
  -6   0  -1    1.60    4.50
  -6   0  -1   -0.40    1.90
  -6   0  -1   -4.50    2.50
  -6   0  -1    0.70    1.90
  -6   0  -1   -4.70    6.70
  -6   0  -1   -4.50    3.50
  -6   0  -1    2.00    2.10
   6   0   1   -3.80    5.90
   6   0   1   -0.30    2.00
   6   0   1    0.20    2.30
   6   0   1    1.10    1.60
  -7   0  -1  137.69    9.30
  -7   0  -1  141.49    9.60
   7   0   1  129.79    9.80
   7  -1  -1  102.79    7.10
   7  -1  -1  109.89    6.80
   7  -1  -1   94.59    6.80
  -7   1   1   94.19    7.50
  -7   1   1   96.59    6.90
  -7   1   1   93.39    7.10
   6  -1  -1   17.10    3.50
   6  -1  -1   13.60    2.20
   6  -1  -1   15.90    2.60
   6  -1  -1   15.20    3.30
  -6   1   1   11.40    8.80
  -6   1   1   13.30    2.50
  -6   1   1   14.50    2.70
  -6   1   1   17.10    2.90
  -6   1   1   18.20    3.70
   5  -1  -1   11.00    4.20
   5  -1  -1   16.10    2.70
   5  -1  -1   14.40    3.10
   5  -1  -1   10.40    3.40
   5  -1  -1   15.50    3.20
   5  -1  -1   13.80    2.30
  -5   1   1   10.30    6.50
  -5   1   1   13.90    2.60
  -5   1   1   15.60    3.10
  -5   1   1   12.50    2.80
  -5   1   1   11.90    2.60
   4  -1  -1   37.90    6.20
   4  -1  -1   30.60    4.80
   4  -1  -1   32.80    4.20
  -4   1   1   37.40    4.80
  -4   1   1   33.50    4.80
  -4   1   1   43.70    6.90
  -4   1   1   25.30    4.80
  -4   1   1   32.70    3.80
   3  -1  -1   61.49    5.20
   3  -1  -1   65.79    5.80
   3  -1  -1   67.69    6.40
   3  -1  -1   62.79    5.10
  -3   1   1   79.99    7.60
  -3   1   1   67.89    5.50
  -3   1   1   70.29    6.20
  -3   1   1   56.59    5.50
   2  -1  -1    8.10    2.30
   2  -1  -1    6.30    1.40
   2  -1  -1    5.90    1.30
   2  -1  -1    6.90    1.90
   2  -1  -1    5.10    1.00
  -2   1   1    7.60    1.80
  -2   1   1    6.30    1.20
  -2   1   1    8.50    1.70
  -2   1   1    9.30    1.70
   1  -1  -1  834.42   47.50
   1  -1  -1  800.62   47.90
   1  -1  -1  825.92   47.50
   1  -1  -1  763.52   48.00
   0  -1  -1  426.66   25.70
   0  -1  -1  433.16   25.60
   0   1   1  433.46   25.40
   0   1   1  437.46   25.30
  -1  -1  -1    8.80    1.60
  -1  -1  -1    7.10    1.20
  -1  -1  -1    7.00    1.30
  -1  -1  -1    7.70    1.20
   1   1   1    9.40    1.20
   1   1   1    6.20    1.30
   1   1   1    7.10    1.20
  -2  -1  -1  119.49    8.50
  -2  -1  -1  112.09    8.20
  -2  -1  -1  113.49    8.10
   2   1   1  129.19    8.20
   2   1   1  134.69    8.70
   2   1   1  125.29    8.60
   2   1   1  123.89    8.30
   2   1   1  127.99    7.80
  -3  -1  -1  358.86   23.70
  -3  -1  -1  374.56   23.10
  -3  -1  -1  391.36   23.40
   3   1   1  371.16   22.60
   3   1   1  391.86   23.00
   3   1   1  352.96   23.30
   3   1   1  395.46   23.30
   3   1   1  323.37   23.30
  -4  -1  -1  202.58   15.50
  -4  -1  -1  216.98   13.80
  -4  -1  -1  203.18   14.70
  -4  -1  -1  216.38   15.10
  -4  -1  -1  210.68   15.70
  -4  -1  -1  221.98   13.50
   4   1   1  212.98   14.20
   4   1   1  246.38   15.20
   4   1   1  187.88   15.00
   4   1   1  201.08   14.70
   4   1   1  200.48   14.40
  -5  -1  -1   -0.10    2.60
  -5  -1  -1    0.70    2.70
  -5  -1  -1    3.90    1.70
  -5  -1  -1    0.60    1.80
  -5  -1  -1    2.40    3.40
  -5  -1  -1    5.90    2.90
  -5  -1  -1    5.80    3.90
  -5  -1  -1    0.10    2.10
  -5  -1  -1    0.60    2.00
   5   1   1    2.90    2.70
   5   1   1    4.40    3.60
   5   1   1    4.10    1.90
   5   1   1    0.10    2.10
   5   1   1    2.30    3.30
   5   1   1    3.70    3.20
   5   1   1    1.80    2.40
  -6  -1  -1   10.40    2.80
  -6  -1  -1    6.20    6.50
  -6  -1  -1   10.40    4.60
  -6  -1  -1   18.00    6.20
  -6  -1  -1    7.80    2.10
  -6  -1  -1    9.50    3.30
  -6  -1  -1    7.10    2.20
  -6  -1  -1    8.10    3.20
  -6  -1  -1    8.50    4.50
   6   1   1   14.40    5.90
   6   1   1    6.30    2.30
   6   1   1    7.80    2.20
  -7  -1  -1   14.20    2.50
  -7  -1  -1    8.60    2.00
  -7  -1  -1    8.50    2.40
   7   1   1   13.50    2.20
   7  -2  -1    8.70    1.60
   7  -2  -1   12.30    1.80
  -7   2   1   11.40    2.00
  -7   2   1   10.70    1.90
  -7   2   1   14.20    2.90
   6  -2  -1  143.69   11.10
   6  -2  -1  158.58   10.70
   6  -2  -1  162.58   10.60
   6  -2  -1  145.59   11.10
  -6   2   1  159.08   11.40
  -6   2   1  163.58   10.70
  -6   2   1  174.28   11.20
   5  -2  -1  582.14   40.00
   5  -2  -1  664.93   41.80
   5  -2  -1  587.64   37.60
   5  -2  -1  649.74   37.30
   5  -2  -1  554.84   37.50
   5  -2  -1  650.93   38.40
   5  -2  -1  649.04   38.40
  -5   2   1  632.84   38.30
  -5   2   1  574.64   37.60
  -5   2   1  734.63   40.10
  -5   2   1  584.14   37.90
  -5   2   1  661.43   41.40
  -5   2   1  614.94   37.60
   4  -2  -1  250.17   17.40
   4  -2  -1  286.77   17.60
   4  -2  -1  292.97   20.00
   4  -2  -1  256.77   16.90
   4  -2  -1  274.17   16.90
   4  -2  -1  279.17   16.60
   4  -2  -1  263.07   18.60
  -4   2   1  245.78   16.60
  -4   2   1  278.77   18.50
  -4   2   1  259.27   18.00
  -4   2   1  256.67   16.90
  -4   2   1  299.27   19.50
  -4   2   1  269.67   18.40
  -4   2   1  262.27   17.30
   3  -2  -1    1.80    2.40
   3  -2  -1    3.10    2.10
  -3   2   1    2.70    1.30
  -3   2   1    3.20    1.30
  -3   2   1    3.80    1.70
  -3   2   1    3.50    1.90
  -3   2   1    5.70    1.90
   2  -2  -1   -0.60    1.30
   2  -2  -1    0.30    1.70
  -2   2   1    1.40    1.30
  -2   2   1    1.00    0.80
  -2   2   1    0.90    1.10
  -2   2   1    0.10    1.60
  -2   2   1    1.50    1.20
   1  -2  -1   37.20    3.40
   1  -2  -1   39.60    3.80
  -1   2   1   41.60    2.80
  -1   2   1   39.80    2.80
  -1   2   1   40.70    2.80
  -1   2   1   40.50    2.90
  -1   2   1   42.80    2.90
  -1   2   1   40.00    2.80
   0  -2  -1 4734.03  297.17
  -1  -2  -1 3340.17  294.37
  -2  -2  -1    7.20    1.70
  -2  -2  -1    5.40    2.00
  -2  -2  -1    8.10    2.10
  -2  -2  -1    4.80    1.50
   2   2   1    2.40    1.50
   2   2   1    7.30    1.40
   2   2   1    7.00    1.90
   2   2   1    6.00    0.90
   2   2   1   11.00    2.60
   2   2   1    3.70    1.50
  -3  -2  -1   81.89    6.50
  -3  -2  -1   79.29    5.60
  -3  -2  -1   83.59    6.30
  -3  -2  -1   74.09    6.70
  -3  -2  -1   80.69    6.90
   3   2   1   72.99    6.30
   3   2   1   82.19    6.20
   3   2   1   75.39    5.60
   3   2   1   76.79    6.70
   3   2   1   74.99    6.80
  -4  -2  -1  540.75   33.10
  -4  -2  -1  544.45   31.70
  -4  -2  -1  533.95   32.10
  -4  -2  -1  529.05   33.40
  -4  -2  -1  529.85   34.10
  -4  -2  -1  498.35   33.60
   4   2   1  523.25   32.00
   4   2   1  548.25   33.30
   4   2   1  469.05   33.30
   4   2   1  530.05   34.60
   4   2   1  532.55   32.90
   4   2   1  513.65   33.50
   4   2   1  562.44   32.00
   4   2   1  510.15   31.50
  -5  -2  -1  279.67   20.50
  -5  -2  -1  251.97   17.20
  -5  -2  -1  283.17   16.90
  -5  -2  -1  283.57   16.90
  -5  -2  -1  271.57   17.30
  -5  -2  -1  251.57   19.10
  -5  -2  -1  271.47   17.50
  -5  -2  -1  272.27   18.90
  -5  -2  -1  234.28   19.50
   5   2   1  256.17   19.00
   5   2   1  248.88   17.00
   5   2   1  296.67   19.40
   5   2   1  254.27   18.60
   5   2   1  265.97   19.60
   5   2   1  274.97   17.20
  -6  -2  -1    4.70    4.50
  -6  -2  -1    3.90    4.20
  -6  -2  -1    5.80    4.70
  -6  -2  -1    9.40    8.00
  -6  -2  -1    3.00    1.90
  -6  -2  -1    3.30    2.40
  -6  -2  -1    6.60    2.30
  -6  -2  -1    4.60    2.30
   6   2   1   -1.30    5.90
   6   2   1    7.80    3.90
   6   2   1    1.70    2.30
   6   2   1    3.50    2.10
  -7  -2  -1   -1.10    5.30
  -7  -2  -1   -3.20    2.50
  -7  -2  -1   -0.70    2.70
  -7  -2  -1    0.50    1.80
   7   2   1    0.00    1.50
   6  -3  -1  201.28   13.90
   6  -3  -1  190.78   13.10
   6  -3  -1  188.38   14.60
   6  -3  -1  216.58   13.40
   6  -3  -1  226.58   13.40
  -6   3   1  237.58   13.50
  -6   3   1  189.38   13.50
  -6   3   1  217.38   13.40
  -6   3   1  195.08   14.10
   5  -3  -1    1.40    2.20
   5  -3  -1   -0.80    4.70
   5  -3  -1    0.80    1.70
   5  -3  -1   -0.70    1.30
   5  -3  -1    0.40    2.20
   5  -3  -1   -3.50    4.50
   5  -3  -1   -1.50    1.50
  -5   3   1    1.50    2.30
  -5   3   1   -0.70    3.40
  -5   3   1    0.00    3.50
  -5   3   1   -3.80    1.80
  -5   3   1   -0.90    1.50
  -5   3   1    3.90    3.60
  -5   3   1   -1.60    1.90
   4  -3  -1   54.89    4.30
   4  -3  -1   60.49    5.00
   4  -3  -1   58.19    5.70
   4  -3  -1   38.90    6.50
   4  -3  -1   51.89    4.70
   4  -3  -1   47.60    7.60
   4  -3  -1   48.10    5.30
  -4   3   1   53.19    4.50
  -4   3   1   48.70    4.90
  -4   3   1   49.90    6.10
  -4   3   1   48.10    5.60
  -4   3   1   58.29    6.60
  -4   3   1   47.40    6.70
  -4   3   1   64.59    6.60
   3  -3  -1  649.43   38.80
   3  -3  -1  564.24   37.80
   3  -3  -1  589.24   36.70
  -3   3   1  626.44   36.90
  -3   3   1  574.64   36.20
  -3   3   1  584.34   37.60
  -3   3   1  644.54   37.20
   2  -3  -1  866.31   49.20
   2  -3  -1  857.91   48.80
  -2   3   1  804.82   48.00
  -2   3   1  705.53   48.60
  -2   3   1  799.72   48.00
  -2   3   1  760.02   48.10
   1  -3  -1  528.95   31.00
   1  -3  -1  509.95   30.60
  -1   3   1  501.65   29.60
  -1   3   1  501.35   29.60
  -1   3   1  499.45   29.60
  -1   3   1  500.85   29.60
  -1   3   1  469.85   29.50
  -1   3   1  490.55   29.50
   0  -3  -1    0.30    1.50
   0  -3  -1    1.10    1.40
   0   3   1    0.40    0.40
   0   3   1    0.80    0.60
   0   3   1    0.10    0.30
   0   3   1    2.90    0.70
   0   3   1    2.30    0.70
   0   3   1   -0.30    0.50
  -1  -3  -1  769.22   43.00
  -1  -3  -1  754.72   43.10
   1   3   1  695.43   43.40
   1   3   1  715.63   43.20
   1   3   1  698.13   43.30
  -2  -3  -1  978.70   63.29
  -2  -3  -1 1073.99   63.29
  -2  -3  -1 1134.29   63.19
  -2  -3  -1 1048.70   63.19
   2   3   1 1108.29   63.79
   2   3   1 1089.69   63.29
   2   3   1 1030.10   62.79
   2   3   1 1052.49   63.39
   2   3   1 1058.09   63.89
  -3  -3  -1  192.88   14.00
  -3  -3  -1  181.08   13.60
  -3  -3  -1  206.78   13.50
  -3  -3  -1  213.28   13.80
   3   3   1  215.18   13.60
   3   3   1  199.98   12.50
   3   3   1  197.08   12.80
   3   3   1  204.78   14.30
   3   3   1  202.38   13.70
   3   3   1  207.48   14.30
  -4  -3  -1  166.18   11.90
  -4  -3  -1  160.38   10.80
  -4  -3  -1  169.48   12.30
  -4  -3  -1  153.08   10.30
  -4  -3  -1  149.79   12.60
  -4  -3  -1  166.28   12.60
   4   3   1  155.78   10.30
   4   3   1  165.68   10.90
   4   3   1  166.18   13.00
   4   3   1  161.48   10.40
   4   3   1  165.18   11.90
   4   3   1  160.08   10.80
   4   3   1  166.48   12.20
  -5  -3  -1  933.51   61.49
  -5  -3  -1  933.31   62.39
  -5  -3  -1 1029.40   58.79
  -5  -3  -1 1017.10   59.29
  -5  -3  -1 1046.70   58.89
  -5  -3  -1  957.30   59.19
  -5  -3  -1 1027.80   61.09
  -5  -3  -1 1055.59   61.69
   5   3   1  994.40   58.59
   5   3   1  990.30   60.79
   5   3   1  896.21   59.09
   5   3   1  959.40   61.69
   5   3   1  983.30   61.29
   5   3   1 1000.70   59.19
  -6  -3  -1    1.90    1.90
  -6  -3  -1    7.50    4.70
  -6  -3  -1    0.80    2.00
  -6  -3  -1    3.70    2.40
  -6  -3  -1    3.10    4.20
  -6  -3  -1   -0.80    4.80
  -6  -3  -1    4.40    2.30
   6   3   1    2.60    1.90
   6   3   1    2.30    6.40
   6   3   1    4.60   10.90
   6   3   1    1.30    2.20
   6   3   1   -0.10    3.40
   6   3   1   -0.30    6.10
  -7  -3  -1   -0.20    4.50
  -7  -3  -1   -0.20    2.20
  -7  -3  -1    1.80    2.00
   7   3   1   -1.00    1.50
   6  -4  -1  232.18   13.80
   6  -4  -1  199.48   13.70
   6  -4  -1  204.98   14.10
   6  -4  -1  216.58   13.70
   6  -4  -1  215.08   14.10
  -6   4   1  212.58   13.80
  -6   4   1  231.48   14.60
  -6   4   1  227.28   13.80
  -6   4   1  225.28   13.80
   5  -4  -1  179.78   12.20
   5  -4  -1  180.68   12.60
   5  -4  -1  172.58   13.00
   5  -4  -1  181.48   12.50
   5  -4  -1  197.48   12.50
   5  -4  -1  179.18   13.00
  -5   4   1  198.38   12.50
  -5   4   1  193.18   13.10
  -5   4   1  202.58   12.50
  -5   4   1  195.88   12.70
   4  -4  -1    6.00    4.30
   4  -4  -1    0.70    3.50
   4  -4  -1    0.20    2.10
   4  -4  -1    2.60    2.20
   4  -4  -1    1.30    1.90
   4  -4  -1    0.00    2.50
   4  -4  -1    0.50    1.70
   4  -4  -1    1.90    1.60
  -4   4   1   -2.60    3.80
  -4   4   1    1.10    1.90
  -4   4   1   -3.50    1.50
  -4   4   1    1.80    2.90
   3  -4  -1  446.46   25.90
   3  -4  -1  417.86   25.30
   3  -4  -1  397.76   25.00
   3  -4  -1  427.26   28.00
   3  -4  -1  402.06   25.50
   3  -4  -1  412.56   27.20
  -3   4   1  389.46   24.70
  -3   4   1  402.06   25.00
  -3   4   1  383.46   26.30
   2  -4  -1  495.25   30.40
   2  -4  -1  492.75   30.90
  -2   4   1  485.15   29.30
  -2   4   1  499.55   28.80
  -2   4   1  428.86   28.40
  -2   4   1  480.35   29.00
   1  -4  -1  644.04   38.80
   1  -4  -1  623.04   38.30
  -1   4   1  653.53   37.20
  -1   4   1  619.74   37.00
  -1   4   1  579.24   37.10
  -1   4   1  625.94   37.00
   0  -4  -1 1047.20   61.09
   0  -4  -1 1067.99   60.59
   0   4   1  986.70   59.59
   0   4   1  987.30   59.69
   0   4   1 1048.50   59.79
   0   4   1 1009.90   59.69
   0   4   1 1004.20   59.79
   0   4   1  953.40   59.79
   1   4   1   37.60    3.20
   1   4   1   36.30    2.80
   1   4   1   34.80    4.60
   1   4   1   40.90    3.40
   1   4   1   36.60    3.60
  -2  -4  -1  675.03   42.80
  -2  -4  -1  725.93   42.40
  -2  -4  -1  693.73   42.60
   2   4   1  662.93   43.00
   2   4   1  805.52   44.20
   2   4   1  646.44   42.80
   2   4   1  767.52   43.60
   2   4   1  713.13   42.40
  -3  -4  -1  445.46   28.60
  -3  -4  -1  441.36   28.80
  -3  -4  -1  498.95   28.90
  -3  -4  -1  428.96   29.10
   3   4   1  472.65   29.70
   3   4   1  467.65   28.80
   3   4   1  431.36   27.60
   3   4   1  495.15   29.20
   3   4   1  453.05   29.80
   3   4   1  470.95   28.10
  -4  -4  -1  176.58   12.20
  -4  -4  -1  193.18   12.40
  -4  -4  -1  182.98   13.70
  -4  -4  -1  212.98   14.00
  -4  -4  -1  193.08   12.60
  -4  -4  -1  190.38   13.40
   4   4   1  192.58   13.90
   4   4   1  165.58   12.50
   4   4   1  158.88   14.10
   4   4   1  185.38   11.90
   4   4   1  184.58   13.40
   4   4   1  193.58   12.40
   4   4   1  183.98   14.50
   4   4   1  192.08   11.90
  -5  -4  -1   53.89    5.20
  -5  -4  -1   47.50    6.60
  -5  -4  -1   42.90    6.80
  -5  -4  -1   35.90    4.50
  -5  -4  -1   40.70    6.90
  -5  -4  -1   45.50    5.30
   5   4   1   40.30    4.90
   5   4   1   41.20    9.60
   5   4   1   37.50    7.60
   5   4   1   46.80    4.30
   5   4   1   50.89    4.80
   5   4   1   46.00    4.90
   5   4   1   40.70    6.90
   5   4   1   34.20    6.10
   5   4   1   48.80    6.90
  -6  -4  -1    3.20    2.40
  -6  -4  -1    6.80    5.30
  -6  -4  -1    0.80    3.80
  -6  -4  -1    1.90    1.90
  -6  -4  -1   -0.70    5.60
   6   4   1   -0.60    4.30
   6   4   1    3.80    5.20
   6   4   1    3.60    5.50
   6   4   1    2.70    2.40
   6   4   1    2.80    2.10
   6   4   1    7.60    7.40
  -7  -4  -1   39.60    4.70
  -7  -4  -1   32.40    4.40
   7   4   1   44.90    4.20
   7   4   1   45.20    4.10
   6  -5  -1  209.68   13.60
   6  -5  -1  231.98   13.50
   6  -5  -1  193.18   13.30
  -6   5   1  229.48   13.40
  -6   5   1  215.28   13.30
   5  -5  -1    3.40    2.00
   5  -5  -1    4.70    1.90
   5  -5  -1    5.90    2.30
   5  -5  -1    6.60    2.00
   5  -5  -1    2.80    2.50
  -5   5   1    1.40    1.70
  -5   5   1    2.90    2.40
   4  -5  -1  289.37   22.10
   4  -5  -1  277.57   17.70
   4  -5  -1  296.97   21.20
   4  -5  -1  284.37   18.40
   4  -5  -1  283.37   18.00
   4  -5  -1  290.17   17.90
   4  -5  -1  257.47   18.40
  -4   5   1  269.47   19.80
  -4   5   1  275.67   18.60
  -4   5   1  277.87   17.60
   3  -5  -1   48.50    5.20
   3  -5  -1   42.90    4.30
   3  -5  -1   36.80    7.10
   3  -5  -1   47.40    4.20
   3  -5  -1   47.50    5.20
   3  -5  -1   43.50    6.70
   3  -5  -1   46.50    4.40
  -3   5   1   38.60    5.30
  -3   5   1   44.30    4.20
  -3   5   1   40.20    4.40
  -3   5   1   33.40    4.40
  -3   5   1   44.10    4.20
   2  -5  -1    2.00    2.20
   2  -5  -1    1.40    2.40
   2  -5  -1    2.20    2.10
   2  -5  -1    2.80    1.80
   2  -5  -1    2.40    1.80
   2  -5  -1    2.40    1.60
   2  -5  -1    2.50    2.00
  -2   5   1    2.50    1.40
  -2   5   1    2.00    1.30
  -2   5   1    0.90    2.20
  -2   5   1    3.10    1.30
   1  -5  -1  253.97   17.10
   1  -5  -1  252.97   17.70
  -1   5   1  230.58   15.70
  -1   5   1  272.67   16.50
   0  -5  -1   13.20    3.20
   0  -5  -1    6.60    2.20
   0   5   1   10.20    2.20
   0   5   1    9.50    1.60
   0   5   1   11.90    1.80
   0   5   1   10.00    1.90
   1   5   1  976.70   58.39
   1   5   1  932.01   57.29
   1   5   1  989.10   58.09
   1   5   1  991.50   57.89
  -2  -5  -1   52.39    4.60
  -2  -5  -1   47.90    4.40
   2   5   1   57.69    4.90
   2   5   1   48.80    4.10
   2   5   1   49.00    4.80
   2   5   1   62.59    7.10
   2   5   1   52.19    3.90
   2   5   1   55.39    5.50
  -3  -5  -1   -2.50    2.00
  -3  -5  -1    0.50    1.50
  -3  -5  -1   -2.00    1.90
   3   5   1   -0.40    1.70
   3   5   1   -1.20    2.00
   3   5   1   -0.50    1.70
   3   5   1   -1.10    1.20
   3   5   1   -0.50    1.20
   3   5   1   -1.90    2.90
  -4  -5  -1  198.18   13.30
  -4  -5  -1  192.98   14.80
  -4  -5  -1  189.08   14.40
  -4  -5  -1  197.88   13.10
  -4  -5  -1  185.88   13.30
  -4  -5  -1  214.28   14.30
   4   5   1  204.58   13.50
   4   5   1  204.28   13.10
   4   5   1  210.58   16.00
   4   5   1  198.08   13.90
   4   5   1  204.18   13.00
   4   5   1  211.08   15.20
   4   5   1  209.18   14.80
   4   5   1  203.28   16.10
   4   5   1  206.88   13.60
  -5  -5  -1   68.99    7.30
  -5  -5  -1   63.29    8.40
  -5  -5  -1   56.39    7.90
  -5  -5  -1   55.89    5.40
  -5  -5  -1   60.39    6.00
   5   5   1   65.39    6.40
   5   5   1   74.69    8.70
   5   5   1   62.09    5.30
   5   5   1   55.89    5.80
   5   5   1   64.19    7.80
   5   5   1   54.49   10.90
   5   5   1   63.39    5.80
   5   5   1   51.19    8.30
  -6  -5  -1   27.60    3.60
  -6  -5  -1   18.90    4.80
  -6  -5  -1   28.90    3.60
   6   5   1   22.20    5.90
   6   5   1   35.30    3.60
   6   5   1   19.50    3.20
   6   5   1   23.60    3.70
  -7  -5  -1    2.90    1.80
  -7  -5  -1    2.20    1.70
   7   5   1    2.50    1.80
   7   5   1    2.30    1.70
   5  -6  -1    9.10    2.00
   5  -6  -1    8.70    2.10
   5  -6  -1    8.30    2.10
   5  -6  -1    8.90    2.30
   5  -6  -1    4.90    2.00
  -5   6   1    9.80    1.90
  -5   6   1    8.00    2.10
  -5   6   1    4.20    3.80
   4  -6  -1    1.10    1.70
   4  -6  -1    2.10    1.70
   4  -6  -1    0.50    2.00
   4  -6  -1    0.10    2.10
   4  -6  -1    2.50    1.90
  -4   6   1    1.60    2.00
   3  -6  -1   25.20    5.50
   3  -6  -1   29.90    4.10
   3  -6  -1   26.20    3.50
   3  -6  -1   27.20    3.30
   3  -6  -1   30.10    3.60
   3  -6  -1   33.00    4.40
   3  -6  -1   33.80    7.10
  -3   6   1   27.30    3.40
  -3   6   1   26.20    3.50
  -3   6   1   24.00    4.10
   2  -6  -1   30.60    4.30
   2  -6  -1   33.30    6.20
   2  -6  -1   25.70    3.40
   2  -6  -1   25.80    3.20
   2  -6  -1   31.80    3.60
   2  -6  -1   26.10    3.90
   2  -6  -1   19.50    4.60
  -2   6   1   28.80    3.90
   1  -6  -1  312.67   21.60
   1  -6  -1  349.07   22.90
   1  -6  -1  318.17   20.40
   1  -6  -1  313.67   20.50
   1  -6  -1  305.47   19.90
   1  -6  -1  331.97   20.60
  -1   6   1  329.57   19.40
  -1   6   1  313.17   20.30
  -1   6   1  316.47   19.30
  -1   6   1  324.87   19.30
   0  -6  -1  188.48   13.40
   0  -6  -1  210.38   15.20
   0  -6  -1  207.18   13.30
   0   6   1  192.38   12.60
   0   6   1  196.68   12.70
   0   6   1  203.58   13.30
  -1  -6  -1   22.30    3.60
   1   6   1   20.10    2.80
   1   6   1   23.70    2.60
   1   6   1   22.10    3.10
   1   6   1   20.80    3.50
  -2  -6  -1  155.48   10.20
  -2  -6  -1  140.79   10.10
   2   6   1  131.79    9.50
   2   6   1  139.79   10.30
   2   6   1  158.78   11.50
   2   6   1  138.19    9.20
   2   6   1  137.69   10.50
  -3  -6  -1   74.29    5.50
  -3  -6  -1   79.29    5.90
  -3  -6  -1   69.99    6.20
  -3  -6  -1   73.99    5.90
   3   6   1   70.59    7.30
   3   6   1   55.19    5.60
   3   6   1   81.69    7.70
   3   6   1   85.49   10.40
   3   6   1   63.49    8.00
   3   6   1   66.59    5.30
   3   6   1   66.69    7.60
  -4  -6  -1   90.19    7.70
  -4  -6  -1   93.39    7.20
   4   6   1   97.89    7.50
   4   6   1   88.39    6.70
   4   6   1   82.39   11.00
   4   6   1   86.59    9.60
   4   6   1   77.79    7.40
   4   6   1   99.09    9.60
   4   6   1   98.69   11.30
  -5  -6  -1    0.40    2.60
  -5  -6  -1   -0.30    1.60
   5   6   1    3.80    2.90
   5   6   1    0.10    1.90
   5   6   1    4.00    6.00
   5   6   1    1.50    3.30
   5   6   1    0.70    3.50
   5   6   1    3.20    4.90
   5   6   1   -0.40    2.00
   5   6   1    0.40    1.80
   5   6   1   -2.10    3.70
  -6  -6  -1    7.70    2.50
  -6  -6  -1   16.50    2.60
   6   6   1    8.40    2.80
   6   6   1   10.10    2.20
   6   6   1   14.60    5.80
   6   6   1   11.40    2.50
   6   6   1   11.10    2.90
  -7  -6  -1    2.10    1.50
   7   6   1    0.60    1.70
   7   6   1    2.70    1.80
   4  -7  -1    0.60    1.80
   4  -7  -1    5.60    1.90
   4  -7  -1    1.10    1.90
   4  -7  -1    2.00    2.10
   4  -7  -1    1.90    2.00
  -4   7   1   -0.20    1.90
   3  -7  -1   89.69    7.10
   3  -7  -1   97.29    7.70
   3  -7  -1   78.69    6.40
   3  -7  -1   87.69    6.80
   3  -7  -1   96.99    7.50
  -3   7   1   89.69    7.10
   2  -7  -1    2.20    3.40
   2  -7  -1    2.60    2.10
   2  -7  -1   -0.70    1.80
   2  -7  -1    0.40    2.20
   2  -7  -1    7.80    2.60
   2  -7  -1   -1.70    3.70
   2  -7  -1    2.20    2.40
  -2   7   1    4.50    2.00
  -2   7   1    4.80    2.20
   1  -7  -1   44.10    4.70
   1  -7  -1   58.99    5.60
   1  -7  -1   47.50    7.60
   1  -7  -1   47.50    4.90
   1  -7  -1   62.79    5.90
   1  -7  -1   50.59    5.00
  -1   7   1   36.90    4.60
  -1   7   1   45.00    4.20
   0  -7  -1   85.19    7.20
   0  -7  -1   87.49    7.00
   0  -7  -1   82.19    6.80
   0  -7  -1   88.69    6.60
   0  -7  -1   90.29    7.30
   0   7   1   86.89    6.30
   0   7   1   80.59    7.00
   0   7   1   82.19    6.10
   0   7   1   77.99    6.00
  -1  -7  -1  319.57   18.90
  -1  -7  -1  301.67   19.10
  -1  -7  -1  300.27   18.80
  -1  -7  -1  289.07   18.70
  -1  -7  -1  249.68   20.90
   1   7   1  309.47   18.10
   1   7   1  276.77   18.70
   1   7   1  278.27   18.90
   1   7   1  303.97   19.90
   1   7   1  269.57   18.40
  -2  -7  -1   52.89    5.60
  -2  -7  -1   43.80    6.50
  -2  -7  -1   53.19    4.20
  -2  -7  -1   56.69    6.00
   2   7   1   38.20    4.30
   2   7   1   42.50    4.00
   2   7   1   36.10    5.20
   2   7   1   42.30    5.10
   2   7   1   50.49    6.50
  -3  -7  -1   49.30    4.20
  -3  -7  -1   43.40    4.50
  -3  -7  -1   36.00    5.10
   3   7   1   49.60    4.60
   3   7   1   53.69    5.10
   3   7   1   42.00    4.80
   3   7   1   39.60    5.70
   3   7   1   49.30    7.20
   3   7   1   44.70    4.20
   3   7   1   47.30    6.40
  -4  -7  -1    0.20    1.60
  -4  -7  -1   -2.60    1.90
  -4  -7  -1   -0.80    2.40
   4   7   1    1.00    3.10
   4   7   1   -0.90    1.90
   4   7   1    2.60    5.30
   4   7   1    6.40    4.60
   4   7   1    0.90    1.90
   4   7   1    0.60    3.20
   4   7   1    1.00    1.70
   4   7   1   -0.10    2.30
   5   7   1   77.69    9.60
   5   7   1   60.49    9.90
   5   7   1   52.29    8.10
   5   7   1   75.99    5.90
   5   7   1   72.89    6.90
  -6  -7  -1    1.00    1.60
   6   7   1   -4.10    2.70
   6   7   1    0.20    1.70
   6   7   1    4.00    6.00
   6   7   1    1.60    2.00
   6   7   1   -3.80    2.40
  -7  -7  -1    0.90    1.20
   7   7   1    1.00    2.50
   7   7   1    1.90    1.20
   4  -8  -1  156.68   10.40
   4  -8  -1  150.38   10.20
   4  -8  -1  156.28   10.60
   4  -8  -1  169.38   10.50
   3  -8  -1    0.60    1.70
   3  -8  -1   -2.00    1.80
   3  -8  -1    0.20    1.90
   3  -8  -1   -0.20    2.10
  -3   8   1    1.40    2.20
   2  -8  -1    4.10    2.10
   2  -8  -1    1.60    1.90
   2  -8  -1    4.10    2.40
   2  -8  -1    4.00    2.40
   1  -8  -1  132.79   10.00
   1  -8  -1  148.59   10.50
   1  -8  -1  138.49    9.50
   1  -8  -1  115.69   12.90
   1  -8  -1  137.09   10.10
  -1   8   1  114.59    9.40
   0  -8  -1   85.89    7.30
   0  -8  -1   75.59    6.70
   0  -8  -1   70.29    6.60
   0  -8  -1   71.29    6.40
   0  -8  -1   75.99    7.70
   0   8   1   72.19    5.90
   0   8   1   70.09    6.80
  -1  -8  -1  182.18   12.30
  -1  -8  -1  173.88   12.60
  -1  -8  -1  186.58   13.80
  -1  -8  -1  172.38   12.20
   1   8   1  158.68   13.10
   1   8   1  177.68   11.80
   1   8   1  167.58   11.40
  -2  -8  -1   28.30    5.90
  -2  -8  -1   29.40    4.40
  -2  -8  -1   21.40    2.50
  -2  -8  -1   29.60    5.60
   2   8   1   34.70    5.70
   2   8   1   28.00    4.30
   2   8   1   30.30    3.90
   2   8   1   30.60    4.20
   2   8   1   23.00    4.30
  -3  -8  -1  256.47   16.00
  -3  -8  -1  256.77   15.20
  -3  -8  -1  206.98   16.10
   3   8   1  250.87   16.20
   3   8   1  231.38   15.90
   3   8   1  250.27   17.50
   3   8   1  223.38   16.80
   3   8   1  222.38   15.50
   3   8   1  262.97   19.00
   3   8   1  252.27   15.60
  -4  -8  -1   -1.70    2.10
  -4  -8  -1   -0.50    2.30
   4   8   1   -2.80    3.40
   4   8   1   -8.80    4.30
   4   8   1    2.30    3.80
   4   8   1   -1.90    2.30
   4   8   1   -1.90    1.70
   4   8   1    1.60    1.80
  -5  -8  -1  180.58   12.00
   5   8   1  176.58   12.20
   5   8   1  195.78   14.10
   5   8   1  193.68   12.20
   5   8   1  182.08   12.60
  -6  -8  -1    8.10    1.70
   6   8   1    7.40    2.00
   6   8   1    7.60    2.90
   6   8   1    8.80    1.80
   3  -9  -1    7.40    1.80
   3  -9  -1    4.20    1.70
   3  -9  -1    6.20    1.90
   2  -9  -1    1.90    2.10
   2  -9  -1   -0.90    1.90
   2  -9  -1   -0.50    1.80
   1  -9  -1  415.16   25.60
   1  -9  -1  389.46   24.90
   1  -9  -1  401.76   25.50
   1  -9  -1  419.16   25.70
   0  -9  -1   -4.80    4.10
   0  -9  -1   -1.70    1.80
   0  -9  -1   -3.00    2.50
   0  -9  -1    0.60    2.30
   0   9   1    5.10    4.20
   0   9   1    3.80    2.00
  -1  -9  -1    0.90    2.60
  -1  -9  -1    1.10    2.20
  -1  -9  -1   -2.80    5.70
   1   9   1    2.90    2.00
   1   9   1    1.90    3.50
   1   9   1    0.50    1.90
  -2  -9  -1    1.00    3.30
  -2  -9  -1   -1.80    4.20
   2   9   1    3.20    2.30
   2   9   1    0.50    2.40
   2   9   1   11.50    6.20
   2   9   1    1.00    1.70
   2   9   1    3.90    3.40
  -3  -9  -1  209.98   15.20
  -3  -9  -1  228.18   14.70
  -3  -9  -1  235.48   14.80
   3   9   1  231.38   15.10
   3   9   1  243.18   14.50
   3   9   1  201.08   14.50
   3   9   1  206.78   14.30
  -4  -9  -1   -1.20    2.20
  -4  -9  -1    1.10    1.50
  -4  -9  -1    0.20    1.80
   4   9   1    0.30    1.80
   4   9   1    0.60    2.10
   4   9   1    1.30    1.70
   4   9   1   -0.80    2.20
  -5  -9  -1   85.69    5.70
   5   9   1   68.29    6.30
   5   9   1   90.49    7.40
   5   9   1   82.39    6.50
   5   9   1   92.29    7.50
   6   9   1   77.49    5.70
   2 -10  -1   31.50    3.40
   2 -10  -1   32.10    3.60
   1 -10  -1  188.28   12.70
   1 -10  -1  198.88   12.80
   1 -10  -1  196.88   14.10
   0 -10  -1  105.99    8.00
   0 -10  -1  114.79    8.50
   0 -10  -1   85.99    7.90
   0 -10  -1  107.29    7.90
   0  10   1  118.49    7.60
   0  10   1  107.29    7.80
  -1 -10  -1   46.70    4.70
  -1 -10  -1   55.39    5.20
  -1 -10  -1   52.49    5.80
  -1 -10  -1   52.39    5.30
   1  10   1   55.39    5.00
  -2 -10  -1   40.70    5.20
  -2 -10  -1   39.50    4.70
  -2 -10  -1   41.70    4.20
   2  10   1   39.60    4.20
   2  10   1   44.90    4.60
  -3 -10  -1   58.69    5.00
  -3 -10  -1   42.20    5.00
  -3 -10  -1   52.89    4.50
   3  10   1   38.10    4.80
   3  10   1   48.40    5.10
   3  10   1   52.89    4.50
  -4 -10  -1   10.50    2.40
  -4 -10  -1   12.60    2.40
   4  10   1   13.00    3.40
   4  10   1   15.20    2.20
   4  10   1   16.30    2.30
   4  10   1   18.70    3.20
   5  10   1   -0.10    1.30
   5  10   1    2.60    2.00
   5  10   1    3.90    1.50
   0 -11  -1  160.48   10.40
   0 -11  -1  154.88   10.40
  -1 -11  -1  166.08   11.10
   1  11   1  168.08   10.70
  -2 -11  -1  187.98   12.90
  -2 -11  -1  199.18   13.70
   2  11   1  203.48   12.40
   2  11   1  200.88   12.50
  -3 -11  -1  149.19    9.80
   3  11   1  141.99    9.40
   4  10  -2    3.20    1.40
   4  10  -2    1.90    1.50
   4  10  -2    4.80    1.50
  -4 -10   2    2.70    1.50
   3  10  -2   17.80    2.30
   3  10  -2   22.80    3.70
   3  10  -2   26.40    4.50
   3  10  -2   10.10    2.90
  -3 -10   2   12.00    2.50
  -3 -10   2   17.90    2.70
   2  10  -2  103.69    8.10
   2  10  -2  112.49    7.70
   2  10  -2  101.39    7.50
   2  10  -2  105.09    7.40
  -2 -10   2  106.19    8.00
  -2 -10   2  110.89    8.20
   1  10  -2   24.20    3.40
   1  10  -2   31.80    3.40
   1  10  -2   24.50    3.60
  -1 -10   2   32.30    4.70
  -1 -10   2   28.40    3.60
  -1 -10   2   29.50    3.80
   0  10  -2  183.38   12.20
   0  10  -2  180.88   11.70
   0 -10   2  181.98   12.20
   0 -10   2  184.28   12.10
   0 -10   2  192.18   12.30
  -1  10  -2   27.30    3.30
   1 -10   2   30.30    3.20
   1 -10   2   27.20    3.30
   5   9  -2   43.30    4.40
   5   9  -2   56.79    5.20
   5   9  -2   36.20    3.70
  -5  -9   2   45.10    3.50
   4   9  -2   76.79    7.00
   4   9  -2   90.79    7.60
   4   9  -2  101.49    6.60
   4   9  -2   91.19    7.30
  -4  -9   2   84.79    6.00
   3   9  -2   79.19    6.50
   3   9  -2   60.39    7.80
   3   9  -2   83.29    6.20
   3   9  -2   75.79    6.10
  -3  -9   2   72.59    6.80
  -3  -9   2   83.19    5.70
   2   9  -2  307.17   20.50
   2   9  -2  295.97   19.10
   2   9  -2  301.67   19.40
   2   9  -2  301.17   20.20
  -2  -9   2  294.17   19.30
  -2  -9   2  308.77   19.70
  -2  -9   2  315.97   20.00
   1   9  -2  152.28   14.60
   1   9  -2  170.48   12.90
   1   9  -2  196.18   12.70
  -1  -9   2  206.98   13.70
  -1  -9   2  208.98   13.40
  -1  -9   2  202.38   13.40
   0   9  -2    3.40    2.50
   0   9  -2    9.60    2.20
   0   9  -2    3.40    2.20
   0  -9   2    7.20    2.50
   0  -9   2    7.00    2.60
   0  -9   2    5.60    2.90
  -1   9  -2   -5.30    2.20
  -1   9  -2    2.30    2.00
   1  -9   2    0.40    1.80
   1  -9   2   -0.70    2.90
   1  -9   2    0.80    2.00
   1  -9   2    0.00    2.00
  -2   9  -2   74.59    6.10
  -2   9  -2   75.89    5.70
   2  -9   2   72.89    6.20
   2  -9   2   75.09    6.00
   2  -9   2   86.99    6.50
   6   8  -2  121.99    8.10
  -6  -8   2  121.59    7.80
   5   8  -2   44.70    6.40
   5   8  -2   43.60    4.80
   5   8  -2   56.29    4.70
   5   8  -2   49.99    4.50
  -5  -8   2   50.69    4.40
   4   8  -2   49.60    5.60
   4   8  -2   49.99    5.10
   4   8  -2   52.59    4.90
  -4  -8   2   56.49    4.60
  -4  -8   2   42.50    5.30
   3   8  -2   51.89    4.90
   3   8  -2   56.59    7.60
   3   8  -2   57.29    9.40
   3   8  -2   60.99    5.90
   3   8  -2   39.80    6.40
   2   8  -2  135.09   11.60
   2   8  -2  123.99   10.00
   2   8  -2  142.59    9.90
   2   8  -2  141.69   11.00
   2   8  -2  137.99   12.10
   2   8  -2  131.69   13.20
   2   8  -2  133.09    9.70
  -2  -8   2  154.98   11.00
  -2  -8   2  149.29    9.40
  -2  -8   2  148.09   10.10
   1   8  -2  375.76   23.50
   1   8  -2  421.86   26.70
   1   8  -2  338.97   24.60
   1   8  -2  387.46   23.20
   1   8  -2  327.77   24.10
   1   8  -2  354.16   23.10
  -1  -8   2  370.56   23.30
  -1  -8   2  399.26   24.30
  -1  -8   2  392.66   24.00
  -1  -8   2  356.96   23.70
   0   8  -2  141.59    9.80
   0   8  -2  123.39   11.90
   0   8  -2  140.09    9.30
   0   8  -2  138.39   12.10
   0   8  -2  137.89    9.60
   0  -8   2  135.29   10.40
   0  -8   2  150.58   10.40
   0  -8   2  112.59    9.30
   0  -8   2  134.19   10.10
   0  -8   2  120.29    9.30
  -1   8  -2  467.55   32.50
  -1   8  -2  549.74   32.30
   1  -8   2  580.34   34.60
   1  -8   2  517.15   32.40
   1  -8   2  544.95   33.00
  -2   8  -2  352.36   21.00
  -2   8  -2  319.77   21.60
   2  -8   2  327.87   21.80
   2  -8   2  343.67   21.20
   2  -8   2  350.46   21.90
  -3   8  -2   12.80    3.20
  -3   8  -2   15.10    2.30
   3  -8   2   19.70    3.50
   3  -8   2   13.90    2.60
   3  -8   2   14.90    2.30
   6   7  -2  263.47   16.60
   6   7  -2  280.17   17.10
  -6  -7   2  250.07   16.40
   5   7  -2    0.00    1.70
   5   7  -2   -3.50    4.10
   5   7  -2    1.40    1.80
   5   7  -2    1.40    4.80
   5   7  -2   -1.70    1.80
  -5  -7   2   -0.70    1.60
   4   7  -2   15.60    2.70
   4   7  -2    9.80    3.20
   4   7  -2   10.90    5.90
   4   7  -2   11.10    2.70
   4   7  -2   11.80    2.50
   4   7  -2   17.70    8.40
   4   7  -2   16.20    9.20
  -4  -7   2   12.20    3.40
  -4  -7   2   12.60    2.60
   3   7  -2    0.10    3.10
   3   7  -2    4.90    6.30
   3   7  -2    4.80    2.60
   3   7  -2    2.60    1.80
   3   7  -2    3.20    3.60
   3   7  -2    4.00    2.10
   3   7  -2   -2.10    3.90
   3   7  -2    0.40    2.00
  -3  -7   2    5.80    2.40
  -3  -7   2    3.00    2.60
  -3  -7   2    0.10    1.70
   2   7  -2   97.19    8.70
   2   7  -2  125.49   11.50
   2   7  -2  103.69   10.10
   2   7  -2  112.29    9.90
   2   7  -2  117.69    8.30
  -2  -7   2  127.09    9.50
  -2  -7   2  121.49    8.70
  -2  -7   2  125.69    8.30
   1   7  -2   25.50    3.50
   1   7  -2   18.90    3.10
   1   7  -2   26.10    3.90
   1   7  -2   15.10    3.90
   1   7  -2   26.50    5.40
   1   7  -2   21.50    2.90
   1   7  -2   24.80    4.30
  -1  -7   2   25.00    3.40
  -1  -7   2   24.40    2.80
   0   7  -2  910.51   54.59
   0   7  -2  827.02   52.29
   0   7  -2  855.41   51.89
   0   7  -2  839.52   52.89
   0   7  -2  849.81   53.29
   0  -7   2  919.01   52.89
   0  -7   2  912.91   52.99
   0  -7   2  854.91   52.09
   0  -7   2  852.71   51.99
  -1   7  -2  203.48   14.80
  -1   7  -2  177.48   12.70
   1  -7   2  173.68   13.20
   1  -7   2  191.38   12.70
   1  -7   2  208.18   13.50
   1  -7   2  194.48   13.40
  -2   7  -2  264.67   16.80
  -2   7  -2  229.08   18.20
  -2   7  -2  245.38   16.30
   2  -7   2  251.37   16.60
   2  -7   2  267.67   17.40
   2  -7   2  254.77   16.30
   2  -7   2  281.47   17.50
  -3   7  -2    0.10    2.00
  -3   7  -2    0.40    2.60
  -3   7  -2   -0.20    1.70
   3  -7   2    1.10    1.80
   3  -7   2   -1.00    2.00
   3  -7   2    2.40    1.90
   3  -7   2    2.70    2.10
  -4   7  -2    1.60    2.10
  -4   7  -2   -4.30    3.00
  -4   7  -2   -2.40    2.00
   4  -7   2   -0.90    1.60
   4  -7   2    2.10    1.60
   4  -7   2    1.80    2.20
   4  -7   2    2.40    2.00
   6   6  -2    5.60    2.20
   6   6  -2    5.40    6.10
   6   6  -2    1.90    1.90
  -6  -6   2   -0.90    1.60
   5   6  -2   61.69    8.80
   5   6  -2   59.99    5.10
   5   6  -2   47.60    5.40
   5   6  -2   43.20    9.70
   5   6  -2   45.20    5.70
   5   6  -2   58.49    7.90
   5   6  -2   55.99    5.60
  -5  -6   2   57.19    6.50
   4   6  -2    4.50    2.00
   4   6  -2   -0.70    4.50
   4   6  -2   -0.40    2.00
   4   6  -2   -2.50    3.20
   4   6  -2    2.30    3.50
   4   6  -2    4.50    2.80
   4   6  -2    5.60    4.50
   4   6  -2    2.20    3.30
   4   6  -2    5.40    2.20
  -4  -6   2    2.90    2.90
  -4  -6   2    2.80    1.90
   3   6  -2 2639.64  152.38
   3   6  -2 2483.75  150.18
   3   6  -2 2477.05  153.58
   3   6  -2 2464.35  150.78
   3   6  -2 2533.25  150.28
   3   6  -2 2561.64  153.98
   3   6  -2 2662.83  152.88
  -3  -6   2 2591.74  150.38
  -3  -6   2 2754.42  150.88
  -3  -6   2 2372.96  150.98
   2   6  -2    8.00    3.00
   2   6  -2    7.40    3.30
   2   6  -2    3.10    1.70
   2   6  -2    4.40    2.40
   2   6  -2    1.00    1.90
   2   6  -2    5.90    2.20
   2   6  -2    4.30    2.00
  -2  -6   2    4.00    2.00
  -2  -6   2    3.70    1.70
  -2  -6   2    1.90    2.20
   1   6  -2  368.06   23.40
   1   6  -2  313.47   22.00
   1   6  -2  334.97   22.90
   1   6  -2  378.86   24.40
  -1  -6   2  371.26   22.80
  -1  -6   2  370.06   22.30
   0   6  -2   62.89    6.50
   0   6  -2   52.79    5.70
   0   6  -2   57.59    4.70
   0   6  -2   48.20    5.80
   0   6  -2   53.09    4.40
   0  -6   2   63.19    6.00
   0  -6   2   50.99    4.40
   0  -6   2   52.59    5.20
   0  -6   2   53.89    6.10
  -1   6  -2  939.01   61.29
  -1   6  -2  987.90   60.49
  -1   6  -2 1024.40   60.19
  -1   6  -2  985.20   62.19
  -1   6  -2  886.21   60.89
   1  -6   2 1092.09   61.29
   1  -6   2 1083.39   61.19
   1  -6   2 1076.69   61.29
  -2   6  -2    9.10    3.90
  -2   6  -2    0.70    2.50
  -2   6  -2    6.40    2.10
  -2   6  -2    5.50    1.80
  -2   6  -2    5.60    2.50
   2  -6   2    7.50    2.60
   2  -6   2    0.40    3.80
   2  -6   2    3.20    2.60
   2  -6   2   10.30    2.40
  -3   6  -2   28.70    3.30
  -3   6  -2   20.60    3.70
  -3   6  -2   24.30    4.00
  -3   6  -2   20.40    4.80
   3  -6   2   19.40    6.30
   3  -6   2   24.70    3.30
   3  -6   2   26.80    3.90
   3  -6   2   22.20    3.90
   3  -6   2   22.10    3.30
  -4   6  -2  169.08   12.00
  -4   6  -2  177.08   11.50
  -4   6  -2  162.48   11.60
   4  -6   2  182.38   11.50
   4  -6   2  171.58   12.20
   4  -6   2  155.48   11.80
   4  -6   2  184.98   11.80
  -5   6  -2  135.99    9.80
  -5   6  -2  131.09    9.20
  -5   6  -2  149.99    9.30
   5  -6   2  140.69    9.50
   5  -6   2  148.29    9.20
   5  -6   2  136.09    9.50
   5  -6   2  143.09    9.60
   7   5  -2  106.19    7.20
   7   5  -2  113.59    8.50
  -7  -5   2  105.29    7.60
   6   5  -2   27.00    6.00
   6   5  -2   27.20    3.60
   6   5  -2   19.70    2.90
  -6  -5   2   21.80    3.30
  -6  -5   2   24.80    3.20
  -6  -5   2   26.90    5.70
   5   5  -2  113.09    8.30
   5   5  -2  122.69   11.80
   5   5  -2  119.79   12.20
   5   5  -2  123.79   11.20
   5   5  -2  122.19    8.30
   5   5  -2  119.19    8.80
   5   5  -2  121.09    9.00
  -5  -5   2  125.29   11.10
  -5  -5   2   96.89   11.60
  -5  -5   2  123.39   13.20
  -5  -5   2  113.39    8.70
  -5  -5   2  119.69    8.80
   4   5  -2  161.98   10.90
   4   5  -2  166.78   12.60
   4   5  -2  142.59   13.60
   4   5  -2  168.78   13.00
   4   5  -2  156.18   10.10
   4   5  -2  162.98   13.90
   4   5  -2  166.18   11.00
  -4  -5   2  138.19   12.40
  -4  -5   2  141.89   12.10
  -4  -5   2  132.39   11.00
  -4  -5   2  137.09   11.90
  -4  -5   2  145.49   10.40
   3   5  -2   68.19    5.50
   3   5  -2   76.69    6.10
   3   5  -2   69.89    7.90
   3   5  -2   78.79    7.90
   3   5  -2   71.69    5.60
   3   5  -2   76.69    8.70
   3   5  -2   79.19    6.00
   3   5  -2   70.29    8.70
  -3  -5   2   76.59    6.90
  -3  -5   2   78.29    6.70
  -3  -5   2   80.89    6.20
  -3  -5   2   57.29    7.00
  -3  -5   2   65.69    6.10
  -3  -5   2   68.49    5.60
   2   5  -2  122.89    9.80
   2   5  -2  114.79    9.50
   2   5  -2  133.59    8.80
   2   5  -2  130.39    8.40
   2   5  -2  128.69   10.60
  -2  -5   2  111.49    9.10
  -2  -5   2  142.59    9.70
  -2  -5   2  118.29    7.90
  -2  -5   2  120.49    9.40
   1   5  -2  148.49   12.20
   1   5  -2  150.38   10.70
   1   5  -2  128.09    9.90
   1   5  -2  133.29    9.70
   1   5  -2  131.99    8.60
   1   5  -2  119.49    8.80
   0   5  -2  452.35   27.50
   0   5  -2  467.45   29.30
   0   5  -2  466.55   28.80
   0   5  -2  478.45   28.50
   0   5  -2  436.46   27.70
  -1   5  -2   46.70    5.20
  -1   5  -2   55.19    4.20
  -1   5  -2   46.40    4.90
  -1   5  -2   47.60    4.10
   1  -5   2   55.59    5.20
  -2   5  -2  158.28   10.00
  -2   5  -2  147.89   11.80
  -2   5  -2  148.49   11.10
  -2   5  -2  153.78   10.90
  -2   5  -2  153.88   10.30
   2  -5   2  147.79   10.80
   2  -5   2  159.98   11.00
   2  -5   2  142.09    9.60
   2  -5   2  166.68   13.10
  -3   5  -2  146.39   11.30
  -3   5  -2  147.99    9.70
  -3   5  -2  146.39   10.20
  -3   5  -2  144.19   11.00
   3  -5   2  146.39    9.80
   3  -5   2  149.29   10.90
   3  -5   2  154.28   10.30
   3  -5   2  121.89   10.30
  -4   5  -2   86.59    7.10
  -4   5  -2   62.69    9.20
  -4   5  -2   62.39    8.70
  -4   5  -2   84.09    6.30
   4  -5   2   83.99    6.50
   4  -5   2   84.79    6.60
   4  -5   2   59.79   11.20
   4  -5   2   88.69    6.80
   4  -5   2   72.19    6.90
   4  -5   2   88.19    7.30
  -5   5  -2   11.00    2.70
  -5   5  -2    8.50    2.10
  -5   5  -2    6.60    2.50
  -5   5  -2   10.70    2.50
   5  -5   2    9.50    1.90
   5  -5   2    3.80    2.20
   5  -5   2    8.90    2.30
   5  -5   2    7.60    2.20
   5  -5   2    9.30    2.60
   7   4  -2    1.90    1.50
  -7  -4   2    1.00    1.70
  -7  -4   2    1.20    2.70
   6   4  -2  641.84   40.10
   6   4  -2  617.04   38.30
   6   4  -2  659.73   38.20
  -6  -4   2  631.24   38.20
  -6  -4   2  592.14   38.30
   5   4  -2   55.09    5.50
   5   4  -2   63.39    5.20
   5   4  -2   56.49    4.90
   5   4  -2   51.49    5.30
   5   4  -2   69.69    9.20
   5   4  -2   53.29    7.90
   5   4  -2   53.09    7.50
  -5  -4   2   46.80    7.60
  -5  -4   2   42.60    7.00
  -5  -4   2   67.49    8.10
  -5  -4   2   49.90    5.10
  -5  -4   2   54.89    5.50
  -5  -4   2   52.19    5.00
   4   4  -2  251.17   19.70
   4   4  -2  263.37   16.90
   4   4  -2  271.57   20.30
   4   4  -2  267.77   17.40
   4   4  -2  271.57   18.80
   4   4  -2  285.37   19.40
   4   4  -2  271.07   17.50
   4   4  -2  263.97   17.30
   4   4  -2  278.47   16.90
  -4  -4   2  274.47   17.30
  -4  -4   2  268.97   19.10
  -4  -4   2  272.77   17.30
  -4  -4   2  246.78   16.60
  -4  -4   2  277.27   18.80
  -4  -4   2  303.87   19.40
   3   4  -2  258.07   16.80
   3   4  -2  271.97   18.30
   3   4  -2  272.17   18.60
   3   4  -2  282.67   19.40
   3   4  -2  281.37   17.30
  -3  -4   2  276.07   18.40
  -3  -4   2  252.77   18.00
  -3  -4   2  293.07   17.40
  -3  -4   2  247.88   18.20
   2   4  -2    9.80    2.60
   2   4  -2   10.00    3.40
   2   4  -2    9.60    2.70
   2   4  -2   11.10    3.10
   2   4  -2   11.50    2.10
   2   4  -2    9.30    1.70
  -2  -4   2   10.70    3.50
  -2  -4   2   12.60    2.60
  -2  -4   2    9.80    2.40
  -2  -4   2   14.30    2.80
   1   4  -2    3.70    2.10
   1   4  -2    2.10    1.30
   1   4  -2    3.00    1.90
   1   4  -2   -0.20    2.70
   1   4  -2    3.30    1.70
  -1  -4   2    2.40    1.50
  -1  -4   2    4.00    1.20
  -1  -4   2    2.10    1.90
  -1  -4   2    3.90    1.50
   0   4  -2  468.75   32.50
   0   4  -2  526.55   32.30
   0   4  -2  533.35   32.10
   0   4  -2  569.34   31.60
  -1   4  -2  178.98   12.20
  -1   4  -2  185.28   12.40
  -1   4  -2  184.48   11.60
  -1   4  -2  185.18   12.80
   1  -4   2  190.48   13.60
  -2   4  -2   11.20    2.00
  -2   4  -2   13.60    2.80
  -2   4  -2    7.20    2.60
  -2   4  -2    8.70    2.20
   2  -4   2    3.70    2.90
  -3   4  -2   51.19    6.20
  -3   4  -2   49.99    4.70
  -3   4  -2   56.79    7.00
  -3   4  -2   44.10    4.30
  -3   4  -2   53.09    5.90
   3  -4   2   51.99    4.20
   3  -4   2   52.99    7.50
   3  -4   2   63.79    5.80
   3  -4   2   54.89    5.40
   3  -4   2   62.79    5.10
  -4   4  -2  631.44   36.80
  -4   4  -2  519.25   34.50
  -4   4  -2  595.44   33.50
  -4   4  -2  525.85   33.00
  -4   4  -2  535.55   33.00
  -4   4  -2  518.65   34.90
  -4   4  -2  543.45   33.60
   4  -4   2  554.14   33.80
   4  -4   2  554.64   32.40
   4  -4   2  514.45   33.20
   4  -4   2  513.25   33.60
   4  -4   2  514.55   36.40
  -5   4  -2  110.99    7.90
  -5   4  -2  109.19    8.10
  -5   4  -2  108.69    8.40
  -5   4  -2  106.69    7.70
   5  -4   2   93.89    8.10
   5  -4   2  105.09    8.40
   5  -4   2  101.89    7.40
   5  -4   2  102.09    7.80
   5  -4   2  108.19    7.80
  -6   4  -2    2.10    2.20
  -6   4  -2    2.10    1.60
  -6   4  -2   -3.20    3.00
  -6   4  -2    7.20    3.80
   6  -4   2    4.30    1.50
   6  -4   2    4.30    2.30
   6  -4   2    3.20    1.80
   6  -4   2    2.80    1.60
   6  -4   2    2.10    1.60
   7   3  -2   76.59    6.30
   7   3  -2  100.79    6.90
  -7  -3   2   95.39    6.90
  -7  -3   2  102.99    8.20
   6   3  -2  104.69    8.40
   6   3  -2  109.29    8.30
   6   3  -2  132.99   10.70
  -6  -3   2  124.39    8.80
  -6  -3   2  127.39   12.30
  -6  -3   2  120.79    8.80
  -6  -3   2  111.29    8.00
   5   3  -2  241.18   16.10
   5   3  -2  273.77   18.70
   5   3  -2  229.78   18.40
   5   3  -2  258.97   16.20
   5   3  -2  246.68   18.10
  -5  -3   2  220.08   18.40
  -5  -3   2  240.78   16.40
  -5  -3   2  225.18   20.10
  -5  -3   2  251.57   18.30
  -5  -3   2  243.08   15.60
  -5  -3   2  227.68   16.10
  -5  -3   2  266.67   16.30
  -5  -3   2  287.37   20.40
   4   3  -2  510.45   31.10
   4   3  -2  498.05   31.60
   4   3  -2  518.95   32.90
   4   3  -2  519.15   33.30
   4   3  -2  482.75   33.50
   4   3  -2  502.15   31.00
   4   3  -2  512.05   32.40
   4   3  -2  497.85   30.60
   4   3  -2  507.05   30.60
  -4  -3   2  519.85   33.20
  -4  -3   2  510.15   30.60
  -4  -3   2  518.55   31.20
  -4  -3   2  503.35   33.70
  -4  -3   2  537.35   32.60
  -4  -3   2  512.85   32.90
  -4  -3   2  499.35   31.10
  -4  -3   2  503.45   30.70
   3   3  -2   24.00    3.90
   3   3  -2   22.20    3.60
   3   3  -2   27.80    4.70
   3   3  -2   22.00    2.60
   3   3  -2   22.60    4.40
   3   3  -2   28.30    3.60
   3   3  -2   28.30    3.30
  -3  -3   2   23.80    4.20
  -3  -3   2   20.50    3.60
  -3  -3   2   30.50    4.60
  -3  -3   2   21.30    3.80
   2   3  -2  137.89    9.80
   2   3  -2  147.39   10.10
   2   3  -2  145.69    9.20
   2   3  -2  137.19   10.40
  -2  -3   2  143.69   10.30
  -2  -3   2  124.79    9.80
  -2  -3   2  140.19    9.90
  -2  -3   2  148.99    9.80
   1   3  -2    6.10    2.20
   1   3  -2    7.20    1.50
   1   3  -2   12.40    2.10
   1   3  -2    9.30    2.80
   1   3  -2   14.10    2.50
  -1  -3   2   10.60    2.00
  -1  -3   2    8.20    2.00
  -1  -3   2    7.20    2.00
  -1  -3   2    6.80    1.70
   0  -3   2 2579.94  149.49
   0  -3   2 2509.55  149.39
  -1   3  -2   43.50    3.30
  -1   3  -2   42.50    4.20
   1  -3   2   43.20    5.10
  -2   3  -2   22.20    2.50
  -2   3  -2   25.10    3.30
  -2   3  -2   22.50    3.40
  -2   3  -2   25.40    3.40
   2  -3   2   26.80    4.20
   2  -3   2   22.60    3.80
  -3   3  -2  259.97   18.10
  -3   3  -2  312.17   19.10
  -3   3  -2  234.08   16.60
  -3   3  -2  254.27   17.00
  -3   3  -2  269.57   17.80
   3  -3   2  275.27   17.50
   3  -3   2  306.77   17.90
  -4   3  -2    1.50    2.40
  -4   3  -2    1.80    2.20
  -4   3  -2   10.30    2.60
  -4   3  -2    5.00    2.40
  -4   3  -2    1.80    2.80
  -4   3  -2    3.80    1.70
  -4   3  -2    4.30    3.20
   4  -3   2    4.60    2.60
   4  -3   2    6.10    2.10
   4  -3   2    6.90    1.60
   4  -3   2    6.10    3.90
   4  -3   2    1.30    2.30
  -5   3  -2  160.78   15.50
  -5   3  -2  222.58   18.10
  -5   3  -2  195.98   16.20
  -5   3  -2  199.58   13.00
  -5   3  -2  197.18   13.00
  -5   3  -2  194.28   13.30
  -5   3  -2  215.18   13.80
   5  -3   2  168.38   17.20
   5  -3   2  187.98   13.40
   5  -3   2  179.18   13.40
   5  -3   2  205.08   12.50
   5  -3   2  204.98   13.10
  -6   3  -2   20.40    3.60
  -6   3  -2   27.60    3.10
  -6   3  -2   17.60    2.70
   6  -3   2   27.60    4.00
   6  -3   2   14.20    3.00
   6  -3   2   32.20    3.30
   6  -3   2   31.50    3.70
   6  -3   2   22.90    2.90
   7   2  -2   37.30    3.70
   7   2  -2   41.40    5.10
  -7  -2   2   51.49    3.90
   6   2  -2   13.80    6.70
   6   2  -2    5.60    2.50
  -6  -2   2    8.10    2.80
  -6  -2   2    2.90    5.10
  -6  -2   2    9.20    2.40
  -6  -2   2    7.40    4.60
  -6  -2   2   13.00    3.60
  -6  -2   2    9.60    5.20
   5   2  -2  167.08   12.90
   5   2  -2  135.99   12.60
   5   2  -2  145.49   12.40
   5   2  -2  161.68   13.60
   5   2  -2  141.39   10.20
  -5  -2   2  142.89    9.90
  -5  -2   2  138.79   11.80
  -5  -2   2  136.49   10.40
  -5  -2   2  148.59   12.40
  -5  -2   2  148.99   10.40
  -5  -2   2  139.09   13.70
  -5  -2   2  151.28    9.90
   4   2  -2   43.80    5.40
   4   2  -2   48.60    6.30
   4   2  -2   39.90    5.00
   4   2  -2   44.80    4.20
   4   2  -2   51.99    7.40
   4   2  -2   44.40    4.50
   4   2  -2   48.30    6.00
  -4  -2   2   35.60    6.00
  -4  -2   2   43.60    4.10
  -4  -2   2   41.90    5.80
  -4  -2   2   55.99    7.10
  -4  -2   2   42.00    5.60
   3   2  -2    4.20    2.10
   3   2  -2    2.60    1.60
   3   2  -2    3.70    2.50
   3   2  -2    2.50    2.30
   3   2  -2    2.00    1.90
   3   2  -2    1.90    1.30
   3   2  -2    1.40    1.90
  -3  -2   2    0.20    2.00
  -3  -2   2    0.20    1.60
  -3  -2   2    2.10    1.70
  -3  -2   2    2.60    1.30
  -3  -2   2    4.70    2.60
   2   2  -2  241.38   14.60
   2   2  -2  233.28   14.80
   2   2  -2  218.38   13.90
   2   2  -2  233.18   15.10
  -2  -2   2  230.18   15.00
  -2  -2   2  214.28   14.80
  -2  -2   2  217.88   14.00
  -2  -2   2  223.18   14.50
  -2  -2   2  222.38   14.60
   1   2  -2  990.60   57.99
   1   2  -2 1005.40   58.89
   1   2  -2  895.01   58.29
   1   2  -2  895.91   58.39
   1   2  -2 1032.20   58.79
  -1  -2   2 1036.30   58.49
  -1  -2   2  985.40   58.59
  -1  -2   2 1047.40   58.39
  -1  -2   2  955.80   58.49
   0   2  -2   13.50    2.00
   0   2  -2   10.50    2.00
   0   2  -2   12.10    1.90
   0  -2   2   14.10    1.90
   0  -2   2   15.30    1.90
   0  -2   2   12.00    2.40
   0  -2   2   12.30    1.80
  -1   2  -2  574.04   36.30
  -1   2  -2  592.74   36.30
  -1   2  -2  607.04   36.60
   1  -2   2  623.94   35.80
   1  -2   2  624.74   36.90
   1  -2   2  599.34   36.20
   1  -2   2  607.74   36.10
   1  -2   2  611.24   36.70
  -2   2  -2  315.97   19.50
  -2   2  -2  310.17   19.00
  -2   2  -2  330.87   20.60
  -2   2  -2  333.57   20.10
  -2   2  -2  332.07   19.80
   2  -2   2  303.87   20.20
   2  -2   2  313.17   19.20
   2  -2   2  282.37   19.80
   2  -2   2  292.07   19.30
  -3   2  -2   18.80    4.70
  -3   2  -2   18.70    3.70
  -3   2  -2   20.60    2.60
  -3   2  -2   17.10    3.20
  -3   2  -2   13.90    2.00
  -3   2  -2   18.00    3.00
   3  -2   2   16.00    3.30
   3  -2   2   14.20    3.30
   3  -2   2    8.30    2.60
  -4   2  -2  210.28   14.00
  -4   2  -2  230.58   18.70
  -4   2  -2  209.88   15.30
  -4   2  -2  217.18   14.40
  -4   2  -2  233.98   16.60
  -4   2  -2  205.98   15.60
  -4   2  -2  221.88   14.60
  -4   2  -2  209.48   13.90
   4  -2   2  207.18   15.70
   4  -2   2  226.68   14.60
   4  -2   2  219.68   14.10
   4  -2   2  196.88   16.10
   4  -2   2  230.98   14.70
   4  -2   2  217.58   13.80
  -5   2  -2  110.09   11.10
  -5   2  -2  128.39   10.00
  -5   2  -2  115.19   10.30
  -5   2  -2   87.49    7.30
  -5   2  -2  113.29    8.40
  -5   2  -2  106.09    8.00
  -5   2  -2   99.29    7.60
   5  -2   2   89.79    8.00
   5  -2   2  109.89    7.30
   5  -2   2   94.79    8.10
   5  -2   2   89.99    7.50
   5  -2   2  111.99   11.90
  -6   2  -2   13.80    2.70
  -6   2  -2   16.20    3.40
  -6   2  -2   10.40    2.90
  -6   2  -2   13.20    2.40
   6  -2   2    9.40    2.40
   6  -2   2   12.50    2.60
   6  -2   2   11.90    2.00
   6  -2   2    7.50    4.30
   6  -2   2   16.60    3.10
  -7   2  -2   89.29    6.40
  -7   2  -2   89.89    6.40
  -7   2  -2  104.69    6.90
   7  -2   2   89.49    6.20
   7   1  -2    2.10    1.60
   7   1  -2    4.10    1.60
  -7  -1   2    5.20    1.80
  -7  -1   2    4.80    2.60
   6   1  -2   43.40    5.80
   6   1  -2   63.29   12.20
  -6  -1   2   44.40    9.70
  -6  -1   2   60.19    8.10
  -6  -1   2   47.50    6.30
  -6  -1   2   53.19    8.20
  -6  -1   2   57.39    4.90
  -6  -1   2   38.60   11.40
   5   1  -2   44.20    4.40
   5   1  -2   39.20    4.60
   5   1  -2   38.40    4.70
   5   1  -2   37.20    7.20
   5   1  -2   45.00    5.70
   5   1  -2   43.10    5.40
   5   1  -2   49.90    6.70
  -5  -1   2   48.90    7.80
  -5  -1   2   41.70    6.10
  -5  -1   2   47.80    7.90
  -5  -1   2   44.90    6.60
  -5  -1   2   49.99    5.10
  -5  -1   2   40.20    5.10
  -5  -1   2   40.70    5.40
  -5  -1   2   45.10    4.40
  -5  -1   2   42.30    4.20
   4   1  -2  355.86   21.80
   4   1  -2  345.27   22.30
   4   1  -2  350.36   22.80
   4   1  -2  389.36   23.30
   4   1  -2  351.36   23.20
   4   1  -2  335.87   24.10
   4   1  -2  357.26   22.80
  -4  -1   2  366.26   23.20
  -4  -1   2  382.26   24.40
  -4  -1   2  346.67   23.40
  -4  -1   2  337.17   21.50
  -4  -1   2  361.16   22.10
  -4  -1   2  340.07   24.00
  -4  -1   2  331.47   21.90
   3   1  -2  166.38   11.50
   3   1  -2  157.38   11.20
   3   1  -2  164.08   12.00
   3   1  -2  163.88   11.30
   3   1  -2  157.08   11.70
  -3  -1   2  177.78   11.50
  -3  -1   2  169.08   12.20
  -3  -1   2  157.18   10.40
  -3  -1   2  159.18   10.70
  -3  -1   2  183.48   12.90
  -3  -1   2  172.28   11.70
   2   1  -2   -1.30    1.40
   2   1  -2    0.70    1.40
   2   1  -2    0.40    1.50
   2   1  -2    2.20    1.40
  -2  -1   2    3.20    1.50
  -2  -1   2    0.40    1.50
  -2  -1   2    3.10    1.50
  -2  -1   2    1.20    1.70
   1   1  -2  467.75   30.20
   1   1  -2  493.35   30.50
   1   1  -2  559.74   30.70
   1   1  -2  486.75   30.30
  -1  -1   2  562.94   30.60
  -1  -1   2  474.15   30.30
  -1  -1   2  503.25   30.20
  -1  -1   2  476.05   30.50
   0   1  -2 9111.69  542.45
   0  -1   2 8997.70  645.84
  -1   1  -2  246.08   16.50
  -1   1  -2  238.68   16.40
  -1   1  -2  262.47   16.40
   1  -1   2  277.77   16.30
   1  -1   2  280.77   16.80
   1  -1   2  267.07   16.50
   1  -1   2  284.97   16.20
   1  -1   2  289.67   16.50
   1  -1   2  249.38   16.30
  -2   1  -2  696.03   40.00
  -2   1  -2  622.94   40.60
  -2   1  -2  643.14   41.40
  -2   1  -2  722.53   41.00
  -2   1  -2  643.44   40.40
   2  -1   2  582.64   40.60
   2  -1   2  738.13   40.30
   2  -1   2  720.43   40.50
   2  -1   2  692.33   40.70
  -3   1  -2  262.67   18.80
  -3   1  -2  298.37   18.90
  -3   1  -2  269.57   17.00
  -3   1  -2  254.97   17.90
  -3   1  -2  306.87   17.50
  -3   1  -2  259.57   18.20
   3  -1   2  271.97   17.60
   3  -1   2  282.17   18.20
   3  -1   2  309.07   17.60
   3  -1   2  268.77   17.80
   3  -1   2  266.27   18.40
  -4   1  -2    1.30    2.40
  -4   1  -2    3.40    1.80
  -4   1  -2    1.40    1.60
  -4   1  -2    3.10    1.90
  -4   1  -2    1.30    2.30
  -4   1  -2   -0.10    1.30
  -4   1  -2    0.70    2.20
  -4   1  -2    2.30    3.80
   4  -1   2    1.20    2.20
   4  -1   2    5.70    2.90
   4  -1   2    1.00    2.60
   4  -1   2    1.90    2.20
   4  -1   2    6.10    3.00
  -5   1  -2   65.09    5.40
  -5   1  -2   61.69    6.10
  -5   1  -2   52.99    5.70
  -5   1  -2   51.79    9.20
  -5   1  -2   74.19   10.50
  -5   1  -2   68.69    5.40
   5  -1   2   67.79    5.20
   5  -1   2   60.79    6.10
   5  -1   2   58.19    8.50
   5  -1   2   64.49    5.80
   5  -1   2   57.59    6.60
  -6   1  -2    8.30    7.80
  -6   1  -2    5.00    2.90
  -6   1  -2    4.60    2.10
  -6   1  -2    6.30    2.30
  -6   1  -2    5.50    2.20
   6  -1   2    0.30    2.30
   6  -1   2    5.90    1.90
   6  -1   2    4.10    1.90
   6  -1   2    1.40    2.40
  -7   1  -2   22.40    2.90
  -7   1  -2   20.50    2.50
  -7   1  -2   32.70    4.30
   7  -1   2   23.50    2.40
   7  -1   2   13.90    2.40
   7   0  -2    1.80    1.20
   7   0  -2    2.00    1.30
  -7   0   2    0.90    1.70
  -7   0   2    3.80    1.70
  -7   0   2    4.90    2.50
   6   0  -2    5.40    2.30
   6   0  -2    2.20    2.60
   6   0  -2    3.30    1.80
  -6   0   2    4.60    2.10
  -6   0   2   -7.60    6.20
  -6   0   2    6.40    2.90
  -6   0   2    4.10    2.00
  -6   0   2    3.90    2.10
   5   0  -2   42.40    4.10
   5   0  -2   48.00    6.60
   5   0  -2   36.80    6.80
   5   0  -2   40.70    4.20
   5   0  -2   48.10    5.40
  -5   0   2   53.29    7.20
  -5   0   2   38.10    7.00
  -5   0   2   42.20    6.30
  -5   0   2   47.10    8.30
  -5   0   2   38.90    4.50
  -5   0   2   35.90    4.50
  -5   0   2   41.60    4.10
  -5   0   2   38.90    4.30
   4   0  -2    2.90    2.50
   4   0  -2    1.80    2.30
   4   0  -2    4.70    2.00
   4   0  -2    1.40    1.90
   4   0  -2   -0.30    2.20
   4   0  -2    3.60    2.30
   4   0  -2    1.90    2.50
  -4   0   2    3.60    1.80
  -4   0   2    1.30    1.50
  -4   0   2    0.90    2.50
  -4   0   2    3.70    1.80
  -4   0   2    1.90    3.10
  -4   0   2    1.60    2.10
  -4   0   2    1.00    2.20
   3   0  -2  609.34   36.50
   3   0  -2  611.74   36.80
   3   0  -2  629.84   36.60
   3   0  -2  555.74   36.80
   3   0  -2  617.64   37.70
  -3   0   2  592.14   37.00
  -3   0   2  564.94   35.80
  -3   0   2  600.54   38.00
  -3   0   2  631.34   37.60
  -3   0   2  604.64   36.80
   2   0  -2   58.09    4.90
   2   0  -2   60.49    4.90
   2   0  -2   64.59    4.60
   2   0  -2   60.59    5.00
   2   0  -2   54.79    4.60
  -2   0   2   53.49    4.80
  -2   0   2   59.59    5.10
  -2   0   2   67.39    5.90
  -2   0   2   64.89    4.80
   1   0  -2 1323.07   89.99
   0   0  -2 4878.01  297.47
   0   0   2 5124.29  387.06
  -1   0  -2  494.35   29.60
  -1   0  -2  498.75   29.70
   1   0   2  460.75   29.60
   1   0   2  533.25   29.60
   1   0   2  463.05   29.60
   1   0   2  484.95   29.80
   1   0   2  541.45   29.90
  -2   0  -2  727.03   43.50
  -2   0  -2  737.33   43.30
  -2   0  -2  734.03   43.00
  -2   0  -2  773.22   43.90
  -2   0  -2  758.22   43.80
   2   0   2  722.43   43.60
   2   0   2  693.73   43.50
   2   0   2  777.02   43.30
   2   0   2  690.63   43.40
   2   0   2  689.13   43.20
   2   0   2  669.93   43.30
  -3   0  -2  592.44   35.10
  -3   0  -2  612.14   37.10
  -3   0  -2  563.14   34.80
  -3   0  -2  608.74   35.80
  -3   0  -2  572.04   36.30
  -3   0  -2  599.74   36.00
   3   0   2  573.54   36.00
   3   0   2  568.24   36.00
   3   0   2  546.85   35.70
   3   0   2  596.44   35.70
   3   0   2  575.64   35.50
   3   0   2  617.04   35.70
  -4   0  -2  398.16   25.00
  -4   0  -2  372.56   25.90
  -4   0  -2  409.76   26.00
  -4   0  -2  378.76   23.80
  -4   0  -2  407.56   25.80
  -4   0  -2  391.96   23.50
   4   0   2  377.66   23.50
   4   0   2  423.56   24.60
   4   0   2  320.87   24.20
   4   0   2  362.76   25.20
  -5   0  -2   29.90    3.80
  -5   0  -2   23.40    3.60
  -5   0  -2   33.60    7.00
  -5   0  -2   26.20    3.20
  -5   0  -2   26.40    4.80
  -5   0  -2   32.80    4.30
  -5   0  -2   26.50    5.80
  -5   0  -2   34.40    5.90
   5   0   2   35.90    4.30
   5   0   2   25.80    4.20
   5   0   2   25.00    5.80
  -6   0  -2   39.50    5.20
  -6   0  -2   42.40    4.50
  -6   0  -2   47.20    4.40
  -6   0  -2   38.90    8.40
  -6   0  -2   42.90    7.20
  -6   0  -2   41.90    8.60
  -6   0  -2   38.90    4.70
   6   0   2   38.80    4.20
   6   0   2   35.00    8.70
   6   0   2   48.50    4.80
  -7   0  -2   38.70    6.70
  -7   0  -2   50.99    4.40
  -7   0  -2   46.10    5.60
   7   0   2   44.70    4.10
   7   0   2   50.79    4.30
   7  -1  -2   89.29    6.20
   7  -1  -2   83.39    6.10
  -7   1   2   91.09    6.80
  -7   1   2   86.39    6.30
  -7   1   2   94.09    6.20
   6  -1  -2  148.39   10.70
   6  -1  -2  125.09   10.70
   6  -1  -2  148.79   10.00
   6  -1  -2  159.88   10.00
  -6   1   2  148.09   10.60
  -6   1   2  146.59   11.10
  -6   1   2  172.88   10.50
  -6   1   2  146.59   10.20
   5  -1  -2   19.30    5.60
   5  -1  -2    9.90    2.40
   5  -1  -2    8.70    2.10
   5  -1  -2   11.90    5.30
   5  -1  -2    9.20    3.00
   5  -1  -2   16.80    3.60
   5  -1  -2    7.80    2.40
  -5   1   2   15.00    4.90
  -5   1   2   12.80    3.10
  -5   1   2   13.00    4.20
  -5   1   2   14.40    4.00
  -5   1   2   15.80    3.30
  -5   1   2   17.10    7.70
  -5   1   2   16.60    2.80
   4  -1  -2  101.19    8.20
   4  -1  -2  111.79    7.60
   4  -1  -2  106.99    7.10
   4  -1  -2   93.59    7.20
   4  -1  -2  107.59    9.40
   4  -1  -2  111.39    9.90
   4  -1  -2  101.49    7.90
  -4   1   2  130.69   11.70
  -4   1   2   93.29    7.30
  -4   1   2   95.69    7.10
  -4   1   2  104.59    7.60
  -4   1   2   90.99    8.20
  -4   1   2   97.19    7.70
  -4   1   2  112.09    9.60
  -4   1   2  104.49    8.70
   3  -1  -2    3.20    2.00
   3  -1  -2   -0.20    1.50
   3  -1  -2   -1.10    1.40
   3  -1  -2    2.20    2.30
  -3   1   2    1.10    1.50
  -3   1   2    1.30    1.80
  -3   1   2    1.30    1.00
  -3   1   2    0.50    1.20
  -3   1   2    3.60    2.90
  -3   1   2   -0.30    1.40
   2  -1  -2  319.07   18.70
   2  -1  -2  271.47   17.40
   2  -1  -2  271.07   17.50
   2  -1  -2  286.97   17.00
   2  -1  -2  267.37   18.00
  -2   1   2  283.07   17.70
  -2   1   2  281.47   17.80
  -2   1   2  291.57   17.30
  -2   1   2  303.47   18.10
   1  -1  -2   49.70    4.00
   1  -1  -2   45.90    4.00
   1  -1  -2   47.90    3.40
   1  -1  -2   51.89    3.40
  -1   1   2   49.50    3.50
  -1   1   2   46.30    3.70
  -1   1   2   52.59    3.70
  -1   1   2   55.09    3.60
   0  -1  -2  455.55   26.00
   0  -1  -2  456.75   26.20
   0  -1  -2  462.95   25.90
   0  -1  -2  439.56   26.00
   0   1   2  459.45   26.10
   0   1   2  396.96   26.00
   0   1   2  406.16   25.90
  -1  -1  -2 3548.45  220.78
   1   1   2 3833.12  354.86
  -2  -1  -2   -0.10    1.30
  -2  -1  -2    0.40    1.50
  -2  -1  -2    1.10    1.70
  -2  -1  -2    0.60    1.30
   2   1   2    0.60    1.30
   2   1   2   -0.30    1.60
   2   1   2    0.70    1.30
   2   1   2    0.60    1.10
   2   1   2    1.80    1.50
   2   1   2    0.70    0.80
  -3  -1  -2    1.60    1.80
  -3  -1  -2    2.50    1.80
  -3  -1  -2    5.80    2.50
  -3  -1  -2    1.50    2.20
   3   1   2    2.50    2.10
   3   1   2    1.70    1.70
   3   1   2    4.50    2.10
   3   1   2    3.00    1.50
  -4  -1  -2  172.28   12.60
  -4  -1  -2  164.58   10.90
  -4  -1  -2  159.58   12.10
  -4  -1  -2  176.88   13.20
  -4  -1  -2  172.68   11.30
  -4  -1  -2  168.18   13.00
   4   1   2  158.28   12.40
   4   1   2  181.98   12.50
   4   1   2  175.08   11.70
   4   1   2  143.99   12.80
   4   1   2  165.08   12.00
   4   1   2  185.88   12.70
  -5  -1  -2  414.56   26.50
  -5  -1  -2  414.26   29.10
  -5  -1  -2  462.05   28.80
  -5  -1  -2  434.26   26.00
  -5  -1  -2  438.26   26.60
  -5  -1  -2  444.26   26.50
  -5  -1  -2  399.66   29.20
  -5  -1  -2  418.96   25.90
  -5  -1  -2  454.55   28.20
   5   1   2  428.56   26.10
   5   1   2  450.85   27.50
   5   1   2  380.76   26.30
   5   1   2  398.36   25.90
   5   1   2  399.26   28.50
  -6  -1  -2    1.50    2.20
  -6  -1  -2   -0.80    4.50
  -6  -1  -2    3.00    4.10
  -6  -1  -2    5.50    2.90
  -6  -1  -2   -1.80    2.60
  -6  -1  -2   -2.00    1.60
  -6  -1  -2   -3.30    5.90
  -6  -1  -2    0.90    3.50
  -6  -1  -2   -1.40    1.70
   6   1   2    3.90    3.40
   6   1   2    0.70    1.80
   6   1   2    0.10    1.70
   6   1   2   -8.60   11.10
  -7  -1  -2  114.59    7.70
  -7  -1  -2  105.09    8.20
  -7  -1  -2  108.09    7.90
   7   1   2  116.39    7.90
   7  -2  -2    9.10    2.00
   7  -2  -2   12.20    1.80
  -7   2   2    9.00    1.60
  -7   2   2   13.30    2.00
  -7   2   2   14.00    2.60
   6  -2  -2  109.79    7.30
   6  -2  -2  102.59    8.10
   6  -2  -2  114.89    8.80
   6  -2  -2  121.69    8.00
   6  -2  -2  110.89    8.60
   6  -2  -2  103.59    7.90
  -6   2   2  114.89    8.40
  -6   2   2  117.69    8.10
  -6   2   2  107.29    8.70
  -6   2   2  117.69    8.20
   5  -2  -2  958.20   54.39
   5  -2  -2  830.82   54.69
   5  -2  -2  788.42   56.89
   5  -2  -2  972.10   59.19
   5  -2  -2  973.20   55.59
   5  -2  -2  866.41   54.79
  -5   2   2  902.91   54.69
  -5   2   2  935.91   55.09
  -5   2   2  854.01   54.69
  -5   2   2  956.50   57.29
  -5   2   2 1011.80   58.79
  -5   2   2  927.51   55.39
  -5   2   2  955.50   56.79
   4  -2  -2  272.07   19.10
   4  -2  -2  249.58   15.50
   4  -2  -2  240.98   17.70
   4  -2  -2  281.97   16.00
   4  -2  -2  236.18   16.00
   4  -2  -2  250.77   16.50
   4  -2  -2  255.87   16.60
  -4   2   2  244.88   16.10
  -4   2   2  217.08   17.70
  -4   2   2  270.07   17.60
  -4   2   2  228.88   15.60
  -4   2   2  250.87   17.10
  -4   2   2  270.37   18.50
   3  -2  -2   -0.20    2.30
   3  -2  -2   -0.10    1.90
  -3   2   2    2.20    1.90
  -3   2   2   -0.70    1.20
  -3   2   2    2.40    1.30
  -3   2   2    0.60    1.30
  -3   2   2    1.70    1.60
   2  -2  -2   36.20    4.60
   2  -2  -2   38.50    4.30
  -2   2   2   38.10    3.60
  -2   2   2   37.90    4.20
  -2   2   2   32.50    3.20
  -2   2   2   40.00    2.80
  -2   2   2   34.70    3.30
   1  -2  -2 1353.76   76.99
  -1   2   2 1343.97   76.09
  -1   2   2 1178.98   75.99
  -1   2   2 1312.77   76.19
   0  -2  -2 8100.49  505.95
  -1  -2  -2 1018.80   61.79
  -1  -2  -2 1127.59   61.49
  -1  -2  -2 1012.90   61.79
  -1  -2  -2 1031.60   61.79
  -2  -2  -2  519.75   30.50
  -2  -2  -2  503.45   30.60
  -2  -2  -2  498.15   30.80
  -2  -2  -2  511.95   30.80
   2   2   2  489.55   30.10
   2   2   2  509.45   30.70
   2   2   2  513.15   30.90
   2   2   2  522.85   30.50
   2   2   2  480.45   30.90
  -3  -2  -2    1.90    2.20
  -3  -2  -2   -0.40    1.60
  -3  -2  -2    4.10    2.10
  -3  -2  -2    2.80    1.80
  -3  -2  -2    3.00    1.40
   3   2   2    2.90    1.50
   3   2   2    4.00    1.90
   3   2   2    1.20    1.80
   3   2   2    2.40    1.70
   3   2   2    4.60    2.30
  -4  -2  -2   58.99    7.30
  -4  -2  -2   58.59    5.30
  -4  -2  -2   63.69    6.90
  -4  -2  -2   69.89    7.30
  -4  -2  -2   60.89    6.50
  -4  -2  -2   62.69    4.90
   4   2   2   61.99    4.70
   4   2   2   65.99    5.30
   4   2   2   64.69    6.70
   4   2   2   73.49    6.10
   4   2   2   62.49    7.30
   4   2   2   58.49    6.70
   4   2   2   71.39    6.40
  -5  -2  -2   35.10    5.40
  -5  -2  -2   39.30    6.60
  -5  -2  -2   32.10    4.00
  -5  -2  -2   24.40    3.90
  -5  -2  -2   32.20    6.40
  -5  -2  -2   28.40    5.30
  -5  -2  -2   27.90    3.30
  -5  -2  -2   26.60    3.20
  -5  -2  -2   35.40    4.10
   5   2   2   27.50    5.30
   5   2   2   42.60    6.40
   5   2   2   30.10    5.50
   5   2   2   34.10    3.90
   5   2   2   35.70    4.00
   5   2   2   26.20    4.70
  -6  -2  -2   65.79    5.50
  -6  -2  -2   36.90   10.50
  -6  -2  -2   69.89    9.10
  -6  -2  -2   63.69    5.90
  -6  -2  -2   66.49    8.50
  -6  -2  -2   46.90    8.30
  -6  -2  -2   69.19    5.90
  -6  -2  -2   44.50    6.40
  -6  -2  -2   65.59    5.30
   6   2   2   65.89    5.80
   6   2   2   75.79    8.00
   6   2   2   60.19    9.70
   6   2   2   58.59    5.50
   6   2   2   63.39    5.60
  -7  -2  -2  156.48   11.20
  -7  -2  -2  179.08   11.50
  -7  -2  -2  189.88   15.00
  -7  -2  -2  164.68   11.50
   7   2   2  153.58   11.00
   6  -3  -2   21.30    2.80
   6  -3  -2   22.00    3.30
   6  -3  -2   31.90    3.50
   6  -3  -2   30.00    3.20
   6  -3  -2   29.30    5.60
   6  -3  -2   25.40    3.00
  -6   3   2   23.10    2.90
  -6   3   2   21.60    2.90
  -6   3   2   19.90    3.10
  -6   3   2   23.10    3.60
   5  -3  -2  892.31   54.89
   5  -3  -2 1002.60   59.19
   5  -3  -2  915.51   54.29
   5  -3  -2  873.21   54.29
   5  -3  -2  986.70   54.99
   5  -3  -2  842.82   53.39
   5  -3  -2  926.31   54.39
   5  -3  -2  810.52   57.19
  -5   3   2  911.01   54.49
  -5   3   2  872.71   54.79
  -5   3   2  875.41   54.19
  -5   3   2  968.80   54.39
   4  -3  -2  436.96   27.50
   4  -3  -2  483.55   31.70
   4  -3  -2  464.75   28.40
   4  -3  -2  482.55   28.30
   4  -3  -2  480.95   28.90
   4  -3  -2  403.56   30.10
   4  -3  -2  464.45   28.70
  -4   3   2  417.26   28.10
  -4   3   2  475.25   29.30
  -4   3   2  511.65   30.90
  -4   3   2  476.35   28.50
  -4   3   2  421.26   27.90
  -4   3   2  479.55   29.70
   3  -3  -2   18.30    4.00
   3  -3  -2   25.80    5.30
   3  -3  -2   31.90    3.80
   3  -3  -2   30.00    3.40
   3  -3  -2   31.80    3.30
   3  -3  -2   31.00    4.00
  -3   3   2   23.20    3.90
  -3   3   2   24.50    3.60
  -3   3   2   25.40    2.90
  -3   3   2   30.30    3.70
   2  -3  -2   -0.60    1.50
   2  -3  -2    0.80    2.00
  -2   3   2    3.70    1.40
  -2   3   2   -1.10    1.60
   0  -3  -2  207.08   13.30
   0  -3  -2  206.28   13.00
   0   3   2  200.48   12.20
   0   3   2  200.38   12.20
   0   3   2  204.78   12.20
   0   3   2  211.98   12.20
  -1  -3  -2    2.80    0.90
  -1  -3  -2    2.00    0.80
  -1  -3  -2    1.40    0.80
   1   3   2    2.00    0.90
   1   3   2    0.50    1.00
   1   3   2    1.70    1.00
   1   3   2    0.50    1.20
  -2  -3  -2 1565.34   98.59
  -2  -3  -2 1578.14   98.49
  -2  -3  -2 1643.64   98.69
   2   3   2 1819.62   99.29
   2   3   2 1723.73   98.09
  -3  -3  -2 1299.77   77.89
  -3  -3  -2 1177.18   78.69
  -3  -3  -2 1257.47   77.59
   3   3   2 1366.46   78.09
   3   3   2 1255.17   76.69
   3   3   2 1380.86   78.59
   3   3   2 1328.37   77.09
   3   3   2 1355.06   77.79
  -4  -3  -2  237.98   15.60
  -4  -3  -2  226.28   14.00
  -4  -3  -2  199.28   14.50
  -4  -3  -2  223.18   16.50
  -4  -3  -2  240.98   16.00
  -4  -3  -2  209.08   16.00
  -4  -3  -2  222.08   14.50
   4   3   2  244.38   16.70
   4   3   2  237.98   15.90
   4   3   2  224.58   14.10
   4   3   2  234.78   14.50
   4   3   2  223.88   14.00
   4   3   2  222.58   16.20
   4   3   2  219.08   14.50
   4   3   2  227.08   15.50
  -5  -3  -2  102.29    7.20
  -5  -3  -2  110.39    9.50
  -5  -3  -2  101.89    7.70
  -5  -3  -2   99.39    9.60
  -5  -3  -2  101.09    7.70
  -5  -3  -2   95.69   11.70
  -5  -3  -2   98.59    7.20
  -5  -3  -2   97.19   10.20
  -5  -3  -2  102.59    8.30
   5   3   2   95.79    7.60
   5   3   2   99.99    9.80
   5   3   2  103.29   10.10
   5   3   2   97.39    7.30
   5   3   2  102.19    7.70
   5   3   2  101.59    9.20
   5   3   2  109.49    9.70
   5   3   2  100.19    7.20
  -6  -3  -2   36.40    7.10
  -6  -3  -2   24.40    3.50
  -6  -3  -2   33.70    4.10
  -6  -3  -2   30.00    6.40
  -6  -3  -2   28.00    6.40
  -6  -3  -2   23.40    3.10
  -6  -3  -2   29.80    3.90
   6   3   2   28.40    3.80
   6   3   2   33.30    6.00
   6   3   2   35.70    4.10
   6   3   2   23.00   11.20
   6   3   2   15.10    6.70
   6   3   2   20.70    6.70
  -7  -3  -2  694.03   44.30
  -7  -3  -2  772.42   42.00
   7   3   2  662.73   41.30
   7   3   2  646.34   41.80
   6  -4  -2  195.28   12.10
   6  -4  -2  179.48   11.50
   6  -4  -2  163.78   11.70
   6  -4  -2  174.98   11.50
   6  -4  -2  188.38   11.50
  -6   4   2  193.88   12.80
  -6   4   2  164.18   12.10
  -6   4   2  177.38   11.50
   5  -4  -2   93.99    7.10
   5  -4  -2  100.39    7.30
   5  -4  -2   93.19    7.80
   5  -4  -2   91.69    7.00
   5  -4  -2  104.19    8.00
   5  -4  -2   81.59    7.20
  -5   4   2   93.39    7.60
  -5   4   2   98.79    7.10
  -5   4   2   98.39    7.30
  -5   4   2   99.59    7.70
   4  -4  -2    3.10    2.00
   4  -4  -2    2.10    3.60
   4  -4  -2    3.90    2.30
   4  -4  -2    2.00    2.30
   4  -4  -2    4.80    2.00
   4  -4  -2    2.90    4.20
   4  -4  -2    3.80    1.70
   4  -4  -2    2.80    2.00
  -4   4   2    3.90    2.10
  -4   4   2    6.30    3.40
  -4   4   2    9.80    2.00
   3  -4  -2  754.82   47.00
   3  -4  -2  772.72   44.80
   3  -4  -2  757.52   44.60
   3  -4  -2  760.92   44.30
   3  -4  -2  748.73   44.10
   3  -4  -2  764.52   44.20
   3  -4  -2  789.22   46.50
   3  -4  -2  720.13   44.10
  -3   4   2  681.93   43.80
  -3   4   2  670.23   46.50
  -3   4   2  658.23   46.00
  -3   4   2  749.53   45.40
  -3   4   2  690.73   43.70
   2  -4  -2  167.98   12.60
   2  -4  -2  191.38   13.40
  -2   4   2  175.48   11.10
  -2   4   2  165.88   10.60
  -2   4   2  171.08   11.20
  -2   4   2  180.78   11.60
   1  -4  -2 1599.84   91.79
   1  -4  -2 1614.34   91.29
  -1   4   2 1606.44   89.69
  -1   4   2 1383.66   90.09
  -1   4   2 1595.24   89.69
  -1   4   2 1514.65   89.69
  -1   4   2 1397.26   89.99
  -1   4   2 1546.55   89.79
   0   4   2 2758.12  154.08
   0   4   2 2355.56  153.88
   0   4   2 2780.22  154.08
   1   4   2   16.20    2.00
   1   4   2   13.80    2.00
   1   4   2   13.60    2.50
   1   4   2   15.20    3.20
  -2  -4  -2   -0.30    0.90
  -2  -4  -2    0.00    1.30
  -2  -4  -2   -0.50    1.20
   2   4   2    0.00    1.20
   2   4   2    0.60    1.20
   2   4   2    1.10    1.20
   2   4   2    0.40    2.50
   2   4   2    0.50    1.50
  -3  -4  -2  874.21   50.79
  -3  -4  -2  842.62   51.29
  -3  -4  -2  820.12   51.39
   3   4   2  854.51   51.69
   3   4   2  862.61   50.89
   3   4   2  816.42   50.09
   3   4   2  800.52   49.80
   3   4   2  850.21   51.19
  -4  -4  -2   48.90    6.20
  -4  -4  -2   58.39    6.50
  -4  -4  -2   62.79    6.30
  -4  -4  -2   45.50    4.80
   4   4   2   53.29    6.40
   4   4   2   51.09    6.90
   4   4   2   53.89    4.80
   4   4   2   49.30    7.10
   4   4   2   48.50    4.40
   4   4   2   57.49    6.30
  -5  -4  -2  133.29    9.40
  -5  -4  -2  136.99   11.90
  -5  -4  -2  145.49   12.50
   5   4   2  123.39   12.00
   5   4   2  152.98   10.60
   5   4   2  144.89    9.70
   5   4   2  140.19   11.70
   5   4   2  135.09   10.10
   5   4   2  162.68   10.80
   5   4   2  135.09   13.20
   5   4   2  144.49   12.20
  -6  -4  -2   22.30    5.00
  -6  -4  -2   35.60    7.20
  -6  -4  -2   24.30    3.50
  -6  -4  -2   33.10    4.00
  -6  -4  -2   21.50    6.80
   6   4   2   26.60    5.80
   6   4   2   27.20    3.70
   6   4   2   33.20    3.90
  -7  -4  -2   73.09    7.50
  -7  -4  -2   58.59    5.50
   7   4   2   71.49    6.10
   7   4   2   60.29    5.40
   6  -5  -2   95.09    6.50
   6  -5  -2   97.49    6.30
   6  -5  -2   77.39    6.30
   6  -5  -2   90.09    6.30
  -6   5   2  101.89    6.20
   5  -5  -2  471.45   27.30
   5  -5  -2  488.05   26.90
   5  -5  -2  430.86   26.70
   5  -5  -2  397.26   27.10
   5  -5  -2  402.86   26.80
  -5   5   2  406.16   26.60
  -5   5   2  472.35   28.20
   4  -5  -2  192.18   17.70
   4  -5  -2  208.98   14.10
   4  -5  -2  185.88   13.60
   4  -5  -2  218.38   13.90
   4  -5  -2  230.58   14.70
   4  -5  -2  202.98   16.90
   4  -5  -2  214.48   13.80
   4  -5  -2  209.38   14.30
  -4   5   2  223.08   14.50
  -4   5   2  205.28   13.50
   3  -5  -2  464.35   27.90
   3  -5  -2  492.25   28.70
   3  -5  -2  453.25   30.50
   3  -5  -2  446.66   27.80
   3  -5  -2  491.85   31.60
   3  -5  -2  468.45   28.10
  -3   5   2  418.36   27.70
  -3   5   2  461.25   29.10
  -3   5   2  442.86   27.70
  -3   5   2  451.15   28.70
  -3   5   2  419.96   27.90
   2  -5  -2  924.11   54.39
   2  -5  -2  870.11   55.99
   2  -5  -2  919.51   56.89
   2  -5  -2  917.31   54.69
   2  -5  -2  898.41   54.79
   2  -5  -2  910.91   54.19
  -2   5   2  921.31   53.79
  -2   5   2  894.51   53.69
   1  -5  -2   61.49    7.50
   1  -5  -2   72.19    6.70
  -1   5   2   77.29    5.20
  -1   5   2   72.19    5.00
   0  -5  -2   60.49    6.50
   0  -5  -2   59.99    5.80
   0   5   2   50.59    3.80
   0   5   2   50.89    4.00
   0   5   2   57.69    4.10
   0   5   2   54.99    3.80
   0   5   2   56.99    4.30
   0   5   2   56.69    4.20
   1   5   2   18.60    3.40
   1   5   2   15.70    2.20
   1   5   2   12.30    2.30
   1   5   2   13.90    1.70
   1   5   2   16.20    2.20
   2   5   2   84.89    6.00
   2   5   2   88.79    9.40
   2   5   2   89.39    6.90
   2   5   2   83.69    6.10
   2   5   2   82.19    6.60
   2   5   2   98.39    7.60
  -3  -5  -2  835.82   50.09
  -3  -5  -2  761.32   50.89
  -3  -5  -2  778.72   51.09
   3   5   2  841.32   51.79
   3   5   2  821.82   51.39
   3   5   2  875.91   50.59
   3   5   2  923.01   52.69
   3   5   2  897.11   53.09
   3   5   2  864.71   50.19
  -4  -5  -2  139.79   11.80
  -4  -5  -2  141.49   12.10
  -4  -5  -2  171.68   11.00
  -4  -5  -2  156.08   10.60
  -4  -5  -2  165.48   11.60
  -4  -5  -2  164.98   11.00
   4   5   2  150.58   10.50
   4   5   2  159.78   12.50
   4   5   2  167.48   10.50
   4   5   2  135.19   13.00
   4   5   2  171.28   12.30
   4   5   2  162.78   11.00
   4   5   2  152.78   13.20
   4   5   2  158.08   11.00
  -5  -5  -2   28.20    3.60
  -5  -5  -2   13.50    5.80
  -5  -5  -2   23.10    4.70
  -5  -5  -2   27.80    3.70
  -5  -5  -2   32.30    6.30
   5   5   2   25.20    3.20
   5   5   2   28.60    5.60
   5   5   2   30.20    4.00
   5   5   2   26.40    3.60
   5   5   2   37.20    4.70
   5   5   2   25.30    6.70
   5   5   2   24.10    5.80
   5   5   2   35.80    5.80
   5   5   2   31.20    4.00
  -6  -5  -2  335.07   22.90
  -6  -5  -2  418.46   25.70
  -6  -5  -2  371.46   23.00
   6   5   2  382.66   23.20
   6   5   2  362.46   26.20
   6   5   2  370.26   22.30
   6   5   2  339.67   23.10
  -7  -5  -2  114.69    7.90
  -7  -5  -2  101.59    8.10
   7   5   2  128.89    8.20
   7   5   2  112.09    8.20
   5  -6  -2  451.25   25.70
   5  -6  -2  413.26   25.50
   5  -6  -2  387.36   25.70
   5  -6  -2  404.06   26.10
   5  -6  -2  444.46   26.10
  -5   6   2  433.36   25.50
   4  -6  -2   46.70    4.90
   4  -6  -2   51.09    5.20
   4  -6  -2   49.90    4.40
   4  -6  -2   50.39    4.60
   4  -6  -2   51.59    5.50
  -4   6   2   47.10    4.60
   3  -6  -2  108.29    8.80
   3  -6  -2  118.09    8.20
   3  -6  -2  111.49   11.80
   3  -6  -2  108.59    8.10
   3  -6  -2  103.09   12.20
   3  -6  -2  103.59    8.60
   3  -6  -2  119.29    8.10
   3  -6  -2  112.59    8.30
  -3   6   2   97.09    8.80
  -3   6   2  112.59    7.90
   2  -6  -2    2.80    1.80
   2  -6  -2    4.00    2.30
   2  -6  -2    2.30    2.40
   2  -6  -2   -0.50    3.20
   2  -6  -2    3.40    1.90
   2  -6  -2    1.00    1.70
   2  -6  -2    5.90    3.60
   2  -6  -2    3.10    2.20
   2  -6  -2   -2.20    2.60
  -2   6   2    2.30    1.70
  -2   6   2    2.10    1.50
   1  -6  -2 1055.89   65.29
   1  -6  -2 1077.79   66.69
   1  -6  -2 1128.29   67.69
   1  -6  -2 1050.59   65.39
   1  -6  -2 1140.29   65.39
   1  -6  -2 1176.78   65.49
   1  -6  -2 1062.09   64.79
  -1   6   2 1097.79   64.89
  -1   6   2 1042.90   64.79
   0  -6  -2   11.90    3.40
   0   6   2    8.40    2.60
   0   6   2    8.10    1.30
   0   6   2    8.60    1.80
   0   6   2    8.90    1.40
   1   6   2   16.30    2.10
   1   6   2   13.50    2.20
   1   6   2   13.20    2.20
   1   6   2   12.60    2.70
  -2  -6  -2   23.90    3.20
  -2  -6  -2   25.00    3.50
   2   6   2   18.20    2.60
   2   6   2   24.10    2.60
   2   6   2   24.20    3.50
   2   6   2   19.40    3.10
  -3  -6  -2   37.10    4.20
  -3  -6  -2   30.60    3.70
  -3  -6  -2   29.50    3.30
   3   6   2   27.70    3.20
   3   6   2   23.90    3.50
   3   6   2   32.30    4.50
   3   6   2   23.00    2.90
   3   6   2   31.60    5.30
   3   6   2   35.70    7.50
   3   6   2   29.30    3.80
   3   6   2   21.60    4.20
  -4  -6  -2   16.00    2.80
  -4  -6  -2    9.50    2.80
  -4  -6  -2    5.70    2.80
  -4  -6  -2   11.10    2.30
   4   6   2    7.60    3.50
   4   6   2    5.80    4.10
   4   6   2   15.10    4.00
   4   6   2   11.10    4.90
   4   6   2   11.20    2.30
   4   6   2   13.40    2.60
   4   6   2   10.80    2.70
   4   6   2   15.20    3.00
  -5  -6  -2   18.00    2.80
  -5  -6  -2   17.10    3.20
   5   6   2   19.30    4.10
   5   6   2   31.10    6.00
   5   6   2   20.80    5.10
   5   6   2   13.40    3.00
   5   6   2    8.00    3.40
   5   6   2   15.80    6.50
   5   6   2   15.70    2.70
   5   6   2   19.90    3.10
   5   6   2   10.20    5.50
  -6  -6  -2  222.78   15.50
  -6  -6  -2  222.58   15.70
   6   6   2  257.87   16.30
   6   6   2  264.87   20.10
   6   6   2  263.67   16.10
   6   6   2  253.67   15.40
   6   6   2  244.38   15.50
  -7  -6  -2   -0.80    1.40
   7   6   2    3.30    2.10
   7   6   2    3.30    1.80
   4  -7  -2    4.70    2.20
   4  -7  -2    2.20    1.70
   4  -7  -2    1.60    1.70
   4  -7  -2    2.50    2.00
   4  -7  -2    6.50    1.80
  -4   7   2    5.40    2.10
  -4   7   2    5.60    2.20
   3  -7  -2   -0.70    1.70
   3  -7  -2   -3.20    1.70
   3  -7  -2    2.10    1.70
   3  -7  -2    0.30    1.90
   3  -7  -2    2.20    2.30
  -3   7   2    1.20    2.30
   2  -7  -2  171.98   11.60
   2  -7  -2  164.08   15.10
   2  -7  -2  183.28   12.50
   2  -7  -2  181.38   12.00
   2  -7  -2  182.38   12.60
   2  -7  -2  189.88   11.90
   2  -7  -2  167.68   12.40
  -2   7   2  178.18   11.40
  -2   7   2  152.58   11.20
   1  -7  -2  479.95   30.80
   1  -7  -2  502.35   31.40
   1  -7  -2  475.85   30.70
   1  -7  -2  578.64   33.30
   1  -7  -2  485.55   30.70
   1  -7  -2  517.45   30.90
   1  -7  -2  499.25   34.10
   1  -7  -2  526.55   31.60
   1  -7  -2  506.85   30.80
  -1   7   2  513.85   30.40
  -1   7   2  487.55   30.60
   0  -7  -2   29.70    5.10
   0  -7  -2   33.20    4.30
   0  -7  -2   30.90    3.80
   0  -7  -2   39.60    4.70
   0  -7  -2   35.30    4.30
   0  -7  -2   37.30    3.80
   0   7   2   38.90    4.00
   0   7   2   37.10    3.30
  -1  -7  -2  106.79    7.60
  -1  -7  -2  108.09    9.20
  -1  -7  -2   97.89    8.20
  -1  -7  -2  105.79    8.20
  -1  -7  -2  106.39    7.90
   1   7   2   93.69    7.10
   1   7   2  103.69    8.40
  -2  -7  -2  581.24   36.20
  -2  -7  -2  623.54   36.10
  -2  -7  -2  572.94   35.10
  -2  -7  -2  606.84   36.40
   2   7   2  644.54   37.80
   2   7   2  547.85   35.60
   2   7   2  558.34   35.30
   2   7   2  588.14   36.30
   2   7   2  586.74   36.70
  -3  -7  -2  117.09    7.70
  -3  -7  -2  119.49    8.40
  -3  -7  -2  123.09    8.50
  -3  -7  -2  101.79    8.50
   3   7   2   96.39    7.40
   3   7   2  113.29   10.40
   3   7   2  101.19    8.90
   3   7   2   99.89    8.00
   3   7   2  100.29    9.30
   3   7   2  100.49    8.00
   3   7   2   95.39    7.70
  -4  -7  -2   21.40    2.80
  -4  -7  -2   21.90    3.30
  -4  -7  -2   15.70    3.40
   4   7   2   19.20    3.40
   4   7   2   16.40    2.90
   4   7   2   15.30    3.10
   4   7   2   15.10    2.80
   4   7   2   16.50    6.70
   4   7   2   21.50    4.80
   4   7   2   18.20    4.50
   4   7   2   15.20    5.60
  -5  -7  -2    3.70    1.90
   5   7   2    2.70    2.30
   5   7   2    6.90    2.30
   5   7   2    6.30    4.00
   5   7   2    4.60    4.10
   5   7   2    6.90    2.20
   5   7   2    8.50    3.40
   5   7   2    6.40    6.60
  -6  -7  -2    5.40    1.80
   6   7   2    7.80    5.90
   6   7   2    7.00    3.10
   6   7   2    6.20    2.70
   6   7   2    3.80    1.90
   6   7   2    4.50    2.20
  -7  -7  -2    5.00    1.90
   7   7   2    7.90    2.40
   7   7   2    9.30    2.20
   4  -8  -2   27.70    2.60
   4  -8  -2   26.70    2.70
   4  -8  -2   26.40    3.10
   4  -8  -2   19.40    2.80
   3  -8  -2    3.60    1.80
   3  -8  -2    2.00    1.80
   3  -8  -2    6.30    2.30
   3  -8  -2    3.80    2.10
   2  -8  -2    0.60    1.90
   2  -8  -2   -0.90    1.80
   2  -8  -2   -1.90    1.80
   2  -8  -2   -0.40    2.10
   1  -8  -2  193.78   13.90
   1  -8  -2  207.78   14.30
   1  -8  -2  205.98   14.10
   1  -8  -2  215.28   13.70
   1  -8  -2  206.18   14.30
   1  -8  -2  198.48   13.40
  -1   8   2  221.08   13.50
   0  -8  -2    6.20    4.70
   0  -8  -2   15.80    3.50
   0  -8  -2   12.10    3.10
   0  -8  -2   11.50    2.90
   0  -8  -2   13.40    3.00
   0  -8  -2   15.60    3.40
   0   8   2   11.60    2.60
   0   8   2   14.60    2.40
  -1  -8  -2   58.59    5.90
  -1  -8  -2   67.79    6.80
  -1  -8  -2   61.89    6.20
   1   8   2   59.29    5.20
   1   8   2   60.79    5.20
  -2  -8  -2  141.49   12.50
  -2  -8  -2  138.09    9.70
  -2  -8  -2  147.69   11.80
  -2  -8  -2  140.99   10.30
   2   8   2  122.99    9.40
   2   8   2  136.99   11.40
   2   8   2  123.69    9.00
   2   8   2  124.99    9.90
   2   8   2  116.99   10.60
  -3  -8  -2   26.60    4.30
  -3  -8  -2   30.00    4.10
  -3  -8  -2   32.80    3.50
  -3  -8  -2   32.20    4.30
   3   8   2   27.00    3.90
   3   8   2   32.00    5.20
   3   8   2   23.90    4.50
   3   8   2   34.10    3.80
   3   8   2   26.10    3.80
   3   8   2   29.30    6.20
   3   8   2   26.40    3.30
  -4  -8  -2   87.09    6.20
  -4  -8  -2   77.69    7.30
  -4  -8  -2   94.99    7.10
   4   8   2   91.99    7.50
   4   8   2   73.69    6.50
   4   8   2   79.69    6.50
   4   8   2   76.79    6.80
  -5  -8  -2    0.40    1.50
  -5  -8  -2    0.00    3.30
   5   8   2    0.30    1.70
   5   8   2   -1.30    1.80
   5   8   2    1.20    2.40
   5   8   2    2.30    2.80
  -6  -8  -2   -1.30    1.40
   6   8   2   -0.40    1.80
   6   8   2    1.90    2.00
   6   8   2    0.30    1.60
   3  -9  -2   12.50    2.30
   3  -9  -2   13.30    2.20
   2  -9  -2   79.59    6.50
   2  -9  -2   66.39    5.90
   2  -9  -2   86.89    6.70
   2  -9  -2   80.59    6.30
   1  -9  -2  161.58   11.60
   1  -9  -2  176.58   12.10
   1  -9  -2  164.58   11.10
   1  -9  -2  163.28   11.70
   0  -9  -2    4.70    2.40
   0  -9  -2    2.20    2.90
   0  -9  -2    4.10    5.80
   0   9   2    2.80    2.30
  -1  -9  -2  231.48   15.60
  -1  -9  -2  224.58   16.70
  -1  -9  -2  221.68   15.10
   1   9   2  227.58   14.40
   1   9   2  213.98   14.60
  -2  -9  -2   -3.30    8.30
  -2  -9  -2   -0.30    2.50
  -2  -9  -2    9.20    5.60
  -2  -9  -2    4.80    2.30
   2   9   2    1.50    2.10
   2   9   2    3.30    1.90
  -3  -9  -2   17.30    3.30
  -3  -9  -2   19.90    3.80
  -3  -9  -2   13.90    3.00
   3   9   2   17.10    3.20
   3   9   2   17.00    2.70
   3   9   2   15.70    2.80
   3   9   2   16.10    3.30
  -4  -9  -2  208.98   14.90
  -4  -9  -2  212.48   13.60
  -4  -9  -2  237.58   14.70
   4   9   2  207.08   14.20
   4   9   2  215.78   15.20
   4   9   2  248.98   14.80
  -5  -9  -2    0.10    1.40
  -5  -9  -2   -2.00    5.10
   5   9   2    2.00    1.70
   5   9   2   -1.80    2.30
   5   9   2    1.90    2.50
   5   9   2    1.90    1.70
  -6  -9  -2    3.30    1.20
   6   9   2    0.50    1.50
   6   9   2    2.20    1.30
   2 -10  -2  115.69    8.00
   2 -10  -2   95.29    7.20
   1 -10  -2  106.59    7.70
   1 -10  -2   95.99    7.50
   1 -10  -2  112.69    9.10
   0 -10  -2   21.30    3.20
   0 -10  -2   15.30    3.30
   0 -10  -2   20.40    3.70
   0 -10  -2   11.00    2.70
   0  10   2   18.80    3.90
  -1 -10  -2    9.60    2.60
  -1 -10  -2   12.30    3.30
  -1 -10  -2    6.80    3.60
  -1 -10  -2   15.10    5.30
   1  10   2   13.20    2.70
   1  10   2   18.60    4.10
  -2 -10  -2  300.57   19.10
  -2 -10  -2  293.47   19.10
  -2 -10  -2  307.87   19.70
   2  10   2  313.27   20.60
   2  10   2  288.87   18.70
  -3 -10  -2   68.29    6.80
  -3 -10  -2   64.19    5.50
  -3 -10  -2   60.69    6.20
   3  10   2   66.59    5.90
   3  10   2   64.69    5.30
   3  10   2   67.09    5.50
   3  10   2   60.89    6.20
  -4 -10  -2  175.58   11.80
  -4 -10  -2  173.58   11.90
  -4 -10  -2  165.88   11.80
   4  10   2  179.08   11.40
   4  10   2  174.38   11.30
   4  10   2  171.98   12.00
   5  10   2   42.20    3.90
   5  10   2   44.90    5.00
   5  10   2   38.90    3.70
   0 -11  -2   77.69    6.10
   0 -11  -2   66.59    5.60
  -1 -11  -2   66.59    7.30
  -1 -11  -2   90.69    6.60
  -2 -11  -2  360.26   22.70
  -2 -11  -2  333.47   23.00
   2  11   2  389.56   22.20
   2  11   2  373.46   22.10
  -3 -11  -2   70.99    6.00
  -3 -11  -2   72.89    5.70
   3  11   2   80.09    5.50
   3  10  -3   10.40    1.90
   3  10  -3   12.00    2.90
   3  10  -3   10.70    1.90
  -3 -10   3   11.50    3.20
   2  10  -3   50.39    4.40
   2  10  -3   44.70    4.00
   2  10  -3   46.40    5.00
   2  10  -3   47.40    4.00
  -2 -10   3   41.80    4.30
   1  10  -3   10.50    1.90
   1  10  -3    7.70    2.50
  -1 -10   3    6.50    2.10
  -1 -10   3    3.70    1.80
   0  10  -3  418.06   23.60
   0  10  -3  407.36   23.50
   0 -10   3  350.16   23.80
   0 -10   3  381.26   24.30
   4   9  -3  137.49   10.70
   4   9  -3  148.79    9.50
   4   9  -3  132.49    9.80
   4   9  -3  168.08   10.70
  -4  -9   3  142.59    9.10
   3   9  -3    8.40    2.20
   3   9  -3    7.20    2.70
   3   9  -3    5.50    2.00
   3   9  -3    5.40    2.60
  -3  -9   3    7.30    1.50
  -3  -9   3    9.30    2.70
  -3  -9   3    1.40    3.80
  -3  -9   3    7.10    2.20
   2   9  -3   61.39    5.30
   2   9  -3   44.00    6.10
   2   9  -3   65.69    5.30
   2   9  -3   59.69    5.60
  -2  -9   3   66.09    5.80
  -2  -9   3   64.09    6.10
  -2  -9   3   62.69    5.50
   1   9  -3   68.79    5.70
   1   9  -3   69.69    6.30
   1   9  -3   78.99    8.70
   1   9  -3   69.69    5.90
  -1  -9   3   64.89    6.60
  -1  -9   3   71.59    6.40
  -1  -9   3   72.39    6.40
   0   9  -3   68.29    6.40
   0   9  -3   53.69    5.10
   0  -9   3   62.59    5.80
   0  -9   3   62.99    5.90
   0  -9   3   65.69    6.00
  -1   9  -3   67.29    5.70
  -1   9  -3   62.39    5.50
  -1   9  -3   74.29    5.30
   1  -9   3   60.99    5.90
   1  -9   3   61.69    5.80
   1  -9   3   71.89    6.00
  -2   9  -3    9.10    1.90
  -2   9  -3    4.30    1.60
   2  -9   3    3.20    2.10
   2  -9   3    3.70    1.80
   2  -9   3    1.40    1.70
   5   8  -3   36.50    3.40
   5   8  -3   30.60    3.80
   5   8  -3   28.10    3.20
  -5  -8   3   33.50    3.40
   4   8  -3   13.80    2.60
   4   8  -3   14.10   12.10
   4   8  -3   10.80    2.80
   4   8  -3    4.30    3.60
   4   8  -3   11.40    2.30
  -4  -8   3   13.60    2.30
   3   8  -3    2.70    2.60
   3   8  -3    3.80    1.90
   3   8  -3    3.30    2.10
   3   8  -3    7.50    2.30
  -3  -8   3    2.10    2.50
  -3  -8   3    4.40    1.90
   2   8  -3    2.30    3.90
   2   8  -3    8.40    4.10
   2   8  -3    8.50    4.80
   2   8  -3    8.70    3.00
   2   8  -3    6.30    2.10
   2   8  -3   11.10    4.90
  -2  -8   3   10.00    3.20
   1   8  -3   -0.30    1.80
   1   8  -3   -4.00    6.20
   1   8  -3    3.90    2.50
   1   8  -3    1.00    2.70
   1   8  -3   -1.50    6.40
   1   8  -3    6.10    2.20
  -1  -8   3    3.10    2.70
  -1  -8   3    4.00    2.30
   0   8  -3   68.39    8.20
   0   8  -3   86.19   10.20
   0   8  -3   77.69    6.40
   0   8  -3   83.39    7.00
   0   8  -3   79.99    9.20
   0  -8   3   93.29    7.50
   0  -8   3   84.99    8.80
   0  -8   3   79.89    7.20
  -1   8  -3   23.70    3.30
  -1   8  -3   21.90    3.40
  -1   8  -3   25.60    3.30
   1  -8   3   24.90    3.40
   1  -8   3   22.50    3.80
   1  -8   3   26.90    4.00
   1  -8   3   27.50    4.10
  -2   8  -3   -0.60    2.70
  -2   8  -3    5.00    2.80
  -2   8  -3    3.10    1.80
   2  -8   3    2.70    2.30
   2  -8   3    2.90    2.20
   2  -8   3    6.70    2.20
  -3   8  -3  339.77   20.70
  -3   8  -3  328.57   20.60
  -3   8  -3  334.17   19.90
   3  -8   3  286.87   20.20
   3  -8   3  312.97   20.50
   3  -8   3  349.77   20.10
   6   7  -3  188.08   11.50
   6   7  -3  184.58   11.70
  -6  -7   3  161.88   11.30
   5   7  -3  236.98   20.60
   5   7  -3  275.67   16.90
   5   7  -3  274.87   17.50
   5   7  -3  277.37   17.80
   5   7  -3  275.27   18.10
  -5  -7   3  273.77   17.20
   4   7  -3   14.60    2.70
   4   7  -3   11.90    2.90
   4   7  -3    3.20    4.60
   4   7  -3   14.80    2.80
   4   7  -3   18.70    5.80
   4   7  -3    9.80    6.20
   4   7  -3   12.60    3.70
  -4  -7   3   13.70    3.00
   3   7  -3   55.49    4.60
   3   7  -3   41.30    4.60
   3   7  -3   58.29    6.00
   3   7  -3   47.90    5.10
   3   7  -3   49.99    9.10
   3   7  -3   44.30    7.20
   3   7  -3   40.30    8.00
   3   7  -3   47.20    7.00
  -3  -7   3   41.40    5.50
  -3  -7   3   47.90    4.50
   2   7  -3    3.90    2.20
   2   7  -3    6.40    4.10
   2   7  -3    3.10    3.00
   2   7  -3    4.60    1.90
   2   7  -3    1.00    2.10
   2   7  -3    2.40    3.30
   2   7  -3    1.60    2.20
  -2  -7   3    6.20    2.30
  -2  -7   3    3.20    2.60
  -2  -7   3   -0.60    1.60
   1   7  -3  112.29    8.90
   1   7  -3  108.09    8.90
   1   7  -3  110.19   11.30
   1   7  -3  119.09    8.40
  -1  -7   3  123.29    9.60
  -1  -7   3  117.99    8.50
  -1  -7   3  127.19    8.30
   0   7  -3  138.29   12.40
   0   7  -3  156.08   11.00
   0   7  -3  150.88   11.50
   0   7  -3  129.19   10.20
   0  -7   3  135.79    9.20
   0  -7   3  141.19   10.10
   0  -7   3  168.08   11.00
   0  -7   3  142.39   10.90
  -1   7  -3   55.49    4.60
  -1   7  -3   40.60    4.90
  -1   7  -3   53.09    7.50
  -1   7  -3   49.60    6.40
  -1   7  -3   42.00    4.90
  -1   7  -3   45.40    5.90
   1  -7   3   59.99    5.80
   1  -7   3   50.89    5.20
   1  -7   3   59.09    6.10
   1  -7   3   50.39    5.70
  -2   7  -3  398.66   23.40
  -2   7  -3  393.96   26.10
  -2   7  -3  375.56   23.90
  -2   7  -3  384.36   23.90
   2  -7   3  367.66   23.40
   2  -7   3  336.37   24.90
   2  -7   3  356.36   24.30
   2  -7   3  407.76   24.50
  -3   7  -3   -1.60    2.10
  -3   7  -3   -1.60    1.70
  -3   7  -3    2.10    2.40
   3  -7   3    1.20    1.90
   3  -7   3    0.00    2.20
   3  -7   3    1.50    2.00
   3  -7   3    2.10    1.90
  -4   7  -3    5.20    3.50
  -4   7  -3    8.70    2.00
  -4   7  -3    3.30    1.50
   4  -7   3    4.40    2.10
   4  -7   3    4.00    1.80
   4  -7   3    5.10    1.90
   4  -7   3    1.50    1.90
   6   6  -3   17.20    3.40
   6   6  -3   20.10    2.90
  -6  -6   3   17.30    2.70
  -6  -6   3   19.60    4.30
   5   6  -3  264.47   16.30
   5   6  -3  253.27   15.50
   5   6  -3  282.07   20.40
   5   6  -3  212.38   16.40
   5   6  -3  265.87   16.30
  -5  -6   3  226.98   15.70
  -5  -6   3  240.08   16.00
   4   6  -3  317.07   20.00
   4   6  -3  323.27   19.80
   4   6  -3  311.17   24.10
   4   6  -3  294.37   23.20
   4   6  -3  300.87   19.10
   4   6  -3  316.87   19.10
   4   6  -3  314.47   21.80
   4   6  -3  298.07   19.80
   4   6  -3  302.97   22.30
  -4  -6   3  261.97   19.00
  -4  -6   3  318.27   19.40
   3   6  -3  261.17   15.40
   3   6  -3  216.08   15.30
   3   6  -3  256.47   17.70
   3   6  -3  210.98   15.60
   3   6  -3  222.68   18.60
   3   6  -3  257.77   16.20
   3   6  -3  250.47   19.50
   3   6  -3  242.68   18.00
  -3  -6   3  251.47   15.60
   2   6  -3   72.19    5.90
   2   6  -3   63.89    8.40
   2   6  -3   59.89    5.30
   2   6  -3   65.09    5.20
   2   6  -3   60.69    5.60
   2   6  -3   72.49    7.80
   2   6  -3   64.79    7.70
  -2  -6   3   69.89    6.60
  -2  -6   3   65.29    5.70
  -2  -6   3   63.79    5.30
   1   6  -3  221.08   13.70
   1   6  -3  183.78   14.10
   1   6  -3  168.48   13.10
   1   6  -3  175.28   14.30
   1   6  -3  209.88   15.60
   1   6  -3  185.68   13.10
   1   6  -3  182.88   12.70
  -1  -6   3  207.98   13.10
  -1  -6   3  207.98   13.80
  -1  -6   3  221.18   12.90
   0   6  -3  275.37   18.40
   0   6  -3  246.08   16.70
   0   6  -3  238.48   16.00
   0   6  -3  220.48   16.70
   0   6  -3  223.58   16.00
   0   6  -3  262.07   15.70
   0   6  -3  244.58   17.20
   0  -6   3  261.27   16.60
   0  -6   3  239.88   15.50
   0  -6   3  257.57   16.10
   0  -6   3  269.07   16.80
  -1   6  -3   92.09    7.00
  -1   6  -3   89.29    6.50
  -1   6  -3  101.79    9.20
  -1   6  -3   83.89    7.70
  -1   6  -3   82.39    7.90
   1  -6   3   91.19    6.20
   1  -6   3   95.59    7.70
   1  -6   3   85.29    7.70
  -2   6  -3  425.56   28.70
  -2   6  -3  431.26   26.50
  -2   6  -3  429.56   26.60
   2  -6   3  426.36   26.40
   2  -6   3  419.06   26.10
   2  -6   3  450.05   27.20
   2  -6   3  397.86   26.80
  -3   6  -3   26.00    6.60
  -3   6  -3   20.00    5.80
  -3   6  -3   38.50    4.60
  -3   6  -3   40.60    4.10
   3  -6   3   45.80    5.00
   3  -6   3   39.20    5.10
   3  -6   3   41.10    4.50
   3  -6   3   50.99    4.50
  -4   6  -3   83.99    9.00
  -4   6  -3   99.99    7.00
  -4   6  -3   97.39    7.20
   4  -6   3   92.49    7.10
   4  -6   3  100.79    7.10
   4  -6   3   82.39    7.60
   4  -6   3   90.89    7.40
  -5   6  -3    3.50    1.50
  -5   6  -3    1.60    1.40
   5  -6   3    1.10    1.50
   5  -6   3    3.00    1.70
   5  -6   3    4.40    1.70
   5  -6   3    0.70    1.80
   7   5  -3   48.40    4.70
  -7  -5   3   38.10    3.90
   6   5  -3    9.70    8.80
   6   5  -3   18.40    2.90
   6   5  -3   15.80    2.60
  -6  -5   3   14.90    2.70
  -6  -5   3   13.50    2.40
  -6  -5   3   16.20    6.60
   5   5  -3   -1.60    2.30
   5   5  -3   -2.70    3.90
   5   5  -3    4.70    2.40
   5   5  -3   -0.50    1.90
   5   5  -3    0.20    1.80
  -5  -5   3    1.00    1.80
  -5  -5   3    1.60    2.20
  -5  -5   3   -2.50    3.30
   4   5  -3   84.29    7.20
   4   5  -3   56.59    9.10
   4   5  -3   90.29   11.30
   4   5  -3   98.79   11.50
   4   5  -3   87.99   11.50
   4   5  -3   84.99    6.30
   4   5  -3   85.99    6.90
   4   5  -3   82.69    6.40
  -4  -5   3   72.49    6.40
  -4  -5   3   89.99    8.40
  -4  -5   3   82.59    6.70
   3   5  -3  582.34   34.10
   3   5  -3  568.24   34.60
   3   5  -3  549.85   37.20
   3   5  -3  566.94   34.00
   3   5  -3  551.14   37.20
   3   5  -3  599.74   36.20
   3   5  -3  604.04   36.60
   3   5  -3  557.14   34.50
  -3  -5   3  517.85   34.80
  -3  -5   3  558.34   36.00
  -3  -5   3  580.34   35.10
  -3  -5   3  556.84   34.20
  -3  -5   3  549.05   35.60
   2   5  -3  121.29    9.70
   2   5  -3  123.49    9.40
   2   5  -3  108.79    8.70
   2   5  -3  109.39    8.20
   2   5  -3  115.29    8.20
   2   5  -3  109.39    7.90
   2   5  -3  123.09   10.40
   2   5  -3  114.89   10.90
  -2  -5   3   98.39    9.00
  -2  -5   3  113.19    8.90
  -2  -5   3  100.99    8.80
  -2  -5   3  125.29    8.30
  -2  -5   3  108.79    7.80
   1   5  -3 1327.07   76.19
   1   5  -3 1234.78   73.39
   1   5  -3 1312.77   75.49
   1   5  -3 1254.87   73.09
   1   5  -3 1151.48   74.59
   1   5  -3 1205.48   74.29
  -1  -5   3 1165.98   73.79
   0   5  -3   38.60    5.30
   0   5  -3   40.40    4.50
   0   5  -3   35.50    3.30
   0   5  -3   28.50    4.30
   0   5  -3   26.10    2.90
  -1   5  -3   30.90    3.20
  -1   5  -3   35.50    5.20
  -1   5  -3   27.70    3.20
   1  -5   3   28.60    4.30
   1  -5   3   32.70    3.20
  -2   5  -3  125.39    8.40
  -2   5  -3  117.39    8.70
  -2   5  -3  130.69   10.80
  -2   5  -3  114.39    9.60
  -2   5  -3  123.39    9.50
   2  -5   3  134.69    9.30
   2  -5   3  127.89    9.50
   2  -5   3  108.09   11.00
   2  -5   3  118.19    8.10
  -3   5  -3  254.57   18.00
  -3   5  -3  254.47   16.50
  -3   5  -3  257.87   17.70
  -3   5  -3  236.48   16.80
  -3   5  -3  283.67   19.50
   3  -5   3  261.27   17.10
   3  -5   3  248.58   17.30
   3  -5   3  281.37   16.90
   3  -5   3  258.17   20.10
   3  -5   3  250.47   15.70
  -4   5  -3   12.90    3.10
  -4   5  -3    7.50    4.70
  -4   5  -3   13.40    2.70
  -4   5  -3   15.00    2.60
  -4   5  -3    8.60    2.80
   4  -5   3   10.60    3.60
   4  -5   3   11.70    3.10
   4  -5   3    6.00    2.20
   4  -5   3   14.40    6.10
  -5   5  -3   70.59    5.40
  -5   5  -3   55.59    6.80
  -5   5  -3   71.29    6.10
   5  -5   3   68.19    5.30
   5  -5   3   62.39    6.80
   5  -5   3   56.29    5.70
   5  -5   3   65.99    5.40
   5  -5   3   67.49    8.00
   7   4  -3   18.70    2.40
  -7  -4   3   12.50    2.80
  -7  -4   3   18.20    2.70
   6   4  -3   12.20    5.00
   6   4  -3   21.00    3.00
   6   4  -3   12.50    2.70
  -6  -4   3   16.50    2.90
  -6  -4   3   10.40    4.50
  -6  -4   3   13.90    2.60
   5   4  -3  694.13   43.20
   5   4  -3  704.03   40.40
   5   4  -3  660.03   43.20
   5   4  -3  647.84   39.40
   5   4  -3  667.83   42.60
   5   4  -3  630.34   40.30
  -5  -4   3  680.93   40.30
  -5  -4   3  641.94   42.50
  -5  -4   3  647.04   43.00
  -5  -4   3  704.43   43.00
  -5  -4   3  605.04   40.20
   4   4  -3  118.19    8.70
   4   4  -3  100.09   10.80
   4   4  -3  124.99    8.30
   4   4  -3  129.19    8.90
   4   4  -3  117.29   10.40
   4   4  -3  128.09   12.20
   4   4  -3  109.69   11.90
   4   4  -3  109.79   10.50
   4   4  -3  126.69    9.10
   4   4  -3  118.99    8.30
  -4  -4   3  123.09    8.80
  -4  -4   3   96.19   10.20
  -4  -4   3  108.49   10.00
  -4  -4   3  118.39    8.80
  -4  -4   3  128.49   10.80
   3   4  -3  243.58   17.10
   3   4  -3  237.38   17.80
   3   4  -3  207.38   15.50
   3   4  -3  246.58   17.80
   3   4  -3  238.48   16.70
   3   4  -3  250.37   15.60
  -3  -4   3  248.38   16.90
  -3  -4   3  263.97   17.10
  -3  -4   3  235.18   15.30
  -3  -4   3  242.18   16.50
  -3  -4   3  244.98   15.40
   2   4  -3   10.20    2.90
   2   4  -3    7.20    2.90
   2   4  -3    7.50    1.90
   2   4  -3    4.30    2.30
   2   4  -3    9.20    3.40
   2   4  -3    8.60    1.70
  -2  -4   3   10.00    2.40
  -2  -4   3    6.30    2.40
   1   4  -3  378.56   24.40
   1   4  -3  386.96   22.90
   1   4  -3  356.66   23.80
   1   4  -3  365.96   24.60
   1   4  -3  366.16   23.60
  -1  -4   3  408.16   23.00
  -1  -4   3  350.26   23.20
  -1  -4   3  354.16   23.40
   0   4  -3  212.68   14.20
   0   4  -3  243.28   15.80
   0   4  -3  271.27   17.10
   0   4  -3  227.38   15.20
   0   4  -3  227.38   15.00
   0   4  -3  224.88   14.30
   0  -4   3  213.08   14.50
   0  -4   3  222.28   14.40
  -1   4  -3  119.79    7.70
  -1   4  -3  119.99    7.90
  -1   4  -3  105.19    8.60
  -1   4  -3  111.69    8.50
  -1   4  -3  132.79    9.60
   1  -4   3  104.79    9.50
  -2   4  -3  475.15   28.00
  -2   4  -3  381.36   26.50
  -2   4  -3  401.06   26.90
  -2   4  -3  399.56   25.60
  -2   4  -3  424.86   25.90
   2  -4   3  436.56   26.40
   2  -4   3  439.66   26.50
  -3   4  -3   79.19    7.80
  -3   4  -3   75.49    6.50
  -3   4  -3   71.19    6.20
  -3   4  -3   92.69    8.70
  -3   4  -3   76.99    5.80
  -3   4  -3   79.09    8.20
  -3   4  -3   79.99    6.90
   3  -4   3   51.39    8.10
   3  -4   3   78.99    5.60
   3  -4   3   74.89    6.70
   3  -4   3   78.39    6.90
  -4   4  -3   71.69    6.30
  -4   4  -3   64.89    6.20
  -4   4  -3   67.69    7.60
  -4   4  -3   63.79    5.40
  -4   4  -3   69.79    5.70
  -4   4  -3   79.49    9.80
  -4   4  -3   63.69    7.70
   4  -4   3   54.89    6.20
   4  -4   3   66.19    5.00
   4  -4   3   68.89    6.20
   4  -4   3   72.29   10.00
   4  -4   3   60.89    5.70
  -5   4  -3  192.48   13.70
  -5   4  -3  215.08   13.20
  -5   4  -3  197.68   12.70
   5  -4   3  202.58   12.80
   5  -4   3  179.68   13.20
   5  -4   3  199.88   12.50
   5  -4   3  169.78   11.80
   5  -4   3  187.68   12.80
   5  -4   3  200.38   13.20
  -6   4  -3  116.49    8.90
  -6   4  -3  121.59    7.70
   6  -4   3  120.09    8.20
   6  -4   3   94.99    7.60
   6  -4   3  104.39    7.70
   6  -4   3  117.59    7.70
   7   3  -3   19.20    2.60
  -7  -3   3   24.50    2.90
  -7  -3   3   25.20    3.10
   6   3  -3    0.00    2.10
   6   3  -3   -1.60    1.60
   6   3  -3    1.50    4.10
  -6  -3   3    1.30    1.90
  -6  -3   3   -0.50    2.00
  -6  -3   3   -1.10    1.80
  -6  -3   3   -0.40    3.60
  -6  -3   3    4.20    4.50
   5   3  -3  321.47   19.70
   5   3  -3  311.77   21.90
   5   3  -3  338.87   23.80
   5   3  -3  295.67   19.70
   5   3  -3  335.57   22.20
  -5  -3   3  293.77   19.80
  -5  -3   3  289.37   23.00
  -5  -3   3  275.47   23.80
  -5  -3   3  284.57   22.30
  -5  -3   3  325.77   20.00
  -5  -3   3  308.97   19.20
   4   3  -3  419.06   26.80
   4   3  -3  420.86   26.90
   4   3  -3  426.16   26.30
   4   3  -3  443.06   27.90
   4   3  -3  444.86   28.40
   4   3  -3  452.55   29.30
   4   3  -3  414.16   26.90
   4   3  -3  447.76   28.90
   4   3  -3  438.86   29.80
  -4  -3   3  437.16   29.80
  -4  -3   3  453.15   27.10
  -4  -3   3  447.06   28.90
  -4  -3   3  458.75   27.10
  -4  -3   3  418.26   26.90
  -4  -3   3  445.56   26.40
  -4  -3   3  419.56   29.00
  -4  -3   3  432.56   28.40
   3   3  -3  800.02   46.00
   3   3  -3  740.13   44.40
   3   3  -3  769.92   44.80
   3   3  -3  758.22   46.90
   3   3  -3  649.34   48.90
   3   3  -3  827.32   46.40
  -3  -3   3  747.13   44.40
  -3  -3   3  760.12   45.80
  -3  -3   3  721.73   46.60
  -3  -3   3  729.03   44.80
  -3  -3   3  726.13   46.30
  -3  -3   3  721.33   46.00
   2   3  -3  300.97   21.20
   2   3  -3  303.37   19.00
   2   3  -3  324.37   20.20
   2   3  -3  327.27   20.40
   2   3  -3  330.57   21.00
   2   3  -3  324.27   19.40
  -2  -3   3  283.17   20.10
  -2  -3   3  326.27   20.00
  -2  -3   3  309.77   20.20
   1   3  -3 1935.41  109.39
   1   3  -3 1844.32  109.59
   1   3  -3 1836.52  109.69
   1   3  -3 1887.41  109.09
  -1  -3   3 1773.32  109.19
  -1  -3   3 1809.62  108.79
  -1  -3   3 1807.82  108.99
   0   3  -3    5.10    1.40
   0   3  -3    7.40    1.90
   0   3  -3    6.70    2.20
   0   3  -3   14.10    3.20
   0   3  -3    8.60    2.00
   0  -3   3    5.90    1.70
   0  -3   3    5.50    1.60
   0  -3   3    6.90    1.60
  -1   3  -3   70.49    6.30
  -1   3  -3   68.89    5.70
  -1   3  -3   77.69    5.20
  -1   3  -3   77.39    7.40
  -1   3  -3   66.59    5.90
   1  -3   3   71.29    5.50
   1  -3   3   68.49    5.30
   1  -3   3   76.39    6.70
  -2   3  -3   86.19    6.10
  -2   3  -3   74.19    5.70
  -2   3  -3   86.39    6.90
  -2   3  -3   95.19    7.60
  -2   3  -3   85.39    6.70
  -2   3  -3   84.09    9.00
   2  -3   3   86.89    7.60
  -3   3  -3    0.20    1.20
  -3   3  -3   -2.70    1.70
  -3   3  -3   -0.70    1.80
  -3   3  -3    0.60    1.50
  -3   3  -3    0.10    1.80
   3  -3   3   -2.80    2.00
   3  -3   3    2.40    2.00
   3  -3   3   -2.20    2.20
   3  -3   3    1.40    1.40
  -4   3  -3   -0.50    2.50
  -4   3  -3    1.60    2.00
  -4   3  -3    5.10    3.00
  -4   3  -3    1.20    2.00
  -4   3  -3   -1.60    2.10
  -4   3  -3    4.30    1.70
  -4   3  -3    1.00    3.10
   4  -3   3    5.50    4.10
   4  -3   3    5.10    3.90
   4  -3   3    0.50    2.40
  -5   3  -3  442.16   25.80
  -5   3  -3  398.66   24.80
  -5   3  -3  397.56   30.90
  -5   3  -3  362.06   25.40
  -5   3  -3  388.36   28.20
  -5   3  -3  373.56   24.80
   5  -3   3  435.86   24.80
   5  -3   3  383.96   24.90
   5  -3   3  416.66   29.10
  -6   3  -3    9.80    3.20
  -6   3  -3    6.90    2.90
  -6   3  -3    6.50    1.90
  -6   3  -3    5.60    2.00
   6  -3   3    9.50    2.20
   6  -3   3    8.00    2.30
   6  -3   3    4.90    1.90
   7   2  -3   56.99    4.40
   7   2  -3   42.80    4.20
  -7  -2   3   61.39    4.90
   6   2  -3   59.09    5.40
  -6  -2   3   63.09    6.10
  -6  -2   3   68.39    5.90
  -6  -2   3   64.59    5.30
  -6  -2   3   65.49   10.10
   5   2  -3   -2.40    4.40
   5   2  -3    6.20    2.40
   5   2  -3    8.00    4.70
   5   2  -3   10.90    4.10
   5   2  -3    9.40    2.40
   5   2  -3   19.50    5.30
  -5  -2   3    6.70    2.40
  -5  -2   3    8.50    4.80
  -5  -2   3    6.40    2.50
  -5  -2   3   13.00    3.20
  -5  -2   3    8.80    2.50
  -5  -2   3    2.20    3.30
  -5  -2   3   10.30    2.30
  -5  -2   3   14.30    5.30
  -5  -2   3   12.90    4.10
   4   2  -3  334.47   21.70
   4   2  -3  342.37   20.70
   4   2  -3  341.67   22.40
   4   2  -3  319.47   20.50
   4   2  -3  364.86   22.70
   4   2  -3  322.27   21.90
   4   2  -3  319.77   21.00
  -4  -2   3  322.17   20.30
  -4  -2   3  325.57   23.20
  -4  -2   3  321.57   20.30
  -4  -2   3  331.27   20.70
  -4  -2   3  352.66   22.20
  -4  -2   3  304.47   22.70
  -4  -2   3  325.67   22.40
  -4  -2   3  340.67   20.90
  -4  -2   3  317.67   20.70
   3   2  -3  553.34   35.20
   3   2  -3  531.65   34.20
   3   2  -3  564.44   34.30
   3   2  -3  526.45   34.90
   3   2  -3  522.75   33.00
   3   2  -3  563.24   34.60
  -3  -2   3  542.45   35.10
  -3  -2   3  591.14   35.10
  -3  -2   3  554.74   33.10
  -3  -2   3  548.85   34.30
  -3  -2   3  569.64   33.50
  -3  -2   3  573.34   34.70
   2   2  -3  159.18   10.70
   2   2  -3  151.48   11.10
   2   2  -3  152.78   10.50
   2   2  -3  150.48    9.80
  -2  -2   3  149.59   10.60
  -2  -2   3  143.79   10.90
  -2  -2   3  157.48    9.90
  -2  -2   3  147.69   10.40
   1   2  -3 1510.15   96.29
  -1  -2   3 1678.73   95.99
  -1  -2   3 1680.03   96.29
   0   2  -3    7.50    1.80
   0   2  -3    7.40    2.00
   0   2  -3    5.90    1.60
   0   2  -3    6.90    1.30
   0  -2   3    9.10    1.90
   0  -2   3    5.50    1.80
   0  -2   3   10.50    1.90
   0  -2   3    6.00    1.80
  -1   2  -3  909.91   52.79
  -1   2  -3  919.41   53.29
  -1   2  -3  918.51   53.69
  -1   2  -3  894.81   53.39
  -1   2  -3  894.31   53.89
   1  -2   3  838.42   53.69
   1  -2   3  884.81   52.99
   1  -2   3  873.21   53.19
  -2   2  -3 1444.96   81.89
  -2   2  -3 1367.16   80.19
  -2   2  -3 1208.48   80.89
  -2   2  -3 1428.56   81.49
  -2   2  -3 1264.97   80.69
   2  -2   3 1358.96   81.39
   2  -2   3 1379.16   80.69
   2  -2   3 1404.06   80.49
   2  -2   3 1365.16   79.99
  -3   2  -3  158.48   12.50
  -3   2  -3  135.99   10.70
  -3   2  -3  142.19    9.40
  -3   2  -3  130.19   10.40
  -3   2  -3  156.58    9.90
  -3   2  -3  155.58   11.50
   3  -2   3  137.99   11.10
  -4   2  -3   50.69    4.70
  -4   2  -3   59.19    5.20
  -4   2  -3   51.19    4.50
  -4   2  -3   49.30    5.00
  -4   2  -3   56.79    7.00
  -4   2  -3   56.09    7.60
  -4   2  -3   63.39    9.40
  -4   2  -3   57.19    6.50
   4  -2   3   50.69    4.80
   4  -2   3   52.99    7.20
   4  -2   3   55.89    5.50
   4  -2   3   52.19    4.50
   4  -2   3   56.89    5.60
  -5   2  -3   70.19    6.60
  -5   2  -3   68.89    6.00
  -5   2  -3   85.29    7.10
  -5   2  -3   60.89    9.20
  -5   2  -3   91.09    9.10
  -5   2  -3   66.19    6.00
  -5   2  -3   85.89   12.60
  -5   2  -3   75.89    9.00
   5  -2   3   78.39    6.80
   5  -2   3   75.49   10.20
   5  -2   3   74.79    7.00
   5  -2   3   83.69    5.90
   5  -2   3   73.69    6.10
  -6   2  -3   35.30    3.80
  -6   2  -3   23.00    4.10
  -6   2  -3   27.80    3.30
  -6   2  -3   26.40    3.50
   6  -2   3   29.70    3.60
   6  -2   3   32.80    3.40
   6  -2   3   22.00    3.60
   6  -2   3   31.80    3.20
  -7   2  -3   27.00    3.30
  -7   2  -3   20.70    2.60
  -7   2  -3   23.70    2.60
   7  -2   3   29.90    2.70
   7  -2   3   26.30    2.60
   7   1  -3   47.50    3.90
   7   1  -3   51.39    4.10
  -7  -1   3   44.60    4.40
  -7  -1   3   50.79    4.70
  -7  -1   3   50.99    4.00
   6   1  -3   47.70    4.50
  -6  -1   3   46.10    5.00
  -6  -1   3   53.99    6.00
  -6  -1   3   44.40    8.60
  -6  -1   3   45.50    4.50
  -6  -1   3   46.20    4.70
   5   1  -3    2.10    4.20
   5   1  -3    3.50    2.70
   5   1  -3   10.60    4.40
   5   1  -3    5.20    3.00
   5   1  -3    3.20    1.90
  -5  -1   3    3.70    2.00
  -5  -1   3    6.10    4.50
  -5  -1   3   -1.80    2.80
  -5  -1   3    1.10    2.90
  -5  -1   3    1.60    2.00
  -5  -1   3    2.10    3.90
  -5  -1   3    2.90    2.00
   4   1  -3    5.00    2.10
   4   1  -3    5.20    2.70
   4   1  -3    7.00    1.90
   4   1  -3    5.20    3.00
   4   1  -3    3.40    2.70
   4   1  -3    9.00    2.60
   4   1  -3   10.20    3.20
   4   1  -3    7.60    2.60
   4   1  -3    2.90    2.40
  -4  -1   3    6.70    2.80
  -4  -1   3    6.30    2.00
  -4  -1   3    8.20    3.00
  -4  -1   3    5.80    1.70
  -4  -1   3    8.80    2.30
  -4  -1   3    3.50    1.80
  -4  -1   3   11.50    4.00
   3   1  -3  210.28   14.20
   3   1  -3  213.28   14.50
   3   1  -3  202.88   14.90
   3   1  -3  221.18   14.70
   3   1  -3  190.88   14.20
  -3  -1   3  235.68   14.50
  -3  -1   3  207.48   13.20
  -3  -1   3  211.98   15.10
  -3  -1   3  213.58   15.10
  -3  -1   3  220.68   13.70
  -3  -1   3  209.68   14.60
   2   1  -3  113.99    8.50
   2   1  -3  106.99    8.50
   2   1  -3  121.29    8.10
   2   1  -3  120.79    8.30
  -2  -1   3  110.59    8.60
  -2  -1   3  113.99    8.70
   1   1  -3 1250.17   70.99
   1   1  -3 1230.38   70.89
  -1  -1   3 1131.39   70.79
  -1  -1   3 1176.08   70.49
  -1  -1   3 1165.88   70.59
   0   1  -3    3.90    1.40
   0   1  -3    4.90    1.80
   0   1  -3    3.60    1.40
   0  -1   3    3.60    1.60
   0  -1   3    3.30    1.20
   0  -1   3    4.90    1.90
   0  -1   3    4.90    1.20
  -1   1  -3  957.70   59.69
  -1   1  -3  948.71   59.29
  -1   1  -3  915.91   59.39
  -1   1  -3 1051.79   59.89
   1  -1   3 1040.60   59.59
   1  -1   3 1012.80   59.29
   1  -1   3  961.90   59.49
   1  -1   3 1054.39   59.69
   1  -1   3 1060.89   59.49
  -2   1  -3  367.26   23.10
  -2   1  -3  377.96   22.70
  -2   1  -3  366.06   22.80
  -2   1  -3  377.96   22.50
   2  -1   3  344.87   22.40
   2  -1   3  336.07   22.60
   2  -1   3  370.16   22.40
   2  -1   3  382.06   22.30
   2  -1   3  344.17   22.60
  -3   1  -3  644.14   38.00
  -3   1  -3  614.54   39.60
  -3   1  -3  687.33   39.20
  -3   1  -3  593.94   37.60
  -3   1  -3  681.93   39.60
  -3   1  -3  657.43   38.80
   3  -1   3  632.64   38.70
   3  -1   3  670.53   38.30
   3  -1   3  604.04   38.50
   3  -1   3  591.14   38.20
   3  -1   3  570.04   38.90
  -4   1  -3    0.00    2.30
  -4   1  -3    1.60    2.20
  -4   1  -3    2.00    2.40
  -4   1  -3    0.60    1.80
  -4   1  -3    1.20    1.50
  -4   1  -3    0.20    1.60
   4  -1   3    0.30    2.70
   4  -1   3    3.60    2.90
   4  -1   3    1.60    2.90
   4  -1   3    2.70    2.50
   4  -1   3    1.40    1.50
   4  -1   3   -1.50    1.80
  -5   1  -3   87.19    9.40
  -5   1  -3   85.99    6.80
  -5   1  -3   75.59    6.50
  -5   1  -3   80.99    7.10
  -5   1  -3   98.79   10.50
  -5   1  -3   82.59   11.00
   5  -1   3   86.49    7.30
   5  -1   3   72.29    9.70
   5  -1   3   83.89    8.80
   5  -1   3   76.99    6.50
   5  -1   3   83.59    6.30
  -6   1  -3    9.00    2.30
  -6   1  -3   21.10    8.00
  -6   1  -3   13.80    3.30
  -6   1  -3   10.50    2.40
  -6   1  -3   12.10    2.70
   6  -1   3   15.80    3.30
   6  -1   3    5.10    2.50
   6  -1   3   11.20    2.20
  -7   1  -3   86.19    6.30
  -7   1  -3   77.99    5.90
  -7   1  -3   87.49    6.10
   7  -1   3   85.09    5.90
   7  -1   3   81.99    5.60
   7   0  -3   11.00    1.80
   7   0  -3   10.90    1.60
  -7   0   3   15.80    2.00
  -7   0   3   11.80    2.10
   6   0  -3  117.39    9.50
   6   0  -3  104.29    8.50
   6   0  -3  108.09    7.70
  -6   0   3  110.09    8.40
  -6   0   3  112.69    7.90
  -6   0   3  112.69    8.10
  -6   0   3   94.29   12.60
   5   0  -3  235.18   17.80
   5   0  -3  201.38   15.70
   5   0  -3  217.98   14.50
   5   0  -3  217.58   13.60
   5   0  -3  197.28   14.40
  -5   0   3  218.48   16.30
  -5   0   3  168.18   17.70
  -5   0   3  218.08   14.40
  -5   0   3  191.18   13.50
  -5   0   3  226.68   16.00
  -5   0   3  229.98   19.40
  -5   0   3  202.48   14.00
   4   0  -3   31.20    4.00
   4   0  -3   16.80    3.10
   4   0  -3   19.70    3.90
   4   0  -3   15.90    2.60
   4   0  -3   20.20    2.70
   4   0  -3   14.60    3.90
   4   0  -3   23.80    4.80
  -4   0   3   19.00    2.60
  -4   0   3   18.30    4.20
  -4   0   3   22.00    4.30
  -4   0   3   24.30    3.30
  -4   0   3   23.30    4.00
   3   0  -3  162.88   12.20
   3   0  -3  170.98   12.10
   3   0  -3  177.98   11.90
   3   0  -3  185.58   12.00
   3   0  -3  183.98   13.10
  -3   0   3  164.78   11.30
  -3   0   3  182.58   12.40
  -3   0   3  183.18   12.90
  -3   0   3  177.08   13.10
  -3   0   3  194.08   12.30
  -3   0   3  168.78   11.10
   2   0  -3 2233.58  135.99
  -2   0   3 2376.46  136.49
   1   0  -3  254.77   15.90
   1   0  -3  261.27   15.80
   1   0  -3  265.07   16.10
  -1   0   3  258.17   15.80
  -1   0   3  266.77   16.30
  -1   0   3  259.37   15.90
  -1   0   3  225.68   16.00
   0   0  -3   38.40    3.30
   0   0  -3   40.30    3.30
   0   0  -3   35.40    3.10
   0   0  -3   42.30    3.70
   0   0   3   26.90    3.10
   0   0   3   37.00    3.00
   0   0   3   36.10    3.30
   0   0   3   36.90    3.10
  -1   0  -3   18.30    2.70
  -1   0  -3   15.20    2.20
  -1   0  -3   11.40    2.20
  -1   0  -3   13.80    2.00
   1   0   3   15.90    2.60
   1   0   3   17.60    2.60
   1   0   3   16.10    1.80
   1   0   3   15.80    1.90
   1   0   3   13.70    1.90
   2   0   3 2398.16  141.99
  -3   0  -3  669.13   40.70
  -3   0  -3  659.93   41.30
  -3   0  -3  664.73   39.90
  -3   0  -3  648.24   39.60
  -3   0  -3  693.03   41.40
  -3   0  -3  645.04   40.90
   3   0   3  647.04   40.30
   3   0   3  670.13   40.70
   3   0   3  675.63   40.70
   3   0   3  691.53   40.40
  -4   0  -3   11.00    3.00
  -4   0  -3    9.50    3.40
  -4   0  -3   20.50    3.10
  -4   0  -3   14.90    3.50
  -4   0  -3   14.20    2.20
  -4   0  -3   12.30    2.50
  -4   0  -3   14.10    2.30
  -4   0  -3   17.60    4.70
   4   0   3   16.70    3.20
   4   0   3   14.70    3.40
   4   0   3   16.40    3.40
   4   0   3   14.70    3.40
   4   0   3   16.60    2.50
  -5   0  -3   57.19    8.50
  -5   0  -3   43.60    7.70
  -5   0  -3   50.99    5.50
  -5   0  -3   53.69    7.60
  -5   0  -3   63.29    7.60
  -5   0  -3   57.29    4.80
   5   0   3   53.39    5.40
   5   0   3   51.29    7.40
   5   0   3   51.69    4.80
   5   0   3   61.39    5.60
   5   0   3   56.89    5.90
  -6   0  -3  228.78   17.80
  -6   0  -3  226.38   19.60
  -6   0  -3  214.38   17.00
  -6   0  -3  188.48   14.20
  -6   0  -3  230.18   15.20
  -6   0  -3  235.08   14.30
   6   0   3  216.28   14.50
  -7   0  -3   -1.10    2.60
  -7   0  -3   -5.80    3.60
  -7   0  -3   -0.10    2.40
  -7   0  -3    2.10    2.20
   7   0   3    1.20    1.60
   7   0   3   -1.20    1.60
   7  -1  -3   13.80    1.80
   7  -1  -3   12.90    1.90
  -7   1   3   13.40    2.10
  -7   1   3   12.90    2.30
  -7   1   3    9.00    1.70
   6  -1  -3   25.20    3.10
   6  -1  -3   34.80    4.20
   6  -1  -3   32.30    3.20
   6  -1  -3   26.70    3.40
   6  -1  -3   27.90    4.10
  -6   1   3   20.20    4.40
  -6   1   3   28.40    3.40
  -6   1   3   31.70    3.90
   5  -1  -3   17.00    3.50
   5  -1  -3   19.40    5.10
   5  -1  -3   14.10    5.40
   5  -1  -3   18.50    3.70
   5  -1  -3   19.20    3.10
   5  -1  -3   14.00    2.40
   5  -1  -3   14.90    2.60
  -5   1   3   20.70    3.50
  -5   1   3   19.50    7.90
  -5   1   3   22.10    5.00
  -5   1   3   17.00    5.30
  -5   1   3   17.50    4.70
  -5   1   3   20.60    3.60
  -5   1   3   15.30    2.80
  -5   1   3   14.90    2.60
   4  -1  -3   25.90    5.40
   4  -1  -3   22.40    2.70
   4  -1  -3   19.10    3.10
   4  -1  -3   26.40    3.70
   4  -1  -3   21.30    4.20
   4  -1  -3   24.30    3.50
   4  -1  -3   19.90    2.90
  -4   1   3   18.80    2.60
  -4   1   3   19.80    4.50
  -4   1   3   18.60    3.90
  -4   1   3   21.90    3.90
  -4   1   3   16.60    5.90
   3  -1  -3  758.22   50.89
   3  -1  -3  865.31   51.79
  -3   1   3  799.32   50.69
  -3   1   3  886.81   51.49
  -3   1   3  841.92   49.90
  -3   1   3  804.22   50.49
  -3   1   3  894.91   51.99
   2  -1  -3  510.05   31.50
   2  -1  -3  536.65   31.00
   2  -1  -3  497.75   31.60
   2  -1  -3  505.15   32.20
   2  -1  -3  538.75   32.60
  -2   1   3  533.75   32.00
  -2   1   3  539.55   32.30
  -2   1   3  513.55   32.00
  -2   1   3  545.75   31.40
   1  -1  -3    3.60    1.00
   1  -1  -3    2.40    1.50
   1  -1  -3    2.50    1.00
   1  -1  -3    4.40    1.00
   1  -1  -3    3.30    1.50
  -1   1   3    2.10    1.10
  -1   1   3    2.30    1.20
  -1   1   3    2.90    1.10
   0  -1  -3   96.59    6.30
   0  -1  -3  105.99    6.20
   0  -1  -3  106.19    6.30
   0  -1  -3  109.79    7.30
   0   1   3   92.19    6.30
   0   1   3   90.79    6.20
   0   1   3   84.19    6.30
  -1  -1  -3 1585.14  107.79
   1   1   3 2171.88  322.07
  -2  -1  -3  318.77   20.60
  -2  -1  -3  324.07   20.20
  -2  -1  -3  333.27   20.00
  -2  -1  -3  347.27   19.80
   2   1   3  324.17   19.90
   2   1   3  310.67   19.70
   2   1   3  298.67   19.30
   2   1   3  315.07   19.50
   2   1   3  313.77   20.20
  -3  -1  -3  109.29    8.10
  -3  -1  -3  100.19    6.90
  -3  -1  -3  123.29    8.10
   3   1   3  103.59    8.20
   3   1   3   95.29    7.60
   3   1   3  105.79    7.90
   3   1   3   95.49    7.20
   3   1   3  109.09    8.40
   3   1   3  114.19    7.80
  -4  -1  -3   45.90    7.00
  -4  -1  -3   47.80    6.50
  -4  -1  -3   52.89    6.00
  -4  -1  -3   56.59    4.80
  -4  -1  -3   45.30    4.10
  -4  -1  -3   50.99    6.30
   4   1   3   61.69    6.20
   4   1   3   50.49    6.80
   4   1   3   43.90    5.80
   4   1   3   47.60    5.60
   4   1   3   57.49    6.10
  -5  -1  -3  141.29    9.70
  -5  -1  -3  126.59    9.80
  -5  -1  -3  150.98   11.50
  -5  -1  -3  136.99    9.20
  -5  -1  -3  130.99    9.10
  -5  -1  -3  146.79   12.90
  -5  -1  -3  125.29   11.50
  -5  -1  -3  132.59   12.30
  -5  -1  -3  134.09    9.90
   5   1   3  142.99   11.20
   5   1   3  120.59    9.30
   5   1   3  143.39   11.10
   5   1   3  138.89    9.40
   5   1   3  122.89   11.20
   5   1   3  129.69    9.70
   5   1   3  123.39   11.40
  -6  -1  -3  304.07   18.70
  -6  -1  -3  301.77   18.80
  -6  -1  -3  291.57   19.60
  -6  -1  -3  288.07   19.20
  -6  -1  -3  265.57   22.20
  -6  -1  -3  304.27   19.30
  -6  -1  -3  267.87   30.10
   6   1   3  311.97   19.00
  -7  -1  -3   37.00    3.70
  -7  -1  -3   38.00    4.30
   7   1   3   35.60    3.80
   6  -2  -3   88.09    6.30
   6  -2  -3   92.99    7.20
   6  -2  -3   77.19    7.00
   6  -2  -3   76.49    6.20
   6  -2  -3   71.59    7.10
   6  -2  -3   82.89    5.60
  -6   2   3   83.29    6.40
  -6   2   3   85.29    6.40
  -6   2   3   74.19    7.60
  -6   2   3   94.49    6.90
   5  -2  -3    2.80    1.70
   5  -2  -3    3.30    2.60
   5  -2  -3    3.10    2.00
   5  -2  -3   -1.80    3.90
   5  -2  -3    0.60    1.40
   5  -2  -3    1.10    2.20
   5  -2  -3   -2.20    4.00
  -5   2   3    1.10    1.60
  -5   2   3    3.20    2.20
  -5   2   3   -0.90    3.00
  -5   2   3    4.00    2.20
  -5   2   3    3.90    3.50
  -5   2   3   -1.50    1.80
  -5   2   3    3.00    3.80
   4  -2  -3    2.70    2.10
   4  -2  -3    2.00    1.40
   4  -2  -3    3.60    1.80
   4  -2  -3    4.00    2.50
   4  -2  -3    1.60    1.80
   4  -2  -3    1.60    2.80
   4  -2  -3    8.60    3.80
  -4   2   3    2.50    1.40
  -4   2   3    2.50    2.60
  -4   2   3    2.00    1.60
  -4   2   3    0.60    2.10
  -4   2   3    6.10    2.30
  -4   2   3    2.10    2.40
  -4   2   3    2.40    2.40
   3  -2  -3  152.18   11.50
   3  -2  -3  137.39   10.90
  -3   2   3  135.59    9.50
  -3   2   3  144.39   10.40
  -3   2   3  151.68   10.90
  -3   2   3  149.49   10.00
  -3   2   3  144.29   10.20
   2  -2  -3  170.98   11.30
   2  -2  -3  183.08   11.80
  -2   2   3  154.58   10.00
  -2   2   3  161.78   11.40
  -2   2   3  156.28   11.20
  -2   2   3  152.38   10.80
   1  -2  -3  495.85   26.40
  -1   2   3  404.46   25.60
  -1   2   3  404.66   25.50
  -1   2   3  386.46   25.60
  -1   2   3  463.95   25.80
   0  -2  -3 4398.56  348.17
   0  -2  -3 4211.88  255.07
  -1  -2  -3  222.38   12.60
  -1  -2  -3  217.58   13.00
  -1  -2  -3  233.58   13.00
  -1  -2  -3  220.68   12.90
   1   2   3  191.08   12.90
   1   2   3  184.78   13.10
   1   2   3  193.58   13.00
  -2  -2  -3 1018.80   64.09
  -2  -2  -3 1054.79   63.89
  -2  -2  -3 1095.69   63.69
  -2  -2  -3 1106.69   63.59
   2   2   3 1043.30   63.99
   2   2   3 1074.09   63.69
   2   2   3 1057.29   63.99
   2   2   3 1110.39   63.49
  -3  -2  -3   17.00    3.10
  -3  -2  -3   15.10    3.30
  -3  -2  -3   17.70    3.40
  -3  -2  -3   17.20    2.90
  -3  -2  -3   17.10    2.30
   3   2   3   17.70    2.90
   3   2   3   20.30    3.00
   3   2   3   19.20    2.90
   3   2   3   16.40    3.30
   3   2   3   18.80    3.60
  -4  -2  -3  870.21   49.60
  -4  -2  -3  802.82   49.80
  -4  -2  -3  772.52   49.99
  -4  -2  -3  825.62   48.40
  -4  -2  -3  814.42   48.00
  -4  -2  -3  793.12   50.39
   4   2   3  774.12   49.90
   4   2   3  807.42   49.40
   4   2   3  772.92   47.80
   4   2   3  850.91   49.40
   4   2   3  791.32   49.50
  -5  -2  -3  519.95   31.70
  -5  -2  -3  473.75   34.50
  -5  -2  -3  496.55   35.10
  -5  -2  -3  540.05   34.50
  -5  -2  -3  566.94   34.10
  -5  -2  -3  546.25   32.20
  -5  -2  -3  486.25   32.10
  -5  -2  -3  516.55   31.60
  -5  -2  -3  508.35   32.30
   5   2   3  507.25   33.90
   5   2   3  526.35   32.00
   5   2   3  530.55   32.10
   5   2   3  534.05   33.70
   5   2   3  522.35   34.00
   5   2   3  583.64   34.40
  -6  -2  -3    5.50    3.70
  -6  -2  -3    1.00    4.10
  -6  -2  -3    0.90    3.90
  -6  -2  -3    0.60    2.30
  -6  -2  -3    3.20    2.00
  -6  -2  -3    0.20    2.00
  -6  -2  -3   -2.60    3.90
  -6  -2  -3    0.00    2.00
   6   2   3    1.60    3.70
   6   2   3    1.00    1.90
   6   2   3    5.30    2.30
  -7  -2  -3    0.40    1.80
  -7  -2  -3    6.70    2.50
  -7  -2  -3    0.10    5.40
   7   2   3    2.00    1.60
   6  -3  -3  594.24   35.10
   6  -3  -3  558.14   35.30
   6  -3  -3  560.94   34.90
   6  -3  -3  553.34   36.80
   6  -3  -3  580.74   35.40
   6  -3  -3  578.74   34.90
  -6   3   3  551.44   35.70
  -6   3   3  603.14   35.10
  -6   3   3  586.44   35.70
  -6   3   3  629.14   35.20
   5  -3  -3   16.10    2.50
   5  -3  -3   17.30    2.80
   5  -3  -3   13.10    2.60
   5  -3  -3    6.80    2.70
   5  -3  -3   16.30    6.80
   5  -3  -3   13.40    3.10
  -5   3   3    2.70    4.90
  -5   3   3   17.40    7.20
  -5   3   3   21.50    3.10
  -5   3   3   13.20    2.60
  -5   3   3   19.40    3.50
  -5   3   3   11.50    6.10
   4  -3  -3    2.30    2.00
   4  -3  -3    0.20    2.80
   4  -3  -3   -0.80    1.40
   4  -3  -3   -0.90    1.80
   4  -3  -3    0.30    3.60
  -4   3   3   -0.10    2.60
  -4   3   3    4.00    2.60
  -4   3   3   -1.40    2.50
  -4   3   3    2.00    2.70
  -4   3   3    0.20    1.70
  -4   3   3    3.90    1.60
   3  -3  -3  175.78   11.10
   3  -3  -3  176.38   13.40
   3  -3  -3  176.18   11.70
   3  -3  -3  171.28   11.20
   3  -3  -3  170.98   11.50
   3  -3  -3  172.48   12.80
  -3   3   3  159.28   10.70
  -3   3   3  172.18   12.90
  -3   3   3  166.98   11.50
  -3   3   3  147.29   10.80
  -3   3   3  169.28   11.70
   2  -3  -3  188.88   12.30
   2  -3  -3  184.78   12.50
  -2   3   3  178.28   11.10
  -2   3   3  159.08   11.60
  -2   3   3  169.88   10.90
  -2   3   3  162.08   11.30
  -2   3   3  165.78   10.50
   1  -3  -3  807.72   45.40
  -1   3   3  671.03   44.40
  -1   3   3  768.52   44.00
  -1   3   3  750.42   44.00
  -1   3   3  738.43   44.00
  -1  -3  -3  128.59    7.60
  -1  -3  -3  130.99    7.60
  -1  -3  -3  121.99    7.50
   1   3   3  111.89    7.70
   1   3   3  106.09    7.60
   1   3   3  114.19    8.10
   1   3   3  114.09    7.90
  -2  -3  -3 1371.96   91.39
  -2  -3  -3 1511.35   91.39
  -2  -3  -3 1573.34   91.59
   2   3   3 1698.43   92.29
   2   3   3 1591.04   91.09
  -3  -3  -3  260.97   17.00
  -3  -3  -3  249.88   16.60
  -3  -3  -3  251.77   17.20
  -3  -3  -3  270.57   17.00
   3   3   3  227.68   15.70
   3   3   3  272.67   16.90
   3   3   3  265.07   17.50
   3   3   3  264.77   16.30
   3   3   3  263.47   16.70
  -4  -3  -3   31.50    5.30
  -4  -3  -3   41.50    5.80
  -4  -3  -3   44.40    5.60
  -4  -3  -3   44.20    5.30
  -4  -3  -3   36.60    3.60
  -4  -3  -3   28.90    3.80
  -4  -3  -3   47.40    4.50
   4   3   3   40.50    4.00
   4   3   3   37.10    5.50
   4   3   3   39.60    5.10
   4   3   3   40.80    5.00
   4   3   3   44.30    3.60
   4   3   3   40.50    5.20
   4   3   3   39.20    6.00
   4   3   3   38.40    3.70
   4   3   3   41.40    4.20
  -5  -3  -3  146.69    9.80
  -5  -3  -3  143.79    9.70
  -5  -3  -3  147.29   10.80
  -5  -3  -3  140.49   10.20
  -5  -3  -3  141.99   12.60
  -5  -3  -3  156.68   12.50
  -5  -3  -3  165.08   12.20
  -5  -3  -3  151.08   10.30
   5   3   3  150.68    9.70
   5   3   3  138.29   12.50
   5   3   3  125.09   10.50
   5   3   3  163.48   11.90
   5   3   3  143.89   12.10
   5   3   3  163.68   12.40
   5   3   3  154.08   10.30
   5   3   3  142.59    9.80
   5   3   3  132.09   10.10
  -6  -3  -3   -1.60    2.00
  -6  -3  -3    6.20    4.70
  -6  -3  -3    6.60    5.00
  -6  -3  -3    1.30    2.10
  -6  -3  -3   -1.50    1.80
  -6  -3  -3    3.90    4.10
   6   3   3    2.20    1.80
   6   3   3    2.90    3.90
   6   3   3   -1.10    2.00
  -7  -3  -3   13.20    2.70
  -7  -3  -3   13.40    5.50
   7   3   3   13.30    2.50
   7   3   3    9.90    2.40
   6  -4  -3  125.59    8.10
   6  -4  -3  101.49    8.20
   6  -4  -3  127.19    8.60
   6  -4  -3  122.39    8.20
   6  -4  -3  119.19    8.60
  -6   4   3  129.59    8.50
  -6   4   3  116.59    9.40
  -6   4   3  133.19    8.20
   5  -4  -3    5.30    2.00
   5  -4  -3    6.00    2.40
   5  -4  -3    5.40    2.40
   5  -4  -3    5.80    1.90
   5  -4  -3    5.00    2.00
   5  -4  -3    3.80    1.80
  -5   4   3    3.30    1.80
  -5   4   3    6.20    2.50
  -5   4   3    3.00    2.30
   4  -4  -3  313.37   19.50
   4  -4  -3  318.27   19.60
   4  -4  -3  334.27   22.70
   4  -4  -3  295.77   23.10
   4  -4  -3  320.67   20.40
   4  -4  -3  273.87   19.60
   4  -4  -3  336.27   19.70
   4  -4  -3  324.37   20.20
  -4   4   3  296.77   19.70
  -4   4   3  300.87   20.60
  -4   4   3  271.17   20.10
  -4   4   3  321.77   21.90
   3  -4  -3  118.09    8.90
   3  -4  -3  118.79    8.30
   3  -4  -3  116.59    8.40
   3  -4  -3  126.59   11.10
   3  -4  -3  119.39    8.30
   3  -4  -3  122.49   10.40
   3  -4  -3  123.99    8.60
   3  -4  -3  117.59    9.00
  -3   4   3  111.49    8.10
  -3   4   3  121.79    9.50
  -3   4   3  114.59    8.10
   2  -4  -3   10.90    3.40
   2  -4  -3   10.40    3.00
  -2   4   3    8.90    1.40
  -2   4   3    7.50    1.70
  -2   4   3   11.20    1.80
  -2   4   3   10.00    1.60
  -2   4   3   13.30    2.70
   1  -4  -3  415.26   26.80
   1  -4  -3  425.86   27.20
  -1   4   3  433.96   25.10
  -1   4   3  462.65   25.10
  -1   4   3  381.06   25.10
  -1   4   3  394.86   25.10
  -1   4   3  464.35   25.10
   0  -4  -3  652.83   39.90
   0  -4  -3  676.13   40.30
   0   4   3  709.93   38.90
   0   4   3  624.74   38.80
   0   4   3  624.04   38.80
   0   4   3  707.23   38.90
   0   4   3  626.74   38.80
  -1  -4  -3   40.50    3.30
   1   4   3   38.00    3.10
   1   4   3   35.60    3.10
  -2  -4  -3   65.09    5.90
  -2  -4  -3   74.69    6.30
  -2  -4  -3   68.09    4.20
   2   4   3   58.79    5.20
   2   4   3   70.49    5.80
   2   4   3   62.29    4.70
   2   4   3   54.19    5.00
  -3  -4  -3  374.36   24.20
  -3  -4  -3  368.86   24.40
  -3  -4  -3  403.86   24.30
   3   4   3  388.66   24.70
   3   4   3  401.26   23.70
   3   4   3  383.86   25.20
   3   4   3  385.36   23.40
   3   4   3  366.06   24.30
  -4  -4  -3  337.57   21.00
  -4  -4  -3  279.47   19.30
  -4  -4  -3  305.97   20.60
  -4  -4  -3  312.37   21.00
   4   4   3  295.37   21.60
   4   4   3  344.47   19.50
   4   4   3  307.67   19.70
   4   4   3  299.37   21.00
   4   4   3  319.17   19.20
   4   4   3  306.47   20.70
   4   4   3  295.47   21.60
  -5  -4  -3   51.89    7.50
  -5  -4  -3   47.60    6.90
   5   4   3   55.59    7.50
   5   4   3   54.69    7.60
   5   4   3   68.99    9.20
   5   4   3   53.59    7.00
   5   4   3   51.49    5.60
   5   4   3   49.60    4.70
   5   4   3   61.29    5.70
   5   4   3   53.09    5.30
  -6  -4  -3   84.09    6.40
  -6  -4  -3   73.09    8.60
  -6  -4  -3   67.69    6.00
   6   4   3   63.59   11.50
   6   4   3   60.49    6.00
   6   4   3   71.89    6.30
   6   4   3   70.19   10.60
   6   4   3   62.19    8.70
  -7  -4  -3    1.00    2.00
  -7  -4  -3   -0.90    1.80
   7   4   3   -1.00    2.80
   7   4   3   -1.40    1.70
   5  -5  -3   -2.30    1.60
   5  -5  -3    0.10    1.50
   5  -5  -3    0.90    2.10
   5  -5  -3   -0.50    1.90
   5  -5  -3   -2.50    2.00
   5  -5  -3    1.90    1.70
  -5   5   3   -1.80    1.80
  -5   5   3   -3.40    1.50
  -5   5   3   -2.40    2.30
   4  -5  -3  163.68   10.80
   4  -5  -3  156.78   11.10
   4  -5  -3  162.38   11.40
   4  -5  -3  165.08   10.90
   4  -5  -3  158.28   11.60
   4  -5  -3  169.48   15.40
   4  -5  -3  159.38   10.70
   4  -5  -3  132.49   14.30
  -4   5   3  152.48   13.30
  -4   5   3  151.28   10.90
  -4   5   3  151.78   10.50
   3  -5  -3   68.39    6.90
   3  -5  -3   70.79    9.30
   3  -5  -3   78.49    6.40
   3  -5  -3   73.19    5.60
   3  -5  -3   66.79    8.60
   3  -5  -3   65.69    5.60
  -3   5   3   62.79    5.40
  -3   5   3   54.69    6.20
   2  -5  -3  337.27   21.70
   2  -5  -3  338.97   22.00
   2  -5  -3  361.96   21.80
   2  -5  -3  358.36   21.70
   2  -5  -3  347.17   24.10
   2  -5  -3  341.17   23.50
   2  -5  -3  358.96   22.30
   1  -5  -3  836.52   50.99
   1  -5  -3  808.52   50.29
  -1   5   3  820.72   48.30
   0  -5  -3  129.79   10.10
   0  -5  -3  131.29    9.50
   0   5   3  134.29    8.10
   0   5   3  123.79    8.40
   0   5   3  129.19    8.00
   0   5   3  145.29    8.10
   0   5   3  116.89    8.20
   0   5   3  134.19    8.30
   1   5   3    6.40    1.20
   1   5   3    6.40    1.70
   1   5   3    5.50    1.40
   1   5   3    7.00    2.40
   1   5   3    5.30    1.30
   2   5   3  125.89    8.90
   2   5   3  112.29    8.10
   2   5   3  104.69    7.50
   2   5   3  112.59    8.30
  -3  -5  -3  381.56   25.20
  -3  -5  -3  381.36   25.40
   3   5   3  404.46   24.50
   3   5   3  380.26   25.60
   3   5   3  421.56   26.70
   3   5   3  389.66   25.90
   3   5   3  437.26   25.00
   3   5   3  421.46   27.30
  -4  -5  -3  249.88   19.10
  -4  -5  -3  284.47   18.30
  -4  -5  -3  284.17   18.00
  -4  -5  -3  303.57   18.30
  -4  -5  -3  295.97   18.80
  -4  -5  -3  257.27   19.50
  -4  -5  -3  300.47   18.40
   4   5   3  311.67   20.20
   4   5   3  294.57   19.60
   4   5   3  273.87   17.90
   4   5   3  283.07   18.30
   4   5   3  309.17   18.60
   4   5   3  286.87   17.90
   4   5   3  288.97   20.90
   4   5   3  271.27   20.70
  -5  -5  -3    2.60    2.90
  -5  -5  -3    1.40    2.00
  -5  -5  -3    1.50    4.60
  -5  -5  -3    3.70    4.60
  -5  -5  -3   -0.90    2.40
   5   5   3    6.10    4.70
   5   5   3    2.90    2.20
   5   5   3   -0.50    3.80
   5   5   3   -2.70    2.70
   5   5   3    4.90    4.80
   5   5   3   -0.20    1.80
   5   5   3    7.10    3.40
   5   5   3   -1.80    2.90
   5   5   3    2.80    2.00
   5   5   3    0.20    2.50
  -6  -5  -3    4.70    2.60
  -6  -5  -3    6.70    4.20
  -6  -5  -3   -0.90    1.70
   6   5   3    0.90    3.40
   6   5   3    0.10    4.40
   6   5   3    0.10    9.00
   6   5   3    1.50    3.00
   6   5   3   -0.60    1.90
   6   5   3    2.00    2.10
  -7  -5  -3   -0.90    2.50
  -7  -5  -3    0.50    1.70
   7   5   3   -0.70    1.70
   7   5   3    0.00    1.70
   5  -6  -3    7.40    1.90
   5  -6  -3    5.20    2.10
   5  -6  -3    9.10    1.90
   5  -6  -3    6.40    2.10
   5  -6  -3    9.60    1.90
  -5   6   3    6.80    1.70
  -5   6   3    8.40    2.40
  -5   6   3    3.80    2.10
   4  -6  -3    4.60    2.20
   4  -6  -3    8.10    2.50
   4  -6  -3    7.20    2.10
   4  -6  -3    5.00    2.50
   4  -6  -3   10.60    2.30
   4  -6  -3    5.60    2.20
  -4   6   3    9.90    2.40
  -4   6   3   10.00    2.50
   3  -6  -3    1.50    2.00
   3  -6  -3   -0.40    2.20
   3  -6  -3   -1.10    1.60
   3  -6  -3   -1.10    1.50
   3  -6  -3    0.70    4.10
   3  -6  -3   -2.10    1.90
   3  -6  -3    3.00    3.90
   3  -6  -3   -0.40    1.70
  -3   6   3    1.40    2.20
  -3   6   3    3.20    2.00
   2  -6  -3    5.00    3.30
   2  -6  -3    1.40    1.90
   2  -6  -3   -4.70    2.70
   2  -6  -3    0.10    1.60
   2  -6  -3   -1.10    1.80
   2  -6  -3    1.60    1.80
   2  -6  -3    0.90    2.90
   2  -6  -3   -0.30    2.00
   2  -6  -3    0.10    2.40
   2  -6  -3    0.60    1.60
  -2   6   3    3.70    2.00
  -2   6   3    0.30    1.20
   1  -6  -3   23.00    3.50
   1  -6  -3   31.00    3.10
   1  -6  -3   23.90    4.40
   1  -6  -3   24.90    3.30
   1  -6  -3   26.70    3.80
   1  -6  -3   23.00    3.00
   1  -6  -3   21.40    4.70
   1  -6  -3   24.30    3.50
   1  -6  -3   18.90    3.10
  -1   6   3   21.30    1.90
  -1   6   3   24.40    2.00
   0  -6  -3 1331.67   82.49
   0  -6  -3 1437.06   81.29
   0  -6  -3 1287.17   81.49
   0   6   3 1359.66   80.49
   1   6   3    6.10    1.70
   1   6   3    7.70    2.10
   1   6   3    8.30    1.70
  -2  -6  -3   33.60    3.30
  -2  -6  -3   30.10    3.80
   2   6   3   27.80    3.80
   2   6   3   21.80    3.30
   2   6   3   28.10    5.60
   2   6   3   24.80    2.70
   2   6   3   22.90    2.80
  -3  -6  -3   37.80    3.70
  -3  -6  -3   42.00    4.40
  -3  -6  -3   46.60    5.30
  -3  -6  -3   39.60    4.50
   3   6   3   49.20    6.50
   3   6   3   43.90    4.30
   3   6   3   50.09    5.60
   3   6   3   39.00    7.50
   3   6   3   39.50    3.70
   3   6   3   40.30    4.20
   3   6   3   40.90    5.30
   3   6   3   39.80    4.50
  -4  -6  -3  400.46   25.90
  -4  -6  -3  414.46   25.50
  -4  -6  -3  441.66   26.10
  -4  -6  -3  379.66   26.10
   4   6   3  409.96   25.60
   4   6   3  420.66   25.60
   4   6   3  448.16   26.30
   4   6   3  435.36   29.30
   4   6   3  439.06   27.60
   4   6   3  359.76   25.80
   4   6   3  454.95   29.20
   4   6   3  450.65   28.10
  -5  -6  -3  693.33   41.60
  -5  -6  -3  677.13   41.70
  -5  -6  -3  642.34   42.60
   5   6   3  659.23   42.00
   5   6   3  718.83   41.50
   5   6   3  675.03   41.90
   5   6   3  627.74   45.00
   5   6   3  670.63   45.70
   5   6   3  729.13   44.70
   5   6   3  705.43   42.20
   5   6   3  754.02   44.20
   5   6   3  711.33   41.40
  -6  -6  -3    4.50    2.00
  -6  -6  -3    3.80    2.60
   6   6   3    6.70    2.10
   6   6   3    9.30    2.50
   6   6   3    6.20    2.80
   6   6   3   17.60    6.00
   6   6   3    2.90    2.30
  -7  -6  -3    7.50    1.90
   7   6   3    8.50    2.00
   7   6   3   11.30    3.00
   4  -7  -3   -0.70    1.80
   4  -7  -3   -1.50    1.80
   4  -7  -3   -1.30    1.60
   4  -7  -3    0.80    1.70
   4  -7  -3   -0.40    1.90
  -4   7   3    6.00    2.20
   3  -7  -3    5.70    2.00
   3  -7  -3    1.40    2.20
   3  -7  -3   -1.70    1.80
   3  -7  -3    3.30    2.00
   3  -7  -3    1.20    2.10
   2  -7  -3  258.57   15.50
   2  -7  -3  235.68   15.90
   2  -7  -3  242.38   15.60
   2  -7  -3  221.48   15.90
   2  -7  -3  250.47   15.30
   2  -7  -3  247.48   18.30
   2  -7  -3  256.57   16.20
   2  -7  -3  231.48   19.10
   2  -7  -3  216.48   15.20
   2  -7  -3  226.08   15.40
   1  -7  -3   81.69    6.50
   1  -7  -3   66.19    8.20
   1  -7  -3   85.69    6.40
   1  -7  -3   71.89    6.10
   1  -7  -3   83.79    7.00
   1  -7  -3   75.89    6.20
   1  -7  -3   78.39    6.90
   1  -7  -3   89.09    6.30
   1  -7  -3   77.69    9.60
   1  -7  -3   75.59    8.40
   0  -7  -3   -1.50    1.80
   0  -7  -3   -0.30    2.20
   0  -7  -3   -0.20    1.30
   0  -7  -3   -0.90    2.40
   0  -7  -3    1.70    2.00
   0  -7  -3   -1.60    1.90
   0   7   3    1.90    2.30
   0   7   3    1.00    1.20
  -1  -7  -3  820.62   49.10
  -1  -7  -3  832.32   48.60
  -1  -7  -3  808.22   48.60
  -1  -7  -3  832.52   48.60
  -1  -7  -3  815.32   48.80
   1   7   3  761.72   48.10
   1   7   3  787.02   49.30
  -2  -7  -3   16.40    3.20
  -2  -7  -3   13.70    5.40
  -2  -7  -3   11.10    2.40
   2   7   3   13.80    2.80
   2   7   3   12.80    2.10
   2   7   3   12.20    2.90
   2   7   3   15.40    3.70
   2   7   3   14.00    3.50
  -3  -7  -3   30.50    4.50
  -3  -7  -3   33.20    3.40
  -3  -7  -3   30.00    5.40
  -3  -7  -3   32.70    4.20
   3   7   3   31.20    3.30
   3   7   3   29.10    4.60
   3   7   3   30.90    5.50
   3   7   3   25.30    4.50
   3   7   3   24.70    3.70
   3   7   3   28.90    3.60
   3   7   3   29.30    4.00
  -4  -7  -3  133.49    8.70
  -4  -7  -3  135.89    9.30
  -4  -7  -3  111.39    9.00
  -4  -7  -3  118.49    9.50
   4   7   3  125.39   12.30
   4   7   3  139.29    9.70
   4   7   3  120.29   18.60
   4   7   3  116.19    8.90
   4   7   3  138.29   11.40
   4   7   3  115.09    9.20
   4   7   3  129.79    8.90
   4   7   3  129.99   10.90
  -5  -7  -3  110.69    8.70
  -5  -7  -3  116.79    8.60
   5   7   3   80.99   11.90
   5   7   3  138.39    9.90
   5   7   3  108.19   13.70
   5   7   3  134.59    8.80
   5   7   3  125.89    9.30
   5   7   3  131.09    8.80
   5   7   3   81.69   12.50
  -6  -7  -3   66.39    5.40
   6   7   3   60.69    5.70
   6   7   3   68.29    5.40
   6   7   3   61.39    6.80
   6   7   3   48.40   11.10
   6   7   3   69.69    5.30
  -7  -7  -3   11.60    1.80
   7   7   3   14.90    2.50
   7   7   3   12.00    3.00
   4  -8  -3    3.50    1.60
   4  -8  -3   10.40    2.70
   4  -8  -3    8.50    2.00
   4  -8  -3    8.40    1.70
   3  -8  -3   19.50    2.80
   3  -8  -3   16.80    2.50
   3  -8  -3   13.10    2.90
   3  -8  -3   18.00    2.70
   3  -8  -3   21.10    3.20
   2  -8  -3   25.10    3.50
   2  -8  -3   28.40    3.90
   2  -8  -3   23.60    3.10
   2  -8  -3   19.40    2.80
   2  -8  -3   26.60    3.90
   1  -8  -3   12.00    2.60
   1  -8  -3   14.60    3.20
   1  -8  -3   16.60    2.70
   1  -8  -3   14.20    2.60
   1  -8  -3   18.30    3.50
   1  -8  -3   17.60    3.40
   1  -8  -3   16.30    3.00
   1  -8  -3   10.70    2.50
   0  -8  -3  419.86   25.80
   0  -8  -3  429.06   26.40
   0  -8  -3  397.46   25.80
   0  -8  -3  420.66   26.30
   0  -8  -3  423.86   26.60
   0  -8  -3  426.26   26.00
   0   8   3  413.96   25.40
  -1  -8  -3   50.29    5.60
  -1  -8  -3   53.99    7.30
  -1  -8  -3   49.00    4.90
  -1  -8  -3   53.09    5.60
  -1  -8  -3   50.59    5.40
   1   8   3   52.69    4.60
   1   8   3   33.50    5.40
  -2  -8  -3    4.50    4.20
  -2  -8  -3   -0.20    7.00
  -2  -8  -3    7.60    2.60
  -2  -8  -3    4.30    2.70
   2   8   3    6.40    2.80
   2   8   3   12.90    2.90
   2   8   3   11.00    2.10
   2   8   3    4.80    2.00
  -3  -8  -3   17.80    5.30
  -3  -8  -3    9.80    4.50
  -3  -8  -3   19.60    3.60
  -3  -8  -3   14.00    2.20
   3   8   3   15.40    4.20
   3   8   3   12.40    2.90
   3   8   3   15.70    4.50
   3   8   3   14.60    2.60
   3   8   3   17.40    3.50
   3   8   3   13.10    2.50
   3   8   3   17.90    4.10
  -4  -8  -3  311.47   21.10
  -4  -8  -3  347.17   20.50
  -4  -8  -3  305.17   21.30
   4   8   3  347.37   22.80
   4   8   3  298.17   21.00
   4   8   3  334.57   23.20
   4   8   3  377.86   21.70
   4   8   3  316.37   20.70
   4   8   3  383.76   26.30
   4   8   3  342.67   20.90
  -5  -8  -3   38.40    4.10
  -5  -8  -3   40.90    3.80
   5   8   3   38.20    4.10
   5   8   3   34.50    4.70
   5   8   3   35.40    5.80
   5   8   3   38.20    4.70
   5   8   3   37.40   13.30
  -6  -8  -3    3.30    1.90
   6   8   3    3.40    2.80
   6   8   3   -1.10    2.80
   6   8   3    7.40    3.40
   3  -9  -3   31.20    3.70
   3  -9  -3   25.20    3.20
   3  -9  -3   34.00    3.60
   2  -9  -3   39.20    3.90
   2  -9  -3   45.50    4.60
   2  -9  -3   43.80    4.60
   2  -9  -3   37.20    3.90
   1  -9  -3   81.49    6.80
   1  -9  -3   74.89    5.90
   1  -9  -3   72.99    6.30
   1  -9  -3   58.49    7.10
   1  -9  -3   70.09    6.30
   0  -9  -3    4.70    2.40
   0  -9  -3    3.70    5.40
   0  -9  -3    9.00    5.50
   0   9   3    3.40    2.30
  -1  -9  -3  120.89   11.20
  -1  -9  -3  114.29   11.90
  -1  -9  -3  123.49    9.60
  -1  -9  -3  121.99   10.30
  -1  -9  -3  112.09    9.10
   1   9   3  126.69    8.70
   1   9   3  129.99    8.60
  -2  -9  -3   56.09    6.00
  -2  -9  -3   59.29    5.90
  -2  -9  -3   63.09    8.20
  -2  -9  -3   48.90    9.00
   2   9   3   60.39    5.40
   2   9   3   51.89    4.90
   2   9   3   52.69    8.50
  -3  -9  -3    4.30    2.40
  -3  -9  -3    4.70    2.80
   3   9   3    7.00    2.10
   3   9   3    1.30    4.30
   3   9   3    5.30    2.50
   3   9   3    6.00    2.30
   3   9   3    0.60    2.60
  -4  -9  -3   14.40    2.90
  -4  -9  -3   17.30    2.10
  -4  -9  -3   18.80    3.40
  -4  -9  -3   14.00    3.20
   4   9   3   21.90    3.00
   4   9   3   17.50    3.00
   4   9   3   19.00    4.10
   4   9   3   25.00    5.50
  -5  -9  -3    4.20    2.40
  -5  -9  -3    3.00    2.90
   5   9   3    6.60    2.00
   5   9   3   11.70    3.00
   5   9   3    5.30    2.80
   5   9   3    6.50    2.00
  -6  -9  -3   14.40    1.80
   6   9   3   15.60    2.80
   6   9   3    8.70    2.50
   2 -10  -3  178.08   10.40
   2 -10  -3  139.09   10.50
   1 -10  -3   -0.90    1.80
   1 -10  -3    0.60    3.80
   1 -10  -3   -0.80    1.80
   0 -10  -3   -1.60    6.50
   0 -10  -3    3.20    2.30
   0 -10  -3    1.10    2.10
   0 -10  -3    2.60    2.70
  -1 -10  -3    0.70    5.70
  -1 -10  -3    2.80    2.60
  -1 -10  -3    3.80    2.20
   1  10   3   -3.40    2.00
  -2 -10  -3   61.99    5.90
  -2 -10  -3   71.09    6.90
  -2 -10  -3   73.49    8.00
  -2 -10  -3   69.29    5.90
   2  10   3   73.29    8.70
   2  10   3   74.09    5.60
  -3 -10  -3   82.19    6.50
  -3 -10  -3   73.59    6.80
   3  10   3   79.19    6.30
   3  10   3   84.59    6.10
   3  10   3   75.29    7.10
  -4 -10  -3  231.78   16.10
  -4 -10  -3  258.27   16.00
   4  10   3  245.08   15.90
   4  10   3  241.28   16.40
   4  10   3  287.97   16.80
   4  10   3  242.58   17.40
   5  10   3    6.20    1.70
   5  10   3   11.00    2.20
   5  10   3    8.90    1.90
   0 -11  -3    4.00    3.10
   0 -11  -3    2.40    2.30
  -1 -11  -3    5.90    2.40
  -1 -11  -3    6.70    2.90
  -1 -11  -3    3.10    1.70
  -2 -11  -3   22.50    3.30
  -2 -11  -3   18.90    2.60
  -2 -11  -3   17.40    3.00
   2  11   3   18.40    2.70
   2  11   3   23.30    2.40
  -3 -11  -3  227.48   15.20
  -3 -11  -3  272.37   15.70
  -3 -11  -3  229.98   14.80
   3  11   3  206.98   15.10
   3  11   3  247.48   14.70
  -4 -11  -3    7.80    1.70
   4  11   3    8.50    1.60
   2  10  -4    5.20    1.80
   2  10  -4    2.10    1.40
   2  10  -4    1.10    1.40
   1  10  -4   -0.70    1.20
   1  10  -4    1.00    1.30
  -1 -10   4    0.00    1.50
  -1 -10   4   -1.30    2.20
   0  10  -4   67.29    5.00
   0  10  -4   52.79    4.10
   0 -10   4   56.99    4.50
   0 -10   4   40.40    4.60
   4   9  -4    3.70    1.70
   4   9  -4    3.20    2.30
   4   9  -4    4.00    1.50
  -4  -9   4    2.20    1.00
  -4  -9   4    0.30    1.50
   3   9  -4    7.90    2.10
   3   9  -4    4.80    2.00
   3   9  -4    5.70    2.70
   3   9  -4   11.30    3.20
  -3  -9   4    2.80    2.90
  -3  -9   4    5.70    2.80
  -3  -9   4    8.30    1.60
   2   9  -4   36.60    3.90
   2   9  -4   26.00    3.80
   2   9  -4   32.70    3.80
   2   9  -4   41.10    4.20
  -2  -9   4   39.10    4.40
  -2  -9   4   35.40    4.40
   1   9  -4    9.10    2.20
   1   9  -4    7.70    2.50
   1   9  -4    8.30    2.60
   1   9  -4    5.70    2.10
  -1  -9   4    7.90    2.40
  -1  -9   4    3.80    2.20
  -1  -9   4    3.50    2.50
   0   9  -4   27.70    3.70
   0   9  -4   26.20    3.20
   0  -9   4   29.10    3.80
   0  -9   4   24.80    3.50
  -1   9  -4    5.70    2.40
  -1   9  -4    4.20    3.10
  -1   9  -4    1.10    2.80
   1  -9   4    3.10    2.00
   1  -9   4    2.30    1.80
   1  -9   4    1.70    2.30
  -2   9  -4   51.19    4.00
   2  -9   4   55.89    4.50
   2  -9   4   47.80    4.00
   5   8  -4   15.40    2.20
   5   8  -4   13.40    2.10
   4   8  -4   -5.30    2.80
   4   8  -4   -0.80    1.80
   4   8  -4    1.30    1.70
   4   8  -4   -1.10    1.70
  -4  -8   4    0.10    1.40
   3   8  -4   -1.40    1.90
   3   8  -4   -0.90    2.70
   3   8  -4    0.20    1.60
   3   8  -4    0.90    8.40
   3   8  -4    1.10    2.30
  -3  -8   4    0.30    1.50
  -3  -8   4   -2.50    2.00
   2   8  -4    5.10    2.30
   2   8  -4    1.90    1.90
   2   8  -4    0.30    1.80
   2   8  -4    6.70    2.50
  -2  -8   4    1.70    1.50
  -2  -8   4    2.40    2.50
   1   8  -4  327.17   21.50
   1   8  -4  370.26   22.50
   1   8  -4  349.77   22.00
   1   8  -4  341.57   21.70
  -1  -8   4  350.16   22.40
  -1  -8   4  336.27   20.90
  -1  -8   4  358.86   22.60
   0   8  -4   12.30    2.60
   0   8  -4    9.90    2.80
   0   8  -4   12.70    3.00
   0   8  -4   11.20    2.40
   0  -8   4    5.50    2.50
   0  -8   4    8.20    2.60
   0  -8   4   12.70    3.00
   0  -8   4    8.50    3.20
  -1   8  -4    9.20    2.40
  -1   8  -4    9.20    2.60
  -1   8  -4   11.50    2.50
   1  -8   4    7.90    2.40
   1  -8   4    8.90    2.40
   1  -8   4   11.60    2.90
  -2   8  -4  296.37   19.80
  -2   8  -4  312.57   19.40
   2  -8   4  311.87   19.90
   2  -8   4  308.57   19.50
   2  -8   4  328.97   20.30
  -3   8  -4    9.40    1.80
   3  -8   4   11.90    2.00
   3  -8   4    6.10    1.90
   3  -8   4   18.10    2.80
   6   7  -4   83.69    6.80
   6   7  -4   63.29    4.90
  -6  -7   4   58.59    4.70
   5   7  -4    9.10    3.20
   5   7  -4    0.20    1.80
   5   7  -4    0.40    2.90
  -5  -7   4    3.00    1.70
   4   7  -4  105.69    9.10
   4   7  -4   98.79    8.80
   4   7  -4  103.99    8.30
   4   7  -4  112.59    7.80
  -4  -7   4  116.49    8.00
   3   7  -4  197.28   16.00
   3   7  -4  187.48   17.90
   3   7  -4  215.98   14.10
   3   7  -4  184.08   13.40
   3   7  -4  203.28   13.10
   3   7  -4  235.48   18.10
   3   7  -4  199.98   13.10
  -3  -7   4  208.78   13.10
  -3  -7   4  176.38   13.80
   2   7  -4   52.29    7.40
   2   7  -4   36.60    4.40
   2   7  -4   50.89    7.10
   2   7  -4   51.79    8.50
   2   7  -4   43.80    4.40
   2   7  -4   42.90    5.20
   2   7  -4   43.10    5.00
  -2  -7   4   42.60    5.50
  -2  -7   4   48.20    4.50
   1   7  -4  335.57   23.30
   1   7  -4  376.36   24.10
   1   7  -4  424.16   27.70
   1   7  -4  380.96   23.50
   1   7  -4  356.16   25.50
   1   7  -4  390.36   25.40
   1   7  -4  378.06   23.80
  -1  -7   4  387.86   24.50
  -1  -7   4  387.86   23.20
   0   7  -4   43.10    6.30
   0   7  -4   39.10    6.80
   0   7  -4   42.30    6.00
   0   7  -4   50.69    5.30
   0   7  -4   48.10    4.60
   0   7  -4   43.00    5.20
   0   7  -4   53.89    4.90
   0  -7   4   50.99    4.20
   0  -7   4   54.29    6.00
   0  -7   4   58.09    5.70
  -1   7  -4   59.89    5.40
  -1   7  -4   54.29    6.70
  -1   7  -4   64.19    7.30
  -1   7  -4   54.19    5.10
  -1   7  -4   62.59    8.30
  -1   7  -4   57.19    6.10
  -1   7  -4   58.49    6.30
   1  -7   4   66.99    6.20
   1  -7   4   59.89    5.60
   1  -7   4   65.49    6.50
   1  -7   4   49.90    5.90
  -2   7  -4   73.69    6.50
  -2   7  -4   87.09    6.20
  -2   7  -4   66.39    5.80
   2  -7   4   79.09    7.00
   2  -7   4   69.89    6.60
   2  -7   4   73.99    6.30
  -3   7  -4    4.70    2.40
  -3   7  -4    1.70    1.60
  -3   7  -4   -1.90    3.40
   3  -7   4    1.80    2.30
   3  -7   4    0.70    1.90
   3  -7   4   -0.20    1.80
   3  -7   4    2.00    2.00
  -4   7  -4   18.10    2.20
  -4   7  -4   21.90    2.40
   4  -7   4   13.40    2.10
   4  -7   4   14.30    2.10
   4  -7   4   12.20    2.40
   6   6  -4  643.04   36.80
  -6  -6   4  578.14   36.80
   5   6  -4   39.20    7.60
   5   6  -4   39.10    4.50
   5   6  -4   35.60    4.50
   5   6  -4   38.70    3.80
  -5  -6   4   42.10    4.30
   4   6  -4  173.18   11.20
   4   6  -4  194.88   20.10
   4   6  -4  139.19   15.10
   4   6  -4  171.48   11.80
   4   6  -4  167.28   12.30
   4   6  -4  180.88   12.30
   4   6  -4  172.18   14.90
   4   6  -4  169.08   11.30
   4   6  -4  161.88   14.20
  -4  -6   4  146.99   11.60
  -4  -6   4  182.78   11.70
   3   6  -4   19.70    3.10
   3   6  -4   21.60    5.90
   3   6  -4   24.80    5.20
   3   6  -4   20.40    4.90
   3   6  -4   13.80    3.00
   3   6  -4   20.70    3.90
   3   6  -4   17.50    5.90
   3   6  -4   17.40    2.70
  -3  -6   4   15.50    3.60
  -3  -6   4   19.00    3.00
   2   6  -4   64.39    5.00
   2   6  -4   56.69    8.20
   2   6  -4   63.09    7.60
   2   6  -4   49.99    5.00
   2   6  -4   56.89    5.70
   2   6  -4   62.39    7.30
   2   6  -4   51.99    5.40
   1   6  -4   97.79   12.50
   1   6  -4   97.39    9.10
   1   6  -4   90.19    7.40
   1   6  -4   84.49    6.70
   1   6  -4   93.59    9.40
   1   6  -4   97.89    7.50
   1   6  -4   97.89    9.80
   1   6  -4   91.79    7.00
  -1  -6   4   97.59    8.10
  -1  -6   4   96.79    7.00
   0   6  -4  296.57   19.50
   0   6  -4  301.27   19.50
   0   6  -4  300.87   20.60
   0   6  -4  305.57   21.00
   0   6  -4  276.57   19.00
   0   6  -4  336.07   22.30
   0   6  -4  280.97   19.00
   0  -6   4  318.97   19.00
   0  -6   4  318.17   19.90
   0  -6   4  333.87   20.20
  -1   6  -4  763.72   43.60
  -1   6  -4  637.34   41.80
  -1   6  -4  613.74   41.40
  -1   6  -4  690.53   40.20
  -1   6  -4  646.74   40.00
  -1   6  -4  687.93   40.50
  -1   6  -4  669.33   40.60
   1  -6   4  661.83   40.80
   1  -6   4  624.64   39.80
  -2   6  -4  854.21   49.99
  -2   6  -4  718.93   50.59
  -2   6  -4  830.22   49.50
  -2   6  -4  914.11   52.99
  -2   6  -4  779.22   51.09
  -2   6  -4  804.82   49.99
  -2   6  -4  822.52   49.50
   2  -6   4  809.82   50.19
   2  -6   4  759.32   48.70
   2  -6   4  855.21   49.50
   2  -6   4  936.01   50.79
  -3   6  -4  211.38   13.20
  -3   6  -4  218.68   18.80
  -3   6  -4  213.28   13.20
  -3   6  -4  194.88   13.80
  -3   6  -4  194.08   13.50
   3  -6   4  192.78   14.00
   3  -6   4  201.88   14.50
   3  -6   4  194.68   14.00
   3  -6   4  196.08   13.00
  -4   6  -4   26.80    3.90
  -4   6  -4   21.10    3.70
  -4   6  -4   28.00    3.80
  -4   6  -4   23.90    3.10
   4  -6   4   29.70    3.20
   4  -6   4   23.40    3.50
   4  -6   4   28.40    3.50
   4  -6   4   25.20    3.40
  -5   6  -4   41.60    3.60
   5  -6   4   51.49    3.90
   5  -6   4   54.29    4.40
   5  -6   4   35.60    3.80
   5  -6   4   37.30    3.70
   6   5  -4   23.60    5.40
  -6  -5   4   29.00    3.80
   5   5  -4   66.69    5.20
   5   5  -4   74.79    6.10
   5   5  -4   73.89    6.20
   5   5  -4   59.49    8.30
  -5  -5   4   74.39    8.30
  -5  -5   4   60.59    5.80
  -5  -5   4   59.49    5.80
   4   5  -4  113.39    8.60
   4   5  -4  115.19   11.40
   4   5  -4  117.49    8.50
   4   5  -4   93.39   12.40
   4   5  -4  111.29    7.90
   4   5  -4  110.69    8.90
   4   5  -4  109.79    7.90
   4   5  -4  118.89   11.80
   4   5  -4  118.19   11.10
  -4  -5   4  102.49    8.10
  -4  -5   4   68.39   10.20
  -4  -5   4   77.79   12.60
  -4  -5   4  117.89   10.10
   3   5  -4  159.58   10.50
   3   5  -4  162.98   13.90
   3   5  -4  160.78   13.00
   3   5  -4  157.18   10.50
   3   5  -4  141.29   13.60
   3   5  -4  155.68   11.10
   3   5  -4  157.58   12.60
   3   5  -4  158.68   11.00
   3   5  -4  158.08   11.50
  -3  -5   4  163.38   12.90
  -3  -5   4  163.38   10.80
  -3  -5   4  145.49   11.50
  -3  -5   4  139.19   12.20
  -3  -5   4  166.78   11.90
   2   5  -4   65.79    5.60
   2   5  -4   49.60    6.60
   2   5  -4   60.79    5.30
   2   5  -4   66.39    5.10
   2   5  -4   64.59    8.90
   2   5  -4   69.19    8.50
   2   5  -4   70.09    7.80
  -2  -5   4   72.19    5.40
  -2  -5   4   52.49    6.70
  -2  -5   4   48.00    6.20
  -2  -5   4   66.09    6.20
   1   5  -4   91.19    7.90
   1   5  -4   87.69    6.70
   1   5  -4  108.79    8.60
   1   5  -4   95.89   10.90
   1   5  -4   78.09    6.20
   1   5  -4   84.89    6.50
   1   5  -4   85.49    6.70
   1   5  -4   94.69    8.80
  -1  -5   4   95.99    6.80
  -1  -5   4   81.49    7.60
   0   5  -4   29.60    4.50
   0   5  -4   33.60    5.20
   0   5  -4   33.60    5.00
   0   5  -4   37.40    3.70
   0   5  -4   25.80    3.90
   0  -5   4   36.80    4.90
  -1   5  -4   70.29    7.30
  -1   5  -4   64.59    6.30
  -1   5  -4   62.89    6.40
  -1   5  -4   76.29    6.90
  -1   5  -4   60.29    5.10
  -1   5  -4   69.19    7.00
   1  -5   4   73.59    6.20
   1  -5   4   63.69    5.10
  -2   5  -4  929.31   57.69
  -2   5  -4  910.81   58.89
  -2   5  -4  942.71   57.29
  -2   5  -4  910.31   57.19
  -2   5  -4  873.21   58.39
  -2   5  -4  998.50   57.69
   2  -5   4  948.81   57.89
   2  -5   4  967.50   60.49
   2  -5   4 1012.10   56.99
   2  -5   4 1073.69   58.39
  -3   5  -4  120.89   10.90
  -3   5  -4  122.99    9.10
  -3   5  -4  135.19    9.70
  -3   5  -4  136.29    9.70
  -3   5  -4  126.09    8.90
  -3   5  -4  112.19   10.40
  -3   5  -4  149.88   12.60
   3  -5   4  127.79   12.60
   3  -5   4  122.49    9.90
   3  -5   4  131.69    9.70
   3  -5   4  129.19    8.40
  -4   5  -4  106.19    8.50
  -4   5  -4  110.99    7.80
  -4   5  -4  103.49    8.10
  -4   5  -4  103.49    7.80
   4  -5   4  106.49    8.00
   4  -5   4   97.39    8.30
   4  -5   4  104.39    8.20
   4  -5   4  105.19    7.60
  -5   5  -4   49.99    4.20
  -5   5  -4   29.80    4.20
   5  -5   4   51.29    5.00
   5  -5   4   38.80    4.60
   5  -5   4   41.40    4.30
   5  -5   4   53.59    5.90
   7   4  -4   76.39    5.80
  -7  -4   4   91.79    6.10
   6   4  -4   13.40    2.50
   6   4  -4    9.80    2.40
  -6  -4   4   10.40    2.40
  -6  -4   4   17.80    5.90
  -6  -4   4    8.10    2.50
   5   4  -4  209.98   16.70
   5   4  -4  228.08   13.90
   5   4  -4  196.48   16.50
   5   4  -4  192.28   13.80
   5   4  -4  206.28   17.40
  -5  -4   4  222.38   16.70
  -5  -4   4  185.78   13.80
  -5  -4   4  223.38   17.50
  -5  -4   4  194.88   16.50
  -5  -4   4  214.38   13.90
   4   4  -4 1250.67   78.89
   4   4  -4 1341.67   81.39
   4   4  -4 1286.97   78.99
   4   4  -4 1303.37   78.39
   4   4  -4 1313.27   85.59
   4   4  -4 1252.07   82.29
   4   4  -4 1371.96   80.99
   4   4  -4 1304.97   78.89
  -4  -4   4 1320.47   81.29
  -4  -4   4 1373.76   79.59
  -4  -4   4 1302.97   80.79
  -4  -4   4 1488.65   82.09
   3   4  -4  118.99    8.00
   3   4  -4  119.19   10.90
   3   4  -4   99.89    8.10
   3   4  -4  117.69    9.70
   3   4  -4  116.59    8.50
   3   4  -4  122.79   10.10
   3   4  -4  111.19   16.30
   3   4  -4  117.69    7.90
   3   4  -4  109.29    8.40
  -3  -4   4  109.19    9.60
  -3  -4   4  111.99    8.30
  -3  -4   4  121.59   10.10
  -3  -4   4  113.99    8.20
  -3  -4   4  121.69    9.40
  -3  -4   4  105.99    9.30
   2   4  -4   -1.50    2.70
   2   4  -4    1.50    1.60
   2   4  -4   -0.80    1.10
   2   4  -4    1.10    1.90
   2   4  -4    0.70    1.90
   2   4  -4   -3.00    1.90
  -2  -4   4    0.00    1.90
  -2  -4   4    3.70    2.40
  -2  -4   4    1.60    2.00
  -2  -4   4    1.30    1.60
   1   4  -4  240.88   17.20
   1   4  -4  241.68   15.10
   1   4  -4  243.08   15.50
   1   4  -4  217.88   21.20
   1   4  -4  277.17   17.00
   1   4  -4  272.37   16.60
  -1  -4   4  214.08   16.10
  -1  -4   4  224.68   15.90
  -1  -4   4  258.97   15.80
   0   4  -4  131.29   10.10
   0   4  -4  113.89    9.00
   0   4  -4  124.89    8.40
   0   4  -4  115.19    9.30
   0   4  -4  118.99    7.90
  -1   4  -4    5.20    4.30
  -1   4  -4    3.40    2.40
  -1   4  -4   -0.50    1.80
  -1   4  -4    1.20    1.20
  -1   4  -4    2.60    1.60
  -1   4  -4    2.90    1.80
  -2   4  -4    6.20    2.50
  -2   4  -4   11.80    3.40
  -2   4  -4    5.70    2.40
  -2   4  -4    5.60    1.80
   2  -4   4    4.80    3.00
  -3   4  -4   61.69    5.30
  -3   4  -4   87.69    8.60
  -3   4  -4   65.89    7.50
  -3   4  -4   59.89    5.80
  -3   4  -4   60.49    5.60
  -3   4  -4   72.99    6.20
  -3   4  -4   84.69    8.60
   3  -4   4   58.99    6.20
   3  -4   4   70.59    5.30
   3  -4   4   62.19    8.60
   3  -4   4   72.19    6.30
  -4   4  -4   59.29    5.80
  -4   4  -4   65.69    5.50
  -4   4  -4   57.19    5.20
  -4   4  -4   50.39    7.00
  -4   4  -4   55.69    6.90
   4  -4   4   69.39    6.30
   4  -4   4   60.19    5.90
   4  -4   4   61.09    4.80
   4  -4   4   64.49    5.70
   4  -4   4   66.89    9.50
  -5   4  -4   11.10    2.70
  -5   4  -4    8.80    2.70
  -5   4  -4    7.00    2.20
  -5   4  -4   10.60    2.50
   5  -4   4    9.50    2.20
   5  -4   4   10.40    2.00
   5  -4   4   10.10    2.00
   5  -4   4    5.80    2.50
   5  -4   4    9.10    2.80
   5  -4   4    6.90    2.20
  -6   4  -4    2.60    1.50
  -6   4  -4    0.90    1.40
  -6   4  -4   -0.20    1.30
   6  -4   4   -0.80    1.90
   6  -4   4    1.20    1.40
   6  -4   4   -0.20    1.40
   7   3  -4    0.00    1.20
  -7  -3   4    1.10    1.40
  -7  -3   4   -3.70    2.00
   6   3  -4   21.40    3.10
   6   3  -4   24.80    3.30
  -6  -3   4   22.70    3.30
  -6  -3   4   20.00    3.40
  -6  -3   4   23.30    6.10
   5   3  -4  131.19   13.30
   5   3  -4  137.79   11.60
   5   3  -4  121.49    8.90
   5   3  -4  125.79   12.60
   5   3  -4  124.19   13.80
   5   3  -4  116.89    8.80
  -5  -3   4  119.99    8.60
  -5  -3   4  115.79   11.90
  -5  -3   4  113.09    9.00
  -5  -3   4  119.79   11.60
  -5  -3   4  122.49    9.90
  -5  -3   4  121.69    8.50
  -5  -3   4  118.39   11.80
  -5  -3   4  128.39    9.20
   4   3  -4   84.89    6.80
   4   3  -4  100.09    9.30
   4   3  -4   93.09    7.00
   4   3  -4   88.39    9.00
   4   3  -4   86.19    9.60
   4   3  -4   82.69    6.40
   4   3  -4   65.69    8.00
   4   3  -4   88.49    6.40
  -4  -3   4   89.09    7.10
  -4  -3   4   87.49    6.50
  -4  -3   4   89.59    6.60
  -4  -3   4   87.49    6.90
  -4  -3   4   89.09    9.40
  -4  -3   4   93.29    7.30
  -4  -3   4   99.89    9.50
  -4  -3   4   55.59    9.10
  -4  -3   4   95.59    9.00
   3   3  -4 1076.09   67.39
   3   3  -4 1140.39   69.09
   3   3  -4 1171.08   67.59
   3   3  -4 1148.49   69.69
   3   3  -4 1099.29   69.69
   3   3  -4 1133.89   67.09
   3   3  -4 1193.98   68.89
   3   3  -4 1117.09   67.09
  -3  -3   4 1128.39   67.49
  -3  -3   4 1167.78   67.49
  -3  -3   4 1162.28   67.09
  -3  -3   4 1114.99   67.49
  -3  -3   4 1155.58   69.79
  -3  -3   4 1167.08   68.69
  -3  -3   4 1037.90   68.99
  -3  -3   4 1117.39   68.99
  -3  -3   4 1143.99   67.09
   2   3  -4  373.56   24.30
   2   3  -4  370.06   23.00
   2   3  -4  384.76   24.90
   2   3  -4  367.56   22.70
   2   3  -4  374.66   24.80
   2   3  -4  373.16   24.00
  -2  -3   4  371.96   24.30
  -2  -3   4  381.56   23.90
  -2  -3   4  366.76   24.50
  -2  -3   4  387.36   24.20
   1   3  -4 2560.44  150.98
   1   3  -4 2520.35  152.68
  -1  -3   4 2468.15  152.28
  -1  -3   4 2674.63  151.78
  -1  -3   4 2639.14  152.08
   0   3  -4 1933.01  122.29
   0   3  -4 2212.28  122.89
   0   3  -4 2078.19  121.49
   0   3  -4 1934.81  121.99
   0   3  -4 2040.10  122.89
   0  -3   4 2040.30  121.99
   0  -3   4 2078.19  121.89
   0  -3   4 2178.98  121.89
  -1   3  -4   27.70    4.80
  -1   3  -4   27.10    3.70
  -1   3  -4   30.20    4.30
  -1   3  -4   27.40    2.80
  -1   3  -4   25.20    3.50
  -1   3  -4   24.60    2.70
   1  -3   4   22.70    2.80
   1  -3   4   31.00    3.40
   1  -3   4   19.60    3.80
   1  -3   4   28.10    3.60
  -2   3  -4   44.80    3.80
  -2   3  -4   44.50    5.10
  -2   3  -4   46.10    5.50
  -2   3  -4   53.39    4.30
  -2   3  -4   55.19    6.40
   2  -3   4   42.10    5.70
  -3   3  -4   -1.90    5.20
  -3   3  -4    1.20    1.40
  -3   3  -4    0.50    2.10
  -3   3  -4    0.50    2.20
  -3   3  -4   -0.30    2.10
  -3   3  -4    1.00    2.70
  -3   3  -4    1.70    2.30
   3  -3   4    0.30    2.60
   3  -3   4    1.80    1.60
   3  -3   4    3.60    2.20
  -4   3  -4  281.37   18.50
  -4   3  -4  331.37   19.40
  -4   3  -4  291.07   18.60
  -4   3  -4  278.07   19.40
   4  -3   4  262.57   21.40
   4  -3   4  279.17   18.70
   4  -3   4  298.47   19.20
   4  -3   4  308.57   18.30
   4  -3   4  298.27   19.30
  -5   3  -4   12.70    6.80
  -5   3  -4   31.00    4.50
  -5   3  -4   33.20    4.10
  -5   3  -4   46.50    7.20
  -5   3  -4   38.30    6.90
  -5   3  -4   24.70    3.90
  -5   3  -4   32.60    3.70
   5  -3   4   28.00    3.60
   5  -3   4   36.10    4.30
   5  -3   4   24.50    3.60
   5  -3   4   32.80    3.20
  -6   3  -4    0.20    1.70
  -6   3  -4    1.00    2.60
  -6   3  -4    0.20    2.30
  -6   3  -4    0.20    1.70
   6  -3   4   -0.10    1.60
   6  -3   4   -0.70    1.40
   6  -3   4   -0.40    2.20
   6  -3   4    0.60    1.80
   7   2  -4    4.40    1.40
  -7  -2   4    2.60    1.50
   6   2  -4   44.40    4.30
   6   2  -4   52.39    4.60
  -6  -2   4   52.09    8.90
  -6  -2   4   51.39    5.50
  -6  -2   4   29.80    6.00
  -6  -2   4   50.19    4.70
  -6  -2   4   51.09    5.10
  -6  -2   4   47.90    4.40
   5   2  -4   35.50    7.20
   5   2  -4   40.70    4.30
   5   2  -4   40.00    5.70
  -5  -2   4   32.20    4.30
  -5  -2   4   41.40    4.30
  -5  -2   4   45.20    5.00
  -5  -2   4   46.20    5.40
  -5  -2   4   43.30    6.80
  -5  -2   4   40.60    4.10
  -5  -2   4   40.90    6.70
  -5  -2   4   55.49    9.50
  -5  -2   4   29.20    6.30
   4   2  -4    4.20    2.80
   4   2  -4    2.30    1.90
   4   2  -4    6.00    3.30
   4   2  -4    4.30    3.00
   4   2  -4    2.20    1.80
   4   2  -4    0.60    2.90
   4   2  -4    5.50    2.20
  -4  -2   4    0.70    2.70
  -4  -2   4    3.80    3.00
  -4  -2   4    1.60    2.60
  -4  -2   4    4.00    1.80
  -4  -2   4    0.10    2.00
  -4  -2   4    1.80    2.00
  -4  -2   4    1.90    3.40
  -4  -2   4    4.20    1.70
   3   2  -4  331.87   21.00
   3   2  -4  300.17   20.60
   3   2  -4  323.17   22.60
   3   2  -4  307.57   21.20
   3   2  -4  332.37   20.70
  -3  -2   4  325.87   20.70
  -3  -2   4  318.67   21.00
  -3  -2   4  300.77   19.20
  -3  -2   4  298.27   21.40
  -3  -2   4  314.37   19.70
   2   2  -4  463.85   28.00
   2   2  -4  448.76   28.70
   2   2  -4  444.66   28.20
   2   2  -4  465.65   27.00
  -2  -2   4  400.16   28.20
  -2  -2   4  463.35   28.70
  -2  -2   4  455.85   28.00
  -2  -2   4  446.86   28.20
   1   2  -4 1621.44   96.09
   1   2  -4 1618.24   95.59
   1   2  -4 1625.84   94.89
   1   2  -4 1656.73   95.79
  -1  -2   4 1562.24   95.79
  -1  -2   4 1580.74   95.59
  -1  -2   4 1613.44   95.49
   0   2  -4  458.75   28.40
   0   2  -4  424.46   27.60
   0   2  -4  484.65   28.50
   0  -2   4  412.86   27.80
   0  -2   4  440.86   28.10
   0  -2   4  484.45   27.80
   0  -2   4  484.75   28.00
  -1   2  -4  107.89    7.80
  -1   2  -4  116.39    8.10
  -1   2  -4  114.09    8.70
  -1   2  -4  107.49    8.40
   1  -2   4  108.29    8.20
   1  -2   4  105.79    7.50
   1  -2   4  105.29    8.10
   1  -2   4   96.99    7.60
   1  -2   4  113.09    7.80
  -2   2  -4    4.10    2.40
  -2   2  -4    4.70    1.30
  -2   2  -4    4.00    2.80
  -2   2  -4    6.20    1.70
  -2   2  -4    5.60    2.20
  -2   2  -4    3.20    2.00
   2  -2   4    7.10    2.10
   2  -2   4    4.20    2.20
   2  -2   4    5.60    1.90
   2  -2   4    6.10    1.80
  -3   2  -4  480.45   29.60
  -3   2  -4  489.85   27.70
  -3   2  -4  467.95   30.10
  -3   2  -4  416.66   28.70
  -3   2  -4  467.95   27.20
  -3   2  -4  417.86   28.40
   3  -2   4  429.16   28.20
   3  -2   4  421.26   28.90
   3  -2   4  442.06   27.20
   3  -2   4  431.56   27.90
  -4   2  -4  141.19   10.60
  -4   2  -4  167.08   10.80
  -4   2  -4  185.98   15.50
  -4   2  -4  152.68   11.10
  -4   2  -4  181.28   13.30
  -4   2  -4  178.78   11.50
  -4   2  -4  173.58   13.90
  -4   2  -4  199.38   13.10
   4  -2   4  145.49   11.30
   4  -2   4  166.08   10.70
   4  -2   4  132.39   12.70
   4  -2   4  160.58   11.40
  -5   2  -4  164.48   13.50
  -5   2  -4  182.28   11.00
  -5   2  -4  157.58   15.00
  -5   2  -4  159.88   11.30
  -5   2  -4  140.49   10.80
  -5   2  -4  193.88   14.30
  -5   2  -4  145.29   16.30
   5  -2   4  159.88   10.60
   5  -2   4  155.18   11.00
   5  -2   4  158.98   11.40
   5  -2   4  154.48   11.40
  -6   2  -4   10.60    2.40
  -6   2  -4    8.60    2.60
  -6   2  -4    8.60    2.20
  -6   2  -4   16.80    4.30
   6  -2   4   10.50    2.20
   6  -2   4    6.90    3.00
   6  -2   4    9.40    1.90
   6  -2   4    7.30    2.40
  -7   2  -4    8.30    2.20
  -7   2  -4    3.20    1.30
  -7   2  -4    4.30    2.00
   7  -2   4    2.80    1.10
   7  -2   4    3.30    1.60
   7   1  -4    1.00    1.20
   7   1  -4    3.20    1.30
  -7  -1   4   -0.30    1.40
  -7  -1   4    0.50    1.60
  -7  -1   4    1.70    1.80
   6   1  -4   -1.00    1.40
   6   1  -4    0.90    1.50
  -6  -1   4   -1.50    2.90
  -6  -1   4   -8.30    5.20
  -6  -1   4   -1.50    1.70
  -6  -1   4   -1.60    1.70
   5   1  -4  491.15   29.30
   5   1  -4  451.05   29.90
   5   1  -4  454.45   31.50
   5   1  -4  485.85   33.40
  -5  -1   4  494.45   29.20
  -5  -1   4  485.15   29.10
  -5  -1   4  445.66   33.20
  -5  -1   4  487.55   32.10
  -5  -1   4  491.15   29.90
  -5  -1   4  438.06   29.50
  -5  -1   4  503.85   33.20
  -5  -1   4  492.65   31.60
   4   1  -4  551.44   34.40
   4   1  -4  497.05   31.80
   4   1  -4  543.25   32.40
   4   1  -4  489.65   32.90
   4   1  -4  509.25   32.90
   4   1  -4  509.05   31.20
   4   1  -4  472.75   32.30
  -4  -1   4  514.55   34.20
  -4  -1   4  529.15   32.90
  -4  -1   4  511.75   31.50
  -4  -1   4  546.55   33.50
  -4  -1   4  516.05   34.00
  -4  -1   4  503.65   31.10
  -4  -1   4  502.25   31.10
   3   1  -4  115.29    8.40
   3   1  -4  105.79    8.50
   3   1  -4   96.49    9.20
   3   1  -4  102.99    8.40
  -3  -1   4  108.59    9.30
  -3  -1   4  120.89    8.90
  -3  -1   4  107.29    9.20
  -3  -1   4   99.79    7.20
  -3  -1   4  112.89    8.50
   2   1  -4  129.69    9.00
   2   1  -4  122.89    9.10
   2   1  -4  123.29    9.30
  -2  -1   4  117.89    9.50
  -2  -1   4  129.89    9.00
  -2  -1   4  130.69   10.40
  -2  -1   4  132.49    9.30
   1   1  -4  774.02   46.40
   1   1  -4  785.82   46.60
   1   1  -4  698.73   46.70
  -1  -1   4  778.52   46.90
  -1  -1   4  806.72   46.50
  -1  -1   4  780.32   46.00
  -1  -1   4  764.52   46.80
  -1  -1   4  812.42   46.60
   0   1  -4   19.90    2.70
   0   1  -4   18.50    2.90
   0   1  -4   20.90    2.20
   0   1  -4   18.60    2.50
   0   1  -4   23.30    3.40
   0  -1   4   19.40    2.80
   0  -1   4   18.90    3.00
   0  -1   4   18.70    2.60
   0  -1   4   20.50    3.10
  -1   1  -4    1.60    1.90
  -1   1  -4    2.10    1.50
  -1   1  -4    1.00    1.10
  -1   1  -4    2.10    1.70
  -1   1  -4    3.20    1.50
   1  -1   4    1.20    1.30
   1  -1   4    3.00    1.50
   1  -1   4    3.00    1.40
   1  -1   4    3.10    1.70
  -2   1  -4    5.10    2.30
  -2   1  -4    2.80    2.30
  -2   1  -4    3.80    1.90
  -2   1  -4    7.70    2.30
   2  -1   4    8.30    2.20
   2  -1   4    5.70    2.00
   2  -1   4    6.50    2.20
   2  -1   4    7.70    2.30
   2  -1   4    4.70    1.80
  -3   1  -4   32.50    4.30
  -3   1  -4   32.40    4.60
  -3   1  -4   31.40    5.20
  -3   1  -4   39.40    5.20
  -3   1  -4   35.10    3.10
  -3   1  -4   40.10    3.70
   3  -1   4   39.90    4.40
   3  -1   4   29.70    3.90
   3  -1   4   25.40    4.00
   3  -1   4   25.60    4.20
  -4   1  -4  390.46   23.30
  -4   1  -4  369.96   26.20
  -4   1  -4  399.66   26.20
  -4   1  -4  341.87   23.40
  -4   1  -4  393.56   25.40
  -4   1  -4  404.26   25.00
  -4   1  -4  407.56   25.50
  -4   1  -4  378.16   23.20
   4  -1   4  377.46   23.80
   4  -1   4  376.56   23.20
   4  -1   4  351.36   24.30
   4  -1   4  362.16   24.70
  -5   1  -4    0.80    2.10
  -5   1  -4   -0.70    3.20
  -5   1  -4    2.70    4.20
  -5   1  -4    0.20    4.60
  -5   1  -4    3.30    2.10
  -5   1  -4    3.60    1.80
  -5   1  -4    3.30    3.30
  -5   1  -4    4.80    2.70
   5  -1   4    2.90    2.50
   5  -1   4    1.00    1.70
   5  -1   4    0.00    2.00
  -6   1  -4   61.79   10.30
  -6   1  -4   59.39    5.60
  -6   1  -4   59.69    5.20
  -6   1  -4   62.19    5.30
   6  -1   4   62.69    5.70
   6  -1   4   48.60    5.70
   6  -1   4   60.89    5.00
  -7   1  -4    1.20    1.60
  -7   1  -4    0.30    1.50
  -7   1  -4    4.00    1.70
   7  -1   4    0.10    1.80
   7  -1   4   -0.60    1.30
   7   0  -4    4.40    1.40
   7   0  -4    6.40    1.70
  -7   0   4    6.10    2.30
  -7   0   4    6.10    1.50
  -7   0   4    2.50    1.80
   6   0  -4   61.89    5.10
   6   0  -4   55.49    5.80
   6   0  -4   62.19    5.00
  -6   0   4   67.79    6.60
  -6   0   4   58.59    5.80
  -6   0   4   76.89   12.80
  -6   0   4   70.39    5.50
   5   0  -4  142.89   11.00
   5   0  -4  163.58   14.80
   5   0  -4  162.78   10.60
   5   0  -4  154.08   10.70
   5   0  -4  153.18   11.50
   5   0  -4  149.39   11.50
  -5   0   4  165.38   10.70
  -5   0   4  181.78   13.80
  -5   0   4  152.38   11.10
  -5   0   4  154.88   10.60
  -5   0   4  143.99   14.20
  -5   0   4  145.89   15.10
  -5   0   4  185.38   13.40
   4   0  -4  355.76   23.60
   4   0  -4  379.06   23.60
   4   0  -4  331.07   25.10
   4   0  -4  390.96   26.70
   4   0  -4  404.46   23.90
   4   0  -4  404.16   24.50
   4   0  -4  397.36   24.40
  -4   0   4  403.26   24.20
  -4   0   4  397.16   25.80
  -4   0   4  395.06   23.70
  -4   0   4  357.66   23.90
  -4   0   4  373.86   26.80
  -4   0   4  394.06   25.30
  -4   0   4  399.56   26.60
   3   0  -4 2131.29  123.19
   3   0  -4 1987.30  121.99
   3   0  -4 1855.81  122.29
   3   0  -4 2158.88  121.69
   3   0  -4 2021.20  121.79
  -3   0   4 2103.89  121.39
  -3   0   4 2126.29  122.49
  -3   0   4 1956.90  120.89
  -3   0   4 2099.09  122.19
  -3   0   4 2126.59  123.09
   2   0  -4  647.64   42.70
   2   0  -4  706.53   42.60
   2   0  -4  675.63   42.80
   2   0  -4  697.73   42.60
   2   0  -4  704.23   42.40
  -2   0   4  690.13   43.20
  -2   0   4  761.32   42.90
  -2   0   4  708.73   43.20
  -2   0   4  753.42   42.60
   1   0  -4   13.40    3.20
   1   0  -4   11.50    2.40
   1   0  -4   13.00    2.50
  -1   0   4   13.30    1.80
  -1   0   4   11.60    2.20
  -1   0   4   11.70    2.50
  -1   0   4   13.00    2.10
  -1   0   4   14.00    2.80
   0   0  -4 2042.00  138.29
   0   0   4 2508.95  387.86
  -1   0  -4    4.00    1.60
  -1   0  -4    7.00    1.80
  -1   0  -4    3.90    1.90
  -1   0  -4    3.90    1.80
   1   0   4    3.40    1.80
   1   0   4    4.10    1.40
   1   0   4    2.10    1.40
   1   0   4    3.10    1.70
  -2   0  -4  391.76   23.90
  -2   0  -4  376.26   23.90
  -2   0  -4  376.96   22.80
   2   0   4  387.36   23.40
   2   0   4  373.16   23.10
   2   0   4  390.26   23.20
   2   0   4  345.47   23.50
   2   0   4  374.56   23.70
  -3   0  -4 1992.50  115.69
  -3   0  -4 1987.10  115.39
  -3   0  -4 1941.51  116.09
  -3   0  -4 1965.70  114.59
  -3   0  -4 1994.90  116.19
  -3   0  -4 1916.61  114.29
   3   0   4 1912.71  115.09
   3   0   4 1886.41  115.39
   3   0   4 1861.91  115.19
   3   0   4 1979.80  115.39
  -4   0  -4  643.24   39.90
  -4   0  -4  628.94   41.10
  -4   0  -4  630.04   41.20
  -4   0  -4  655.53   40.20
  -4   0  -4  643.64   38.60
  -4   0  -4  650.53   39.10
  -4   0  -4  648.14   40.60
   4   0   4  646.54   40.20
   4   0   4  673.43   39.90
   4   0   4  624.24   40.20
   4   0   4  614.44   39.70
  -5   0  -4   68.49    5.70
  -5   0  -4   70.09    8.50
  -5   0  -4   59.99    6.10
  -5   0  -4   76.69    5.80
  -5   0  -4   75.29    9.70
  -5   0  -4   76.19    6.60
  -5   0  -4   71.39    8.80
   5   0   4   63.89    6.20
   5   0   4   73.59    6.30
   5   0   4   78.39    5.80
   5   0   4   74.69    9.00
   5   0   4   56.79    6.30
   5   0   4   68.29    6.10
  -6   0  -4  103.99   12.90
  -6   0  -4  117.19   12.20
  -6   0  -4  111.39    9.00
  -6   0  -4  102.49    8.70
  -6   0  -4   91.09    8.00
  -6   0  -4  112.69   13.40
  -6   0  -4  108.79    7.80
   6   0   4  103.99    7.60
  -7   0  -4   85.29    6.40
  -7   0  -4   93.79    6.60
   7   0   4   81.29    6.20
   7   0   4   84.49    6.20
   7  -1  -4    8.20    1.30
   7  -1  -4    6.10    1.70
  -7   1   4    8.70    2.00
  -7   1   4   12.80    2.30
   6  -1  -4    5.20    1.80
   6  -1  -4    2.60    2.10
   6  -1  -4    5.70    1.70
   6  -1  -4    5.10    2.60
  -6   1   4    5.60    2.20
  -6   1   4    6.30    2.00
  -6   1   4    4.40    2.20
   5  -1  -4   -1.10    2.10
   5  -1  -4    2.70    4.00
   5  -1  -4    6.60    4.70
   5  -1  -4    1.50    2.30
   5  -1  -4    1.80    2.10
   5  -1  -4    2.30    1.90
   5  -1  -4    1.60    1.50
  -5   1   4    4.60    3.50
  -5   1   4   -2.20    1.80
  -5   1   4    0.70    7.20
  -5   1   4   -1.10    1.90
  -5   1   4    1.10    2.30
  -5   1   4    4.00    4.10
  -5   1   4    0.60    1.70
  -5   1   4    2.00    3.50
   4  -1  -4  432.16   29.30
   4  -1  -4  447.76   30.40
   4  -1  -4  418.66   27.30
   4  -1  -4  459.15   27.30
   4  -1  -4  476.65   28.20
   4  -1  -4  479.25   28.20
   4  -1  -4  463.85   27.60
  -4   1   4  424.56   27.60
  -4   1   4  420.56   27.30
  -4   1   4  470.45   30.30
  -4   1   4  416.06   27.30
  -4   1   4  455.35   29.00
  -4   1   4  458.55   29.40
  -4   1   4  506.95   28.00
  -4   1   4  390.96   31.40
   3  -1  -4   74.39    6.90
   3  -1  -4   70.59    7.30
  -3   1   4   74.99    6.60
  -3   1   4   80.59    9.00
  -3   1   4   86.19    7.40
  -3   1   4   69.89    5.40
  -3   1   4   75.79    6.40
  -3   1   4   83.59    5.90
   2  -1  -4  477.85   28.40
   2  -1  -4  436.96   27.60
   2  -1  -4  437.96   27.70
   2  -1  -4  478.05   28.60
  -2   1   4  472.85   27.20
  -2   1   4  416.76   27.80
  -2   1   4  476.95   28.30
  -2   1   4  420.36   27.60
   1  -1  -4  183.38   12.10
   1  -1  -4  191.08   11.40
   1  -1  -4  190.88   11.50
   1  -1  -4  194.88   11.60
  -1   1   4  183.48   11.30
  -1   1   4  164.78   11.90
  -1   1   4  174.48   11.60
  -1   1   4  178.58   11.80
   0  -1  -4 7938.51  477.35
  -1  -1  -4  782.32   47.20
  -1  -1  -4  773.72   47.40
  -1  -1  -4  862.01   47.60
  -1  -1  -4  798.02   47.50
   1   1   4  816.72   47.60
   1   1   4  728.13   47.10
  -2  -1  -4 1859.51  106.39
  -2  -1  -4 1763.62  105.89
   2   1   4 1814.92  105.79
   2   1   4 1759.52  106.79
   2   1   4 1808.22  106.09
  -3  -1  -4  156.08   10.10
  -3  -1  -4  147.59   11.30
  -3  -1  -4  150.88   11.30
  -3  -1  -4  150.28    9.70
  -3  -1  -4  164.58   11.00
  -3  -1  -4  167.38   10.80
   3   1   4  147.09    9.90
   3   1   4  153.38   11.20
   3   1   4  144.89   10.30
   3   1   4  145.19   11.00
  -4  -1  -4   59.59    4.60
  -4  -1  -4   51.59    6.90
  -4  -1  -4   61.09    7.10
  -4  -1  -4   56.69    5.00
  -4  -1  -4   58.29    5.10
  -4  -1  -4   57.39    6.60
  -4  -1  -4   54.99    4.60
  -4  -1  -4   58.39    6.70
   4   1   4   63.79    6.70
   4   1   4   46.40    5.80
   4   1   4   57.69    5.30
   4   1   4   67.29    5.00
   4   1   4   51.79    7.00
  -5  -1  -4  181.78   13.70
  -5  -1  -4  172.58   12.00
  -5  -1  -4  174.88   11.40
  -5  -1  -4  163.48   14.60
  -5  -1  -4  166.38   12.10
  -5  -1  -4  162.98   13.80
  -5  -1  -4  176.48   14.70
  -5  -1  -4  194.18   12.40
   5   1   4  172.08   13.80
   5   1   4  150.98   11.90
   5   1   4  164.88   13.20
   5   1   4  189.68   13.40
   5   1   4  170.68   11.60
   5   1   4  161.38   13.60
   5   1   4  161.88   11.50
  -6  -1  -4  252.97   26.30
  -6  -1  -4  282.87   18.00
  -6  -1  -4  296.17   18.90
  -6  -1  -4  253.67   21.30
  -6  -1  -4  294.07   18.60
  -6  -1  -4  286.97   17.90
   6   1   4  282.07   18.10
  -7  -1  -4   33.70    3.90
  -7  -1  -4   29.10    3.40
   7   1   4   33.70    3.50
   7   1   4   32.40    3.50
   6  -2  -4   37.40    4.00
   6  -2  -4   38.30    4.40
   6  -2  -4   30.70    3.90
   6  -2  -4   29.60    2.70
   6  -2  -4   31.60    3.90
   6  -2  -4   36.60    3.50
   6  -2  -4   30.90    3.30
  -6   2   4   33.50    3.70
  -6   2   4   28.30    3.50
  -6   2   4   23.80    3.80
   5  -2  -4   54.99    9.00
   5  -2  -4   63.79    6.10
   5  -2  -4   63.49    4.80
   5  -2  -4   60.09    5.20
   5  -2  -4   54.99    5.50
   5  -2  -4   55.49    8.10
   5  -2  -4   58.99    6.00
   5  -2  -4   62.69    5.30
  -5   2   4   56.39    5.10
  -5   2   4   63.49    7.80
  -5   2   4   65.89    8.90
  -5   2   4   48.70    6.20
  -5   2   4   59.59    5.70
  -5   2   4   65.59    5.50
  -5   2   4   56.99    7.80
   4  -2  -4   64.39    5.50
   4  -2  -4   75.29    5.90
   4  -2  -4   80.19    6.80
   4  -2  -4   73.19    5.30
   4  -2  -4   72.79    6.40
   4  -2  -4   79.29    9.60
   4  -2  -4   63.59    8.10
  -4   2   4   59.59    5.30
  -4   2   4   64.69    5.80
  -4   2   4   69.29    7.70
  -4   2   4   82.69    8.20
  -4   2   4   62.79    6.10
  -4   2   4   71.19    5.90
  -4   2   4   77.79    7.70
   3  -2  -4   50.19    6.60
   3  -2  -4   48.40    6.10
  -3   2   4   59.99    5.90
  -3   2   4   51.39    5.70
  -3   2   4   51.59    4.10
  -3   2   4   54.89    4.40
  -3   2   4   59.59    5.70
   2  -2  -4   11.10    2.80
   2  -2  -4    7.50    2.60
  -2   2   4   11.30    2.40
  -2   2   4    9.10    1.90
  -2   2   4   10.30    2.10
  -2   2   4    8.40    1.50
   1  -2  -4  389.36   22.90
   1  -2  -4  369.86   22.90
  -1   2   4  358.36   22.50
  -1   2   4  365.06   22.30
  -1   2   4  360.76   22.20
  -1   2   4  359.66   22.60
   0  -2  -4 5358.76  470.75
   0  -2  -4 5073.29  310.17
  -1  -2  -4  826.72   48.60
  -1  -2  -4  813.22   48.70
  -1  -2  -4  816.42   48.40
  -2  -2  -4  452.15   27.80
  -2  -2  -4  430.76   27.60
  -2  -2  -4  464.95   27.40
  -2  -2  -4  445.46   27.60
   2   2   4  438.96   27.00
   2   2   4  454.35   27.60
   2   2   4  462.65   27.40
   2   2   4  452.35   26.70
   2   2   4  430.96   28.00
   2   2   4  467.05   27.90
  -3  -2  -4  753.02   44.50
  -3  -2  -4  737.03   44.80
  -3  -2  -4  730.33   43.40
  -3  -2  -4  664.03   44.40
  -3  -2  -4  749.62   44.20
   3   2   4  738.83   44.30
   3   2   4  734.93   44.80
   3   2   4  750.12   44.10
   3   2   4  725.73   43.40
   3   2   4  720.83   43.70
   3   2   4  704.73   43.10
  -4  -2  -4 1155.58   67.89
  -4  -2  -4 1048.60   65.49
  -4  -2  -4 1073.49   67.99
  -4  -2  -4 1134.69   66.09
  -4  -2  -4 1165.08   67.69
  -4  -2  -4 1161.58   65.59
  -4  -2  -4 1086.09   65.89
  -4  -2  -4 1137.59   67.19
   4   2   4 1068.79   65.89
   4   2   4 1151.38   67.39
   4   2   4 1153.98   66.99
   4   2   4 1051.59   67.89
   4   2   4 1091.39   65.89
   4   2   4 1011.50   67.49
   4   2   4 1110.99   65.49
   4   2   4 1146.59   67.09
  -5  -2  -4  253.67   20.30
  -5  -2  -4  253.47   19.70
  -5  -2  -4  258.17   17.30
  -5  -2  -4  270.47   16.90
  -5  -2  -4  285.47   19.30
  -5  -2  -4  266.57   17.50
  -5  -2  -4  263.57   16.80
  -5  -2  -4  276.67   17.40
  -5  -2  -4  274.57   19.60
   5   2   4  272.27   17.30
   5   2   4  291.57   19.60
   5   2   4  257.37   17.20
  -6  -2  -4  527.15   39.00
  -6  -2  -4  610.14   35.90
  -6  -2  -4  548.15   36.30
  -6  -2  -4  563.54   36.70
  -6  -2  -4  635.04   40.20
  -6  -2  -4  643.94   36.60
  -6  -2  -4  609.24   39.30
  -6  -2  -4  618.94   35.80
   6   2   4  544.25   36.20
   6   2   4  639.74   36.20
  -7  -2  -4  125.59    8.50
  -7  -2  -4  129.89   16.90
  -7  -2  -4  122.69    8.80
  -7  -2  -4  108.09    7.70
   7   2   4  112.29    8.20
   6  -3  -4   35.40    3.60
   6  -3  -4   34.30    3.40
   6  -3  -4   46.00    4.80
   6  -3  -4   33.40    3.40
   6  -3  -4   37.20    4.20
   6  -3  -4   34.20    3.70
  -6   3   4   45.40    5.80
  -6   3   4   43.40    5.00
  -6   3   4   37.60    3.70
   5  -3  -4   48.80    8.30
   5  -3  -4   47.70    6.70
   5  -3  -4   50.69    5.40
   5  -3  -4   45.40    8.70
   5  -3  -4   57.49    5.30
   5  -3  -4   52.29    4.60
   5  -3  -4   49.30    4.30
  -5   3   4   46.30    5.40
  -5   3   4   39.60    4.80
  -5   3   4   46.70    4.60
  -5   3   4   44.50    5.10
  -5   3   4   42.80   10.00
   4  -3  -4  493.45   29.00
   4  -3  -4  464.65   31.60
   4  -3  -4  448.26   28.10
   4  -3  -4  389.76   30.20
   4  -3  -4  419.06   28.10
   4  -3  -4  454.05   28.00
   4  -3  -4  496.05   28.20
   4  -3  -4  469.85   28.70
   4  -3  -4  449.56   27.30
  -4   3   4  528.95   31.20
  -4   3   4  454.15   28.40
  -4   3   4  382.16   29.10
  -4   3   4  464.85   28.40
  -4   3   4  465.75   27.90
  -4   3   4  446.66   28.00
   3  -3  -4   39.00    4.10
   3  -3  -4   32.00    3.60
   3  -3  -4   24.80    2.90
   3  -3  -4   28.30    3.80
   3  -3  -4   27.10    4.60
   3  -3  -4   28.40    5.30
   3  -3  -4   30.30    4.00
  -3   3   4   18.70    2.60
  -3   3   4   22.20    2.80
  -3   3   4   23.90    3.60
  -3   3   4   21.00    3.80
  -3   3   4   26.00    3.50
   2  -3  -4   28.40    4.50
   2  -3  -4   26.70    4.10
  -2   3   4   29.90    3.60
  -2   3   4   31.00    3.40
  -2   3   4   30.20    3.20
  -2   3   4   30.80    2.60
   1  -3  -4  882.31   49.10
   1  -3  -4  864.11   49.30
  -1   3   4  842.02   51.79
  -1   3   4  795.92   48.10
  -1   3   4  785.22   48.00
  -1   3   4  729.03   48.30
   0  -3  -4   36.70    3.20
   0  -3  -4   35.50    3.60
   0   3   4   27.80    2.70
   0   3   4   28.90    2.50
   0   3   4   30.70    2.40
  -1  -3  -4   36.40    2.80
  -1  -3  -4   37.20    2.90
   1   3   4   33.30    3.00
   1   3   4   31.70    3.20
   1   3   4   33.10    2.90
  -2  -3  -4  246.18   16.70
   2   3   4  259.37   17.40
   2   3   4  265.77   17.00
   2   3   4  278.97   16.50
   2   3   4  260.57   16.80
   2   3   4  297.17   17.80
  -3  -3  -4    9.00    2.30
  -3  -3  -4    7.00    2.60
  -3  -3  -4    6.20    2.10
  -3  -3  -4    7.90    2.50
   3   3   4    7.90    1.90
   3   3   4    6.50    1.40
   3   3   4    8.20    2.60
   3   3   4    7.10    2.80
   3   3   4   10.10    2.60
   3   3   4   10.00    2.30
  -4  -3  -4   18.60    3.90
  -4  -3  -4   16.80    3.50
  -4  -3  -4   16.70    4.00
  -4  -3  -4   17.20    4.40
  -4  -3  -4   16.30    2.60
  -4  -3  -4   21.40    2.90
  -4  -3  -4   14.20    2.30
   4   3   4   19.50    4.40
   4   3   4   17.70    4.10
   4   3   4   18.40    2.90
   4   3   4   17.50    3.50
   4   3   4   19.50    3.00
   4   3   4   15.90    3.50
   4   3   4   15.60    2.40
   4   3   4   20.40    2.40
   4   3   4   20.40    3.60
  -5  -3  -4  294.67   21.00
  -5  -3  -4  297.27   21.00
  -5  -3  -4  276.37   18.00
  -5  -3  -4  301.17   18.80
  -5  -3  -4  293.97   18.70
  -5  -3  -4  290.37   18.10
  -5  -3  -4  299.77   20.50
   5   3   4  285.67   18.90
   5   3   4  288.27   21.20
   5   3   4  302.27   18.20
   5   3   4  303.67   18.70
   5   3   4  264.47   20.30
   5   3   4  307.47   20.80
   5   3   4  259.57   18.50
   5   3   4  290.97   20.30
   5   3   4  307.17   18.10
  -6  -3  -4  320.77   19.60
  -6  -3  -4  292.47   18.60
  -6  -3  -4  280.17   19.40
  -6  -3  -4  259.57   22.10
  -6  -3  -4  321.97   22.40
  -6  -3  -4  279.67   21.80
   6   3   4  314.47   19.30
   6   3   4  319.87   26.00
   6   3   4  301.27   19.40
   6   3   4  315.57   21.80
   6   3   4  316.57   27.10
  -7  -3  -4  417.56   24.30
  -7  -3  -4  387.96   27.00
   7   3   4  387.46   23.80
   7   3   4  370.36   24.20
   6  -4  -4   12.10    2.00
   6  -4  -4   13.60    2.00
   6  -4  -4   10.00    2.60
   6  -4  -4   14.50    2.10
   6  -4  -4   13.60    2.30
  -6   4   4   17.10    2.20
   5  -4  -4   12.60    2.50
   5  -4  -4   13.70    2.90
   5  -4  -4   11.20    2.40
   5  -4  -4   10.90    2.30
   5  -4  -4    9.50    2.20
   5  -4  -4   14.00    3.00
  -5   4   4   12.90    3.60
  -5   4   4   11.20    2.50
   4  -4  -4   13.80    2.80
   4  -4  -4   22.00    3.30
   4  -4  -4   23.70    3.90
   4  -4  -4   22.50    3.20
   4  -4  -4   19.40    2.80
   4  -4  -4   23.90    5.70
   4  -4  -4   30.60    6.70
   4  -4  -4   21.00    3.60
  -4   4   4   15.90    4.40
  -4   4   4   20.60    2.90
  -4   4   4   17.80    4.00
  -4   4   4   12.70    3.70
  -4   4   4   25.80    3.60
   3  -4  -4    3.10    1.90
   3  -4  -4    7.50    2.30
   3  -4  -4    4.30    1.80
   3  -4  -4    4.00    1.70
   3  -4  -4    4.20    1.80
   3  -4  -4    6.80    2.50
   3  -4  -4    7.50    3.20
   3  -4  -4    1.30    3.20
  -3   4   4    2.60    1.90
  -3   4   4   -0.10    1.70
  -3   4   4    4.10    1.70
  -3   4   4    6.40    2.00
  -3   4   4    6.10    2.30
   2  -4  -4   96.79    8.50
   2  -4  -4  102.29    8.30
  -2   4   4   95.29    6.50
  -2   4   4   94.09    6.60
  -2   4   4   86.29    6.10
  -2   4   4   93.99    7.00
   1  -4  -4    1.90    2.10
   1  -4  -4   -0.70    1.50
  -1   4   4    3.00    1.10
  -1   4   4    2.60    0.80
  -1   4   4    3.70    1.20
  -1   4   4    3.20    0.80
  -1   4   4    6.30    1.20
  -1   4   4    1.60    0.80
   0  -4  -4  315.57   19.90
   0  -4  -4  334.97   19.60
   0   4   4  296.17   18.60
   0   4   4  305.07   18.60
   0   4   4  303.17   18.60
   0   4   4  334.27   19.50
   0   4   4  301.07   18.80
  -1  -4  -4   76.19    5.30
   1   4   4   65.89    5.20
   1   4   4   69.09    4.90
   1   4   4   71.89    4.60
   1   4   4   64.89    5.00
   1   4   4   62.99    5.90
  -2  -4  -4  147.49   10.00
  -2  -4  -4  140.29   10.10
   2   4   4  159.48    9.80
   2   4   4  136.29   10.20
   2   4   4  183.88   11.10
   2   4   4  142.79   10.10
   2   4   4  155.08   11.60
  -3  -4  -4 1520.35   85.09
  -3  -4  -4 1354.46   85.29
  -3  -4  -4 1371.66   85.09
   3   4   4 1460.85   85.39
   3   4   4 1401.06   84.29
   3   4   4 1475.55   86.39
   3   4   4 1387.76   86.89
   3   4   4 1454.75   85.69
   3   4   4 1435.86   84.69
  -4  -4  -4   85.79    6.60
  -4  -4  -4   84.29    8.00
  -4  -4  -4   81.49    6.90
  -4  -4  -4   88.39    7.70
  -4  -4  -4   98.89    7.00
  -4  -4  -4   93.49    8.20
   4   4   4   84.39    8.00
   4   4   4   95.89    8.00
   4   4   4   87.59    6.80
   4   4   4   95.39    8.00
   4   4   4   78.89    8.50
   4   4   4   88.59    6.30
   4   4   4   85.79    6.50
   4   4   4   88.49    7.10
   4   4   4   89.99    8.90
  -5  -4  -4  207.08   15.80
  -5  -4  -4  172.08   14.60
  -5  -4  -4  181.08   14.30
   5   4   4  176.78   12.70
   5   4   4  199.88   14.40
   5   4   4  170.08   12.50
   5   4   4  180.08   12.50
   5   4   4  190.48   12.10
   5   4   4  195.48   14.80
   5   4   4  179.18   13.00
  -6  -4  -4   54.89    5.20
  -6  -4  -4   25.70    7.70
  -6  -4  -4   45.40    7.90
  -6  -4  -4   61.59    5.40
  -6  -4  -4   45.10    6.80
   6   4   4   58.59    5.40
   6   4   4   51.89    7.30
   6   4   4   60.69    5.50
  -7  -4  -4   47.90    5.10
  -7  -4  -4   53.69    5.20
   7   4   4   62.89    5.00
   5  -5  -4  508.85   32.20
   5  -5  -4  473.65   31.70
   5  -5  -4  551.64   31.70
   5  -5  -4  495.15   31.80
   5  -5  -4  554.74   31.80
   5  -5  -4  559.64   32.20
  -5   5   4  523.15   32.00
  -5   5   4  484.15   32.20
  -5   5   4  551.14   31.70
   4  -5  -4    0.40    1.80
   4  -5  -4   -0.50    2.10
   4  -5  -4    0.40    1.60
   4  -5  -4    0.00    1.60
   4  -5  -4    2.00    1.90
   4  -5  -4    0.20    2.10
  -4   5   4   -0.40    1.80
  -4   5   4    0.60    1.90
   3  -5  -4   36.10    4.40
   3  -5  -4   31.60    3.80
   3  -5  -4   35.80    6.50
   3  -5  -4   34.40    4.50
   3  -5  -4   35.10    4.10
   3  -5  -4   36.20    4.10
   3  -5  -4   36.90    6.80
   3  -5  -4   34.70    3.70
  -3   5   4   33.60    4.60
  -3   5   4   33.00    3.60
   2  -5  -4  127.89    8.30
   2  -5  -4  114.89    8.30
   2  -5  -4  121.29    8.90
   2  -5  -4  119.19   10.60
   2  -5  -4  114.89    8.20
   2  -5  -4  125.69    8.20
   2  -5  -4  103.69    9.80
   2  -5  -4  123.39    8.40
   2  -5  -4  113.79    8.70
  -2   5   4  110.69    7.70
  -2   5   4  108.39    8.20
   1  -5  -4 1028.90   63.09
   1  -5  -4 1035.70   62.59
  -1   5   4 1026.70   60.59
   0  -5  -4    2.90    2.30
   0  -5  -4    0.30    1.60
   0   5   4    2.20    0.90
   0   5   4    1.90    0.90
   0   5   4    1.90    0.60
   0   5   4    1.70    1.00
   0   5   4    1.80    0.60
   0   5   4    2.60    0.80
  -1  -5  -4   43.80    4.00
   1   5   4   42.00    3.20
   1   5   4   40.10    3.60
   1   5   4   46.50    3.60
   1   5   4   42.70    3.90
   1   5   4   45.20    5.00
   2   5   4  447.96   28.60
   2   5   4  457.45   28.80
   2   5   4  535.45   29.60
   2   5   4  455.45   27.90
   2   5   4  442.66   28.10
  -3  -5  -4  324.47   18.90
  -3  -5  -4  264.47   18.70
   3   5   4  306.07   18.10
   3   5   4  254.87   19.00
   3   5   4  309.37   18.50
   3   5   4  295.47   20.20
   3   5   4  317.67   21.00
   3   5   4  245.88   19.20
  -4  -5  -4    7.90    3.60
  -4  -5  -4    3.50    2.90
  -4  -5  -4    6.10    2.20
  -4  -5  -4    1.60    2.10
  -4  -5  -4    1.80    2.00
  -4  -5  -4    2.90    2.60
  -4  -5  -4    6.80    1.90
   4   5   4    7.30    3.50
   4   5   4    6.80    2.00
   4   5   4    6.50    2.20
   4   5   4    8.20    1.90
   4   5   4    7.40    2.90
   4   5   4    2.30    3.50
   4   5   4    0.00    2.30
   4   5   4    5.20    2.30
  -5  -5  -4  133.99   10.70
  -5  -5  -4  134.29    9.50
  -5  -5  -4  122.59   10.70
  -5  -5  -4  111.49   12.00
  -5  -5  -4  131.39    9.70
  -5  -5  -4  110.59   12.40
   5   5   4  132.69   11.50
   5   5   4  126.59   13.30
   5   5   4  142.79    9.90
   5   5   4  120.89   12.40
   5   5   4  139.19    9.90
   5   5   4  136.99   10.10
   5   5   4  134.49    9.20
   5   5   4  145.09   12.20
  -6  -5  -4    1.60    3.70
  -6  -5  -4    2.50    1.90
  -6  -5  -4    4.60    2.30
   6   5   4    0.70    1.90
   6   5   4    2.40    2.20
   6   5   4    3.00    2.10
   6   5   4   -6.50    2.80
   6   5   4    6.10    4.60
  -7  -5  -4  234.38   15.80
   7   5   4  255.57   16.40
   7   5   4  286.17   17.50
   5  -6  -4  119.69    8.60
   5  -6  -4  128.69    8.20
   5  -6  -4  122.79    8.30
   5  -6  -4  122.29    8.40
   5  -6  -4  121.09    8.80
  -5   6   4  131.59    8.10
  -5   6   4  112.29    8.10
   4  -6  -4   13.60    2.70
   4  -6  -4   11.80    2.50
   4  -6  -4   15.60    2.60
   4  -6  -4   17.40    3.10
   4  -6  -4   16.20    3.30
   4  -6  -4   17.40    2.70
  -4   6   4   16.30    2.80
  -4   6   4   17.00    2.80
   3  -6  -4    2.20    1.90
   3  -6  -4    1.80    3.90
   3  -6  -4    0.20    1.80
   3  -6  -4    1.40    4.10
   3  -6  -4   -0.20    1.90
   3  -6  -4    1.30    2.20
   3  -6  -4    2.90    1.80
   3  -6  -4   -1.80    1.50
  -3   6   4    2.20    2.10
  -3   6   4   -3.80    1.80
   2  -6  -4   79.09    7.00
   2  -6  -4   89.09    6.40
   2  -6  -4   76.69    6.20
   2  -6  -4   79.59    6.80
   2  -6  -4   88.69    7.50
   2  -6  -4   73.49    8.90
   2  -6  -4   77.09    6.20
   2  -6  -4   86.79    6.40
   2  -6  -4   79.89    9.90
   2  -6  -4   85.09    6.50
  -2   6   4   69.79    5.60
   1  -6  -4 1796.22  107.79
   1  -6  -4 1794.82  107.99
   1  -6  -4 1862.01  110.19
   1  -6  -4 1802.02  109.39
   1  -6  -4 1799.42  107.69
   1  -6  -4 1862.21  107.69
   1  -6  -4 1710.83  109.99
   1  -6  -4 1892.31  107.79
   1  -6  -4 1888.21  108.19
   1  -6  -4 1812.22  107.79
   0  -6  -4  498.35   28.40
   0  -6  -4  441.86   29.30
   0  -6  -4  429.66   28.60
   0  -6  -4  463.65   30.20
   0   6   4  455.15   27.90
   0   6   4  492.35   28.40
  -1  -6  -4   68.29    5.90
  -1  -6  -4   71.29    5.40
   1   6   4   72.09    5.20
   1   6   4   63.39    5.60
   1   6   4   73.99    5.30
  -2  -6  -4  334.97   19.10
  -2  -6  -4  331.97   19.30
  -2  -6  -4  309.77   19.30
   2   6   4  283.17   18.70
   2   6   4  275.37   19.10
   2   6   4  287.47   19.40
   2   6   4  282.37   18.40
  -3  -6  -4  111.09    7.60
  -3  -6  -4  122.99    8.30
  -3  -6  -4  114.39    8.50
  -3  -6  -4  114.29    9.20
   3   6   4  117.09    8.30
   3   6   4  111.29    8.80
   3   6   4  108.79    9.80
   3   6   4  107.59    7.90
   3   6   4  107.99   11.80
   3   6   4   97.29    7.50
   3   6   4   98.79    8.80
  -4  -6  -4  243.48   15.40
  -4  -6  -4  216.68   15.60
  -4  -6  -4  255.77   16.00
  -4  -6  -4  222.78   16.00
   4   6   4  249.18   17.30
   4   6   4  232.88   15.90
   4   6   4  241.58   15.40
   4   6   4  253.07   15.50
   4   6   4  249.58   16.10
   4   6   4  267.27   18.00
   4   6   4  243.18   19.10
   4   6   4  251.57   18.80
  -5  -6  -4    1.60    2.20
  -5  -6  -4    6.80    2.10
   5   6   4   10.10    5.60
   5   6   4    2.90    2.30
   5   6   4    7.40    2.20
   5   6   4    7.90    3.80
   5   6   4    8.30    4.00
   5   6   4    4.00    2.00
   5   6   4    8.50    3.00
   5   6   4   10.20    5.30
  -6  -6  -4  195.28   14.30
   6   6   4  212.68   14.10
   6   6   4  228.08   14.80
   6   6   4  235.18   15.10
   6   6   4  245.78   18.90
   6   6   4  230.38   14.20
  -7  -6  -4   13.80    2.30
   7   6   4   17.30    2.60
   7   6   4   22.70    3.00
   4  -7  -4   21.30    2.80
   4  -7  -4   22.80    2.80
   4  -7  -4   24.00    3.30
   4  -7  -4   17.60    2.70
   4  -7  -4   18.10    3.10
  -4   7   4   24.90    3.10
  -4   7   4   18.30    3.40
   3  -7  -4   14.00    2.90
   3  -7  -4   13.90    2.60
   3  -7  -4   13.20    3.00
   3  -7  -4   12.70    2.60
   3  -7  -4   11.70    2.40
   3  -7  -4   15.20    2.80
   2  -7  -4  314.57   20.10
   2  -7  -4  298.17   22.50
   2  -7  -4  302.47   19.50
   2  -7  -4  315.47   19.60
   2  -7  -4  312.57   19.60
   2  -7  -4  312.07   20.30
   2  -7  -4  305.27   20.10
   2  -7  -4  317.87   19.70
   2  -7  -4  328.67   19.90
   2  -7  -4  268.47   22.80
   1  -7  -4  457.35   27.00
   1  -7  -4  399.86   28.80
   1  -7  -4  455.05   26.90
   1  -7  -4  423.56   28.90
   1  -7  -4  427.16   26.80
   1  -7  -4  440.36   26.80
   1  -7  -4  428.86   27.30
   1  -7  -4  443.46   26.80
   1  -7  -4  421.86   29.90
   0  -7  -4   23.80    3.80
   0  -7  -4   22.40    4.30
   0  -7  -4   27.60    3.50
   0  -7  -4   27.60    3.30
   0  -7  -4   26.60    3.40
   0  -7  -4   25.20    3.70
   0  -7  -4   17.50    2.90
   0  -7  -4   23.60    3.30
   0  -7  -4   27.50    3.70
   0   7   4   21.90    2.50
  -1  -7  -4  204.88   13.00
  -1  -7  -4  206.18   14.70
  -1  -7  -4  196.78   13.40
  -1  -7  -4  219.58   13.10
   1   7   4  181.98   12.50
   1   7   4  181.88   13.40
   1   7   4  197.68   12.50
   1   7   4  185.98   12.60
  -2  -7  -4  398.36   25.60
  -2  -7  -4  401.16   25.50
  -2  -7  -4  413.86   25.80
  -2  -7  -4  415.06   24.50
  -2  -7  -4  431.46   25.30
   2   7   4  390.16   25.70
   2   7   4  383.86   26.50
   2   7   4  397.96   25.50
  -3  -7  -4  124.79    8.80
  -3  -7  -4  111.39    8.60
  -3  -7  -4  105.59    8.50
  -3  -7  -4  123.79    7.70
  -3  -7  -4  124.59   10.50
   3   7   4  116.59   10.40
   3   7   4  107.39    9.00
   3   7   4   96.49    7.60
   3   7   4  123.39    9.50
   3   7   4   97.89    8.60
   3   7   4  106.59    8.10
   3   7   4  100.19    8.10
  -4  -7  -4   -0.10    2.20
  -4  -7  -4    0.00    1.50
  -4  -7  -4   -2.40    1.70
  -4  -7  -4   -1.40    2.00
   4   7   4   -1.60    1.90
   4   7   4    0.60    3.40
   4   7   4    1.00    1.60
   4   7   4    1.00    1.90
   4   7   4   -1.20    2.70
   4   7   4   -0.70    2.20
   4   7   4    5.40    9.80
   4   7   4   -0.40    3.20
  -5  -7  -4   38.50    4.10
  -5  -7  -4   35.20    4.50
   5   7   4   26.20    9.70
   5   7   4   28.80    6.50
   5   7   4   43.30    5.10
   5   7   4   31.40    4.50
   5   7   4   39.00    4.20
   5   7   4   32.70    6.20
   5   7   4   43.90    4.40
  -6  -7  -4  105.79    7.50
   6   7   4   96.89   14.30
   6   7   4  109.59    7.40
   6   7   4   94.19    8.70
   6   7   4  102.19    7.40
   6   7   4   99.89    8.00
  -7  -7  -4    7.90    1.50
   7   7   4   11.00    1.90
   7   7   4    9.90    4.30
   4  -8  -4    8.00    1.90
   4  -8  -4    4.60    1.70
   4  -8  -4   11.30    2.90
   4  -8  -4   10.20    1.60
   4  -8  -4   14.60    2.90
   3  -8  -4   13.70    2.40
   3  -8  -4   15.50    2.70
   3  -8  -4   10.20    2.50
   3  -8  -4   15.70    2.90
   3  -8  -4   11.40    2.30
   2  -8  -4  116.99    8.00
   2  -8  -4  115.49    7.70
   2  -8  -4  120.09    8.10
   2  -8  -4  116.09    8.50
   2  -8  -4  100.69    7.70
   2  -8  -4   91.19    8.60
   2  -8  -4   94.79    7.60
   2  -8  -4  107.49    8.50
   1  -8  -4   42.50    4.40
   1  -8  -4   47.40    4.60
   1  -8  -4   37.00    4.00
   1  -8  -4   38.70    4.90
   1  -8  -4   40.20    4.10
   1  -8  -4   39.60    5.00
   1  -8  -4   38.10    4.70
   1  -8  -4   35.30    4.00
   0  -8  -4  179.08   12.00
   0  -8  -4  181.58   12.70
   0  -8  -4  180.98   12.40
   0  -8  -4  179.08   12.00
   0  -8  -4  162.18   11.60
   0  -8  -4  186.38   12.40
   0  -8  -4  174.98   11.90
   0  -8  -4  175.38   12.10
  -1  -8  -4  489.95   27.80
  -1  -8  -4  455.05   28.30
  -1  -8  -4  467.65   27.90
  -1  -8  -4  390.96   27.50
  -1  -8  -4  459.25   28.30
   1   8   4  416.46   28.10
   1   8   4  446.46   27.20
  -2  -8  -4  523.55   31.90
  -2  -8  -4  506.95   32.40
  -2  -8  -4  433.06   30.60
  -2  -8  -4  541.15   30.80
  -2  -8  -4  518.15   31.10
   2   8   4  493.95   30.40
   2   8   4  475.75   29.90
   2   8   4  496.25   30.90
   2   8   4  463.25   30.60
  -3  -8  -4   12.60    2.10
  -3  -8  -4    8.20    6.60
  -3  -8  -4   12.50    3.30
  -3  -8  -4    8.80    4.80
  -3  -8  -4    5.60    2.70
   3   8   4    7.50    2.40
   3   8   4    5.80    3.30
   3   8   4   12.40    2.80
   3   8   4   16.30    4.10
   3   8   4   15.90    3.30
   3   8   4   15.00    4.30
   3   8   4   13.50    2.40
  -4  -8  -4    2.70    2.50
  -4  -8  -4    6.00    2.50
  -4  -8  -4    4.50    2.30
  -4  -8  -4    5.80    1.70
   4   8   4    5.00    2.00
   4   8   4    1.40    1.90
   4   8   4    8.10    3.60
   4   8   4    6.30    2.70
   4   8   4    3.40    4.30
   4   8   4   10.10    4.00
   4   8   4    5.10    2.30
  -5  -8  -4  151.88   11.00
  -5  -8  -4  165.78   10.70
   5   8   4  154.28   11.30
   5   8   4  174.68   11.00
   5   8   4  173.48   23.20
   5   8   4  196.28   15.40
   5   8   4  151.98   10.90
   6   8   4   53.39    5.60
   6   8   4   45.50    8.00
   3  -9  -4    7.20    1.90
   3  -9  -4   10.00    2.50
   3  -9  -4    9.10    2.40
   3  -9  -4    5.10    2.00
   2  -9  -4  176.78   12.00
   2  -9  -4  180.58   11.90
   2  -9  -4  170.38   11.40
   1  -9  -4   77.69    7.10
   1  -9  -4   95.09    6.80
   1  -9  -4   94.59    7.60
   1  -9  -4   81.39    7.40
   1  -9  -4   82.29    6.90
   1  -9  -4   93.89    7.20
   1  -9  -4   83.29    6.60
   0  -9  -4   23.00    3.60
   0  -9  -4   30.00    5.80
   0  -9  -4   15.90    5.30
  -1  -9  -4  594.24   36.30
  -1  -9  -4  608.74   36.50
  -1  -9  -4  630.74   37.00
  -1  -9  -4  561.44   36.90
   1   9   4  571.24   36.00
  -2  -9  -4    1.00    2.30
  -2  -9  -4   -0.40    2.30
  -2  -9  -4    0.60    8.10
  -2  -9  -4    1.00    5.50
   2   9   4    0.30    1.90
   2   9   4   -1.40    1.60
   2   9   4    0.70    3.30
  -3  -9  -4  372.16   23.90
  -3  -9  -4  397.76   27.40
   3   9   4  398.36   26.90
   3   9   4  394.96   23.80
   3   9   4  376.86   24.30
   3   9   4  365.36   24.00
   3   9   4  389.16   23.70
  -4  -9  -4  254.17   16.50
  -4  -9  -4  241.18   16.70
  -4  -9  -4  243.18   17.10
  -4  -9  -4  256.37   15.60
   4   9   4  276.27   16.80
   4   9   4  266.37   20.30
   4   9   4  283.67   16.50
   4   9   4  244.48   17.00
  -5  -9  -4    0.40    2.20
  -5  -9  -4    2.00    1.70
   5   9   4    2.90    1.90
   5   9   4   -0.10    1.80
   5   9   4    1.00    1.70
   5   9   4    0.80    2.50
  -6  -9  -4  156.78    9.80
   6   9   4  172.28   10.60
   6   9   4  138.79   11.50
   2 -10  -4  147.49   10.40
   1 -10  -4   24.70    3.10
   1 -10  -4   17.50    2.70
   1 -10  -4   25.20    4.30
   0 -10  -4    2.60    5.50
   0 -10  -4   19.50    3.70
   0 -10  -4    9.20    2.80
   0 -10  -4   12.70    2.70
  -1 -10  -4   24.60    3.70
  -1 -10  -4   26.20    4.20
  -1 -10  -4   28.70    7.60
  -1 -10  -4   26.20    7.00
   1  10   4   35.00    3.70
  -2 -10  -4   25.50    4.00
  -2 -10  -4   25.70    6.90
  -2 -10  -4   27.80    3.70
  -2 -10  -4   19.30    6.70
   2  10   4   26.20    3.10
   2  10   4   34.10    5.90
  -3 -10  -4  590.04   36.30
  -3 -10  -4  591.64   36.50
  -3 -10  -4  560.44   36.90
  -3 -10  -4  624.94   36.70
   3  10   4  638.64   36.50
   3  10   4  600.04   36.30
  -4 -10  -4  281.27   17.60
  -4 -10  -4  266.57   16.80
   4  10   4  254.77   18.00
   4  10   4  244.58   17.10
   4  10   4  273.17   17.20
   5  10   4   71.89    5.40
   5  10   4   60.99    4.80
   5  10   4   62.09    5.00
   0 -11  -4   -2.80    1.50
   0 -11  -4    1.00    1.80
  -1 -11  -4   51.19    4.70
  -2 -11  -4   23.70    3.30
  -2 -11  -4   23.80    3.20
  -2 -11  -4   31.00    3.90
   2  11   4   29.90    3.30
   2  11   4   32.80    3.30
  -3 -11  -4   43.80    3.90
  -3 -11  -4   39.40    4.40
   3  11   4   45.60    3.80
  -4 -11  -4    0.30    1.50
   4  11   4    0.40    1.40
   4  11   4    2.00    1.60
   3   9  -5   98.09    7.10
   3   9  -5  109.79    6.90
   3   9  -5  104.59    6.80
  -3  -9   5   89.59    7.10
  -3  -9   5   89.09    6.90
   2   9  -5   28.70    3.30
   2   9  -5   27.10    3.00
   2   9  -5   32.50    3.60
   2   9  -5   31.90    4.10
  -2  -9   5   24.30    3.30
  -2  -9   5   21.30    3.40
   1   9  -5   10.20    2.90
   1   9  -5   13.60    2.30
   1   9  -5    4.30    2.60
   1   9  -5   10.40    2.30
  -1  -9   5   12.40    3.40
  -1  -9   5   11.90    2.50
   0   9  -5   12.40    2.10
   0   9  -5   17.50    2.60
   0   9  -5    8.10    2.50
   0   9  -5    9.10    1.90
   0  -9   5   13.40    2.70
   0  -9   5    9.10    2.20
  -1   9  -5   16.80    2.20
  -1   9  -5   12.00    2.00
   1  -9   5   16.10    2.40
   1  -9   5   14.60    2.50
   5   8  -5   56.79    4.40
  -5  -8   5   52.29    4.00
   4   8  -5   -1.00    1.90
   4   8  -5    0.20    1.80
   4   8  -5    1.30    1.50
  -4  -8   5    1.40    1.30
   3   8  -5    4.60    2.20
   3   8  -5    4.40    1.90
   3   8  -5    8.10    3.10
   3   8  -5    9.10    2.40
  -3  -8   5    4.10    1.70
   2   8  -5    5.60    2.50
   2   8  -5    7.10    2.20
   2   8  -5    5.00    2.80
   2   8  -5    6.90    2.20
  -2  -8   5    6.70    2.30
  -2  -8   5    5.90    1.70
   1   8  -5    2.60    2.20
   1   8  -5    0.00    2.20
   1   8  -5    1.90    1.80
  -1  -8   5    1.40    2.20
  -1  -8   5   -0.70    1.30
  -1  -8   5   -0.20    2.30
   0   8  -5   11.70    2.50
   0   8  -5   13.70    2.50
   0   8  -5   15.40    3.10
   0   8  -5   12.10    2.90
   0  -8   5   13.30    3.10
   0  -8   5   13.70    3.00
   0  -8   5    9.40    3.00
  -1   8  -5    9.10    2.20
  -1   8  -5    4.40    2.60
  -1   8  -5    4.40    3.30
  -1   8  -5    7.20    2.00
   1  -8   5    4.60    2.20
   1  -8   5    8.60    2.30
   1  -8   5    6.60    2.50
  -2   8  -5  205.78   13.90
  -2   8  -5  223.48   13.30
  -2   8  -5  202.58   13.30
   2  -8   5  198.58   13.20
   2  -8   5  210.28   13.70
  -3   8  -5  448.76   26.10
  -3   8  -5  468.45   26.20
   3  -8   5  441.06   26.20
   3  -8   5  380.66   26.40
   5   7  -5  492.65   28.30
  -5  -7   5  431.86   28.00
   4   7  -5    2.50    2.10
   4   7  -5    1.70    2.00
   4   7  -5    3.90    1.90
   4   7  -5    0.10    3.30
  -4  -7   5    4.10    1.80
   3   7  -5    2.20    1.70
   3   7  -5   -6.00    5.50
   3   7  -5    2.50    2.70
   3   7  -5    2.70    2.10
   3   7  -5    1.10    1.90
  -3  -7   5    3.50    1.80
   2   7  -5   38.00    8.20
   2   7  -5   45.10    5.30
   2   7  -5   37.40    7.50
   2   7  -5   30.00    3.70
   2   7  -5   34.10    3.90
   2   7  -5   50.59   10.40
   2   7  -5   31.80    4.10
   2   7  -5   26.20    6.80
  -2  -7   5   35.10    3.80
  -2  -7   5   37.70    5.00
   1   7  -5  168.88   14.80
   1   7  -5  197.78   12.80
   1   7  -5  214.48   15.50
   1   7  -5  170.18   12.60
   1   7  -5  192.48   13.20
   1   7  -5  197.88   16.90
   1   7  -5  187.88   14.70
  -1  -7   5  200.48   13.80
  -1  -7   5  205.28   12.60
   0   7  -5   42.10    6.70
   0   7  -5   45.30    7.50
   0   7  -5   40.80    6.10
   0   7  -5   38.40    4.10
   0   7  -5   43.50    5.20
   0   7  -5   39.10    4.30
   0   7  -5   39.40    4.70
   0  -7   5   43.50    3.80
   0  -7   5   39.40    4.90
   0  -7   5   30.60    4.60
  -1   7  -5   10.30    2.90
  -1   7  -5    5.30    2.50
  -1   7  -5   20.10    5.90
  -1   7  -5   17.90    5.40
  -1   7  -5   18.50    4.90
  -1   7  -5   16.20    2.60
  -1   7  -5   13.10    3.10
   1  -7   5   13.40    1.70
  -2   7  -5   59.39    8.20
  -2   7  -5   65.09    5.40
  -2   7  -5   66.59    6.30
   2  -7   5   56.99    5.70
   2  -7   5   61.39    5.40
   2  -7   5   62.09    6.10
  -3   7  -5  259.77   16.00
  -3   7  -5  238.48   16.60
   3  -7   5  248.28   16.10
   3  -7   5  290.27   17.90
   3  -7   5  238.08   16.50
  -4   7  -5    1.00    1.30
   4  -7   5    2.10    1.80
   4  -7   5    0.80    1.50
   4  -7   5    3.00    1.90
   6   6  -5   51.49    4.20
   6   6  -5   49.70    4.50
   5   6  -5  401.06   23.10
   5   6  -5  362.86   22.10
   5   6  -5  345.47   27.00
   5   6  -5  382.06   24.10
  -5  -6   5  344.87   22.90
   4   6  -5  295.77   19.60
   4   6  -5  296.07   18.40
   4   6  -5  264.07   22.00
   4   6  -5  305.87   18.30
   4   6  -5  306.57   19.10
   4   6  -5  289.67   19.00
  -4  -6   5  275.27   18.60
   3   6  -5    3.40    2.10
   3   6  -5    4.20    5.00
   3   6  -5    4.10    2.00
   3   6  -5    5.30    2.00
   3   6  -5    2.30    5.30
   3   6  -5    3.60    2.70
   3   6  -5   -0.60    3.30
   3   6  -5    4.60    3.40
  -3  -6   5    3.00    1.80
   2   6  -5   41.70    8.60
   2   6  -5   33.80    5.60
   2   6  -5   30.80    3.80
   2   6  -5   29.20    4.20
   2   6  -5   29.80    5.80
   2   6  -5   39.70    4.90
  -2  -6   5   33.60    3.90
  -2  -6   5   35.40    4.90
   1   6  -5 1026.30   67.89
   1   6  -5 1076.59   63.89
   1   6  -5 1063.19   66.49
   1   6  -5 1091.69   64.59
   1   6  -5 1061.49   67.49
   1   6  -5 1080.09   65.99
  -1  -6   5 1076.69   64.89
  -1  -6   5 1081.79   63.89
   0   6  -5  386.96   26.80
   0   6  -5  382.66   25.00
   0   6  -5  366.16   26.20
   0   6  -5  375.96   29.10
   0   6  -5  380.96   24.50
   0  -6   5  377.96   25.20
   0  -6   5  439.66   25.70
   0  -6   5  430.86   24.50
  -1   6  -5   75.09    6.40
  -1   6  -5   80.29    7.00
  -1   6  -5   91.29   10.40
  -1   6  -5   73.69    8.70
  -1   6  -5   80.39    6.80
  -1   6  -5   80.59    6.30
  -1   6  -5   73.79    8.30
   1  -6   5   94.29    7.70
   1  -6   5   83.99    6.10
   1  -6   5   77.69    7.10
  -2   6  -5   -1.70    3.30
  -2   6  -5    0.30    3.30
  -2   6  -5   -2.80    2.10
  -2   6  -5   -1.00    1.50
  -2   6  -5   -7.40    3.20
  -2   6  -5   -1.40    2.30
  -2   6  -5    3.60    1.90
   2  -6   5    3.90    2.20
   2  -6   5    2.00    1.40
   2  -6   5    2.70    2.60
   2  -6   5   -2.80    1.90
  -3   6  -5  582.54   35.80
  -3   6  -5  592.14   35.60
  -3   6  -5  615.24   35.80
  -3   6  -5  565.44   36.30
   3  -6   5  625.54   36.00
   3  -6   5  557.14   36.00
   3  -6   5  577.84   36.50
  -4   6  -5    5.80    3.10
  -4   6  -5    7.40    2.60
  -4   6  -5    2.60    1.90
   4  -6   5    5.90    2.10
   4  -6   5    7.80    2.10
   4  -6   5    6.50    2.30
   4  -6   5    7.90    4.00
   6   5  -5   20.40    2.90
   6   5  -5   32.30    3.30
  -6  -5   5   28.50    3.50
  -6  -5   5   24.20    3.10
   5   5  -5  175.68   11.30
   5   5  -5  173.18   14.40
   5   5  -5  163.68   11.40
  -5  -5   5  164.78   13.20
  -5  -5   5  143.69   11.10
   4   5  -5  193.78   12.50
   4   5  -5  193.18   15.20
   4   5  -5  183.58   11.70
   4   5  -5  193.98   11.90
   4   5  -5  160.58   15.30
   4   5  -5  172.48   12.40
   4   5  -5  190.18   15.60
  -4  -5   5  156.48   15.80
  -4  -5   5  161.28   12.10
  -4  -5   5  166.88   15.30
  -4  -5   5  186.08   14.00
   3   5  -5    7.90    3.70
   3   5  -5    8.00    2.80
   3   5  -5    5.60    1.90
   3   5  -5    5.10    4.20
   3   5  -5    3.20    2.20
   3   5  -5    1.80    3.60
   3   5  -5    2.70    2.80
   3   5  -5    4.50    4.70
   3   5  -5    2.70    1.70
  -3  -5   5    6.20    4.20
  -3  -5   5    5.90    2.30
  -3  -5   5    4.90    3.00
  -3  -5   5   -2.10    4.30
   2   5  -5   35.40    5.90
   2   5  -5   35.30    5.60
   2   5  -5   35.10    6.80
   2   5  -5   45.00    4.50
   2   5  -5   43.70    7.20
   2   5  -5   37.60    4.10
   2   5  -5   35.10    3.70
   2   5  -5   41.20    4.70
  -2  -5   5   33.90    4.10
  -2  -5   5   38.50    4.20
  -2  -5   5   30.10    5.60
  -2  -5   5   37.10    5.60
  -2  -5   5   40.70    5.20
   1   5  -5    8.80    2.10
   1   5  -5    7.60    2.90
   1   5  -5    9.40    3.60
   1   5  -5    7.50    2.10
   1   5  -5    6.80    2.10
   1   5  -5    5.10    3.30
   1   5  -5    5.80    2.20
   1   5  -5    8.00    4.80
  -1  -5   5    8.80    2.10
  -1  -5   5    6.20    2.80
   0   5  -5  119.09    9.10
   0   5  -5  132.69    9.20
   0   5  -5  146.59   11.30
   0   5  -5  133.39   11.80
   0   5  -5  138.39   10.80
   0   5  -5  136.99    9.70
   0   5  -5  149.39   14.40
   0   5  -5  137.19    9.60
   0  -5   5  142.59    9.30
   0  -5   5  142.19   10.40
  -1   5  -5  365.86   23.80
  -1   5  -5  326.27   22.10
  -1   5  -5  344.57   22.60
  -1   5  -5  391.66   25.30
  -1   5  -5  364.36   24.10
  -1   5  -5  329.37   22.00
  -1   5  -5  345.97   22.40
   1  -5   5  335.87   22.70
   1  -5   5  404.26   22.20
   1  -5   5  396.26   23.20
  -2   5  -5  499.15   30.50
  -2   5  -5  477.75   32.00
  -2   5  -5  506.95   31.00
  -2   5  -5  502.45   32.60
   2  -5   5  535.65   30.30
   2  -5   5  466.15   31.60
   2  -5   5  497.45   31.40
  -3   5  -5  186.18   12.00
  -3   5  -5  183.48   12.40
  -3   5  -5  171.08   11.90
  -3   5  -5  204.58   15.80
  -3   5  -5  163.58   14.00
  -3   5  -5  184.48   13.80
   3  -5   5  170.38   12.70
   3  -5   5  179.48   11.40
   3  -5   5  173.48   12.50
  -4   5  -5   26.10    6.30
  -4   5  -5   45.00    5.10
  -4   5  -5   47.20    4.50
   4  -5   5   47.20    4.70
   4  -5   5   41.80    3.90
   4  -5   5   40.00    4.80
   4  -5   5   36.90    4.00
   4  -5   5   39.90    5.10
  -5   5  -5    6.40    1.80
  -5   5  -5    5.10    2.40
  -5   5  -5    7.50    1.90
  -5   5  -5    3.60    2.00
   5  -5   5    7.80    3.20
   5  -5   5    3.70    1.70
   5  -5   5    3.90    2.20
   5  -5   5    3.80    1.70
   6   4  -5   20.90    3.00
   6   4  -5   29.30    3.50
  -6  -4   5   28.70    3.40
  -6  -4   5   25.00    3.40
   5   4  -5   50.49    5.20
   5   4  -5   55.79    5.80
  -5  -4   5   55.59    5.80
  -5  -4   5   55.99    5.40
   4   4  -5   19.90    5.90
   4   4  -5   -3.90    3.30
   4   4  -5    3.90    2.10
   4   4  -5    3.10    2.10
   4   4  -5    3.40    4.10
   4   4  -5   -2.10    1.70
   4   4  -5    1.50    3.60
   4   4  -5   -1.80    1.80
   4   4  -5   -1.50    5.50
  -4  -4   5    2.00    2.20
  -4  -4   5    2.50    3.40
  -4  -4   5    6.20    4.00
  -4  -4   5    1.90    2.20
  -4  -4   5   -2.90    3.50
  -4  -4   5    1.90    2.20
   3   4  -5  544.55   31.30
   3   4  -5  516.65   33.80
   3   4  -5  503.95   31.60
   3   4  -5  471.15   31.60
   3   4  -5  498.65   31.10
   3   4  -5  562.04   32.40
   3   4  -5  520.55   34.70
   3   4  -5  499.65   34.20
   3   4  -5  526.25   33.40
  -3  -4   5  495.25   33.40
  -3  -4   5  546.05   33.60
  -3  -4   5  516.65   31.60
  -3  -4   5  530.15   31.70
  -3  -4   5  474.25   32.90
   2   4  -5   79.79    8.30
   2   4  -5   97.09    8.30
   2   4  -5   89.99    6.20
   2   4  -5   79.29    8.80
   2   4  -5   88.99    6.60
   2   4  -5   79.49    8.50
   2   4  -5   66.39    8.10
   2   4  -5   82.89    6.20
  -2  -4   5   85.79    7.80
  -2  -4   5   82.19    6.50
  -2  -4   5   94.49    7.90
  -2  -4   5   82.99    7.50
  -2  -4   5   77.79    7.30
  -2  -4   5   80.29    6.60
   1   4  -5 1398.96   84.59
   1   4  -5 1508.05   86.29
   1   4  -5 1452.45   87.19
   1   4  -5 1391.36   86.99
   1   4  -5 1488.05   87.19
   1   4  -5 1474.15   85.09
  -1  -4   5 1480.85   85.49
  -1  -4   5 1384.56   85.99
  -1  -4   5 1382.66   85.59
  -1  -4   5 1398.06   84.79
  -1  -4   5 1402.96   85.39
   0   4  -5    0.40    1.50
   0   4  -5    2.70    1.40
   0   4  -5   -1.30    2.00
   0   4  -5    2.30    2.10
   0   4  -5    6.80    3.70
   0   4  -5    0.90    1.90
   0  -4   5    1.10    2.40
   0  -4   5    1.00    2.20
   0  -4   5    2.00    1.30
   0  -4   5   -1.10    1.50
  -1   4  -5  393.66   24.00
  -1   4  -5  358.26   24.70
  -1   4  -5  374.76   23.60
  -1   4  -5  413.86   26.20
  -1   4  -5  360.56   25.10
  -1   4  -5  430.76   27.30
   1  -4   5  368.36   23.50
   1  -4   5  394.86   26.50
  -2   4  -5   99.49    9.10
  -2   4  -5   79.59    6.10
  -2   4  -5   86.19    6.30
  -2   4  -5   70.39    6.60
  -2   4  -5  117.79   12.70
  -2   4  -5   80.99    8.60
  -2   4  -5   75.09    7.90
  -2   4  -5   81.39    6.50
   2  -4   5   75.49    6.90
   2  -4   5   90.69    6.20
  -3   4  -5   49.50    8.90
  -3   4  -5   49.20    4.50
  -3   4  -5   49.99    5.20
  -3   4  -5   48.30    7.30
  -3   4  -5   47.00    7.20
   3  -4   5   51.09    5.60
   3  -4   5   54.49    4.60
   3  -4   5   48.20    7.60
  -4   4  -5    3.60    2.60
  -4   4  -5    3.20    4.00
  -4   4  -5    2.80    2.00
  -4   4  -5    2.60    4.40
  -4   4  -5    0.40    3.80
  -4   4  -5    8.30    2.60
  -4   4  -5    5.00    1.90
   4  -4   5    3.40    2.20
   4  -4   5    3.80    2.60
   4  -4   5    2.90    1.60
   4  -4   5   10.10    2.60
  -5   4  -5   26.70    3.30
  -5   4  -5   26.20    3.50
  -5   4  -5   32.00    3.60
   5  -4   5   26.30    3.20
   5  -4   5   23.70    2.70
   5  -4   5   23.20    3.20
  -6   4  -5   27.70    3.10
  -6   4  -5   29.10    3.50
  -6   4  -5   18.60    2.40
   6  -4   5   32.50    3.30
   6  -4   5   24.90    2.90
   6   3  -5    1.60    1.70
  -6  -3   5    0.30    4.60
  -6  -3   5    0.40    1.80
   5   3  -5   17.10    2.90
   5   3  -5   18.60    5.10
   5   3  -5   23.70    6.90
   5   3  -5   12.80    2.70
   5   3  -5   12.70    7.90
  -5  -3   5   28.80    5.90
  -5  -3   5   17.50    2.70
  -5  -3   5   14.00    3.10
  -5  -3   5   13.60    2.80
  -5  -3   5   19.20    5.80
  -5  -3   5   18.20    2.90
  -5  -3   5   15.60    6.50
   4   3  -5    2.70    5.00
   4   3  -5    3.20    2.10
   4   3  -5   13.30    4.40
   4   3  -5    2.80    2.00
   4   3  -5    5.00    4.00
   4   3  -5   -1.60    3.20
  -4  -3   5   -2.90    2.60
  -4  -3   5   -0.30    5.20
  -4  -3   5    0.20    2.00
  -4  -3   5    0.60    1.90
  -4  -3   5   -1.40    2.00
  -4  -3   5    2.20    3.00
  -4  -3   5   -0.60    2.70
   3   3  -5  238.88   17.30
   3   3  -5  236.98   17.80
   3   3  -5  230.08   15.40
   3   3  -5  258.97   15.40
   3   3  -5  223.98   15.00
   3   3  -5  241.68   18.10
   3   3  -5  228.58   16.80
   3   3  -5  234.28   15.60
  -3  -3   5  242.88   17.20
  -3  -3   5  235.68   15.60
  -3  -3   5  225.78   17.90
  -3  -3   5  236.88   15.10
  -3  -3   5  253.27   15.60
  -3  -3   5  258.27   17.70
  -3  -3   5  244.28   15.10
  -3  -3   5  249.28   15.60
  -3  -3   5  232.38   16.70
   2   3  -5  244.08   16.50
   2   3  -5  243.58   15.40
   2   3  -5  242.08   14.90
   2   3  -5  234.78   17.30
   2   3  -5  262.47   16.90
  -2  -3   5  221.58   17.00
  -2  -3   5  249.38   16.80
  -2  -3   5  250.77   15.60
  -2  -3   5  241.48   16.30
  -2  -3   5  214.48   14.80
  -2  -3   5  247.68   16.70
   1   3  -5 2443.56  140.49
   1   3  -5 2475.55  139.99
   1   3  -5 2205.88  140.19
   1   3  -5 2307.67  138.29
   1   3  -5 2432.16  139.59
  -1  -3   5 2368.66  139.59
  -1  -3   5 2260.37  139.29
   0   3  -5    0.20    1.20
   0   3  -5    1.20    2.30
   0   3  -5    1.60    1.20
   0   3  -5    2.40    2.10
   0   3  -5    2.30    2.00
   0   3  -5    1.40    1.80
   0  -3   5    4.20    2.70
   0  -3   5    1.60    1.90
   0  -3   5    2.20    1.80
   0  -3   5    0.80    1.90
  -1   3  -5   81.19    5.80
  -1   3  -5   82.29    7.70
  -1   3  -5   75.89    8.00
  -1   3  -5   78.09    7.10
  -1   3  -5   96.59    7.20
  -1   3  -5   88.29    6.30
   1  -3   5   86.89    6.30
   1  -3   5   82.29    6.90
   1  -3   5   79.19    6.70
  -2   3  -5  313.27   20.30
  -2   3  -5  279.37   19.40
  -2   3  -5  285.77   16.70
  -2   3  -5  263.87   16.20
   2  -3   5  202.98   18.90
   2  -3   5  266.47   16.30
   2  -3   5  228.38   17.90
   2  -3   5  211.98   17.40
  -3   3  -5    4.40    1.80
  -3   3  -5    1.40    2.80
  -3   3  -5    1.20    2.40
  -3   3  -5   -0.90    1.90
  -3   3  -5    3.80    1.90
  -3   3  -5    1.50    1.40
  -3   3  -5    5.60    5.30
  -3   3  -5    2.30    2.70
   3  -3   5    1.20    2.30
   3  -3   5    0.90    2.80
   3  -3   5    2.60    1.60
   3  -3   5    2.60    2.20
  -4   3  -5    0.90    2.00
  -4   3  -5   -2.00    3.30
  -4   3  -5   -8.10    6.70
  -4   3  -5    0.20    3.10
  -4   3  -5    0.30    3.00
  -4   3  -5    1.60    2.30
  -4   3  -5    0.60    1.70
  -4   3  -5   -0.70    2.20
   4  -3   5    0.10    2.30
   4  -3   5    1.00    1.60
   4  -3   5   -0.20    2.30
   4  -3   5    2.60    4.50
  -5   3  -5   46.90    4.40
  -5   3  -5   39.60    4.60
  -5   3  -5   40.80    5.00
  -5   3  -5   39.20    4.40
   5  -3   5   49.90    3.90
   5  -3   5   42.10    4.80
   5  -3   5   30.90    4.30
   5  -3   5   38.80    4.40
  -6   3  -5   41.90    4.10
  -6   3  -5   41.20    3.90
  -6   3  -5   47.70    5.10
  -6   3  -5   41.10    3.90
   6  -3   5   32.80    3.70
   6  -3   5   38.20    3.80
   6  -3   5   42.90    3.90
   7   2  -5    0.10    1.30
  -7  -2   5    0.50    1.50
   6   2  -5   78.29    6.10
  -6  -2   5   76.59    5.80
  -6  -2   5   61.79    7.40
  -6  -2   5   82.89    6.50
   5   2  -5   38.90    4.20
   5   2  -5   36.50    4.00
   5   2  -5   24.20    4.50
   5   2  -5   50.89    8.50
  -5  -2   5   36.40    6.10
  -5  -2   5   30.60    4.20
  -5  -2   5   37.40    4.40
  -5  -2   5   29.50    5.80
  -5  -2   5   29.60    6.30
  -5  -2   5   35.50    3.80
  -5  -2   5   22.10    6.20
  -5  -2   5   25.20    8.10
   4   2  -5   17.60    4.50
   4   2  -5   11.40    2.50
   4   2  -5   13.60    4.10
   4   2  -5   10.80    2.50
   4   2  -5    8.70    3.70
   4   2  -5    9.00    4.00
  -4  -2   5    7.80    4.40
  -4  -2   5   14.60    2.50
  -4  -2   5   13.20    3.80
  -4  -2   5    4.30    2.50
  -4  -2   5    8.20    4.00
  -4  -2   5   12.10    2.70
  -4  -2   5   11.90    3.00
  -4  -2   5   14.40    4.00
   3   2  -5  100.39    9.00
   3   2  -5  122.59    9.20
   3   2  -5  118.99   10.70
   3   2  -5  104.99    7.50
   3   2  -5  111.79    9.80
   3   2  -5  109.69    7.90
   3   2  -5  111.09    9.40
   3   2  -5  111.49    7.90
  -3  -2   5  115.59    8.20
  -3  -2   5  108.39   10.00
  -3  -2   5  117.29   10.00
  -3  -2   5  132.99   10.70
  -3  -2   5  116.39    8.20
  -3  -2   5  109.79    7.60
  -3  -2   5  115.99   10.00
   2   2  -5   90.29    7.70
   2   2  -5   74.99    6.30
   2   2  -5   95.39    6.60
   2   2  -5   86.39    8.50
   2   2  -5  101.69    7.60
  -2  -2   5   89.99    8.00
  -2  -2   5   97.09    7.70
  -2  -2   5   89.09    6.20
  -2  -2   5   94.69    6.70
  -2  -2   5   90.89    8.20
  -2  -2   5  101.49    7.50
   1   2  -5  318.67   19.40
   1   2  -5  312.47   20.30
   1   2  -5  287.47   20.70
   1   2  -5  325.87   20.70
  -1  -2   5  313.77   19.60
  -1  -2   5  323.67   21.00
  -1  -2   5  329.27   20.30
  -1  -2   5  354.16   20.60
  -1  -2   5  314.17   20.70
   0   2  -5  487.15   29.00
   0   2  -5  526.85   28.90
   0   2  -5  455.45   29.30
   0   2  -5  455.05   28.00
   0   2  -5  439.86   29.20
   0  -2   5  477.75   28.80
   0  -2   5  456.25   29.20
   0  -2   5  437.06   28.50
   0  -2   5  451.15   28.80
  -1   2  -5  193.28   12.20
  -1   2  -5  208.68   13.30
  -1   2  -5  198.88   13.90
  -1   2  -5  193.98   12.50
  -1   2  -5  212.58   13.60
   1  -2   5  187.48   13.10
   1  -2   5  177.68   13.50
   1  -2   5  205.28   13.20
   1  -2   5  198.68   13.00
  -2   2  -5    2.20    1.90
  -2   2  -5    1.30    2.20
  -2   2  -5   -1.10    2.40
  -2   2  -5    1.30    1.40
  -2   2  -5    1.20    1.10
  -2   2  -5    1.40    1.80
   2  -2   5    3.40    1.90
   2  -2   5    1.80    2.00
   2  -2   5   -2.30    1.50
   2  -2   5   -2.20    1.50
  -3   2  -5  108.69    8.10
  -3   2  -5  132.79   10.60
  -3   2  -5  142.09    9.80
  -3   2  -5  111.79   11.00
  -3   2  -5  127.09   10.00
  -3   2  -5  102.79    7.70
  -3   2  -5  112.49    7.80
  -3   2  -5  112.79    8.20
   3  -2   5  112.99    9.60
  -4   2  -5   12.50    4.40
  -4   2  -5   11.80    2.30
  -4   2  -5   13.00    3.10
  -4   2  -5   14.40    4.20
  -4   2  -5    9.60    3.70
  -4   2  -5   11.70    5.30
  -4   2  -5   14.10    2.80
  -4   2  -5   11.30    2.90
   4  -2   5   15.90    3.20
   4  -2   5   16.50    4.80
   4  -2   5   11.80    3.30
  -5   2  -5    1.00    2.00
  -5   2  -5   -2.50    1.70
  -5   2  -5   -2.30    6.50
  -5   2  -5   -3.00    2.30
  -5   2  -5   -4.20    4.70
  -5   2  -5    0.30    1.80
  -5   2  -5    2.70    3.90
  -5   2  -5   -3.50    3.80
   5  -2   5   -1.90    2.40
   5  -2   5   -1.90    1.40
   5  -2   5   -0.70    3.50
   5  -2   5   -0.40    1.80
  -6   2  -5   15.30    3.50
  -6   2  -5   10.70    2.50
  -6   2  -5   11.20    2.30
  -6   2  -5    8.40    2.30
   6  -2   5   15.00    2.60
   6  -2   5   10.30    4.90
   6  -2   5   10.40    2.00
   7   1  -5   17.10    1.90
  -7  -1   5   13.50    2.30
   6   1  -5  199.28   13.30
   6   1  -5  225.98   13.70
  -6  -1   5  214.98   14.10
  -6  -1   5  164.18   23.30
  -6  -1   5  195.38   15.10
  -6  -1   5  217.88   13.50
   5   1  -5  192.18   12.50
   5   1  -5  174.58   12.30
   5   1  -5  199.28   16.80
   5   1  -5  178.08   13.20
  -5  -1   5  181.98   17.30
  -5  -1   5  194.68   12.40
  -5  -1   5  185.88   14.90
  -5  -1   5  189.08   12.90
  -5  -1   5  193.98   12.50
  -5  -1   5  204.28   15.70
  -5  -1   5  199.58   13.40
  -5  -1   5  173.48   16.30
   4   1  -5   21.80    5.00
   4   1  -5   10.00    4.50
   4   1  -5   12.70    3.20
   4   1  -5   10.90    3.30
   4   1  -5   10.00    2.30
   4   1  -5   18.40    5.30
   4   1  -5    9.00    2.40
   4   1  -5   13.40    3.80
  -4  -1   5   11.20    2.30
  -4  -1   5    6.70    3.80
  -4  -1   5    9.00    3.30
  -4  -1   5   15.90    4.00
  -4  -1   5   19.60    3.20
  -4  -1   5   10.20    2.40
  -4  -1   5   13.40    2.90
  -4  -1   5    9.40    4.30
   3   1  -5   20.70    4.30
   3   1  -5   22.30    3.10
   3   1  -5   14.30    3.30
   3   1  -5   19.80    3.70
   3   1  -5   23.70    4.00
  -3  -1   5   19.80    3.80
  -3  -1   5   23.50    2.70
  -3  -1   5   17.90    2.80
  -3  -1   5   14.30    4.10
  -3  -1   5   23.00    3.80
  -3  -1   5   16.30    4.40
   2   1  -5   94.59    7.50
   2   1  -5   95.39    8.10
   2   1  -5   97.49    8.00
   2   1  -5   93.29    7.70
  -2  -1   5  107.19    8.50
  -2  -1   5  102.29    7.70
  -2  -1   5   91.79    8.30
  -2  -1   5  102.09    7.00
  -2  -1   5   94.39    7.80
   1   1  -5    3.70    1.80
   1   1  -5    3.70    2.20
   1   1  -5    3.80    1.40
   1   1  -5    3.70    1.90
   1   1  -5    4.00    2.10
  -1  -1   5    3.60    1.50
  -1  -1   5    3.50    2.20
  -1  -1   5    3.90    1.90
  -1  -1   5    4.80    2.10
  -1  -1   5    3.90    2.30
   0   1  -5  948.31   53.99
   0   1  -5  890.61   53.69
   0   1  -5  878.81   53.19
   0   1  -5  903.61   54.29
   0  -1   5  859.81   53.19
   0  -1   5  864.51   54.09
   0  -1   5  894.01   54.29
   0  -1   5  915.81   53.89
   0  -1   5  931.41   53.69
  -1   1  -5  127.29    8.30
  -1   1  -5  108.59    8.70
  -1   1  -5  116.29    8.30
  -1   1  -5  110.69    7.60
  -1   1  -5  114.99    8.70
   1  -1   5  114.49    8.60
   1  -1   5  105.69    8.40
   1  -1   5  115.39    8.10
   1  -1   5  109.59    8.20
  -2   1  -5    5.20    2.30
  -2   1  -5    6.70    2.60
  -2   1  -5    7.60    2.90
  -2   1  -5    7.70    1.50
  -2   1  -5    5.50    1.60
  -2   1  -5    8.40    2.40
   2  -1   5    7.80    2.10
   2  -1   5    8.90    2.30
   2  -1   5    6.10    2.30
   2  -1   5   10.40    2.40
  -3   1  -5 1130.39   72.79
  -3   1  -5 1236.08   72.99
  -3   1  -5 1220.68   72.09
  -3   1  -5 1179.08   71.09
  -3   1  -5 1175.68   70.69
  -3   1  -5 1268.57   72.59
   3  -1   5 1189.18   71.59
   3  -1   5 1112.09   71.79
   3  -1   5 1118.79   71.89
   3  -1   5 1312.37   71.79
  -4   1  -5  139.49    9.60
  -4   1  -5  131.99   12.40
  -4   1  -5  134.39    9.90
  -4   1  -5  145.99   10.10
  -4   1  -5  147.19    9.50
  -4   1  -5  132.59   12.20
  -4   1  -5  146.79   11.70
  -4   1  -5  150.98   11.40
   4  -1   5  139.79    9.50
   4  -1   5  126.59   10.40
   4  -1   5  129.79   10.90
   4  -1   5  129.79   16.00
   4  -1   5  145.19    9.70
   4  -1   5  134.59   11.30
  -5   1  -5  544.05   36.80
  -5   1  -5  567.74   35.20
  -5   1  -5  527.65   36.50
  -5   1  -5  542.45   33.20
  -5   1  -5  538.05   32.50
  -5   1  -5  594.44   36.00
  -5   1  -5  541.95   32.40
  -5   1  -5  489.85   32.70
   5  -1   5  484.15   32.30
   5  -1   5  520.95   32.70
   5  -1   5  548.45   32.40
  -6   1  -5   -1.00    7.40
  -6   1  -5    3.30    3.60
  -6   1  -5    3.60    2.10
  -6   1  -5    3.10    2.10
  -6   1  -5    1.20    2.60
   6  -1   5    2.30    1.60
   6  -1   5    1.70    2.60
  -7   1  -5   22.80    2.50
  -7   1  -5   15.40    2.80
  -7   1  -5   15.70    2.40
   7  -1   5   21.00    2.80
   7   0  -5    6.70    1.40
   7   0  -5    4.30    1.30
  -7   0   5    4.10    1.50
   6   0  -5  178.88   10.80
   6   0  -5  150.68   10.70
  -6   0   5  155.98   11.30
  -6   0   5  126.49   12.50
  -6   0   5  121.79   22.60
  -6   0   5  184.78   11.10
  -6   0   5  175.78   11.00
   5   0  -5  407.86   23.40
   5   0  -5  376.36   27.50
   5   0  -5  353.16   23.30
   5   0  -5  379.36   26.20
   5   0  -5  355.16   23.40
   5   0  -5  334.57   24.00
  -5   0   5  403.76   23.50
  -5   0   5  342.57   23.70
  -5   0   5  387.06   23.40
  -5   0   5  404.06   26.60
  -5   0   5  412.56   28.10
  -5   0   5  412.36   26.20
  -5   0   5  379.66   24.30
  -5   0   5  386.86   27.90
   4   0  -5   11.30    3.10
   4   0  -5   10.60    2.10
   4   0  -5   11.50    3.70
   4   0  -5    8.30    2.40
   4   0  -5    5.60    3.70
   4   0  -5   13.80    3.10
  -4   0   5    8.80    4.60
  -4   0   5    7.90    2.00
  -4   0   5    8.20    2.20
  -4   0   5    6.00    3.00
  -4   0   5    8.30    3.80
  -4   0   5    8.80    2.40
  -4   0   5    6.30    3.20
   3   0  -5  869.01   55.29
   3   0  -5  868.81   54.09
   3   0  -5  855.51   54.39
   3   0  -5  915.81   53.79
   3   0  -5  830.82   54.79
  -3   0   5  936.61   54.89
  -3   0   5  895.01   55.49
  -3   0   5  921.61   55.69
  -3   0   5  900.01   53.19
  -3   0   5  940.61   54.59
   2   0  -5 1302.17   80.49
   2   0  -5 1339.67   79.99
   2   0  -5 1227.28   80.29
   2   0  -5 1349.56   80.19
   2   0  -5 1427.66   80.19
  -2   0   5 1287.27   79.19
  -2   0   5 1377.76   80.19
  -2   0   5 1412.96   80.49
  -2   0   5 1369.56   80.89
   1   0  -5    3.00    1.90
   1   0  -5    2.20    1.60
   1   0  -5    0.70    1.50
   1   0  -5    2.60    2.00
  -1   0   5    1.70    2.00
  -1   0   5    4.10    2.00
   0   0  -5 1073.39   64.79
   0   0  -5 1082.69   64.99
   0   0  -5 1047.80   65.19
   0   0  -5 1040.80   65.19
   0   0   5 1166.58   64.99
   0   0   5 1138.39   65.09
   0   0   5 1111.29   65.39
   0   0   5 1113.69   64.49
   0   0   5 1053.09   65.29
  -1   0  -5    4.20    1.70
  -1   0  -5    3.20    1.30
  -1   0  -5    3.80    1.70
  -1   0  -5    2.20    1.90
  -1   0  -5    3.20    1.90
   1   0   5    2.40    1.30
   1   0   5    5.20    1.80
   1   0   5    3.50    1.80
   1   0   5    1.90    1.90
   1   0   5    6.00    1.70
  -2   0  -5  864.21   50.49
  -2   0  -5  866.11   49.90
  -2   0  -5  849.41   50.09
  -2   0  -5  823.82   50.29
   2   0   5  805.22   49.30
   2   0   5  840.62   50.39
   2   0   5  769.62   49.90
   2   0   5  806.12   49.10
  -3   0  -5   16.30    3.10
  -3   0  -5   10.70    1.80
  -3   0  -5   10.80    2.20
  -3   0  -5   12.00    3.30
  -3   0  -5   12.80    3.00
  -3   0  -5   11.40    3.40
   3   0   5   11.70    3.30
   3   0   5   12.00    2.70
   3   0   5    9.50    2.40
   3   0   5    9.20    2.90
   3   0   5   10.70    2.60
  -4   0  -5    1.60    1.70
  -4   0  -5    2.50    2.60
  -4   0  -5    0.60    1.80
  -4   0  -5    0.60    1.50
  -4   0  -5    0.40    1.60
  -4   0  -5    1.20    2.20
  -4   0  -5    1.60    3.00
  -4   0  -5    1.70    2.60
   4   0   5   -1.20    2.00
   4   0   5   -0.90    2.10
   4   0   5    0.80    1.50
   4   0   5   -1.00    2.30
   4   0   5    0.20    2.40
   4   0   5    1.70    2.20
  -5   0  -5  614.64   36.80
  -5   0  -5  609.14   39.20
  -5   0  -5  614.74   41.20
  -5   0  -5  609.14   40.60
  -5   0  -5  641.54   40.00
  -5   0  -5  570.14   37.30
  -5   0  -5  636.34   37.70
  -5   0  -5  560.04   37.20
   5   0   5  624.74   37.20
   5   0   5  620.24   37.00
  -6   0  -5    5.70    5.50
  -6   0  -5    3.40    2.00
  -6   0  -5    5.80    3.10
  -6   0  -5    4.10    2.30
  -6   0  -5    4.60    2.20
   6   0   5    3.30    1.80
  -7   0  -5    8.50    2.20
  -7   0  -5    3.60    1.60
  -7   0  -5    3.60    1.70
   7   0   5    3.80    1.60
   7   0   5    5.90    1.70
   6  -1  -5   47.40    3.80
   6  -1  -5   44.70    4.00
   6  -1  -5   38.90    4.90
  -6   1   5   58.79    5.80
  -6   1   5   49.00    4.70
  -6   1   5   43.90    4.30
  -6   1   5   45.30    4.50
   5  -1  -5    1.40    1.50
   5  -1  -5   -0.10    4.10
   5  -1  -5    0.90    2.30
   5  -1  -5   -0.10    1.40
   5  -1  -5    1.80    2.10
   5  -1  -5    2.80    2.50
   5  -1  -5   -1.20    1.80
   5  -1  -5    1.30    4.50
  -5   1   5   -4.90    2.90
  -5   1   5    2.90    2.00
  -5   1   5    2.80    4.00
  -5   1   5    5.40    7.80
  -5   1   5   -1.30    1.50
  -5   1   5    3.10    1.90
  -5   1   5    3.80    3.90
   4  -1  -5  112.19   10.70
   4  -1  -5  118.39   11.50
   4  -1  -5  131.39    9.50
   4  -1  -5  120.59    8.40
   4  -1  -5  126.89    8.60
   4  -1  -5  133.09    9.60
   4  -1  -5  114.89    8.80
  -4   1   5  114.99    8.70
  -4   1   5  120.99    8.50
  -4   1   5  125.49    9.10
  -4   1   5  131.19   11.50
  -4   1   5  132.69    9.20
  -4   1   5  140.89   14.40
  -4   1   5  111.59   10.10
  -4   1   5  103.69   10.20
   3  -1  -5  295.67   20.50
   3  -1  -5  293.37   20.90
   3  -1  -5  328.87   20.00
  -3   1   5  283.77   19.80
  -3   1   5  268.97   20.00
  -3   1   5  315.57   21.00
  -3   1   5  314.77   19.20
  -3   1   5  309.27   18.80
  -3   1   5  312.07   21.70
   2  -1  -5   71.19    5.50
   2  -1  -5   57.79    6.30
   2  -1  -5   60.79    4.40
   2  -1  -5   68.09    6.20
   2  -1  -5   65.69    4.80
   2  -1  -5   62.69    5.20
  -2   1   5   76.99    7.20
  -2   1   5   77.89    5.10
  -2   1   5   70.29    6.20
  -2   1   5   59.39    5.60
  -2   1   5   70.69    5.60
   1  -1  -5  155.88   10.30
   1  -1  -5  162.08   10.30
   1  -1  -5  170.38   10.20
  -1   1   5  146.29   10.40
  -1   1   5  153.18   11.10
  -1   1   5  140.49   10.20
   0  -1  -5  950.80   55.89
   0  -1  -5  917.61   55.99
   0  -1  -5  912.91   55.99
   0   1   5  959.50   55.59
   0   1   5  947.51   56.49
   0   1   5  967.80   56.19
   0   1   5  931.01   56.39
   0   1   5  940.01   55.99
  -1  -1  -5  178.78   10.80
  -1  -1  -5  153.68   11.10
  -1  -1  -5  161.78   10.90
  -1  -1  -5  156.88   11.00
   1   1   5  178.58   11.30
   1   1   5  156.88   11.10
   1   1   5  165.28   10.80
   1   1   5  162.88   10.70
  -2  -1  -5  228.58   16.10
  -2  -1  -5  248.88   15.80
  -2  -1  -5  252.47   16.40
  -2  -1  -5  251.07   16.00
   2   1   5  260.67   16.40
   2   1   5  259.07   14.70
   2   1   5  248.18   15.90
   2   1   5  236.18   15.60
   2   1   5  224.18   16.10
   2   1   5  240.68   15.20
  -3  -1  -5   10.30    2.50
  -3  -1  -5   12.20    2.60
  -3  -1  -5   13.30    2.00
  -3  -1  -5    9.50    3.10
  -3  -1  -5   15.10    2.40
  -3  -1  -5   11.90    3.20
   3   1   5   12.20    2.20
   3   1   5   13.50    2.70
   3   1   5   12.50    3.20
   3   1   5    9.30    1.70
   3   1   5   10.60    2.70
   3   1   5   14.00    3.30
  -4  -1  -5   68.09    7.70
  -4  -1  -5   73.89    6.30
  -4  -1  -5   79.79    6.50
  -4  -1  -5   71.79    8.60
  -4  -1  -5   85.19    7.20
  -4  -1  -5   86.59    7.60
   4   1   5   72.89    6.10
   4   1   5   69.09    6.20
   4   1   5   79.39    7.10
   4   1   5   79.19    7.00
   4   1   5   84.09    7.80
   4   1   5   77.99    7.30
  -5  -1  -5  524.55   32.60
  -5  -1  -5  517.95   31.80
  -5  -1  -5  489.75   35.60
  -5  -1  -5  509.45   32.30
  -5  -1  -5  538.55   32.00
  -5  -1  -5  543.85   32.40
  -5  -1  -5  521.85   34.70
  -5  -1  -5  542.15   34.30
   5   1   5  543.55   34.00
   5   1   5  487.45   34.20
   5   1   5  534.85   32.20
  -6  -1  -5   10.10    5.10
  -6  -1  -5    7.20    5.10
  -6  -1  -5    1.80    2.60
  -6  -1  -5    2.70    3.40
  -6  -1  -5    0.90    1.90
   6   1   5    4.30    2.60
  -7  -1  -5    5.60    3.90
  -7  -1  -5   11.70    2.30
  -7  -1  -5    9.40    1.80
   7   1   5    7.20    2.00
   7   1   5    7.40    1.90
   6  -2  -5  217.58   13.60
   6  -2  -5  205.08   13.40
   6  -2  -5  207.48   13.30
   6  -2  -5  203.48   15.00
  -6   2   5  192.08   13.40
  -6   2   5  218.38   13.50
  -6   2   5  210.48   14.20
  -6   2   5  222.38   13.70
   5  -2  -5    0.60    2.10
   5  -2  -5    2.40    7.30
   5  -2  -5    9.80    5.90
   5  -2  -5    1.60    2.40
   5  -2  -5    0.20    1.40
   5  -2  -5   -0.20    1.50
   5  -2  -5    2.20    2.50
   5  -2  -5   -1.70    2.10
  -5   2   5    6.00    4.30
  -5   2   5    2.30    2.20
  -5   2   5    1.80    1.90
  -5   2   5   -2.10    1.80
  -5   2   5   -1.70    4.60
   4  -2  -5   27.70    5.50
   4  -2  -5   28.30    6.30
   4  -2  -5   24.50    3.40
   4  -2  -5   29.80    3.50
   4  -2  -5   28.70    3.10
  -4   2   5   32.00    3.60
  -4   2   5   27.50    4.50
  -4   2   5   28.40    4.90
  -4   2   5   18.30    3.60
  -4   2   5   29.20    3.80
  -4   2   5   24.60    3.10
  -4   2   5   25.50    5.30
   3  -2  -5  149.39   11.30
   3  -2  -5  133.29    9.00
   3  -2  -5  131.49   11.40
   3  -2  -5  146.89   10.20
   3  -2  -5  143.29    9.40
   3  -2  -5  146.69    9.30
   3  -2  -5  141.99   10.00
   3  -2  -5  143.49    9.60
  -3   2   5  126.69    9.30
  -3   2   5  127.19    9.10
  -3   2   5  139.39   14.00
  -3   2   5  149.29   11.30
   2  -2  -5   24.80    4.00
   2  -2  -5   29.40    4.00
  -2   2   5   29.90    3.70
  -2   2   5   29.60    3.90
  -2   2   5   24.40    2.70
  -2   2   5   29.90    3.50
   1  -2  -5   10.40    2.60
   1  -2  -5   12.70    2.50
  -1   2   5   10.30    2.10
  -1   2   5   12.00    1.60
  -1   2   5   10.20    1.90
  -1   2   5   11.20    2.10
   0  -2  -5  703.13   38.90
   0  -2  -5  632.54   38.30
   0  -2  -5  656.03   38.50
   0  -2  -5  632.14   38.40
   0   2   5  641.74   38.10
   0   2   5  609.54   38.80
   0   2   5  634.74   38.60
   0   2   5  644.74   38.50
  -1  -2  -5 4577.74  285.27
  -2  -2  -5   29.30    3.50
  -2  -2  -5   29.60    3.40
   2   2   5   26.80    4.20
  -3  -2  -5  264.27   17.50
  -3  -2  -5  265.37   16.50
  -3  -2  -5  261.17   17.70
  -3  -2  -5  256.67   18.00
  -3  -2  -5  266.77   17.30
   3   2   5  290.77   18.20
   3   2   5  295.97   16.90
   3   2   5  229.48   17.80
   3   2   5  252.97   16.20
  -4  -2  -5   23.00    3.10
  -4  -2  -5   18.70    2.50
  -4  -2  -5   31.00    4.80
  -4  -2  -5   20.60    3.20
  -4  -2  -5   25.00    2.90
  -4  -2  -5   21.80    4.80
  -4  -2  -5   22.80    3.10
  -4  -2  -5   28.60    4.30
  -4  -2  -5   22.00    4.60
   4   2   5   23.50    4.80
   4   2   5   18.90    3.10
   4   2   5   24.80    3.20
   4   2   5   27.10    2.90
   4   2   5   25.40    2.90
   4   2   5   20.10    4.50
   4   2   5   25.30    3.30
  -5  -2  -5    1.50    2.10
  -5  -2  -5   -0.10    1.70
  -5  -2  -5    1.00    4.80
  -5  -2  -5    7.40    3.00
  -5  -2  -5   -1.60    2.70
  -5  -2  -5    1.70    2.90
   5   2   5    2.30    2.20
   5   2   5   -0.60    2.70
   5   2   5   -1.40    1.80
   5   2   5    0.60    3.00
  -6  -2  -5   21.80    3.50
  -6  -2  -5   14.50    3.00
  -6  -2  -5   16.40    5.50
  -6  -2  -5   16.90    3.70
  -6  -2  -5   14.90    5.80
  -6  -2  -5   15.70    3.00
  -6  -2  -5   15.60    8.10
   6   2   5   21.30    4.20
   6   2   5   23.30    5.50
   6   2   5   16.50    3.00
  -7  -2  -5   12.30    2.50
  -7  -2  -5   12.60    2.80
  -7  -2  -5    9.80    2.60
   7   2   5    8.90    2.70
   7   2   5    8.40    2.10
   6  -3  -5    5.00    1.90
   6  -3  -5    4.60    1.60
   6  -3  -5    3.80    1.70
   6  -3  -5    7.40    1.70
   6  -3  -5    7.30    2.20
  -6   3   5    6.90    3.10
  -6   3   5    3.10    2.20
  -6   3   5    6.80    1.80
  -6   3   5    7.20    1.90
   5  -3  -5   28.40    3.30
   5  -3  -5   17.90    3.40
   5  -3  -5   26.30    3.30
   5  -3  -5   32.50    4.20
   5  -3  -5   28.90    3.40
   5  -3  -5   21.00    3.10
  -5   3   5   31.60    3.50
  -5   3   5   23.80    3.80
  -5   3   5   20.30    3.50
  -5   3   5   33.90    3.70
   4  -3  -5   14.20    3.00
   4  -3  -5    8.40    2.50
   4  -3  -5   16.60    5.30
   4  -3  -5   10.00    1.80
   4  -3  -5   13.20    2.50
   4  -3  -5   12.90    4.70
   4  -3  -5   15.90    3.50
   4  -3  -5   14.50    2.50
   4  -3  -5   15.20    2.80
  -4   3   5   13.20    2.30
  -4   3   5   11.80    4.10
  -4   3   5   12.20    2.60
   3  -3  -5  514.05   31.10
   3  -3  -5  558.94   31.80
   3  -3  -5  476.15   30.40
   3  -3  -5  536.85   31.10
   3  -3  -5  512.85   31.40
   3  -3  -5  526.75   33.20
   3  -3  -5  565.84   31.30
   3  -3  -5  527.05   33.80
  -3   3   5  463.55   30.90
  -3   3   5  479.75   31.90
  -3   3   5  467.85   30.60
  -3   3   5  469.35   31.60
  -3   3   5  540.45   32.90
   2  -3  -5    2.80    2.30
   2  -3  -5   -3.00    1.80
  -2   3   5    2.00    1.40
  -2   3   5   -0.20    1.30
  -2   3   5    1.00    1.20
   1  -3  -5   91.49    6.90
   1  -3  -5   82.09    6.70
  -1   3   5   81.79    5.80
  -1   3   5   81.49    5.70
  -1   3   5   78.09    6.00
  -1   3   5   76.49    5.20
  -1   3   5   80.19    6.40
   0  -3  -5  893.61   51.49
   0  -3  -5  924.51   51.39
   0   3   5  814.52   50.89
   0   3   5  818.52   50.99
   0   3   5  847.22   51.49
  -1  -3  -5  914.21   52.59
  -1  -3  -5  848.62   52.49
  -1  -3  -5  869.41   52.49
   1   3   5  908.81   52.39
  -2  -3  -5   10.90    2.10
  -2  -3  -5    7.60    2.00
  -2  -3  -5   10.80    2.30
   2   3   5    9.40    2.90
   2   3   5   10.80    2.10
   2   3   5   10.80    1.80
   2   3   5    7.90    2.00
   2   3   5   10.60    2.40
  -3  -3  -5  189.28   12.60
  -3  -3  -5  195.78   13.00
  -3  -3  -5  167.08   12.70
   3   3   5  192.78   12.70
   3   3   5  186.98   13.40
   3   3   5  176.88   13.50
   3   3   5  175.78   12.80
   3   3   5  192.98   12.00
   3   3   5  177.78   11.60
  -4  -3  -5  263.07   18.10
  -4  -3  -5  271.47   17.00
  -4  -3  -5  268.87   17.10
  -4  -3  -5  253.17   17.10
  -4  -3  -5  295.07   18.90
  -4  -3  -5  254.07   18.40
  -4  -3  -5  235.88   19.60
   4   3   5  268.17   18.20
   4   3   5  295.17   19.40
   4   3   5  259.47   19.00
   4   3   5  280.77   17.20
   4   3   5  250.87   18.30
  -5  -3  -5  711.63   45.80
  -5  -3  -5  724.93   47.00
  -5  -3  -5  728.13   44.60
  -5  -3  -5  749.82   47.60
   5   3   5  785.22   45.60
   5   3   5  796.02   44.90
   5   3   5  742.53   44.70
   5   3   5  736.83   45.40
  -6  -3  -5   28.70    3.70
  -6  -3  -5   29.80    7.10
  -6  -3  -5   24.80    5.50
  -6  -3  -5   19.80    6.70
  -6  -3  -5   29.30    4.00
   6   3   5   34.00    4.10
   6   3   5   34.60    4.10
   6   3   5   28.70    7.40
   6   3   5   29.90    6.80
   6   3   5   24.10    5.50
  -7  -3  -5   11.90    2.60
  -7  -3  -5   17.50    2.70
   7   3   5   14.90    2.50
   7   3   5   10.30    2.40
   6  -4  -5    5.80    1.70
   6  -4  -5    4.70    1.40
   6  -4  -5    7.30    1.40
   6  -4  -5    3.80    1.40
   6  -4  -5    3.40    1.30
  -6   4   5    4.70    1.40
  -6   4   5    6.40    1.50
   5  -4  -5   81.19    6.80
   5  -4  -5   82.49    6.10
   5  -4  -5   75.49    6.00
   5  -4  -5   73.19    6.20
   5  -4  -5   80.89    6.10
   5  -4  -5   67.09    6.50
  -5   4   5   92.09    6.40
  -5   4   5   74.69    6.00
  -5   4   5   70.29    6.50
   4  -4  -5   36.00    4.10
   4  -4  -5   42.40    4.40
   4  -4  -5   33.80    4.70
   4  -4  -5   30.60    6.40
   4  -4  -5   26.10    6.60
   4  -4  -5   40.90    4.80
   4  -4  -5   39.90    4.20
   4  -4  -5   45.00    4.30
   4  -4  -5   42.30    4.00
  -4   4   5   34.90    4.20
  -4   4   5   44.00    5.90
  -4   4   5   40.90    3.90
  -4   4   5   31.60    5.80
  -4   4   5   28.50    5.00
  -4   4   5   42.90    4.80
   3  -4  -5  470.65   27.40
   3  -4  -5  443.86   29.60
   3  -4  -5  453.35   27.30
   3  -4  -5  474.35   30.50
   3  -4  -5  438.96   27.20
   3  -4  -5  446.66   27.50
   3  -4  -5  471.65   27.50
   3  -4  -5  454.35   28.00
   3  -4  -5  445.16   27.70
  -3   4   5  399.86   27.00
  -3   4   5  433.56   26.90
  -3   4   5  406.56   27.40
  -3   4   5  429.26   28.70
   2  -4  -5   29.60    3.40
   2  -4  -5   26.50    4.80
   2  -4  -5   27.30    3.00
   2  -4  -5   28.90    5.20
   2  -4  -5   26.00    2.80
   2  -4  -5   24.10    3.50
   2  -4  -5   24.90    3.10
  -2   4   5   24.00    2.50
  -2   4   5   19.20    2.80
  -2   4   5   25.20    2.80
  -2   4   5   23.10    3.40
   1  -4  -5  105.89    8.30
   1  -4  -5   92.99    7.80
  -1   4   5   92.59    6.40
  -1   4   5   97.79    6.80
  -1   4   5   90.09    6.50
  -1   4   5  107.79    7.20
   0  -4  -5    3.20    1.80
   0  -4  -5    5.10    1.90
   0   4   5    4.70    1.10
   0   4   5    2.50    1.10
   0   4   5    4.10    1.70
   0   4   5    4.90    1.20
  -1  -4  -5  395.26   22.70
   1   4   5  360.06   22.20
   1   4   5  367.56   23.00
   1   4   5  358.86   23.80
  -2  -4  -5    0.70    1.60
  -2  -4  -5    2.90    1.70
   2   4   5    4.50    2.90
   2   4   5    2.20    1.50
   2   4   5    2.80    1.70
   2   4   5    3.10    1.80
   2   4   5    2.60    1.50
  -3  -4  -5   49.50    4.70
  -3  -4  -5   43.50    4.90
  -3  -4  -5   48.80    5.30
   3   4   5   49.10    4.00
   3   4   5   49.70    5.30
   3   4   5   42.00    5.30
   3   4   5   50.89    6.10
   3   4   5   46.30    6.30
   3   4   5   48.30    4.20
  -4  -4  -5   37.20    3.80
  -4  -4  -5   29.10    4.70
  -4  -4  -5   31.20    4.50
  -4  -4  -5   25.60    4.20
  -4  -4  -5   35.40    3.70
   4   4   5   27.50    5.10
   4   4   5   28.80    4.80
   4   4   5   29.60    3.20
   4   4   5   34.40    6.20
   4   4   5   28.10    3.30
   4   4   5   33.70    4.80
   4   4   5   25.60    3.50
   4   4   5   31.60    3.90
  -5  -4  -5  315.57   22.10
  -5  -4  -5  305.77   19.50
  -5  -4  -5  308.67   21.60
  -5  -4  -5  328.47   21.60
  -5  -4  -5  275.97   19.50
   5   4   5  314.67   19.20
   5   4   5  309.27   19.20
   5   4   5  321.97   20.00
   5   4   5  321.77   19.80
   5   4   5  301.87   23.00
   5   4   5  300.87   21.40
   5   4   5  275.37   22.30
   5   4   5  310.87   21.90
  -6  -4  -5   13.90    6.70
  -6  -4  -5   13.60    6.60
  -6  -4  -5    0.30    2.20
  -6  -4  -5    4.60    4.50
   6   4   5    5.80    5.50
   6   4   5    7.10    5.10
   6   4   5   -3.60    3.30
   6   4   5   -2.40    4.00
  -7  -4  -5   11.80    3.60
   7   4   5   20.80    3.50
   7   4   5   20.10    4.50
   5  -5  -5   62.29    5.30
   5  -5  -5   53.29    4.60
   5  -5  -5   54.59    4.50
   5  -5  -5   50.99    5.20
   5  -5  -5   53.99    4.90
   5  -5  -5   51.39    4.50
  -5   5   5   61.89    4.70
  -5   5   5   53.39    4.90
   4  -5  -5   26.80    4.30
   4  -5  -5   26.70    6.60
   4  -5  -5   40.60    7.40
  -4   5   5   27.70    3.30
  -4   5   5   23.70    3.40
  -4   5   5   23.00    4.80
   3  -5  -5   89.89    7.40
   3  -5  -5   81.99   11.30
   3  -5  -5   86.79    6.70
   3  -5  -5   82.39   10.00
   3  -5  -5  102.49    7.80
   3  -5  -5   83.49    6.80
   3  -5  -5   86.19    7.00
   3  -5  -5   85.69    7.00
   3  -5  -5   89.09    7.00
  -3   5   5   85.59    6.50
  -3   5   5   84.39    6.60
   2  -5  -5  113.09    8.10
   2  -5  -5  108.19    8.50
   2  -5  -5  116.69   10.20
   2  -5  -5  119.39    8.20
   2  -5  -5  124.49    8.90
   2  -5  -5  115.39    8.40
   2  -5  -5  124.19    8.50
   2  -5  -5  111.99   10.40
   2  -5  -5  118.49    9.10
   2  -5  -5  114.19    8.20
  -2   5   5  115.99    7.60
  -2   5   5  101.89    8.20
   1  -5  -5   40.80    4.20
   1  -5  -5   37.60    4.00
   1  -5  -5   37.70    5.50
   1  -5  -5   37.50    5.20
  -1   5   5   49.00    3.80
  -1   5   5   38.20    3.30
   0  -5  -5  949.71   56.49
   0  -5  -5  881.31   55.99
   0   5   5  906.01   54.69
   0   5   5  989.90   55.79
   0   5   5  912.01   54.79
  -1  -5  -5  212.48   12.80
   1   5   5  194.68   12.40
   1   5   5  183.18   12.80
   1   5   5  188.58   12.00
   1   5   5  198.88   12.50
   2   5   5    0.30    1.10
   2   5   5    1.20    1.30
   2   5   5    0.00    1.30
   2   5   5    0.70    1.50
   2   5   5   -0.20    1.20
  -3  -5  -5  421.26   26.50
  -3  -5  -5  455.75   27.20
  -3  -5  -5  438.86   26.90
   3   5   5  429.26   26.50
   3   5   5  440.36   26.90
   3   5   5  437.16   29.20
  -4  -5  -5   19.10    4.40
  -4  -5  -5   24.50    3.60
  -4  -5  -5   25.40    3.20
  -4  -5  -5   26.60    5.00
  -4  -5  -5   32.80    3.60
   4   5   5   24.10    3.00
   4   5   5   26.50    5.90
   4   5   5   22.20    5.00
   4   5   5   22.00    3.50
   4   5   5   24.70    3.10
   4   5   5   26.30    4.50
   4   5   5   26.10    4.80
  -5  -5  -5  384.96   24.70
  -5  -5  -5  403.96   24.60
  -5  -5  -5  403.66   25.50
  -5  -5  -5  393.86   24.50
   5   5   5  423.16   27.40
   5   5   5  415.06   26.90
   5   5   5  389.06   24.60
   5   5   5  370.96   24.90
   5   5   5  337.67   27.30
   5   5   5  402.26   25.10
   5   5   5  417.76   25.00
   5   5   5  397.86   24.30
  -6  -5  -5   40.30    5.60
  -6  -5  -5   37.50    4.40
  -6  -5  -5   43.20    4.80
   6   5   5   47.30    7.10
   6   5   5   46.30    4.90
   6   5   5   43.20    4.80
   6   5   5   46.20    4.20
   6   5   5   49.60    8.00
  -7  -5  -5    3.70    2.60
  -7  -5  -5    4.90    2.20
   7   5   5    1.30    2.20
   7   5   5   -0.40    1.90
   5  -6  -5   41.90    3.90
   5  -6  -5   39.50    4.40
   5  -6  -5   38.80    4.10
   5  -6  -5   47.30    3.60
   5  -6  -5   50.09    4.30
   5  -6  -5   45.00    3.80
  -5   6   5   53.89    4.30
  -5   6   5   39.80    4.00
   4  -6  -5    9.10    2.60
   4  -6  -5    5.00    2.00
   4  -6  -5    6.70    1.90
   4  -6  -5    6.50    2.20
   4  -6  -5    5.30    2.50
   4  -6  -5    5.00    2.00
  -4   6   5    4.30    2.10
   3  -6  -5    7.80    4.70
   3  -6  -5    6.90    2.50
   3  -6  -5    7.10    2.30
   3  -6  -5    3.40    2.00
   3  -6  -5    5.20    2.60
   3  -6  -5    7.00    2.20
   3  -6  -5    7.10    2.30
   3  -6  -5    8.50    4.90
   3  -6  -5    5.80    2.20
  -3   6   5    3.60    2.30
   2  -6  -5  295.37   19.80
   2  -6  -5  302.07   21.60
   2  -6  -5  301.77   19.20
   2  -6  -5  322.57   20.40
   2  -6  -5  296.27   20.60
   2  -6  -5  294.27   22.20
   2  -6  -5  293.37   19.60
   2  -6  -5  338.97   20.90
   2  -6  -5  306.57   19.70
  -2   6   5  285.07   18.60
   1  -6  -5   29.00    3.40
   1  -6  -5   21.70    3.60
   1  -6  -5   29.50    3.60
   1  -6  -5   29.20    5.00
   1  -6  -5   30.10    4.10
   1  -6  -5   21.80    4.90
   1  -6  -5   29.70    4.00
   1  -6  -5   29.80    3.50
   1  -6  -5   32.60    3.40
   1  -6  -5   25.40    3.20
   0  -6  -5    4.10    1.70
   0  -6  -5    2.70    1.60
   0  -6  -5    9.70    2.90
   0  -6  -5    5.20    1.80
   0  -6  -5    4.20    2.10
   0  -6  -5    5.90    2.90
  -1  -6  -5  441.06   25.70
  -1  -6  -5  437.76   26.00
  -1  -6  -5  403.46   25.90
  -1  -6  -5  433.06   25.70
   1   6   5  388.96   25.90
   1   6   5  387.46   25.00
  -2  -6  -5   18.00    4.40
  -2  -6  -5   26.80    3.20
  -2  -6  -5   26.00    3.40
  -2  -6  -5   27.00    3.20
   2   6   5   20.70    3.80
   2   6   5   18.10    2.50
   2   6   5   20.10    3.30
   2   6   5   25.50    2.90
   2   6   5   25.80    3.30
  -3  -6  -5   -1.00    3.80
  -3  -6  -5   -5.00    4.40
  -3  -6  -5   -0.30    1.90
  -3  -6  -5    2.30    1.60
  -3  -6  -5    0.90    1.40
   3   6   5    2.60    2.00
   3   6   5    1.30    2.10
   3   6   5    1.80    2.30
   3   6   5    1.90    2.40
   3   6   5    0.20    1.30
   3   6   5    0.10    1.90
   3   6   5   10.30    3.30
  -4  -6  -5  939.71   60.29
  -4  -6  -5 1049.00   60.29
  -4  -6  -5  966.70   61.29
   4   6   5 1092.49   60.69
   4   6   5 1038.10   63.29
   4   6   5 1036.40   59.99
   4   6   5  947.21   59.89
   4   6   5 1111.89   62.59
   4   6   5  892.51   63.09
   4   6   5  930.91   60.29
   4   6   5 1115.29   62.09
  -5  -6  -5  210.98   13.70
  -5  -6  -5  188.68   13.70
   5   6   5  222.28   13.80
   5   6   5  199.08   14.10
   5   6   5  194.18   17.70
   5   6   5  223.98   16.80
   5   6   5  218.88   16.30
   5   6   5  224.98   14.70
   5   6   5  213.98   13.70
  -6  -6  -5  202.08   13.90
   6   6   5  213.68   13.60
   6   6   5  231.08   18.30
   6   6   5  225.98   14.50
   6   6   5  216.18   14.30
   6   6   5  200.98   13.70
  -7  -6  -5   16.70    2.40
   7   6   5   20.70    2.70
   7   6   5   20.50    3.00
   4  -7  -5   16.60    4.00
   4  -7  -5   17.50    3.20
   4  -7  -5   18.10    2.70
   4  -7  -5   17.80    3.30
   4  -7  -5   24.60    4.60
   4  -7  -5   16.70    2.50
   3  -7  -5   58.19    5.00
   3  -7  -5   55.59    5.60
   3  -7  -5   65.59    5.60
   3  -7  -5   58.99    5.20
   3  -7  -5   65.39    5.40
   3  -7  -5   63.59    6.00
  -3   7   5   59.49    6.40
   2  -7  -5   -0.90    1.80
   2  -7  -5   -1.50    2.70
   2  -7  -5    1.30    1.80
   2  -7  -5   -1.30    2.00
   2  -7  -5   -2.00    4.20
   2  -7  -5   -1.30    1.70
   2  -7  -5    0.50    4.50
   2  -7  -5   -0.70    2.10
   2  -7  -5    0.00    1.80
   2  -7  -5    0.40    1.80
   1  -7  -5  220.18   17.10
   1  -7  -5  197.78   15.90
   1  -7  -5  208.48   16.30
   1  -7  -5  227.68   14.20
   0  -7  -5   56.69    4.90
   0  -7  -5   39.00    5.70
   0  -7  -5   50.89    4.80
   0  -7  -5   58.69    5.10
   0  -7  -5   53.19    4.70
   0  -7  -5   62.29    5.70
   0  -7  -5   55.49    5.30
   0  -7  -5   51.79    4.80
   0  -7  -5   57.99    5.80
   0   7   5   49.10    3.90
  -1  -7  -5   74.29    6.00
  -1  -7  -5   88.19    7.00
  -1  -7  -5   76.49    6.10
  -1  -7  -5   81.29    6.70
  -1  -7  -5   78.39    5.80
   1   7   5   75.99    5.50
   1   7   5   62.99    6.20
   1   7   5   69.59    5.40
   1   7   5   72.59    5.60
  -2  -7  -5   86.09    7.20
  -2  -7  -5   82.49    6.30
  -2  -7  -5   87.59    9.20
  -2  -7  -5   92.89    7.90
  -2  -7  -5   90.69    6.60
   2   7   5   76.89    6.70
   2   7   5   76.99    6.90
   2   7   5   82.49    6.10
   2   7   5   86.89    7.80
   2   7   5   73.59    6.20
  -3  -7  -5   15.30    2.30
  -3  -7  -5   13.60    2.90
  -3  -7  -5   10.60    2.90
  -3  -7  -5   13.40    4.60
  -3  -7  -5   18.90    6.10
   3   7   5   15.40    4.30
   3   7   5   13.90    2.80
   3   7   5   18.50    3.10
   3   7   5   11.40    2.20
   3   7   5   10.60    3.10
   3   7   5   10.40    3.30
   3   7   5   14.20    3.40
  -4  -7  -5  248.68   15.50
  -4  -7  -5  226.38   15.30
  -4  -7  -5  250.07   14.90
  -4  -7  -5  216.78   15.50
   4   7   5  203.18   14.80
   4   7   5  272.77   17.90
   4   7   5  233.08   15.50
   4   7   5  241.48   15.70
   4   7   5  247.58   18.60
   4   7   5  213.88   22.00
   4   7   5  253.37   17.10
   4   7   5  214.08   14.80
  -5  -7  -5    7.10    2.20
  -5  -7  -5    4.50    3.60
   5   7   5   -1.40    4.40
   5   7   5    9.20    3.40
   5   7   5    5.30    2.40
   5   7   5    4.00    2.20
   5   7   5    5.90    2.30
   5   7   5    2.80    4.10
  -6  -7  -5   39.10    4.00
   6   7   5   44.00    4.30
   6   7   5   32.00    5.00
   6   7   5   27.00    8.40
   6   7   5   37.40    4.40
   6   7   5   44.60    4.10
  -7  -7  -5    7.80    1.60
   7   7   5    7.00    1.70
   4  -8  -5   70.79    4.60
   4  -8  -5   62.19    5.30
   4  -8  -5   67.79    4.70
   4  -8  -5   67.79    5.00
   3  -8  -5  124.09    8.90
   3  -8  -5  130.99    8.90
   3  -8  -5  110.29    8.90
   3  -8  -5  130.19    8.40
   3  -8  -5  120.09    8.50
   3  -8  -5  109.09    8.90
   2  -8  -5   34.00    3.70
   2  -8  -5   30.00    3.90
   2  -8  -5   38.80    4.10
   2  -8  -5   33.20    4.50
   2  -8  -5   26.60    3.40
   2  -8  -5   33.50    4.30
   2  -8  -5   36.50    3.80
   2  -8  -5   38.10    4.10
   1  -8  -5  171.38   11.30
   1  -8  -5  167.58   11.90
   1  -8  -5  167.08   11.40
   1  -8  -5  166.68   11.50
   1  -8  -5  167.38   11.20
   1  -8  -5  165.18   12.00
   1  -8  -5  165.28   11.40
   1  -8  -5  175.88   11.80
   0  -8  -5  696.83   43.80
   0  -8  -5  714.13   43.70
   0  -8  -5  699.23   43.40
   0  -8  -5  764.62   43.70
   0  -8  -5  737.53   44.30
   0  -8  -5  730.73   43.80
   0  -8  -5  702.63   43.40
   0  -8  -5  726.53   43.50
  -1  -8  -5    1.80    2.70
  -1  -8  -5    1.30    1.70
  -1  -8  -5   -1.10    2.10
  -1  -8  -5   -0.70    2.40
   1   8   5    1.30    1.60
  -2  -8  -5   47.30    5.30
  -2  -8  -5   45.80    7.50
  -2  -8  -5   46.40    4.80
  -2  -8  -5   52.79    7.90
   2   8   5   41.70    4.10
   2   8   5   43.20    4.50
   2   8   5   41.20    5.90
  -3  -8  -5   35.80    5.50
  -3  -8  -5   31.40    5.50
  -3  -8  -5   40.40    3.40
  -3  -8  -5   35.20    4.60
  -3  -8  -5   43.40    7.60
   3   8   5   34.40    5.90
   3   8   5   26.60    4.90
   3   8   5   28.10    4.70
   3   8   5   32.30    4.40
   3   8   5   29.90    3.80
   3   8   5   32.70    3.60
   3   8   5   33.00    4.10
  -4  -8  -5  146.59   10.50
  -4  -8  -5  161.08   10.70
  -4  -8  -5  139.19   10.70
  -4  -8  -5  162.08    9.80
   4   8   5  145.99   10.10
   4   8   5  132.19   10.60
   4   8   5  130.29   10.00
   4   8   5  184.88   17.20
   4   8   5  153.68   17.20
   4   8   5  133.49   10.40
   4   8   5  167.58   16.00
  -5  -8  -5   74.19    6.20
  -5  -8  -5   82.09    5.90
   5   8   5   76.29    6.90
   5   8   5   78.79    6.60
   5   8   5   85.09    8.90
   5   8   5   73.89    6.30
   6   8   5  142.49    8.80
   6   8   5  113.69    9.70
   6   8   5  101.89   10.30
   3  -9  -5   -0.60    1.20
   3  -9  -5    0.90    1.50
   3  -9  -5    1.30    1.80
   3  -9  -5    3.50    1.70
   2  -9  -5    9.40    3.50
   2  -9  -5   11.60    2.20
   2  -9  -5    8.20    2.00
   2  -9  -5    4.90    3.00
   1  -9  -5   39.00    4.50
   1  -9  -5   47.30    4.50
   1  -9  -5   51.19    5.20
   1  -9  -5   45.40    4.60
   1  -9  -5   46.40    4.50
   1  -9  -5   41.90    5.10
   1  -9  -5   43.80    4.20
   1  -9  -5   56.49    5.10
   0  -9  -5    6.30    2.20
   0  -9  -5    5.30    3.60
   0  -9  -5    6.20    3.70
   0  -9  -5    1.00    2.70
   0  -9  -5    3.00    2.30
   0  -9  -5    1.90    2.30
  -1  -9  -5   17.60    3.50
  -1  -9  -5   23.80    6.90
  -1  -9  -5   16.90    3.20
  -1  -9  -5   13.00    6.30
  -1  -9  -5   15.60    3.20
   1   9   5   19.40    3.00
  -2  -9  -5  103.39    9.20
  -2  -9  -5   97.99    8.30
  -2  -9  -5   88.49   11.20
   2   9   5  105.59    7.30
   2   9   5   97.59    7.60
  -3  -9  -5    1.70    9.10
  -3  -9  -5    1.90    3.20
   3   9   5    4.40    3.90
   3   9   5    3.30    2.30
   3   9   5    3.00    2.10
   3   9   5    1.70    1.70
  -4  -9  -5    3.90    1.40
  -4  -9  -5    3.40    2.50
  -4  -9  -5    6.10    2.60
  -4  -9  -5    2.70    2.20
   4   9   5    2.30    2.40
   4   9   5    6.60    3.70
   4   9   5    5.30    2.00
  -5  -9  -5   47.90    3.60
  -5  -9  -5   38.50    4.00
   5   9   5   40.30    4.90
   5   9   5   40.40    4.20
   5   9   5   55.59    7.40
   5   9   5   36.90    4.10
  -6  -9  -5   96.49    6.80
   6   9   5  111.79    8.60
   6   9   5  118.89    7.50
   2 -10  -5    5.80    1.70
   2 -10  -5    7.80    1.70
   2 -10  -5    4.20    1.90
   1 -10  -5   -1.70    4.10
   1 -10  -5   -1.00    2.30
   1 -10  -5    1.80    2.90
   1 -10  -5    3.10    1.90
   0 -10  -5    2.10    2.50
   0 -10  -5    3.10    5.00
   0 -10  -5   -1.50    2.80
   0 -10  -5   -1.90    6.10
  -1 -10  -5   41.30    6.70
  -1 -10  -5   38.10    4.40
  -1 -10  -5   39.30    4.90
  -1 -10  -5   27.20    8.20
   1  10   5   41.50    4.10
  -2 -10  -5    6.80    6.80
  -2 -10  -5   12.00    8.50
  -2 -10  -5   10.20    3.00
   2  10   5   14.30    2.40
  -3 -10  -5   15.70    4.30
  -3 -10  -5   14.10    3.20
  -3 -10  -5   13.30    4.20
   3  10   5    5.90    3.50
   3  10   5   15.50    3.40
   3  10   5   14.10    2.30
  -4 -10  -5   55.49    5.20
  -4 -10  -5   64.29    5.80
   4  10   5   65.49    5.70
   4  10   5   52.39    5.90
   4  10   5   63.69    5.70
   5  10   5  374.26   23.50
   5  10   5  403.46   23.60
   0 -11  -5   21.40    2.70
   0 -11  -5   37.20    4.00
   0 -11  -5   32.80    4.10
  -1 -11  -5    5.20    3.40
  -1 -11  -5    8.10    2.60
  -2 -11  -5   10.30    2.70
  -2 -11  -5    6.90    3.10
   2  11   5    2.70    1.80
  -3 -11  -5  133.89    9.70
  -3 -11  -5  144.59    9.40
   3  11   5  141.59    9.10
  -4 -11  -5    1.40    1.60
  -4 -11  -5    0.10    1.30
   4  11   5    1.70    1.50
   4  11   5    0.10    1.30
   3   9  -6   15.80    1.80
   3   9  -6   18.50    2.40
   3   9  -6   14.20    2.70
  -3  -9   6   10.10    1.80
   2   9  -6   11.30    2.00
   2   9  -6    6.70    1.70
   2   9  -6    9.80    1.80
  -2  -9   6    6.20    2.10
  -2  -9   6    8.70    2.10
   1   9  -6  137.39   10.30
   1   9  -6  116.69    8.40
   1   9  -6  114.99    8.20
   1   9  -6  137.39    9.60
  -1  -9   6  130.89    8.70
  -1  -9   6  124.99    8.70
   0   9  -6    4.50    1.90
   0   9  -6    4.40    1.60
   0   9  -6    3.70    2.10
   0  -9   6    7.10    3.10
   0  -9   6    5.80    1.80
  -1   9  -6   22.40    2.60
   4   8  -6    2.80    1.90
   4   8  -6    3.50    1.70
  -4  -8   6    1.90    1.30
   3   8  -6    1.90    3.70
   3   8  -6    5.90    2.00
   3   8  -6    1.80    2.00
   3   8  -6   -1.90    5.20
  -3  -8   6    1.90    2.30
   2   8  -6   -0.40    2.50
   2   8  -6   -0.20    1.80
   2   8  -6    0.70    1.80
   2   8  -6    0.00    1.70
  -2  -8   6    1.20    2.00
  -2  -8   6   -1.10    1.40
   1   8  -6   70.59    5.90
   1   8  -6   60.79    7.50
   1   8  -6   72.99    6.20
   1   8  -6   83.39    6.00
  -1  -8   6   75.09    6.50
   0   8  -6    3.60    1.80
   0   8  -6    5.50    2.10
   0   8  -6    6.90    2.60
   0  -8   6    1.60    2.10
   0  -8   6    1.30    2.00
   0  -8   6   -1.20    2.40
  -1   8  -6   53.59    5.10
  -1   8  -6   53.59    5.20
  -1   8  -6   47.90    5.10
  -1   8  -6   46.20    5.10
   1  -8   6   55.69    4.60
   1  -8   6   53.89    5.30
  -2   8  -6  128.79    8.60
  -2   8  -6  129.09    8.70
  -2   8  -6  132.59    9.60
   2  -8   6  122.39    9.10
   2  -8   6  141.89    9.40
   5   7  -6   11.70    2.80
  -5  -7   6   14.80    2.00
   4   7  -6    9.40    2.30
   4   7  -6   12.90    2.60
   4   7  -6    8.40    2.90
  -4  -7   6   11.50    2.20
   3   7  -6   30.70    7.60
   3   7  -6   25.90    4.10
   3   7  -6   33.50    3.70
   3   7  -6   25.40    3.80
   3   7  -6   26.20    3.70
  -3  -7   6   28.10    3.40
   2   7  -6   19.40    2.90
   2   7  -6   16.80    2.80
   2   7  -6   -0.10    6.70
   2   7  -6   14.40    3.30
   2   7  -6   15.10    3.00
  -2  -7   6   23.80    3.00
   1   7  -6   76.99   11.10
   1   7  -6   75.89    6.20
   1   7  -6   86.69    7.20
   1   7  -6   89.89    9.50
   1   7  -6   54.39    8.30
   1   7  -6   88.49    9.80
   0   7  -6  143.89    9.90
   0   7  -6  151.68   13.90
   0   7  -6  127.59   10.10
   0   7  -6   98.79   14.10
   0   7  -6  118.69   15.70
   0   7  -6  145.59   10.00
   0   7  -6  156.28   10.80
   0  -7   6  133.89   11.00
   0  -7   6  148.29    9.40
  -1   7  -6   13.10    2.60
  -1   7  -6   25.20    3.50
  -1   7  -6   18.70    2.80
  -1   7  -6   14.30    3.10
   1  -7   6   18.00    2.00
   1  -7   6   17.10    3.40
   1  -7   6   18.80    3.40
  -2   7  -6  350.56   22.80
  -2   7  -6  385.56   26.20
  -2   7  -6  345.67   22.70
   2  -7   6  375.56   23.70
   2  -7   6  391.96   23.10
   2  -7   6  378.66   23.20
  -3   7  -6   83.09    6.10
  -3   7  -6   84.09    7.60
  -3   7  -6   80.99    6.80
  -3   7  -6   75.49    6.00
   3  -7   6   86.99    6.30
   3  -7   6   78.89    6.40
   3  -7   6   86.89    6.80
   5   6  -6   13.00    4.00
   5   6  -6    3.10    2.20
  -5  -6   6    4.50    2.40
   4   6  -6   47.40    5.10
   4   6  -6   46.90    4.30
   4   6  -6   40.80    4.20
   4   6  -6   36.40    7.00
   4   6  -6   49.50    5.00
  -4  -6   6   33.30    4.10
   3   6  -6   85.69   11.80
   3   6  -6   89.79    7.90
   3   6  -6   85.79   12.40
   3   6  -6   89.49    6.70
   3   6  -6   91.49    7.40
   3   6  -6   89.79    6.90
  -3  -6   6   85.89    6.90
   2   6  -6  301.07   21.40
   2   6  -6  329.67   22.30
   2   6  -6  298.97   19.60
   2   6  -6  251.97   22.70
   2   6  -6  298.97   18.80
   2   6  -6  303.07   18.80
  -2  -6   6  294.67   18.90
   1   6  -6    8.30    2.30
   1   6  -6    9.20    3.80
   1   6  -6    9.40    2.60
   1   6  -6   12.60    2.50
   1   6  -6    9.80    6.50
   1   6  -6    7.70    4.20
   1   6  -6    4.80    4.50
   1   6  -6    6.10    2.60
  -1  -6   6    7.70    3.10
  -1  -6   6    7.10    2.10
   0   6  -6    0.10    3.70
   0   6  -6    2.30    2.30
   0   6  -6    5.20    2.20
   0   6  -6    7.80    3.80
   0   6  -6    5.40    3.50
   0   6  -6    3.90    2.40
   0   6  -6    3.30    1.90
   0   6  -6   -3.30    8.20
   0  -6   6    2.70    2.70
   0  -6   6    3.30    1.80
   0  -6   6    3.00    2.30
  -1   6  -6  258.17   19.00
  -1   6  -6  250.07   16.60
  -1   6  -6  291.57   20.60
  -1   6  -6  238.78   18.40
  -1   6  -6  251.97   16.60
  -1   6  -6  259.17   17.40
  -1   6  -6  264.37   17.10
   1  -6   6  243.38   17.10
   1  -6   6  284.57   16.40
  -2   6  -6  126.39    9.60
  -2   6  -6  109.99    8.40
  -2   6  -6  105.49    9.00
  -2   6  -6  116.19   11.20
  -2   6  -6  136.89   11.30
   2  -6   6  125.79    8.20
  -3   6  -6    3.10    2.50
  -3   6  -6    4.80    2.50
  -3   6  -6    8.60    2.20
  -3   6  -6    7.20    2.10
   3  -6   6    6.20    2.10
   3  -6   6    4.90    2.20
   3  -6   6    6.60    2.40
   3  -6   6    7.90    2.70
  -4   6  -6  557.64   33.90
  -4   6  -6  586.24   33.80
   4  -6   6  568.44   34.20
   4  -6   6  584.14   34.00
   4  -6   6  518.05   34.10
   4  -6   6  557.54   34.20
   6   5  -6   74.49    5.40
   6   5  -6   81.59    6.60
  -6  -5   6   75.39    6.10
  -6  -5   6   88.99    6.00
   5   5  -6    2.30    2.10
   5   5  -6    0.60    1.90
   5   5  -6    0.40    5.50
  -5  -5   6   -1.50    2.00
  -5  -5   6    1.90    1.80
   4   5  -6   55.49    6.70
   4   5  -6   55.59    6.80
   4   5  -6   52.39    9.00
   4   5  -6   57.09    8.40
   4   5  -6   55.99    8.80
   4   5  -6   53.89    5.40
  -4  -5   6   62.09    6.00
   3   5  -6  474.95   28.10
   3   5  -6  446.36   32.40
   3   5  -6  463.25   28.60
   3   5  -6  429.16   28.50
   3   5  -6  495.65   31.60
   3   5  -6  426.26   31.60
   3   5  -6  448.26   28.80
   3   5  -6  469.15   30.80
   3   5  -6  466.45   28.00
  -3  -5   6  488.05   28.60
  -3  -5   6  444.46   28.20
   2   5  -6  102.19    8.90
   2   5  -6  118.49    8.70
   2   5  -6  120.39    8.00
   2   5  -6  114.09    8.00
   2   5  -6  114.29   10.20
   2   5  -6  111.29   11.60
   2   5  -6  112.59   10.50
  -2  -5   6   96.19    8.10
  -2  -5   6  104.89    8.10
  -2  -5   6  110.39    8.50
   1   5  -6  295.67   18.10
   1   5  -6  299.67   19.70
   1   5  -6  266.07   21.00
   1   5  -6  266.47   20.70
   1   5  -6  263.47   17.30
   1   5  -6  283.87   20.10
   1   5  -6  280.17   17.40
   1   5  -6  251.37   17.60
  -1  -5   6  286.47   17.60
  -1  -5   6  273.47   18.30
   0   5  -6  258.07   20.50
   0   5  -6  270.27   17.20
   0   5  -6  230.58   16.70
   0   5  -6  271.77   19.00
   0   5  -6  234.68   16.50
   0   5  -6  307.57   19.00
   0   5  -6  275.17   16.60
   0   5  -6  264.07   19.80
   0  -5   6  270.27   17.60
   0  -5   6  269.07   16.60
  -1   5  -6  237.38   17.70
  -1   5  -6  232.68   15.30
  -1   5  -6  230.98   17.10
  -1   5  -6  234.58   15.70
  -1   5  -6  245.38   15.40
  -1   5  -6  256.47   18.90
  -1   5  -6  278.97   21.40
   1  -5   6  223.08   15.80
  -2   5  -6   37.40    4.20
  -2   5  -6   33.40    3.80
  -2   5  -6   37.80    5.90
  -2   5  -6   34.20    4.40
  -2   5  -6   38.80    6.40
  -2   5  -6   43.00    4.90
  -2   5  -6   39.50    7.20
   2  -5   6   40.80    5.10
   2  -5   6   35.60    4.70
   2  -5   6   37.50    4.00
  -3   5  -6   14.30    2.70
  -3   5  -6   13.60    5.70
  -3   5  -6   16.70    3.40
  -3   5  -6   14.30    2.70
  -3   5  -6   16.90    5.70
  -3   5  -6   13.90    4.70
   3  -5   6   14.00    3.50
   3  -5   6   16.00    2.90
  -4   5  -6   29.60    3.40
  -4   5  -6   23.60    3.60
  -4   5  -6   29.30    3.50
  -4   5  -6   28.60    4.10
   4  -5   6   22.00    3.30
   4  -5   6   24.40    3.70
   4  -5   6   30.70    4.10
  -5   5  -6   14.50    2.00
  -5   5  -6   13.40    2.10
  -5   5  -6   14.30    4.90
   5  -5   6   12.60    2.00
   5  -5   6   18.60    2.40
   5  -5   6    8.70    2.40
   6   4  -6  207.88   13.60
  -6  -4   6  216.78   13.80
   5   4  -6    2.50    1.90
   5   4  -6    5.90    4.60
   5   4  -6    3.00    2.20
  -5  -4   6    3.40    2.10
  -5  -4   6    0.90    3.90
   4   4  -6  234.08   18.70
   4   4  -6  229.28   15.70
   4   4  -6  229.18   14.90
   4   4  -6  259.67   18.70
   4   4  -6  242.78   15.60
   4   4  -6  248.98   18.70
   4   4  -6  244.08   18.20
  -4  -4   6  239.18   18.20
  -4  -4   6  232.18   15.70
  -4  -4   6  246.98   18.20
  -4  -4   6  226.28   18.60
   3   4  -6   51.69    5.30
   3   4  -6   53.59    5.60
   3   4  -6   50.29    5.40
   3   4  -6   53.59    7.50
   3   4  -6   52.69    7.10
   3   4  -6   52.59    4.70
   3   4  -6   43.80    8.00
  -3  -4   6   59.69    7.90
  -3  -4   6   47.80    6.90
   2   4  -6   10.90    2.10
   2   4  -6    9.90    2.90
   2   4  -6   14.00    3.70
   2   4  -6   21.50    4.60
   2   4  -6    6.70    3.80
   2   4  -6    9.70    4.10
   2   4  -6   15.00    2.40
   2   4  -6   16.70    2.90
  -2  -4   6   16.10    2.70
  -2  -4   6   13.70    3.80
  -2  -4   6   15.90    4.30
  -2  -4   6   20.80    4.20
  -2  -4   6   17.20    3.00
   1   4  -6  163.18   10.60
   1   4  -6  164.48   13.40
   1   4  -6  161.48   10.60
   1   4  -6  174.28   12.80
   1   4  -6  156.98   10.90
   1   4  -6  167.08   12.40
   1   4  -6  169.58   11.10
   1   4  -6  145.59   13.20
  -1  -4   6  148.39   10.80
  -1  -4   6  161.08   11.70
  -1  -4   6  161.88   10.80
  -1  -4   6  174.08   11.70
  -1  -4   6  153.38   11.80
  -1  -4   6  145.79   12.10
   0   4  -6 1322.17   79.19
   0   4  -6 1330.67   81.49
   0   4  -6 1346.07   78.69
   0   4  -6 1449.15   81.09
   0   4  -6 1397.36   80.59
   0  -4   6 1326.17   78.79
   0  -4   6 1343.47   79.59
   0  -4   6 1236.18   79.99
   0  -4   6 1339.87   78.89
   0  -4   6 1209.58   79.69
  -1   4  -6   45.50   10.50
  -1   4  -6   37.70    3.80
  -1   4  -6   33.20    5.00
  -1   4  -6   32.90    5.40
  -1   4  -6   37.60    6.10
  -1   4  -6   31.20    4.00
  -1   4  -6   37.40    4.30
  -1   4  -6   37.90    3.70
   1  -4   6   45.20    3.90
  -2   4  -6   19.70    4.20
  -2   4  -6   18.60    3.10
  -2   4  -6   15.90    6.70
  -2   4  -6   16.50    4.20
  -2   4  -6   16.20    2.50
  -2   4  -6   15.10    2.90
  -2   4  -6   15.70    2.70
  -2   4  -6   22.50    5.20
   2  -4   6   17.30    3.10
   2  -4   6   23.00    2.90
  -3   4  -6   23.20    3.80
  -3   4  -6   18.00    3.00
  -3   4  -6   20.40    4.90
  -3   4  -6   23.70    5.20
  -3   4  -6   18.30    5.30
  -3   4  -6   22.10    3.70
  -3   4  -6   19.60    2.80
   3  -4   6   19.70    3.60
   3  -4   6   23.20    2.90
   3  -4   6   27.80    3.80
  -4   4  -6  166.58   11.00
  -4   4  -6  164.28   11.80
  -4   4  -6  176.68   11.50
  -4   4  -6  128.89   15.90
  -4   4  -6  146.49   11.10
  -4   4  -6  184.28   17.10
   4  -4   6  167.08   11.30
   4  -4   6  151.78   11.60
   4  -4   6  134.89   12.00
   4  -4   6  174.08   10.50
  -5   4  -6   27.00    3.10
  -5   4  -6   19.60    3.60
  -5   4  -6   29.10    3.30
   5  -4   6   24.10    3.10
   5  -4   6   31.20    3.30
   5  -4   6   24.10    2.40
   6   3  -6   17.00    2.50
  -6  -3   6   15.60    3.00
  -6  -3   6   14.50    2.60
   5   3  -6   13.20    2.50
   5   3  -6   12.80    2.70
   5   3  -6   13.80    4.70
  -5  -3   6   15.00    3.10
  -5  -3   6   14.30    5.20
  -5  -3   6   15.80    3.10
   4   3  -6   29.10    8.00
   4   3  -6   26.50    3.50
   4   3  -6   27.90    6.10
   4   3  -6   38.30    7.10
   4   3  -6   32.50    5.80
   4   3  -6   19.90    3.10
   4   3  -6   25.50    3.50
  -4  -3   6   27.30    3.90
  -4  -3   6   25.80    3.60
  -4  -3   6   26.90    5.50
  -4  -3   6   32.00    3.40
  -4  -3   6   16.50    5.00
  -4  -3   6   19.80    4.20
  -4  -3   6   25.90    5.20
   3   3  -6 1415.86   80.39
   3   3  -6 1405.36   83.19
   3   3  -6 1330.87   83.99
   3   3  -6 1360.46   83.39
   3   3  -6 1207.98   80.89
   3   3  -6 1350.06   80.89
   3   3  -6 1425.16   82.79
   3   3  -6 1359.76   80.99
   3   3  -6 1365.06   80.39
  -3  -3   6 1337.87   80.39
  -3  -3   6 1335.77   82.99
  -3  -3   6 1378.46   81.09
  -3  -3   6 1344.67   80.99
  -3  -3   6 1351.16   84.09
  -3  -3   6 1322.67   83.09
  -3  -3   6 1460.25   81.09
  -3  -3   6 1400.06   82.69
   2   3  -6   27.20    4.50
   2   3  -6   23.20    4.60
   2   3  -6   22.10    2.60
   2   3  -6   20.30    4.60
   2   3  -6   18.40    2.90
  -2  -3   6   16.90    2.50
  -2  -3   6   27.40    5.40
  -2  -3   6   21.50    3.90
  -2  -3   6   14.30    3.00
  -2  -3   6   23.40    4.50
  -2  -3   6   12.00    2.40
  -2  -3   6   19.40    4.00
  -2  -3   6   22.20    3.10
   1   3  -6   44.60    3.90
   1   3  -6   57.39    6.90
   1   3  -6   52.09    6.10
   1   3  -6   45.20    4.30
   1   3  -6   50.69    5.70
   1   3  -6   39.30    5.90
  -1  -3   6   53.29    5.70
  -1  -3   6   50.69    5.80
  -1  -3   6   42.00    6.30
  -1  -3   6   42.40    5.60
   0   3  -6   45.20    6.40
   0   3  -6   43.00    6.00
   0   3  -6   52.49    5.70
   0   3  -6   51.29    6.10
   0   3  -6   46.40    4.30
   0   3  -6   44.70    3.80
   0  -3   6   53.89    5.40
   0  -3   6   41.50    5.30
   0  -3   6   42.10    5.10
  -1   3  -6  283.17   19.70
  -1   3  -6  282.47   18.70
  -1   3  -6  261.87   19.80
  -1   3  -6  272.67   17.70
  -1   3  -6  286.17   17.30
  -1   3  -6  294.67   19.10
   1  -3   6  258.97   18.20
   1  -3   6  260.17   18.50
   1  -3   6  293.67   17.80
   1  -3   6  284.97   17.90
  -2   3  -6   83.09    6.40
  -2   3  -6  102.69   15.00
  -2   3  -6   97.89    8.50
  -2   3  -6   90.39    6.80
  -2   3  -6   96.59    8.10
  -2   3  -6   95.39    9.00
   2  -3   6   83.99    6.50
  -3   3  -6   14.30    4.60
  -3   3  -6   12.70    3.80
  -3   3  -6   11.30    2.20
  -3   3  -6   10.80    4.00
  -3   3  -6   13.50    2.30
  -3   3  -6   12.40    2.70
  -3   3  -6   12.00    2.80
  -3   3  -6   10.90    5.50
   3  -3   6    3.30    3.60
   3  -3   6   11.10    3.20
   3  -3   6   10.00    2.30
   3  -3   6    8.00    2.80
  -4   3  -6   27.50    3.80
  -4   3  -6   34.30    4.80
  -4   3  -6   36.70    6.60
  -4   3  -6   29.10    6.90
  -4   3  -6   22.70    5.30
  -4   3  -6   26.20    8.20
  -4   3  -6   26.50    3.40
  -4   3  -6   24.80    3.20
   4  -3   6   21.00    2.80
   4  -3   6   21.00    3.70
   4  -3   6   12.20    6.80
   4  -3   6   20.60    3.70
  -5   3  -6   26.50    3.80
  -5   3  -6   24.80    3.30
  -5   3  -6   24.70    5.10
  -5   3  -6   22.20    3.30
   5  -3   6   25.60    3.40
   5  -3   6   31.00    3.20
   5  -3   6   17.40    3.40
  -6   3  -6   17.00    2.50
  -6   3  -6   25.50    2.80
  -6   3  -6   20.20    2.70
   6  -3   6   22.40    2.90
   6  -3   6   14.00    2.40
   6   2  -6    4.70    1.80
  -6  -2   6    9.40    5.40
  -6  -2   6    3.70    3.60
  -6  -2   6    3.70    1.90
   5   2  -6   79.89   13.00
   5   2  -6  115.49    8.20
  -5  -2   6   82.59   10.40
  -5  -2   6   99.59   11.90
  -5  -2   6  118.49    8.20
  -5  -2   6  118.99    8.00
  -5  -2   6  104.29    9.10
  -5  -2   6   90.79   14.40
  -5  -2   6  119.39    8.70
   4   2  -6   13.50    2.60
   4   2  -6    7.70    4.80
   4   2  -6   13.40    3.00
   4   2  -6   13.50    4.40
   4   2  -6   13.20    4.70
   4   2  -6   12.30    3.90
  -4  -2   6    9.70    4.00
  -4  -2   6   13.20    3.20
  -4  -2   6   10.70    4.50
  -4  -2   6   12.90    3.10
  -4  -2   6   11.00    2.80
  -4  -2   6   21.20    6.30
  -4  -2   6   14.30    2.60
  -4  -2   6   15.90    2.50
  -4  -2   6   19.20    4.30
   3   2  -6   91.39    9.30
   3   2  -6   82.29    6.50
   3   2  -6   87.09    6.90
   3   2  -6  101.99    9.20
   3   2  -6  102.09    9.20
   3   2  -6   85.49    9.00
   3   2  -6   96.49    6.90
  -3  -2   6   91.39    7.10
  -3  -2   6   98.59    8.70
  -3  -2   6   97.29    7.30
  -3  -2   6   83.79    7.40
  -3  -2   6   97.29    9.20
  -3  -2   6   94.39    6.60
  -3  -2   6   91.79    6.60
  -3  -2   6   87.99    9.50
  -3  -2   6   92.89    8.30
   2   2  -6  291.27   19.60
   2   2  -6  278.07   17.70
   2   2  -6  300.97   20.30
   2   2  -6  269.77   19.40
   2   2  -6  289.37   19.30
  -2  -2   6  294.07   19.30
  -2  -2   6  298.17   18.30
  -2  -2   6  280.57   19.80
  -2  -2   6  308.37   20.40
  -2  -2   6  287.17   19.50
  -2  -2   6  288.57   17.80
   1   2  -6  170.98   13.50
   1   2  -6  189.58   13.10
   1   2  -6  204.68   12.30
   1   2  -6  202.28   13.50
   1   2  -6  186.38   11.90
   1   2  -6  196.38   13.90
  -1  -2   6  195.28   13.40
  -1  -2   6  196.98   13.10
  -1  -2   6  177.58   13.70
  -1  -2   6  198.58   13.70
  -1  -2   6  172.78   11.80
   0   2  -6 1265.37   72.09
   0   2  -6 1117.79   72.59
   0   2  -6 1215.88   72.69
   0   2  -6 1206.28   72.79
   0   2  -6 1250.57   72.39
   0   2  -6 1248.08   70.89
   0  -2   6 1200.78   71.89
   0  -2   6 1110.99   70.99
   0  -2   6 1254.17   72.29
   0  -2   6 1158.88   72.59
   0  -2   6 1177.78   72.09
  -1   2  -6  128.19   10.10
  -1   2  -6  121.59    8.40
  -1   2  -6  114.49    8.00
  -1   2  -6  134.39    9.30
  -1   2  -6  119.99   10.00
  -1   2  -6  128.29    9.50
   1  -2   6  122.49    9.00
   1  -2   6  116.19   11.00
   1  -2   6  128.49    9.40
   1  -2   6  113.39    9.10
  -2   2  -6   47.70    4.20
  -2   2  -6   48.80    5.60
  -2   2  -6   41.00    6.30
  -2   2  -6   46.80    3.90
  -2   2  -6   43.10    5.70
  -2   2  -6   41.60    5.80
   2  -2   6   38.70    5.10
   2  -2   6   51.59    5.00
   2  -2   6   44.50    4.90
  -3   2  -6   13.90    2.80
  -3   2  -6   12.10    2.50
  -3   2  -6    6.90    3.30
  -3   2  -6    9.80    3.10
  -3   2  -6   17.10    4.90
  -3   2  -6    7.90    2.20
  -3   2  -6    9.30    1.90
  -3   2  -6   11.50    3.80
   3  -2   6   10.80    2.10
   3  -2   6    7.10    2.80
   3  -2   6   13.20    3.80
   3  -2   6    5.30    1.80
   3  -2   6    9.70    3.40
   3  -2   6    9.00    3.30
  -4   2  -6  320.07   18.80
  -4   2  -6  340.47   23.70
  -4   2  -6  265.67   22.00
  -4   2  -6  287.67   24.30
  -4   2  -6  305.37   22.90
  -4   2  -6  273.87   18.50
  -4   2  -6  275.07   18.90
  -4   2  -6  317.87   19.40
   4  -2   6  274.27   19.00
   4  -2   6  298.87   19.20
   4  -2   6  300.77   18.60
  -5   2  -6    3.90    2.10
  -5   2  -6   11.50    6.30
  -5   2  -6    6.10    2.70
  -5   2  -6    6.60    4.70
  -5   2  -6    8.20    3.10
  -5   2  -6    4.30    4.60
  -5   2  -6    6.90    7.20
   5  -2   6    7.40    2.50
   5  -2   6   10.00    3.00
  -6   2  -6    1.60    2.90
  -6   2  -6    1.70    1.90
  -6   2  -6    0.10    1.70
  -6   2  -6   -1.30    1.70
   6  -2   6    1.10    1.50
   6  -2   6    1.20    1.80
   6   1  -6   -2.50    1.80
   6   1  -6   -0.40    1.60
  -6  -1   6   -0.80    1.60
  -6  -1   6    0.80    3.30
  -6  -1   6    2.10    1.70
  -6  -1   6   -3.80    1.60
   5   1  -6   53.89    4.90
   5   1  -6   57.29    5.20
   5   1  -6   65.89   10.20
  -5  -1   6   63.99    8.80
  -5  -1   6   68.89    5.30
  -5  -1   6   52.89    5.60
  -5  -1   6   70.39    6.30
  -5  -1   6   67.19    8.40
  -5  -1   6   67.89   10.30
   4   1  -6  433.16   30.20
   4   1  -6  364.76   30.60
   4   1  -6  436.26   28.00
   4   1  -6  481.05   28.70
   4   1  -6  485.35   29.70
   4   1  -6  417.76   27.80
   4   1  -6  365.46   31.20
   4   1  -6  445.06   27.80
   4   1  -6  491.75   31.70
  -4  -1   6  497.95   28.70
  -4  -1   6  453.35   28.70
  -4  -1   6  483.75   28.00
  -4  -1   6  489.35   30.80
  -4  -1   6  477.15   31.60
  -4  -1   6  481.05   31.90
  -4  -1   6  471.45   30.20
   3   1  -6    7.20    1.90
   3   1  -6    5.00    2.50
   3   1  -6    5.90    2.70
   3   1  -6    4.60    2.00
   3   1  -6    7.20    2.70
   3   1  -6    4.80    2.80
   3   1  -6    5.50    3.10
  -3  -1   6    5.30    3.20
  -3  -1   6    4.30    2.00
  -3  -1   6    3.90    3.30
  -3  -1   6    6.00    2.70
  -3  -1   6    2.10    2.10
  -3  -1   6    5.60    2.00
  -3  -1   6    9.40    3.00
   2   1  -6    8.70    2.70
   2   1  -6    5.70    2.30
   2   1  -6    4.70    2.90
  -2  -1   6   11.60    2.10
  -2  -1   6   10.60    3.30
  -2  -1   6    9.60    1.80
  -2  -1   6    7.80    2.60
  -2  -1   6   10.70    3.40
  -2  -1   6   10.60    2.90
   1   1  -6 1400.36   83.99
   1   1  -6 1424.66   85.59
   1   1  -6 1322.77   85.19
   1   1  -6 1385.96   85.09
   1   1  -6 1434.66   84.89
  -1  -1   6 1494.95   85.79
  -1  -1   6 1467.75   84.19
  -1  -1   6 1525.75   84.99
  -1  -1   6 1380.36   85.39
  -1  -1   6 1396.26   83.89
  -1  -1   6 1438.06   85.19
   0   1  -6   85.79    6.10
   0   1  -6   85.39    6.90
   0   1  -6   76.59    7.50
   0   1  -6   91.69    6.80
   0   1  -6   82.79    7.30
   0  -1   6   93.59    7.60
   0  -1   6   83.19    6.10
   0  -1   6   86.09    7.20
   0  -1   6   85.09    6.90
   0  -1   6   92.89    6.80
  -1   1  -6  444.66   27.10
  -1   1  -6  437.86   27.50
  -1   1  -6  409.86   25.70
  -1   1  -6  447.96   26.90
  -1   1  -6  420.36   26.00
   1  -1   6  443.56   27.00
   1  -1   6  410.76   26.10
   1  -1   6  436.26   26.70
   1  -1   6  415.96   27.10
   1  -1   6  449.46   27.50
  -2   1  -6    5.10    1.70
  -2   1  -6    5.50    2.50
  -2   1  -6    4.20    1.30
  -2   1  -6    3.80    2.30
  -2   1  -6    3.30    2.60
  -2   1  -6    4.30    2.20
   2  -1   6    4.50    2.50
   2  -1   6    2.10    1.90
   2  -1   6    1.70    2.00
   2  -1   6    0.90    2.30
[truncated: 358,996 more chars]
